# Supplementary material for: Integrated Quantitative Transcriptome Maps of Human Trisomy 21 Tissues and Cells
Source: Front Genet. 2018 Apr 24;9:125. doi: 10.3389/fgene.2018.00125 (PMC5928158; doi:10.3389/fgene.2018.00125)
Supplement: Supplementary file 2 [file Table_2.XLSX]

## Sheet: Sheet1
Integrated quantitative transcriptome maps of human trisomy 21 tissues and cells Maria Chiara Pelleri, Chiara Cattani, Lorenza Vitale, Francesca Antonaros, Pierluigi Strippoli, Chiara Locatelli, Guido Cocchi, Allison Piovesan* and Maria Caracausi *To whom correspondence should be addressed. Tel: +39 0512094113; Fax: +39 0512094110; e-mail address: allison.piovesan2@unibo.it
Supplementary Table S2. Regional differential expression of pool A (DS Brain) versus pool B (normal Brain). Loci were sorted in descending order of expression ratio (Ratio A/B). N/A: not available. Red: values in the interval next to 3:2 (range 1.30-1.70). Blue: values in the interval next to 2:3 (range 0.58-0.76).
Chr	txStart	txEnd	Location	Gene_name	Expression_A	Expression_B	Expression_A_B	Sample_Count_A	Sample_Count_B	SD_as_%of_Expression_A	SD_as_%of_Expression_B
chr19	56477874	56495437	19q13.43	ZNF667-AS1	175.345	7.41974	23.6322	6	3	95.4743	48.5716
chr19	56494164	56495437	N/A	Hs.732277	134.502	7.95645	16.9047	6	3	95.7467	74.2371
chr11	1995176	2001466	11p15.5	H19	210.217	12.6123	16.6676	6	3	141.108	42.291
chr1	74733143	74766677	1p31.1	TYW3	32.9061	6.34951	5.18246	6	3	100.65	46.7271
chr18	31591767	31599024	18q12.1	TTR	742.513	190.975	3.88801	13	11	132.425	155.881
chr1	74705482	74733408	1p31.1	CRYZ	64.2549	16.6807	3.85205	13	11	126.507	71.2902
chr20	37521206	37523690	20q11.23	NNAT	480.487	156.717	3.06594	13	11	95.8523	56.9125
chrX	73820651	73852753	Xq13.2	XIST	44.7065	14.8962	3.00119	13	11	284.065	277.753
chr11	10304980	10307402	11p15.4	ADM	101.628	34.5044	2.94535	13	11	109.283	42.366
chr6	122471917	122726373	6q22.31	PKIB	135.699	46.7734	2.9012	6	3	40.8233	30.9289
chr8	25419258	25425040	8p21.2	GNRH1	73.7734	25.562	2.88606	13	11	198.235	190.428
chr18	26852038	26865844	18q11.2	AQP4	35.5344	12.9282	2.7486	13	11	165.817	104.812
chr4	164956948	164959121	4q32.3	FAM218A	17.2119	6.35057	2.71029	6	3	32.1962	80.7433
chr12	12725917	12791466	12p13.1	APOLD1	194.921	72.6242	2.68396	13	11	83.9032	39.2052
chr10	69057544	69104811	10q22.1	SRGN	65.9429	24.6934	2.67047	13	11	138.713	100.235
chr1	192575727	192580029	1q31.2	RGS1	19.0412	7.32935	2.59794	13	11	224.667	168.16
chr1	26410768	26429728	1p36.11	LIN28A	53.8339	21.1426	2.54622	13	11	137.27	153.484
chr15	56630176	56734086	15q21.3	ZNF280D	43.9852	17.5106	2.51192	13	11	91.1845	87.1655
chr4	73436219	73455785	4q13.3	AFP	368.578	148.72	2.47834	13	11	169.646	221.699
chr11	34438925	34472060	11p13	CAT	79.4702	32.2491	2.46426	13	11	112.6	116.795
chr6	125956715	125980244	6q22.32	HINT3	75.8887	31.2063	2.43184	6	3	136.814	51.6146
chr1	161222293	161223628	1q23.3	APOA2	239.8	99.3679	2.41325	13	11	170.785	211.903
chr7	30911800	30925516	7p14.3	AQP1	126.018	52.7331	2.38973	13	11	128.89	62.8301
chr10	17951839	18043292	10p12.33	SLC39A12	8.16303	3.41721	2.3888	6	3	72.9411	56.9656
chr1	173608336	173705430	1q25.1	ANKRD45	31.9402	13.4247	2.37921	6	3	24.717	13.5505
chr11	116835751	116837950	11q23.3	APOA1	91.0198	38.5946	2.35835	13	11	129.427	131.72
chr21	26836287	26845409	21q21.3	ADAMTS1	102.006	43.2986	2.35586	13	11	95.0976	64.3305
chr5	35904295	35938779	5p13.2	CAPSL	26.4632	11.3136	2.33906	6	3	64.0768	59.4302
chr4	158201597	158255287	4q32.1	TMEM144	12.394	5.3311	2.32484	13	11	200.943	45.8449
chr12	130162459	130165740	12q24.33	FZD10	47.4213	20.4671	2.31695	13	11	138.685	107.242
chr21	17593650	17612950	21q21.1	BTG3	252.292	110.624	2.28062	13	11	129.169	168.13
chr1	225810074	225845563	1q42.12	EPHX1	212.238	93.603	2.26743	13	11	95.2714	52.0839
chr9	122159661	122200088	9q33.2	MORN5	19.7374	8.72249	2.26282	6	3	30.7697	7.32148
chr5	126360096	126494377	5q23.2	GRAMD2B	108.552	48.23	2.25071	13	11	127.875	68.5243
chr14	47764953	47795014	14q21.3	LINC00648	120.82	53.7781	2.24663	6	3	73.6653	14.3565
chr15	32717940	32734669	15q13.3	GREM1	38.4362	17.1412	2.24234	13	11	126.049	76.5931
chr6	32439842	32445046	6p21.32	HLA-DRA	81.9734	36.807	2.22711	13	11	101.084	105.857
chr21	33577551	33588708	21q22.11	DONSON	130.475	58.6136	2.22602	13	11	101.596	142.037
chrX	114584078	114910061	Xq23	HTR2C	17.5861	7.9174	2.2212	13	11	152.681	52.1726
chr7	116524785	116561185	7q31.2	CAV1	47.8011	21.5867	2.21438	13	11	99.3157	30.2276
chr17	68267026	68291264	17q24.2	SLC16A6	63.3936	28.6456	2.21303	13	11	129.247	144.952
chr19	5720385	5778734	19p13.3	CATSPERD	4.30509	1.95501	2.20208	6	3	27.7162	8.04944
chr8	85463902	85481492	8q21.2	CA2	277.113	125.885	2.20132	13	11	73.0387	33.4355
chr16	2464950	2468213	16p13.3	LOC729652	3.99018	1.81591	2.19734	6	3	23.9486	4.1151
chr21	44849585	44873903	21q22.3	PTTG1IP	860.628	397.152	2.167	13	11	31.2282	64.2294
chr1	161364731	161367883	1q23.3	CFAP126	48.6009	22.5617	2.15414	6	3	58.6901	32.1231
chr6	134169246	134318112	6q23.2	SGK1	267.131	124.457	2.14638	13	11	102.049	58.72
chr12	91103455	91111765	12q21.33	LUM	111.699	52.2515	2.13773	13	11	185.186	230.809
chrX	106168278	106208961	Xq22.3	MUM1L1	16.2873	7.62013	2.1374	6	3	35.4551	23.1423
chr16	7055743	7058006	N/A	Hs.680357	25.8104	12.0897	2.13491	6	3	75.0813	44.9726
chr7	94394561	94431232	7q21.3	COL1A2	232.276	109.725	2.1169	13	11	180.54	185.012
chr4	55595229	55636698	4q12	NMU	126.79	60.1405	2.10823	13	11	130.255	164.172
chr5	95384793	95450441	5q15	FAM81B	25.2519	12.0594	2.09396	6	3	73.188	28.0695
chrX	47582291	47586791	Xp11.3	TIMP1	132.768	63.4133	2.0937	13	11	61.3381	90.5924
chr21	37065364	37073158	21q22.13	PIGP	231.145	110.492	2.09195	13	11	26.8433	44.7499
chr14	52004802	52069231	14q22.1	NID2	41.0488	19.8857	2.06424	13	11	130.574	99.0399
chr21	26216821	26217381	N/A	Hs.285214	33.3342	16.1717	2.06128	6	3	30.261	4.47351
chr5	137867282	137887851	5q31.2	MYOT	21.0061	10.1995	2.05953	13	11	120.513	56.5205
chr21	14371115	14383188	21q11.2	HSPA13	252.716	123.559	2.04531	13	11	128.786	133.683
chr12	42615503	42646498	12q12	LINC02402	5.0895	2.49063	2.04346	6	3	21.9967	2.50874
chr2	196700634	196713012	2q33.1	LOC100130452	4.62125	2.26728	2.03824	6	3	23.7103	18.394
chr4	154562980	154572763	4q31.3	FGB	67.0966	32.9397	2.03695	13	11	156.432	181.555
chr21	25734947	25772460	21q21.3	GABPA	71.2751	35.1011	2.03057	13	11	115.749	134.162
chr15	62196378	62224157	15q22.2	LOC107984784	5.08982	2.50944	2.02827	6	3	23.3557	6.58503
chr10	20912901	20918155	N/A	Hs.661289	4.6492	2.31334	2.00974	6	3	32.9448	10.3387
chr13	76880169	76886405	13q22.3	KCTD12	127.402	63.5552	2.00459	13	11	52.081	58.5366
chr3	32487689	32488381	N/A	Hs.695417	3.90685	1.95194	2.00152	6	3	23.94	2.36421
chr2	195481291	195481826	N/A	Hs.145573	3.8349	1.91653	2.00096	6	3	33.9087	3.94638
chr7	91867921	91869076	N/A	Hs.696420	5.02281	2.51805	1.99472	6	3	28.0357	8.10854
chr4	154604134	154612808	4q32.1	FGG	74.5637	37.5523	1.9856	13	11	169.826	188.487
chr15	66547468	66566025	15q22.31	LCTL	3.74794	1.88773	1.98542	6	3	23.4319	4.74782
chr1	145992426	145996631	1q21.1	TXNIP	422.508	212.841	1.98509	13	11	88.7124	114.499
chr6	33064569	33080778	6p21.32	HLA-DPA1	82.2039	41.4157	1.98485	13	11	159.837	160.922
chr21	42472486	42496354	21q22.3	RSPH1	70.8982	35.7205	1.98481	6	3	35.6362	11.6336
chr12	14804650	14816761	12p12.3	SMCO3	26.4963	13.3843	1.97965	6	3	99.1773	46.4061
chr19	6677835	6720682	19p13.3	C3	202.734	102.524	1.97743	13	11	105.999	67.424
chr21	39342315	39349121	21q22.2	HMGN1	1203.42	608.901	1.97638	13	11	90.3534	129.074
chr7	43511921	43512604	N/A	Hs.656974	6.61982	3.35273	1.97446	6	3	18.2334	6.74307
chr12	48196378	48196789	N/A	Hs.241416	3.55423	1.81288	1.96054	6	3	24.7012	8.89592
chr21	39175446	39183514	21q22.2	PSMG1	136.114	69.5287	1.95767	13	11	97.204	127.551
chr14	36516391	36517078	N/A	Hs.715763	6.28598	3.21598	1.95461	6	3	96.4966	40.8643
chr20	38270777	38274041	N/A	Hs.547569	4.72415	2.42455	1.94846	6	3	21.8393	1.60594
chr21	17788967	17819386	21q21.1	C21orf91	119.652	61.5461	1.94409	13	11	124.156	139.949
chr22	38201932	38216511	22q13.1	MAFF	70.6537	36.4887	1.93632	13	11	73.0199	59.8739
chr7	137227341	137343865	7q33	PTN	429.7	222.232	1.93357	13	11	119.145	96.385
chr3	195568702	195584205	3q29	APOD	932.57	482.485	1.93285	13	11	108.01	72.4549
chr1	198156978	198322420	1q31.3	NEK7	158.02	81.7884	1.93206	13	11	41.6498	40.9779
chr6	17501360	17511265	6p22.3	LOC101928491	4.05211	2.09963	1.92992	6	3	35.7165	6.3573
chr3	155762612	155806287	3q25.31	C3orf33	8.33978	4.32251	1.92938	6	3	28.349	15.7407
chr8	29333062	29350750	8p12	DUSP4	201.301	104.376	1.92862	13	11	121.04	139.483
chr2	47369148	47387028	2p21	EPCAM	46.0123	23.8813	1.92671	13	11	108.117	114.044
chr14	77048171	77086446	N/A	Hs.439634	2.71578	1.41165	1.92383	6	3	36.7427	4.6316
chr20	45898620	45912364	20q13.12	PLTP	140.058	72.8117	1.92357	13	11	29.9262	49.8927
chr6	105307971	105308672	N/A	Hs.670080	3.02606	1.5748	1.92156	6	3	25.8246	5.42009
chr14	31420758	31452883	14q12	LOC101927124	3.67139	1.91929	1.91289	6	3	32.5363	8.20836
chr6	26124145	26124690	6p22.2	HIST1H2AC	105.4	55.1097	1.91255	13	11	42.8675	45.8551
chr1	22653189	22661536	1p36.12	C1QB	78.5737	41.0908	1.9122	13	11	129.564	167.747
chrX	120426148	120469349	Xq24	LAMP2	108.833	56.9584	1.91075	13	11	58.7014	62.1386
chr18	54324592	54357890	18q21.2	STARD6	4.98319	2.60826	1.91054	6	3	26.5504	6.26355
chr6	47656590	47697797	6p12.3	ADGRF2	3.34503	1.75172	1.90956	6	3	33.4406	12.8032
chr1	153390032	153422583	1q21.3	S100A8	52.9703	27.8278	1.90351	13	11	221.189	217.591
chr6	31982057	32002680	6p21.33	C4A	156.429	82.2949	1.90084	13	11	143.964	71.3801
chr1	167094048	167129165	1q24.1	DUSP27	5.41447	2.85063	1.8994	6	3	29.6296	9.25174
chr3	112120841	112133305	3q13.2	GCSAM	5.0114	2.643	1.8961	6	3	26.0439	6.19186
chr11	128526142	128530383	11q24.3	LOC101929517	4.29169	2.26349	1.89605	6	3	32.5148	8.36646
chr16	49487531	49857919	16q12.1	ZNF423	394.112	208.037	1.89443	13	11	102.329	153.194
chr21	34668953	34718227	21q22.12	CLIC6	44.7457	23.6479	1.89217	6	3	113.138	66.2719
chr1	66752147	66779051	1p31.3	TCTEX1D1	5.95009	3.14783	1.89022	6	3	38.3802	11.4284
chr12	122661151	122661957	N/A	Hs.371279	4.95574	2.62606	1.88714	6	3	17.5084	10.0847
chr7	1738630	1742310	7p22.3	ELFN1-AS1	11.6012	6.16145	1.88286	6	3	12.9256	6.98828
chr6	27138293	27146858	6p22.1	HIST1H2BK	165.098	87.7706	1.88101	13	11	90.3596	114.83
chrX	38801432	38806532	Xp11.4	MID1IP1	223.158	118.644	1.8809	13	11	61.458	23.7575
chr11	124611557	124620356	11q24.2	PANX3	3.15161	1.67651	1.87986	6	3	34.5161	5.12403
chr21	14961235	15065903	21q11.2-q21.1	NRIP1	217.521	115.726	1.87961	13	11	106.208	123.477
chr4	36281593	36347511	4p14	DTHD1	3.52467	1.87542	1.8794	6	3	36.7423	7.13058
chr1	111324663	111353017	1p13.2	PIFO	48.3163	25.7586	1.87573	6	3	35.9802	13.1949
chr1	149884460	149886682	1q21.2	HIST2H2BE	178.648	95.4	1.87262	13	11	83.9885	104.535
chr1	15735088	15741392	1p36.21	SLC25A34	38.352	20.4985	1.87097	6	3	22.7799	20.8604
chr21	25585656	25607858	21q21.3	MRPL39	177.342	94.7891	1.87091	13	11	105.121	105.785
chr10	72273919	72276039	10q22.1	DDIT4	553.887	296.312	1.86927	13	11	78.5175	135.027
chr17	44299574	44308431	17q21.31	RUNDC3A-AS1	7.95407	4.26157	1.86647	6	3	41.7521	21.7687
chrX	137566187	137577691	Xq26.3	ZIC3	109.585	58.7483	1.86532	13	11	111.529	153.583
chrX	119895973	119920716	Xq24	AKAP14	11.1046	5.96501	1.86163	6	3	99.4634	102.342
chr1	148333485	148334247	N/A	Hs.559113	4.70516	2.53108	1.85895	6	3	49.0459	2.5837
chr15	101175723	101251932	15q26.3	CHSY1	167.053	89.868	1.85887	13	11	73.0768	108.794
chr14	24423891	24424602	N/A	Hs.635742	4.68334	2.52032	1.85823	6	3	33.7805	5.18924
chr4	4920808	4988671	4p16.2	LOC101928306	4.99603	2.69132	1.85635	6	3	35.1449	6.28613
chr4	108742040	108763180	4q25	ETNPPL	312.074	168.234	1.855	13	11	108.451	101.489
chr1	109064376	109076002	1p13.3	TAF13	69.8115	37.6566	1.8539	13	11	145.11	170.517
chr21	39445865	39515506	21q22.2	SH3BGR	89.7505	48.416	1.85374	13	11	34.5555	11.6861
chr21	14108813	14210953	21q11.2	LIPI	4.18582	2.25812	1.85367	6	3	32.2084	3.77778
chr7	497261	497971	N/A	Hs.714993	23.0673	12.4482	1.85307	6	3	27.9475	18.445
chr9	23732962	23733187	N/A	Hs.655542	5.87175	3.16905	1.85284	6	3	22.3701	3.52442
chr3	165772904	165837467	3q26.1	BCHE	59.6679	32.2035	1.85284	13	11	109.066	130.172
chr2	159768628	159798255	2q24.2	CD302	17.3825	9.38408	1.85235	13	11	43.1617	37.4968
chr1	217892900	217920804	1q41	LINC00210	3.52035	1.90062	1.85221	6	3	33.533	5.79243
chr11	130314993	130446204	11q24.3	LOC646383	7.51115	4.0601	1.84999	6	3	6.81294	10.4341
chr8	48681266	48681787	N/A	Hs.126622	3.13102	1.69441	1.84785	6	3	32.634	8.85353
chr3	85314285	85314675	N/A	Hs.60556	2.71312	1.4696	1.84616	6	3	20.339	8.75505
chr5	150401637	150412936	5q33.1	CD74	190.342	103.137	1.84552	13	11	159.366	118.639
chr16	46689646	46698394	16q11.2	ORC6	169.968	92.1334	1.8448	13	11	109.202	149.773
chr3	146192335	146251179	3q24	PLSCR4	70.657	38.3327	1.84326	13	11	106.271	109.504
chr21	36320189	36376646	21q22.12	MORC3	59.4426	32.2829	1.8413	13	11	81.2767	107.889
chr21	39380287	39397889	21q22.2	WRB	782.314	425.527	1.83846	13	11	53.9119	79.6792
chr11	55883297	55891810	11q12.1	TRIM51	8.97645	4.88637	1.83704	6	3	22.5019	11.8763
chr1	152032506	152037035	1q21.3	S100A11	70.5594	38.4518	1.83501	13	11	53.3464	56.9761
chrX	153924088	153924450	N/A	Hs.678515	8.99638	4.90512	1.83408	6	3	26.6681	3.60768
chr7	150685706	150693641	7q36.1	GIMAP2	3.28081	1.78969	1.83317	6	3	32.5022	3.31331
chr19	571277	583493	19p13.3	BSG	192.225	104.88	1.83281	13	11	46.2114	47.0999
chr5	53109842	53115126	5q11.2	LOC257396	14.8105	8.08245	1.83243	6	3	20.5923	14.4005
chr4	87975650	87983411	4q22.1	SPP1	367.048	200.509	1.83058	13	11	118.344	100.467
chrX	15627316	15675624	Xp22.2	TMEM27	19.5639	10.6954	1.8292	6	3	45.3285	35.7999
chr21	14485228	14583402	21q11.2	SAMSN1	11.843	6.47695	1.82848	13	11	100.815	80.1028
chr8	102648777	102655902	8q22.3	KLF10	65.2708	35.7214	1.82722	13	11	101.935	112.295
chr22	41907180	41915093	22q13.2	SHISA8	12.2718	6.7234	1.82524	6	3	17.1915	2.00967
chr8	86514423	86561498	8q21.3	CPNE3	176.027	96.4658	1.82476	13	11	116.809	156.093
chr16	54283300	54286772	16q12.2	IRX3	100.471	55.1002	1.82342	6	3	59.9665	18.9566
chr6	154733378	154834244	6q25.2	SCAF8	232.966	127.897	1.82151	13	11	85.3149	117.454
chr6	167823890	167826796	6q27	AFDN-DT	97.4871	53.5753	1.81963	13	11	109.643	121.365
chr5	90393335	90409786	5q14.3	CETN3	259.799	142.818	1.81909	13	11	101.195	151.208
chr12	15620141	15789576	12p12.3	EPS8	103.122	56.7511	1.8171	13	11	39.9034	60.7374
chr11	46854715	46918622	11p11.2	LRP4	168.28	92.678	1.81575	13	11	69.4767	31.5061
chr14	89349368	89365008	14q32.11	LOC101928817	20.5433	11.3227	1.81434	6	3	63.8939	29.6115
chr10	4958500	4959216	N/A	Hs.686516	2.9986	1.65317	1.81384	6	3	32.9909	5.52184
chr3	20040032	20154404	3p24.3	KAT2B	93.589	51.6767	1.81105	13	11	33.0837	44.5137
chr8	108443624	108486907	8q23.1	EMC2	150.968	83.3687	1.81085	13	11	48.181	76.356
chr13	77895481	77975529	13q22.3	EDNRB	57.1924	31.5865	1.81066	13	11	85.9033	81.4155
chr2	237324012	237434822	2q37.3	COL6A3	112.286	62.1061	1.80798	13	11	146.191	158.09
chr3	100492619	100577453	3q12.2	TMEM45A	90.3613	49.9908	1.80756	13	11	107.686	149.412
chr18	22851984	22852661	N/A	Hs.655441	3.30773	1.83234	1.8052	6	3	36.8552	3.95349
chr14	46836518	47675319	14q21.3	MDGA2	4.95332	2.74395	1.80518	6	3	50.5681	38.5338
chr21	32244759	32283954	21q22.11	MIS18A	135.776	75.2743	1.80374	13	11	90.4624	105.958
chr7	128455830	128458418	7q32.1	HILPDA	263.601	146.217	1.80281	13	11	66.1807	54.8292
chr19	50050680	50066795	19q13.33	LOC400710	5.85235	3.24711	1.80233	6	3	44.8124	3.09201
chr12	88492793	88580473	12q21.32	KITLG	35.9047	19.936	1.801	13	11	249.166	281
chr8	97869021	98036720	8q22.1-q22.2	MATN2	32.1324	17.8616	1.79897	13	11	71.5141	56.0508
chr10	37309186	37347029	10p11.21	LINC00993	5.67782	3.16241	1.79541	6	3	28.7332	5.24048
chr3	146069436	146161495	3q24	PLOD2	104.064	58.0126	1.79381	13	11	102.04	124.799
chr8	86866442	87428652	8q21.3	CNBD1	4.04927	2.25747	1.79372	6	3	29.8169	12.2623
chr14	93347191	93348354	14q32.12	COX8C	3.94916	2.20285	1.79275	6	3	38.4488	7.04846
chr10	68560360	68700794	10q21.3	TET1	152.828	85.2648	1.7924	13	11	105.945	125.654
chr5	151661096	151687054	5q33.1	SPARC	461.674	257.675	1.79169	13	11	83.8311	109.059
chr21	43659551	43696079	21q22.3	RRP1B	181.797	101.549	1.79023	13	11	133.303	140.709
chr21	46188446	46228824	21q22.3	LSS	220.755	123.327	1.79	13	11	140.017	142.752
chr4	100185870	100190498	4q24	DDIT4L	29.5781	16.5395	1.78833	6	3	25.4065	13.0174
chr1	238480384	238486017	1q43	LINC01139	2.99589	1.67845	1.78491	6	3	28.5731	11.8005
chr11	94512529	94532123	11q21	C11orf97	7.13025	3.99556	1.78454	6	3	35.9805	4.85858
chr11	108307344	108469832	11q22.3	C11orf65	3.85793	2.16274	1.78381	6	3	26.8241	24.3805
chr5	43039080	43040345	5p12	ANXA2R	25.458	14.2785	1.78296	6	3	26.1639	18.4945
chr21	21179931	21182028	N/A	Hs.661896	44.5532	24.9996	1.78216	13	11	105.227	72.9731
chr21	33543038	33577514	21q22.11	SON	403.019	226.276	1.78109	13	11	83.7344	97.5143
chr1	178024469	178025406	N/A	Hs.658915	4.12835	2.31916	1.7801	6	3	36.8993	8.88808
chr21	37006150	37019659	21q22.13	RIPPLY3	29.0115	16.3185	1.77784	13	11	101.797	90.0613
chr20	53567065	53608969	20q13.2	ZNF217	50.851	28.6035	1.77779	13	11	107.26	143.704
chr1	22636625	22639682	1p36.12	C1QA	65.6039	36.9401	1.77596	13	11	95.0392	76.5424
chr22	39994949	40030039	22q13.1	FAM83F	12.8133	7.22851	1.77261	6	3	21.2048	19.7963
chrX	17728810	17729300	N/A	Hs.668370	3.85873	2.17797	1.77171	6	3	29.5942	13.7487
chr7	157233869	157236136	N/A	Hs.663724	22.2669	12.5813	1.76984	6	3	47.9021	28.0734
chr7	107923799	108003359	7q31.1	LAMB1	45.079	25.4878	1.76865	13	11	114.754	113.051
chr1	207460630	207461200	N/A	Hs.665683	4.34705	2.4583	1.76832	6	3	26.9975	16.807
chr1	24745269	24844324	1p36.11	CLIC4	208.573	117.96	1.76816	13	11	127.426	166.428
chr11	30384493	30586713	11p14.1	MPPED2	270.467	153.1	1.7666	13	11	182.698	198.341
chrX	23664260	23686399	Xp22.11	PRDX4	346.911	196.382	1.76651	13	11	98.1585	144.002
chr1	18107746	18378483	1p36.13	IGSF21	61.9497	35.1147	1.76421	6	3	54.6422	25.363
chr6	109009678	109010445	N/A	Hs.59554	3.65285	2.07222	1.76277	6	3	31.2809	7.73007
chr1	22023994	22026048	1p36.12	LINC01635	6.43303	3.64972	1.76261	6	3	31.5237	7.72926
chr5	169861153	169862083	N/A	Hs.734907	16.4164	9.31534	1.7623	6	3	69.3343	52.7071
chr1	18839599	18859661	1p36.13	TAS1R2	9.92225	5.63033	1.76229	6	3	20.6862	4.5929
chr19	57858942	57873486	N/A	Hs.669024	11.3651	6.46395	1.75822	6	3	26.2075	13.057
chr1	32679906	32702760	1p35.1	SYNC	17.3689	9.88334	1.75739	13	11	76.5967	71.0586
chr1	151847101	151853697	1q21.3	THEM5	3.50338	1.99652	1.75475	6	3	33.7158	14.6481
chr3	180614008	180679495	3q26.33	CCDC39	7.02737	4.00659	1.75395	6	3	32.8292	11.0295
chr21	43169008	43172810	21q22.3	CRYAA	437.844	249.865	1.75232	13	11	225.485	227.311
chr12	7470816	7503818	12p13.31	CD163	35.8196	20.4581	1.75087	13	11	151.999	104.621
chr4	70993548	71030914	4q13.3	DCK	116.8	66.7393	1.7501	13	11	105.514	140.833
chrX	34627064	34657288	Xp21.1	TMEM47	282.818	161.958	1.74624	13	11	80.693	101.88
chr12	7711454	7717559	12p13.31	DPPA3	3.74866	2.14892	1.74445	6	3	33.0348	2.27432
chr5	160393148	160400097	5q33.3	ZBED8	77.8592	44.6894	1.74223	13	11	89.3736	123.569
chr1	93448067	93569671	1p22.1	FNBP1L	416.216	238.902	1.7422	13	11	113.774	164.929
chr20	62642445	62690700	20q13.33	SLCO4A1	90.8069	52.1391	1.74163	13	11	138.147	70.1073
chr21	43773665	43776375	21q22.3	CSTB	624.883	358.844	1.74138	13	11	69.6201	66.6519
chr19	2249114	2252073	19p13.3	AMH	69.4935	39.9295	1.7404	13	11	83.7185	53.1226
chr3	186612928	186621318	3q27.3	AHSG	128.048	73.6158	1.73941	13	11	189.549	205.374
chr19	56438512	56477401	19q13.43	ZNF667	19.955	11.4767	1.73875	13	11	116.113	68.9992
chr2	55865962	55924163	2p16.1	EFEMP1	82.7087	47.5984	1.73764	13	11	134.058	116.253
chr12	76344486	76348442	12q21.2	BBS10	57.4394	33.063	1.73727	13	11	100.538	141.049
chr5	115962440	116027602	5q23.1	LVRN	3.94227	2.27212	1.73506	6	3	34.8521	11.6275
chr10	117542445	117549546	10q26.11	EMX2	229.386	132.279	1.73411	13	11	104.705	121.713
chr21	32601674	32612608	21q22.11	C21orf59	203.794	117.54	1.73382	13	11	95.9562	76.9217
chr3	198152155	198198958	3q29	FAM157A	53.7194	30.9906	1.73341	6	3	49.9797	29.9455
chr19	39863323	39934626	19q13.2	FCGBP	50.3752	29.0766	1.7325	13	11	110.148	24.0459
chr5	140631728	140633701	5q31.3	CD14	69.9636	40.3982	1.73185	13	11	119.361	87.0701
chr5	16373361	16441102	5p15.1	LINC02150	6.61323	3.81871	1.7318	6	3	22.6399	14.7484
chr11	18278670	18322498	11p15.1	HPS5	47.6736	27.5291	1.73175	13	11	92.9927	128.919
chr2	181537903	181539140	N/A	Hs.72981	8.30555	4.80079	1.73004	6	3	39.0755	15.3454
chr1	45637162	45639405	N/A	Hs.666126	9.52116	5.50493	1.72957	6	3	20.4714	4.2366
chr6	32578769	32589836	6p21.32	HLA-DRB1	116.25	67.2258	1.72924	13	11	123.005	106.274
chr9	37789046	37800798	9p13.2	LOC105376037	3.75399	2.17252	1.72794	6	3	46.0248	11.0464
chr5	36246919	36301936	5p13.2	RANBP3L	3.46721	2.00737	1.72724	6	3	34.8381	3.19929
chr12	133116955	133130473	12q24.33	ZNF891	21.6859	12.5605	1.72651	6	3	46.0576	21.5922
chr9	72900662	72953317	9q21.13	ALDH1A1	145.357	84.1978	1.72638	13	11	168.081	209.497
chr22	42796526	42857402	22q13.2	ARFGAP3	163.518	94.7302	1.72615	13	11	95.7735	130.993
chr16	74621396	74666892	16q23.1	RFWD3	33.186	19.2363	1.72517	13	11	98.4976	118.665
chr21	46161148	46185159	21q22.3	SPATC1L	179.406	104.03	1.72456	6	3	8.92442	3.24835
chr19	40355620	40356213	N/A	Hs.635285	8.14182	4.72269	1.72398	6	3	19.4289	14.1859
chr7	151409161	151413354	7q36.1	WDR86-AS1	4.15404	2.40959	1.72396	6	3	36.2064	5.74096
chr3	110888815	110921207	N/A	Hs.618417	3.7412	2.17075	1.72346	6	3	34.4546	6.58258
chr22	46053846	46058522	22q13.31	PRR34-AS1	13.8786	8.05307	1.72339	6	3	77.6674	40.0539
chr21	25639282	25717562	21q21.3	JAM2	190.847	110.756	1.72312	13	11	32.8993	46.5766
chr1	74198212	74208702	1p31.1	FPGT	21.4464	12.4513	1.72243	13	11	79.7632	96.7886
chr11	116829908	116833071	11q23.3	APOC3	93.0969	54.0531	1.72232	13	11	204.254	226.497
chr20	31605283	31606515	20q11.21	ID1	168.504	97.836	1.72231	13	11	62.8881	77.75
chr6	31652410	31658210	6p21.33	APOM	53.6879	31.176	1.72209	13	11	90.1844	78.7829
chr9	87008451	87042126	9q21.33	LOC440173	105.281	61.2019	1.72023	6	3	75.7884	6.90141
chr19	52453514	52516878	19q13.41	ZNF578	7.81181	4.54345	1.71936	6	3	34.7567	44.9255
chr6	24716146	24719472	N/A	Hs.9676	213.475	124.225	1.71845	13	11	66.1026	121.738
chr9	121338988	121370304	9q33.2	STOM	103.9	60.4644	1.71836	13	11	136.02	125.263
chr5	132813324	132816797	5q31.1	SOWAHA	34.3863	20.018	1.71777	6	3	73.7448	38.9629
chr21	46635153	46665685	21q22.3	PRMT2	133.268	77.6971	1.71523	13	11	100.521	109.185
chr3	170993887	170995215	N/A	Hs.33756	2.78765	1.62618	1.71423	6	3	41.1697	3.69225
chr2	67086446	67289244	2p14	LINC01828	3.03121	1.76911	1.71341	6	3	35.6575	3.02514
chr1	228123241	228123777	N/A	Hs.610506	6.51699	3.80421	1.7131	6	3	30.9331	6.54677
chr6	26216920	26217483	6p22.2	HIST1H2AE	21.0182	12.2732	1.71253	13	11	97.3949	81.8008
chr4	25293498	25301924	N/A	Hs.720948	3.8274	2.23526	1.71229	6	3	30.4717	4.17938
chr18	11648757	11649425	N/A	Hs.116153	3.19652	1.86713	1.712	6	3	30.4554	0.443256
chr14	74479940	74493475	14q24.3	NPC2	413.546	241.866	1.70981	13	11	32.2736	52.1081
chr20	7302089	7307432	20p12.3	LINC01751	4.9748	2.90962	1.70978	6	3	29.7721	3.6263
chr2	188974373	189012746	2q32.2	COL3A1	286.038	167.297	1.70976	13	11	216.994	295.523
chr16	81077146	81078566	N/A	Hs.551700	2.5442	1.48819	1.7096	6	3	34.3281	1.70431
chr1	94820342	94895247	1p21.3	SLC44A3	10.3908	6.08226	1.70837	6	3	41.2778	43.9559
chr4	39639095	39666653	4p14	LOC105374419	5.46848	3.20464	1.70643	6	3	53.5261	7.36495
chr1	93853218	93854632	N/A	Hs.571852	14.7554	8.64836	1.70615	6	3	46.0735	15.283
chr10	125574371	125578445	10q26.13	TEX36-AS1	3.24555	1.90271	1.70575	6	3	26.231	8.15507
chr10	125683243	125709677	10q26.13-q26.2	LOC283038	3.96633	2.32745	1.70415	6	3	37.0753	6.95229
chr3	194005456	194070970	3q29	LINC02028	6.50705	3.81857	1.70405	6	3	18.3702	4.63532
chr15	43276277	43302255	15q15.2-q15.3	TGM7	3.70737	2.17598	1.70377	6	3	34.9005	6.83985
chr13	44022335	44030463	13q14.11	LINC00284	3.80763	2.23566	1.70313	6	3	34.833	6.65425
chr1	116072744	116135240	1p13.1	MAB21L3	2.67019	1.5689	1.70195	6	3	32.8999	3.79822
chr12	68610839	68660605	12q15	RAP1B	483.018	283.829	1.70179	13	11	67.2779	96.992
chr20	10637684	10674046	20p12.2	JAG1	95.279	56.0261	1.70062	13	11	159.461	180.821
chr16	28537341	28539174	16p11.2	NUPR1	64.3113	37.8166	1.70061	13	11	113.767	52.2203
chr9	39075294	39075905	N/A	Hs.743642	4.3795	2.57617	1.70001	6	3	34.1695	11.4541
chr20	25407470	25448568	20p11.21	GINS1	178.784	105.199	1.69948	13	11	107.68	156.91
chr2	109129439	109504636	2q13	SH3RF3	37.3141	21.961	1.69911	6	3	53.4927	13.1264
chr2	216632828	216664436	2q35	IGFBP2	704.448	415.364	1.69598	13	11	108.183	150.49
chr7	88270891	88273750	N/A	Hs.287168	2.90249	1.71415	1.69325	6	3	31.7959	1.29796
chr14	64540468	64543237	14q23.3	HSPA2	433.5	256.028	1.69317	13	11	112.915	87.7245
chr2	32063551	32157637	2p22.3	SPAST	90.0971	53.2187	1.69296	13	11	152.07	189.561
chr4	78551588	78610451	4q21.21	ANXA3	14.5676	8.60564	1.6928	13	11	70.9357	55.5517
chr6	31739948	31764850	6p21.33	MSH5-SAPCD1	65.9617	38.9693	1.69266	13	11	103.689	131.385
chr4	173331376	173334444	4q34.1	HMGB2	720.28	425.576	1.69248	13	11	147.436	189.25
chr21	31671000	31732118	21q22.11	SCAF4	85.9332	50.781	1.69223	13	11	151.848	164.478
chr2	27212031	27217178	2p23.3	ATRAID	355.103	209.849	1.69218	13	11	78.0149	109.305
chr18	49560699	49592908	18q21.1	LIPG	53.0062	31.328	1.69198	13	11	118.609	133.348
chr6	55851120	55852834	N/A	Hs.677037	6.6812	3.94959	1.69162	6	3	31.3622	8.61968
chr19	52369900	52393740	19q13.41	ZNF880	50.3001	29.7462	1.69098	6	3	60.6912	23.6502
chr16	64984695	64985326	N/A	Hs.660113	16.4113	9.70946	1.69024	6	3	45.598	37.6724
chr21	33432486	33480009	21q22.11	TMEM50B	116.949	69.1963	1.69011	13	11	57.7486	59.0462
chr6	27133038	27133535	6p22.1	HIST1H2AG	22.3178	13.2163	1.68866	13	11	103.301	112.582
chr3	111045315	111069959	3q13.13	NECTIN3-AS1	22.5503	13.3555	1.68847	6	3	32.0326	9.96633
chr16	67029147	67101058	16q22.1	CBFB	147.834	87.5591	1.68839	13	11	100.301	126.608
chr2	185785556	185786059	N/A	Hs.145137	3.38399	2.00461	1.6881	6	3	36.6383	3.02887
chr12	52689612	52703524	12q13.13	KRT77	7.29019	4.32	1.68754	6	3	24.1224	5.50907
chr4	51918573	51919380	N/A	Hs.213380	18.7185	11.0952	1.68708	6	3	31.002	4.36541
chr8	41261957	41309471	8p11.21	SFRP1	276.511	163.994	1.6861	13	11	135.571	205.572
chr6	129295755	129296099	N/A	Hs.658901	2.34966	1.39357	1.68608	6	3	32.2983	8.65872
chr13	25096138	25098567	13q12.13	PABPC3	1190.69	706.211	1.68602	13	11	84.5094	130.91
chr4	114597789	114687914	4q26	UGT8	46.3715	27.5056	1.68589	13	11	107.164	52.1073
chr2	135905881	135986046	2q21.3	DARS	390.191	231.458	1.6858	13	11	114.526	154.922
chr8	58255771	58272101	8q12.1	LOC101929528	5.08103	3.01404	1.68579	6	3	25.9138	12.5604
chr17	48762231	48817253	17q21.32	TTLL6	6.52464	3.87084	1.68559	6	3	29.0755	5.92052
chrX	101550531	101554700	Xq22.1	ARMCX1	268.857	159.584	1.68474	13	11	95.0463	127.681
chr8	141340549	141344621	8q24.3	LINC01300	3.06721	1.82121	1.68416	6	3	40.2285	7.22451
chrX	120250984	120311556	Xq24	TMEM255A	43.5194	25.8482	1.68366	13	11	132.439	159.299
chr2	157736446	157875880	2q24.1	ACVR1	84.3271	50.1033	1.68307	13	11	78.4788	83.2735
chr5	140157319	140168785	5q31.3	LOC101929719	5.00011	2.97086	1.68305	6	3	27.52	6.32709
chr7	123452181	123535077	7q31.32	IQUB	5.93099	3.52532	1.6824	6	3	32.148	4.16498
chr8	51319575	51811031	8q11.22-q11.23	PXDNL	3.94763	2.34903	1.68053	6	3	33.6779	3.58344
chr7	23246206	23275110	7p15.3	GPNMB	56.7747	33.7879	1.68033	13	11	113.588	78.6862
chr8	124474767	124488618	8q24.13	RNF139	254.888	151.75	1.67965	13	11	77.8986	95.0569
chr12	68294566	68332381	12q15	MDM1	42.6905	25.424	1.67914	13	11	127.356	164.045
chr17	31316410	31321749	17q11.2	EVI2A	120.873	72.1073	1.67629	13	11	114.937	91.3037
chr13	48037567	48052742	13q14.2	NUDT15	113.021	67.4337	1.67603	13	11	104.214	146.406
chr13	93293413	93295121	N/A	Hs.656512	28.9673	17.2919	1.6752	6	3	33.2461	44.0766
chr9	100441906	100577636	9q31.1	MSANTD3-TMEFF1	350.735	209.418	1.67481	13	11	113.423	156.632
chr16	69924008	69924432	N/A	Hs.671392	8.28719	4.95104	1.67383	6	3	20.2815	4.36669
chr1	43358955	43363203	1p34.2	CDC20	203.779	121.862	1.67221	13	11	108.448	153.814
chr14	22564907	22589237	14q11.2	DAD1	476.597	285.056	1.67194	13	11	62.7205	94.2592
chr11	111908620	111913213	11q23.1	CRYAB	1239.89	741.688	1.67172	13	11	85.563	53.0061
chr2	197250858	197302519	2q33.1	ANKRD44-IT1	3.61848	2.16469	1.6716	6	3	36.934	3.62062
chr6	118560874	118561373	N/A	Hs.703113	2.43103	1.45465	1.67121	6	3	42.7188	4.70272
chr6	154362448	154362911	N/A	Hs.566451	4.00124	2.39422	1.67121	6	3	28.1592	6.19899
chr5	80111227	80256082	5q14.1	SERINC5	176.448	105.594	1.67101	13	11	41.4761	22.6967
chr3	81489699	81761799	3p12.2	GBE1	140.022	83.7961	1.67099	13	11	89.4193	110.099
chr17	82228406	82239499	17q25.3	SLC16A3	47.34	28.34	1.67043	13	11	91.4384	104.992
chr5	10195120	10197622	N/A	Hs.561445	9.33226	5.59162	1.66897	6	3	18.533	5.10135
chr21	31655274	31659555	21q22.11	LOC102724449	3.85619	2.31148	1.66828	6	3	43.3506	6.647
chr11	313991	315272	11p15.5	IFITM1	364.869	218.783	1.66772	13	11	60.74	70.7899
chr1	100719640	100739045	1p21.2	VCAM1	87.6271	52.5559	1.66731	13	11	112.971	121.564
chr1	148208093	148247071	1q21.2	LOC101927468	3.67538	2.20456	1.66717	6	3	32.0905	7.58446
chr21	33266360	33297234	21q22.11	IL10RB	31.0009	18.6033	1.66642	13	11	68.8527	64.5919
chr17	75776434	75779935	17q25.1	H3F3B	1621.71	973.569	1.66574	13	11	51.039	80.9248
chr9	130713881	130887675	9q34.12	ABL1	213.228	128.084	1.66475	13	11	37.0997	72.0959
chr2	202034587	202038437	2q33.1	FZD7	94.3691	56.6909	1.66463	13	11	119.915	156.807
chr10	67884669	67918390	10q21.3	SIRT1	82.5687	49.6136	1.66424	13	11	90.0929	127.618
chr6	122749201	122784077	6q22.31	FABP7	700.433	420.899	1.66414	13	11	131.72	172.247
chr3	141763127	141817373	3q23	GRK7	4.20607	2.52795	1.66382	6	3	30.0036	4.41862
chr6	26172372	26175284	N/A	Hs.130853	500.078	300.603	1.66358	6	3	90.9034	93.9592
chr4	39498755	39527598	4p14	UGDH	112.333	67.576	1.66233	13	11	100.549	141.274
chr2	240713764	240821025	2q37.3	KIF1A	122.196	73.562	1.66113	13	11	101.788	122.665
chr5	176049678	176062055	5q35.2	LOC100996385	3.21477	1.93645	1.66014	6	3	40.1356	9.706
chr11	319673	320914	11p15.5	IFITM3	1183.19	712.89	1.65971	13	11	69.3197	65.8618
chrY	20575711	20593154	Yq11.223	EIF1AY	59.4671	35.857	1.65845	13	11	110.848	136.99
chr3	47379088	47381436	N/A	Hs.613098	27.1528	16.3822	1.65746	6	3	28.0538	10.6422
chr17	55719627	55732121	17q22	TMEM100	11.0517	6.66878	1.65723	13	11	93.0023	27.4289
chr1	16974502	16981649	1p36.13	MFAP2	184.583	111.526	1.65506	13	11	107.609	131.249
chr22	44702198	44862784	22q13.31	PRR5-ARHGAP8	6.6749	4.034	1.65466	6	3	18.7953	11.7874
chr8	69466624	69660912	8q13.2-q13.3	SULF1	49.2037	29.7452	1.65418	13	11	114.143	77.1487
chr17	72121020	72126420	17q24.3	SOX9	368.505	222.803	1.65395	13	11	57.8688	88.3444
chr1	165662212	165698663	1q24.1	ALDH9A1	409.272	247.462	1.65388	13	11	56.0614	86.9971
chrX	111293779	111412232	Xq23	DCX	733.275	443.484	1.65344	13	11	120.433	165.183
chr1	95234155	95247225	1p21.3	RWDD3	99.6499	60.2778	1.65318	13	11	103.915	150.239
chr11	12361151	12362140	N/A	Hs.60371	6.7036	4.05545	1.65299	6	3	31.3386	6.88093
chrX	108155607	108439497	Xq22.3	COL4A6	89.9275	54.4228	1.65239	13	11	202.723	230.709
chr4	168497039	168928457	4q32.3	PALLD	196.387	118.873	1.65208	13	11	89.5948	128.781
chr8	140145692	140146548	N/A	Hs.656735	6.12497	3.70748	1.65206	6	3	47.0628	13.4043
chr20	50930983	50945134	N/A	Hs.301898	3.41491	2.06707	1.65205	6	3	38.87	3.86687
chr14	52857271	52951192	14q22.1	FERMT2	157.082	95.0848	1.65202	13	11	103.103	120.248
chr7	32485333	32495258	7p14.3	LSM5	177.873	107.686	1.65178	13	11	180.496	226.262
chr4	76158737	76213899	4q21.1	SCARB2	220.967	133.799	1.65148	13	11	182.76	231.943
chr2	130386379	130387134	N/A	Hs.202201	5.52406	3.346	1.65094	6	3	48.248	14.0837
chr1	161037631	161038984	1q23.3	TSTD1	69.3059	42.0097	1.64976	6	3	39.5275	5.16417
chr1	182398117	182400616	1q25.3	TEDDM1	4.87445	2.95524	1.64943	6	3	30.5293	3.46483
chr15	36891021	37101299	15q14	MEIS2	899.213	545.183	1.64938	13	11	119.521	155.89
chr11	17074392	17077673	11p15.1	RPS13	2672.76	1620.53	1.64931	13	11	58.1369	62.8614
chr5	163437567	163445016	5q34	CCNG1	532.767	323.123	1.64881	13	11	91.0277	134.806
chr13	52064762	52129092	13q14.3	NEK5	10.4501	6.33812	1.64876	6	3	29.7824	26.7156
chr9	36572862	36677683	9p13.2	MELK	133.31	80.8642	1.64857	13	11	105.44	145.943
chr6	75749176	75919537	6q14.1	MYO6	84.586	51.3096	1.64854	13	11	86.1699	98.8795
chrX	55623400	55626188	Xp11.21	FOXR2	3.56819	2.16485	1.64824	6	3	39.8849	5.79495
chr2	176129694	176132695	2q31.1	HOXD8	6.29199	3.81768	1.64812	6	3	31.9422	2.52152
chr5	77442402	77445051	N/A	Hs.667813	3.44035	2.08801	1.64767	6	3	42.5044	2.30809
chrX	15319451	15335554	Xp22.2	PIGA	31.8685	19.3418	1.64765	13	11	88.3241	118.099
chr7	124745601	124766025	7q31.33	GPR37	141.339	85.7879	1.64754	13	11	118.527	91.9874
chr3	44498970	44510640	3p21.31	ZNF852	3.59615	2.18283	1.64747	6	3	29.7049	4.60441
chr21	31873315	32004064	21q22.11	HUNK	56.1038	34.0655	1.64694	13	11	125.616	131.597
chr6	36146697	36197203	N/A	Hs.571106	17.0731	10.3693	1.6465	6	3	31.9281	50.5876
chr2	215360440	215436167	2q35	FN1	298.234	181.212	1.64578	13	11	112.788	115.127
chr19	17859878	17863324	19p13.11	RPL18A	1867.77	1135.01	1.64559	13	11	80.12	103.87
chr6	70566922	70588903	6q13	SDHAF4	81.0176	49.2332	1.64559	6	3	31.8291	20.2164
chr9	72349677	72350844	N/A	Hs.702322	6.02542	3.66247	1.64518	6	3	16.4727	21.3196
chr12	12355408	12357067	12p13.2	LOH12CR2	29.5686	17.9812	1.64442	6	3	33.2587	16.5856
chrX	103356452	103358469	Xq22.2	TCEAL9	308.88	187.845	1.64433	13	11	95.9714	139.938
chr8	39563112	39580134	8p11.22	LOC100130964	3.22992	1.96561	1.64322	6	3	45.1421	8.79482
chr8	37736579	37757801	8p11.23	ERLIN2	70.2689	42.7738	1.6428	13	11	118.539	137.371
chr7	97116593	97181763	7q21.3	SDHAF3	50.7683	30.9492	1.64038	13	11	104.041	146.704
chrX	140681106	140687803	Xq27.1	LOC101928833	3.58694	2.18704	1.64009	6	3	33.4284	9.51491
chr20	46708358	46736347	20q13.12	SLC2A10	52.2074	31.8404	1.63966	13	11	95.9078	131.226
chr5	80626226	80654981	5q14.1	DHFR	128.566	78.4171	1.63952	13	11	125.664	159.48
chr11	78423982	78429836	11q14.1	LOC101928865	6.36385	3.88165	1.63947	6	3	33.8813	13.5183
chrX	66162526	66267389	Xq12	HEPH	72.2504	44.0761	1.63922	13	11	158.919	183.2
chr5	65926554	66081024	5q12.3	ERBIN	170.685	104.144	1.63893	13	11	81.9183	95.2104
chr1	119911553	120073449	1p12	NOTCH2	143.463	87.5741	1.63819	13	11	93.2642	118.771
chr1	109548564	109595843	1p13.3	GNAI3	218.938	133.672	1.63787	13	11	153.576	197.541
chr1	86862445	86914424	1p22.3	SELENOF	215.491	131.57	1.63784	13	11	82.293	123.061
chr8	124450807	124453026	8q24.13	TRMT12	57.3765	35.0405	1.63744	13	11	67.8993	43.4321
chr2	73729830	73740133	2p13.1	TPRKB	251.36	153.511	1.63741	13	11	103.681	148.297
chr3	190843271	190864200	3q28	GMNC	6.01343	3.67285	1.63726	6	3	32.9674	12.2534
chr21	29298795	29361896	21q21.3	BACH1	32.1021	19.6124	1.63683	13	11	206.847	192.925
chr12	106991364	107093872	12q23.3	CRY1	108.601	66.3868	1.63588	13	11	106.1	150.96
chr4	109688629	109703473	4q25	CASP6	61.187	37.4334	1.63456	13	11	105.174	140.544
chr3	58564112	58627610	3p14.3-p14.2	FAM107A	987.75	604.309	1.63451	13	11	99.2816	68.961
chr6	158636474	158644786	6q25.3	DYNLT1	841.536	514.898	1.63437	13	11	95.6032	140.678
chr8	70637266	70669212	8q13.3	LACTB2	55.483	33.9541	1.63406	13	11	70.5068	96.0524
chr11	46380784	46383837	11p11.2	MDK	285.463	174.774	1.63333	13	11	126.053	154.778
chr12	40223073	40223902	N/A	Hs.443967	2.75222	1.68518	1.63318	6	3	38.1771	4.35174
chr21	32733899	32771858	21q22.11	PAXBP1	140.234	85.8794	1.63291	13	11	123.046	134.023
chr3	64007496	64008645	N/A	Hs.663795	22.7774	13.9535	1.63239	6	3	28.1253	11.9898
chr19	21677536	21678276	N/A	Hs.128352	3.63523	2.2274	1.63205	6	3	39.0162	2.28823
chr4	2231836	2242164	4p16.3	HAUS3	46.6448	28.5824	1.63194	13	11	93.6262	127.889
chr16	80540259	80550811	16q23.2	DYNLRB2	45.4632	27.8624	1.63171	6	3	29.5781	23.1092
chr16	52436415	52547802	16q12.1	TOX3	188.827	115.75	1.63133	13	11	122.027	165.251
chr2	56074654	56090382	2p16.1	LINC01813	2.62385	1.60902	1.63071	6	3	42.7386	4.89211
chr22	50568861	50578667	22q13.33	CPT1B	84.0607	51.5527	1.63058	13	11	100.092	100.459
chr7	64864494	64865286	N/A	Hs.436053	2.42732	1.48864	1.63056	6	3	37.796	9.99091
chr11	78748847	78749150	N/A	Hs.607412	12.493	7.66235	1.63044	6	3	24.4647	1.35991
chr7	44869707	44870704	N/A	Hs.299119	3.6391	2.23217	1.6303	6	3	37.1568	7.02958
chr9	69240218	69240818	N/A	Hs.658642	4.49825	2.75974	1.62995	6	3	32.8916	2.19379
chr15	57706521	57717557	15q21.3	POLR2M	111.777	68.6042	1.6293	13	11	46.8229	70.8833
chr18	721592	812326	18p11.32	YES1	68.8344	42.2573	1.62894	13	11	133.361	177.07
chr3	10141635	10153670	3p25.3	VHL	28.9376	17.765	1.62891	13	11	144.723	149.706
chr6	10671418	10694797	6p24.2	C6orf52	74.7584	45.8952	1.62889	6	3	32.655	18.4535
chr6	147741433	147743275	N/A	Hs.600571	7.21953	4.43413	1.62817	6	3	27.9155	10.1302
chr6	31727037	31730265	6p21.33	DDAH2	267.745	164.513	1.6275	13	11	67.9639	93.0752
chr2	37201629	37231597	2p22.2	CEBPZ	166.097	102.058	1.62748	13	11	103.502	145.119
chr6	30880909	30900156	6p21.33	DDR1	566.059	348.087	1.6262	13	11	37.4723	49.5624
chr4	110617423	110642123	4q25	PITX2	11.1363	6.8492	1.62592	13	11	117.138	86.6129
chr10	103825781	103829860	N/A	Hs.675539	3.89384	2.39493	1.62587	6	3	55.0207	4.7786
chr4	144831903	144832468	N/A	Hs.274848	3.24326	1.99491	1.62577	6	3	40.1606	2.73985
chr4	166733384	167234869	4q32.3	SPOCK3	16.018	9.85783	1.6249	13	11	128.361	93.6241
chr2	45648726	45649278	N/A	Hs.149264	17.9929	11.0748	1.62467	6	3	33.6999	36.965
chr1	99969367	100026979	1p21.2	SLC35A3	34.0468	20.9633	1.62411	13	11	115.996	149.206
chr2	88122982	88128131	2p11.2	FABP1	26.6725	16.4269	1.62371	13	11	160.58	156.008
chr4	95549128	95552473	N/A	Hs.587278	17.2964	10.6529	1.62363	6	3	34.1546	24.7041
chr18	12307669	12329826	18p11.21	TUBB6	133.722	82.4134	1.62258	13	11	65.4553	96.0667
chr3	142817860	142889203	3q23	PCOLCE2	17.3216	10.6766	1.62239	13	11	90.0488	101.379
chr2	23247175	23247646	N/A	Hs.104990	5.53633	3.41304	1.62211	6	3	33.07	2.8876
chr1	89006677	89022880	1p22.2	GBP3	3.01166	1.85669	1.62206	6	3	47.5016	10.2365
chrX	85088331	85088806	N/A	Hs.648463	14.9685	9.22896	1.6219	6	3	52.0843	7.31673
chr9	35758875	35760746	N/A	Hs.614118	5.89423	3.63417	1.62189	6	3	42.7001	63.8368
chr2	21001429	21044073	2p24.1	APOB	36.0175	22.2111	1.6216	13	11	163.38	137.315
chr7	104328656	104908558	7q22.2-q22.3	LHFPL3	29.3935	18.1332	1.62097	6	3	61.9102	31.5711
chr6	8470288	8470727	N/A	Hs.145933	2.74294	1.6928	1.62036	6	3	37.2007	5.64148
chr10	117153521	117169055	10q25.3	MIR3663HG	2.6384	1.62903	1.61961	6	3	45.1894	2.31884
chr11	110174880	110296712	11q22.3	RDX	181.397	112.021	1.61931	13	11	150.141	200.819
chr11	130448876	130478215	11q24.3	ADAMTS15	22.423	13.8579	1.61807	6	3	82.1469	59.7962
chr2	43744342	43744883	N/A	Hs.661193	5.3314	3.2954	1.61783	6	3	41.1659	8.01023
chr10	22928024	23038527	10p12.2	ARMC3	12.3569	7.63846	1.61772	6	3	36.4768	16.9449
chr21	29024617	29054488	21q21.3	USP16	226.292	139.89	1.61764	13	11	42.3048	62.2794
chr7	29510299	29563670	N/A	Hs.710429	11.1308	6.88296	1.61715	6	3	22.0115	4.89561
chr7	106090368	106112647	7q22.3	SYPL1	72.4657	44.8246	1.61665	13	11	39.0731	51.9451
chr3	134355345	134375417	3q22.2	AMOTL2	185.052	114.473	1.61656	13	11	45.0714	70.8199
chr14	51240168	51257655	14q22.1	TMX1	120.866	74.7761	1.61637	13	11	130.755	166.529
chr7	45912245	45921272	7p12.3	IGFBP3	111.482	68.9855	1.61602	13	11	74.7835	93.8141
chr12	102011729	102012360	N/A	Hs.603505	19.7637	12.2303	1.61596	6	3	32.133	7.82052
chr19	48954825	48961798	19q13.33	BAX	48.8503	30.233	1.61579	13	11	88.1211	79.6934
chr4	39459022	39477653	4p14	LIAS	34.0032	21.0544	1.61502	13	11	86.6813	102.756
chr2	10440371	10448554	2p25.1	ODC1	1292.28	800.194	1.61496	13	11	104.42	147.421
chr11	102396325	102453044	11q22.2	TMEM123	275.722	170.764	1.61464	13	11	89.8595	147.861
chr20	34233313	34234111	N/A	Hs.676125	10.541	6.52894	1.61451	6	3	31.1075	16.6693
chr22	24555650	24574964	22q11.23	SNRPD3	393.039	243.544	1.61383	13	11	77.4054	99.586
chr12	133076545	133107674	12q24.33	ZNF140	50.2746	31.1665	1.6131	13	11	95.8452	125.468
chr22	21166903	21192156	22q11.21	FAM230B	12.2668	7.60737	1.61249	6	3	42.3513	33.7544
chr14	73520461	73522684	N/A	Hs.647536	17.4951	10.856	1.61156	6	3	20.9659	13.8521
chr3	15739362	15762186	3p25.1	LOC101927647	3.56967	2.21713	1.61004	6	3	43.5517	13.1371
chrX	123960560	124102656	Xq25	STAG2	157.745	97.993	1.60976	13	11	127.522	166.089
chr6	57088691	57090620	N/A	Hs.662333	3.48856	2.16749	1.6095	6	3	37.4981	7.48683
chr5	173642518	173658194	N/A	Hs.552770	8.24131	5.12075	1.6094	6	3	23.7499	7.40874
chr11	22626113	22885930	11p14.3	GAS2	16.2035	10.0693	1.6092	13	11	83.1069	53.4269
chr9	115019575	115118257	9q33.1	TNC	32.2114	20.0255	1.60852	13	11	154.41	151.598
chr13	48303747	48481890	13q14.2	RB1	70.7728	44.0056	1.60827	13	11	158.395	189.066
chr19	54465025	54473290	19q13.42	CDC42EP5	29.0402	18.0639	1.60764	6	3	61.3901	21.4092
chr6	110475262	110479436	6q21	LOC105377938	3.47489	2.16163	1.60753	6	3	37.1948	9.80104
chr15	73926451	73952141	15q24.1	LOXL1	65.7386	40.9142	1.60674	13	11	125.251	140.1
chr10	61662927	61766766	10q21.2	CABCOCO1	3.24935	2.02248	1.60662	6	3	44.7916	5.94223
chr3	19879472	19947036	3p24.3	EFHB	6.58783	4.1016	1.60616	6	3	64.3084	50.5436
chr14	101948321	101949825	N/A	Hs.14032	17.2439	10.7365	1.6061	6	3	19.7704	3.39209
chr14	21841243	21841774	14q11.2	TRAV12-1	4.2996	2.6773	1.60595	6	3	37.1954	22.5324
chr1	156668763	156677397	1q23.1	NES	365.971	227.916	1.60573	13	11	103.747	115.697
chr2	69643805	69826477	2p13.3	ANXA4	45.2068	28.1554	1.60562	13	11	28.8001	22.7237
chr16	56625673	56627112	16q13	MT1E	705.254	439.394	1.60506	13	11	122.982	88.4524
chr4	121667997	121696992	4q27	ANXA5	320.74	199.844	1.60496	13	11	49.5755	85.9617
chr5	163460511	163491945	5q34	HMMR	96.9469	60.4141	1.60471	13	11	117.662	146.129
chr15	64155815	64163155	15q22.31	PPIB	505.035	314.725	1.60468	13	11	94.5837	126.459
chr12	26210842	26223265	12p12.1	LOC101928554	4.21455	2.62648	1.60464	6	3	35.514	7.28554
chr9	73151731	73170393	9q21.13	ANXA1	60.4564	37.6938	1.60388	13	11	117.559	116.921
chr3	67240957	67654614	3p14.1	SUCLG2	45.006	28.0627	1.60377	13	11	96.228	132.596
chr6	151452258	151470101	6q25.1	ARMT1	81.9762	51.1191	1.60363	13	11	93.1765	126.43
chr4	165327666	165343164	4q32.3	MSMO1	461.339	287.705	1.60351	13	11	100.135	98.1753
chr13	42781550	42791549	13q14.11	FAM216B	4.67293	2.91455	1.60331	6	3	30.1499	9.21342
chr12	131165011	131212931	12q24.33	LINC01257	4.69011	2.92562	1.60312	6	3	43.1007	2.59406
chr4	177728757	177990750	4q34.3	LINC01098	3.2747	2.0435	1.60249	6	3	35.1055	2.37931
chr12	41188448	41574590	12q12	PDZRN4	41.4328	25.8666	1.60179	13	11	105.082	100.24
chr9	124011610	124033163	9q33.3	LHX2	406.288	253.699	1.60146	13	11	116.288	149.402
chr20	63253978	63261615	20q13.33	FLJ16779	11.3423	7.08479	1.60094	6	3	22.2543	12.3779
chr1	110877252	110964203	1p13.3	LRIF1	61.7507	38.591	1.60013	13	11	80.5891	90.6548
chr8	23841921	23854807	8p21.2	STC1	53.4417	33.4031	1.5999	13	11	101.479	90.5592
chr8	48917677	48921440	8q11.21	SNAI2	27.1047	16.9514	1.59897	13	11	114.651	125.089
chr12	15911172	16037381	12p12.3	DERA	98.8922	61.8728	1.59832	13	11	99.0931	146.731
chr9	133376413	133406096	9q34.2	STKLD1	16.012	10.0185	1.59825	6	3	31.4417	32.4089
chr5	172983760	173034897	5q35.1	ATP6V0E1	150.874	94.4506	1.59739	13	11	114.544	122.233
chr16	31472155	31477960	16p11.2	TGFB1I1	38.5946	24.1708	1.59675	13	11	58.6724	75.6931
chr17	10711948	10713282	N/A	Hs.633695	11.8891	7.44751	1.59638	6	3	36.2611	21.1845
chr19	58126328	58155169	19q13.43	ZNF329	96.1012	60.2173	1.59591	13	11	96.3362	104.423
chr1	68098459	68233000	1p31.3	WLS	147.919	92.6938	1.59578	13	11	73.0936	54.4
chr6	85387219	85404802	6q14.3	LINC02535	5.94086	3.7232	1.59564	6	3	28.7762	14.2654
chr17	55325756	55327854	N/A	Hs.552711	4.67725	2.93178	1.59536	6	3	38.8888	2.56945
chr13	106617810	106631658	13q33.3	LINC00551	2.52233	1.58131	1.59509	6	3	38.6752	5.58566
chr8	121613031	121641390	8q24.13	HAS2	35.6568	22.3587	1.59476	13	11	118.895	113.498
chr7	130486175	130506297	7q32.2	MEST	971.582	609.371	1.5944	13	11	102.536	135.039
chr16	75538117	75556286	16q23.1	TMEM231	72.444	45.4376	1.59436	13	11	96.712	127.607
chr1	64148070	64148651	N/A	Hs.436456	26.902	16.8745	1.59424	6	3	36.5624	38.0349
chr18	31376777	31415791	18q12.1	DSG4	2.97209	1.86499	1.59362	6	3	45.0022	6.82231
chr6	3118376	3153198	6p25.2	BPHL	74.3756	46.673	1.59355	13	11	94.2973	113.75
chr11	93478472	93586856	11q21	SMCO4	58.7586	36.8796	1.59326	13	11	87.2323	99.6289
chr2	5692667	5701385	2p25.2	SOX11	655.246	411.305	1.59309	13	11	119.54	178.272
chr21	44885949	44928873	21q22.3	ITGB2	36.9253	23.1787	1.59307	13	11	115.723	67.4059
chr21	34073523	34106262	21q22.11	SLC5A3	152.136	95.526	1.59261	13	11	106.622	108.724
chr1	74568111	74674343	1p31.1	ERICH3	3.3312	2.09175	1.59254	6	3	40.9855	6.78948
chr21	44012325	44106552	21q22.3	TRAPPC10	52.8494	33.1868	1.59248	13	11	66.2963	58.9517
chr4	140388453	140427661	4q31.1	CLGN	123.035	77.2677	1.59232	13	11	109.906	161.046
chr21	45288052	45297354	21q22.3	LOC642852	179.306	112.608	1.5923	6	3	74.6186	71.6941
chr5	36151989	36192792	5p13.2	SKP2	91.6099	57.5542	1.59172	13	11	194.774	233.696
chr12	119989806	120094495	12q24.23	BICDL1	57.7313	36.2742	1.59152	13	11	114.406	104.883
chr10	87502792	87553461	10q23.2	MINPP1	67.2419	42.2625	1.59105	13	11	95.239	126.566
chr9	78297075	78330093	9q21.2	PSAT1	418.811	263.371	1.5902	13	11	101.959	138.905
chr1	32292103	32333628	1p35.2-p35.1	HDAC1	208.74	131.269	1.59017	13	11	87.6573	130.091
chr6	21593741	21598619	6p22.3	SOX4	510.739	321.287	1.58966	13	11	184.005	229.479
chr8	9171487	9172303	N/A	Hs.156398	2.6041	1.63831	1.58951	6	3	37.523	6.84031
chr11	66284580	66289167	11q13.2	YIF1A	147.133	92.5794	1.58927	13	11	72.7001	85.1495
chr13	20848247	20848879	N/A	Hs.661619	2.59658	1.63392	1.58918	6	3	43.7158	2.44702
chr10	52314281	52317657	10q21.1	DKK1	43.7133	27.5137	1.58878	13	11	152.026	137.461
chr7	102579646	102616758	7q22.1	RASA4	60.5138	38.0928	1.58859	13	11	108.191	104.255
chr21	45405137	45513720	21q22.3	COL18A1	68.0278	42.8328	1.58822	13	11	72.9834	51.761
chr18	2571511	2616635	18p11.32	NDC80	95.826	60.3925	1.58672	13	11	108.615	160.385
chr6	31730581	31737318	6p21.33	CLIC1	276.844	174.476	1.58672	13	11	74.3085	101.664
chr1	35059786	35116458	1p34.3	ZMYM1	21.7977	13.7382	1.58664	13	11	82.4308	91.9355
chr13	85111800	85112253	N/A	Hs.127366	2.23305	1.40776	1.58624	6	3	42.5543	4.80247
chr9	113407235	113410749	9q32	POLE3	141.781	89.3906	1.58609	13	11	85.2204	111.508
chr21	29056322	29073797	21q21.3	CCT8	474.928	299.438	1.58606	13	11	133.227	141.1
chr10	86968431	86970909	10q23.2	ADIRF	77.284	48.728	1.58603	13	11	124.553	76.1364
chr5	111728085	111728919	N/A	Hs.660103	38.7989	24.4775	1.58508	13	11	103.456	142.175
chr17	57971547	57988254	17q22	VEZF1	158.815	100.195	1.58506	13	11	87.0862	126.016
chr9	124770122	124772927	N/A	Hs.571656	4.60301	2.90403	1.58504	6	3	34.5015	6.3071
chr2	73457103	73459482	2p13.1	ALMS1-IT1	27.1153	17.1083	1.58492	6	3	79.5984	30.4251
chr19	52838532	52857649	19q13.41	ZNF468	19.0477	12.0201	1.58465	13	11	94.4836	113.18
chr9	137007234	137028922	9q34.3	ABCA2	82.8705	52.2992	1.58455	13	11	119.111	72.3749
chr2	148058432	148059123	N/A	Hs.287523	3.5398	2.23401	1.5845	6	3	38.701	4.33629
chr9	92383271	92404699	9q22.31	OGN	11.9438	7.53913	1.58424	13	11	195.854	95.4855
chr1	205302059	205321791	1q32.1	NUAK2	93.302	58.8958	1.58419	13	11	93.2415	112.854
chr1	211382755	211432535	1q32.3	LINC00467	41.1743	25.9931	1.58405	6	3	29.6261	31.9444
chr6	127118671	127199481	6q22.33	RSPO3	171.422	108.222	1.58399	6	3	64.6284	8.68309
chr17	2017716	2020706	17p13.3	LOC105371485	8.05802	5.08751	1.58388	6	3	27.4133	4.33841
chr12	76858715	76879040	12q21.2	CSRP2	474.941	299.885	1.58374	13	11	102.558	143.201
chrX	2691133	2741309	Xp22.33 and Yp11.2	CD99	372.655	235.302	1.58373	13	11	65.2793	80.8763
chr9	115119539	115138409	9q33.1	LOC101928748	3.96442	2.50343	1.58359	6	3	42.9462	6.33479
chr6	118894077	118909171	6q22.31	ASF1A	114.333	72.2004	1.58355	13	11	85.7374	127.969
chr2	39249266	39437312	2p22.1	MAP4K3	64.4441	40.697	1.58351	13	11	95.9456	132.528
chr4	57031071	57110385	4q12	IGFBP7	166.84	105.376	1.58329	13	11	111.409	98.1938
chr15	23643549	23647846	15q11.2	MAGEL2	162.272	102.491	1.58328	13	11	103.614	125.527
chr2	135741619	135785063	2q21.3	UBXN4	180.509	114.046	1.58277	13	11	100.087	153.101
chr2	234951984	235055714	2q37.2	SH3BP4	97.4216	61.5601	1.58254	13	11	73.7108	85.9062
chr18	62715439	62980443	18q21.33	PHLPP1	95.059	60.0675	1.58254	13	11	106.958	117.074
chr16	51135975	51152386	16q12.1	SALL1	174.561	110.366	1.58166	13	11	81.9505	112.613
chr21	17512906	17636213	21q21.1	CXADR	473.554	299.522	1.58103	13	11	108.603	98.2953
chr2	74198563	74215298	2p13.1	MTHFD2	205.898	130.301	1.58018	13	11	142.089	172.977
chr4	46734827	46909266	4p12	COX7B2	7.05338	4.46461	1.57984	6	3	27.3475	11.6294
chr12	26905171	26938326	12p11.23	INTS13	114.251	72.3179	1.57984	13	11	89.3078	119.424
chr9	107484852	107489720	9q31.2	KLF4	27.3912	17.3406	1.5796	13	11	90.1021	32.7726
chr21	41885110	41953957	21q22.3	C2CD2	150.586	95.3771	1.57885	13	11	36.1446	21.4507
chr12	21354928	21379980	12p12.1	IAPP	15.5306	9.83688	1.57882	13	11	121.034	43.8504
chr14	94376747	94390692	14q32.13	SERPINA1	80.9882	51.3006	1.5787	13	11	199.181	212.527
chr5	175796539	175884021	5q35.2	CPLX2	40.8495	25.8755	1.5787	13	11	110.481	113.072
chr2	177614298	177618966	2q31.2	TTC30A	24.8865	15.7676	1.57833	13	11	93.7254	117.288
chr9	125747338	125967377	9q33.3	PBX3	460.06	291.494	1.57828	13	11	112.557	154.746
chr8	120395844	120445407	8q24.12	MRPL13	145.04	91.916	1.57796	13	11	99.4126	143.034
chr6	26103948	26104337	6p22.2	HIST1H4C	1316.14	834.31	1.57752	13	11	105.959	154.393
chr15	45400202	45421419	15q21.1	SPATA5L1	56.0503	35.5341	1.57737	13	11	141.392	161.258
chr1	23691779	23696425	1p36.11	RPL11	1990.5	1262.22	1.57698	13	11	69.4429	87.4697
chr6	121435577	121449744	6q22.31	GJA1	939.191	595.567	1.57697	13	11	54.5315	80.9381
chr5	181236928	181243906	5q35.3	RACK1	938.579	595.257	1.57676	13	11	149.473	189.095
chr1	119711737	119744226	1p12	PHGDH	285.326	180.968	1.57667	13	11	44.2261	70.6499
chr2	99975386	99978900	N/A	Hs.656220	13.7093	8.69618	1.57648	6	3	26.0373	8.72336
chr8	96493654	96611809	8q22.1	SDC2	75.4779	47.8921	1.576	13	11	67.3039	78.1499
chr9	5357966	5438476	9p24.1	PLGRKT	157.567	100.006	1.57558	13	11	94.5932	126.581
chr4	156761611	156971394	4q32.1	PDGFC	88.2611	56.0361	1.57508	13	11	110.659	97.5734
chr10	90402521	90540805	10q23.31	LOC101926942	5.42846	3.4467	1.57497	6	3	30.9986	10.995
chr2	169825112	169827248	N/A	Hs.635173	4.48884	2.8508	1.57459	6	3	32.3132	6.73198
chr15	98437162	98514382	15q26.3	FAM169B	5.4173	3.44058	1.57453	6	3	39.8201	2.49173
chr19	56066684	56078801	19q13.43	LINC01864	8.67756	5.51221	1.57424	6	3	21.2652	8.69696
chr5	61625684	61628053	5q12.1	LOC105378997	5.93988	3.77382	1.57397	6	3	36.6302	6.42679
chr12	118211098	118212634	N/A	Hs.656223	3.96829	2.52135	1.57388	6	3	37.6807	13.1594
chr13	20437314	20438190	N/A	Hs.684728	2.83517	1.8017	1.57361	6	3	36.7031	5.56967
chr3	112157	197407	3p26.3	CHL1-AS2	51.661	32.8324	1.57348	6	3	48.205	24.8345
chr10	18512582	18659264	10p12.31	NSUN6	94.9108	60.3217	1.57341	13	11	94.1767	102.405
chr2	135740829	135742936	2q21.3	LOC107985946	8.07994	5.13707	1.57287	6	3	17.0556	7.22137
chr2	65210364	65211210	N/A	Hs.635873	4.65147	2.95777	1.57263	6	3	29.4941	5.70784
chr19	23336966	23337979	N/A	Hs.633791	11.0159	7.00481	1.57262	6	3	33.101	1.92404
chr7	16593622	16594508	N/A	Hs.600269	21.5118	13.6815	1.57233	6	3	19.0081	14.4585
chr21	44805617	44818129	21q22.3	SUMO3	492.172	313.173	1.57157	13	11	105.21	110.968
chr5	4867585	4868373	N/A	Hs.97129	2.86714	1.82456	1.57141	6	3	35.1339	8.04552
chr5	154309907	154310432	N/A	Hs.658173	5.26945	3.35437	1.57092	6	3	33.3492	13.9949
chr1	42925375	42959176	1p34.2	SLC2A1	128.008	81.5319	1.57004	13	11	115.78	111.372
chr6	160348373	160454982	6q25.3	SLC22A3	24.6289	15.6897	1.56975	13	11	137.867	149.971
chr8	144789765	144792446	8q24.3	RPL8	1727.6	1100.88	1.56929	13	11	49.8046	56.0262
chr15	84669537	84716460	15q25.2-q25.3	SEC11A	510.007	325.005	1.56923	13	11	88.3035	125.075
chr5	29143382	29172358	N/A	Hs.171348	2.64735	1.68706	1.5692	6	3	35.3425	9.37218
chrX	102513682	102516771	Xq22.1	TMSB15A	772.19	492.188	1.56889	13	11	158.518	216.779
chr5	74765429	74776912	5q13.3	NSA2	727.966	464.123	1.56848	13	11	74.8723	103.258
chr2	11658178	11670206	2p25.1	NTSR2	67.5602	43.0815	1.56819	13	11	89.8195	53.3731
chrX	34942796	34944917	Xp21.1	FAM47B	7.34048	4.68205	1.56779	6	3	20.9382	7.20568
chr3	147421327	147509910	3q24	LOC440982	60.3988	38.5273	1.56769	6	3	29.7072	39.1901
chr4	78887225	78939428	4q21.21	PAQR3	72.6945	46.3852	1.56719	13	11	132.442	151.954
chr1	37681570	37692336	1p34.3	C1orf109	40.4418	25.8145	1.56663	13	11	96.4847	129.382
chr15	38332805	38334278	N/A	Hs.736004	4.23527	2.70348	1.5666	6	3	37.4377	12.0201
chr11	70435235	70436276	N/A	Hs.714388	63.2633	40.3996	1.56594	6	3	22.8708	15.5075
chr1	84498323	84506579	1p22.3	GNG5	606.782	387.516	1.56583	13	11	65.1434	98.3941
chr4	56435749	56461368	4q12	PAICS	245.726	156.933	1.56581	13	11	173.245	216.319
chr13	37000373	37009614	13q13.3	EXOSC8	123.771	79.0782	1.56517	13	11	102.841	145.765
chr11	67415678	67425607	11q13.2	CARNS1	15.0062	9.58771	1.56515	6	3	21.1737	13.048
chr2	227221052	227325164	2q36.3	LOC654841	5.7295	3.66196	1.5646	6	3	34.2282	3.5704
chr2	46581274	46617112	2p21	PIGF	171.353	109.562	1.56398	13	11	85.9979	116.666
chr10	110293040	110304969	10q25.2	SMNDC1	215.811	137.995	1.56391	13	11	97.8557	138.507
chr1	7771269	7781432	1p36.23	VAMP3	205.31	131.29	1.56379	13	11	107.642	110.184
chr1	92661730	92662710	N/A	Hs.656972	4.02425	2.5735	1.56373	6	3	43.5862	11.5594
chr11	4187152	4202653	11p15.4	LOC100506082	6.94717	4.44287	1.56367	6	3	28.941	3.92125
chr14	61762357	61796428	14q23.2	SNAPC1	58.2498	37.2631	1.56321	13	11	97.6819	132.283
chr17	18856299	18931287	17p11.2	PRPSAP2	280.545	179.476	1.56314	13	11	82.3969	115.039
chr6	26055740	26056471	6p22.2	HIST1H1C	43.9308	28.1042	1.56314	13	11	78.0363	90.1968
chr3	14348451	14352568	3p25.1	LINC01267	6.11577	3.91586	1.5618	6	3	29.6215	12.1069
chr4	99070978	99088788	4q23	ADH5	307.957	197.183	1.56179	13	11	72.3867	115.767
chr17	35574795	35578637	17q12	PEX12	60.3317	38.6299	1.56179	13	11	55.0796	61.5924
chr6	26157985	26171349	6p22.2	HIST1H2BD	68.4011	43.7978	1.56175	13	11	73.5089	74.2312
chr17	58755869	58985617	17q22	PPM1E	213.826	136.926	1.56161	13	11	138.448	157.212
chr1	102876467	103108580	1p21.1	COL11A1	140.157	89.7869	1.561	13	11	124.574	142.142
chr12	103965815	103988878	12q23.3	TDG	135.448	86.8094	1.56029	13	11	104.416	146.535
chr14	92794231	92839963	14q32.12	GOLGA5	138.854	89.0309	1.55962	13	11	61.5239	85.2226
chr1	51616874	51789219	1p32.3	OSBPL9	247.234	158.527	1.55957	13	11	70.2766	112.94
chr5	111070080	111078024	5q22.1	TSLP	3.52089	2.25769	1.55951	6	3	31.5186	19.9237
chr9	73090354	73091055	N/A	Hs.737929	3.66493	2.35016	1.55944	6	3	34.0498	5.77745
chr13	72782059	73016454	13q21.33-q22.1	PIBF1	70.2441	45.047	1.55935	13	11	97.7643	133.221
chr6	143940300	144064599	6q24.2	PLAGL1	77.824	49.9179	1.55904	13	11	114.548	141.262
chr2	70281362	70293771	2p13.3	SNRPG	711.227	456.303	1.55867	13	11	100.712	141.522
chr17	64002595	64020634	17q23.3	ICAM2	65.3198	41.9093	1.5586	13	11	108.461	57.9516
chr16	1678277	1702072	16p13.3	JPT2	343.646	220.484	1.5586	13	11	89.2528	126.333
chr8	63015079	63039051	8q12.3	GGH	144.919	92.9922	1.5584	13	11	99.936	132.21
chr18	63367546	63381664	N/A	Hs.596910	32.2435	20.6926	1.55821	6	3	23.4629	10.7676
chr11	32090931	32105726	11p13	RCN1	414.046	265.902	1.55714	13	11	89.6571	112.95
chr9	26947039	27066129	9p21.2	IFT74	16.1667	10.3852	1.5567	13	11	128.32	138.225
chr11	128899565	128909520	11q24.3	C11orf45	5.52948	3.55386	1.55591	6	3	20.2909	6.77271
chr17	44905626	44915552	17q21.31	GFAP	835.858	537.307	1.55564	13	11	198.766	161.545
chr7	107743497	107764997	7q22.3	CBLL1	42.1963	27.1278	1.55546	13	11	114.841	135.171
chr3	75729961	75785583	3p12.3	ZNF717	20.4	13.1154	1.55542	13	11	85.7238	47.122
chr3	123201927	123274136	3q21.1	SEC22A	34.2635	22.0334	1.55507	13	11	68.3053	86.8008
chr11	9573681	9589767	11p15.4	WEE1	99.6887	64.1066	1.55505	13	11	145.177	176.19
chr17	60600183	60666280	17q23.2	PPM1D	86.1778	55.4238	1.55489	13	11	111.924	135.716
chr19	21557229	21557842	N/A	Hs.253815	5.67868	3.65303	1.55451	6	3	37.6608	14.7271
chr4	17810813	17844865	4p15.31	NCAPG	84.5647	54.4049	1.55436	13	11	109.447	156.211
chr21	33642400	33899861	21q22.11	ITSN1	99.8443	64.2422	1.55418	13	11	112.832	108.209
chr15	60347151	60398025	15q22.2	ANXA2	374.263	240.837	1.55401	13	11	96.8869	108.756
chr16	52258564	52280299	16q12.1	CASC22	3.33264	2.14496	1.55371	6	3	39.2646	11.6687
chr6	7541575	7586717	6p24.3	DSP	57.6469	37.1057	1.55359	13	11	108.068	114.483
chr19	41859918	41871416	19q13.2	RPS19	1817.01	1169.99	1.55302	13	11	130.671	144.246
chr11	65444458	65444557	11q13.1	MIR612	55.3196	35.6241	1.55287	13	11	106.891	98.8972
chr20	40696499	40717432	20q12	LOC101927098	11.7456	7.56438	1.55276	6	3	27.1322	7.13975
chr17	3662893	3668679	17p13.2	TAX1BP3	161.755	104.181	1.55264	13	11	131.073	172.479
chr10	77790787	77926590	10q22.3	DLG5	181.345	116.799	1.55263	13	11	147.025	178.342
chr2	10122568	10131419	2p25.1	RRM2	191.382	123.296	1.55222	13	11	106.42	154.323
chr4	70592258	70607288	4q13.3	AMBN	94.0786	60.6161	1.55204	13	11	130.033	136.841
chr5	123023383	123036730	5q23.2	PPIC	34.101	21.972	1.55202	13	11	120.34	110.038
chr11	105847642	105848310	N/A	Hs.658195	2.70501	1.74297	1.55195	6	3	42.7897	2.38913
chr17	72071042	72120793	17q24.3	SOX9-AS1	35.6425	22.9665	1.55194	6	3	109.472	89.5871
chr2	209424047	209734118	2q34	MAP2	639.368	412.001	1.55186	13	11	139.139	168.451
chr11	96590337	96712916	N/A	Hs.548282	3.93358	2.53503	1.55169	6	3	37.7033	1.18346
chr20	45325288	45348424	20q13.12	SDC4	172.286	111.055	1.55136	13	11	66.7168	49.8574
chr11	6234774	6245924	11p15.4	CNGA4	5.47138	3.52736	1.55113	6	3	31.0994	8.13128
chrX	13689121	13709825	Xp22.2	RAB9A	133.332	85.9612	1.55107	13	11	37.0048	65.5519
chr10	91923769	92030998	10q23.32	BTAF1	113.557	73.2349	1.55059	13	11	91.8965	126.248
chr1	99708699	99766630	1p21.2	FRRS1	2.83975	1.83178	1.55026	6	3	35.6668	6.17649
chr21	34516442	34615142	21q22.12	RCAN1	73.4825	47.4038	1.55014	13	11	108.966	90.6541
chr9	83980722	84004074	9q21.32	RMI1	181.426	117.067	1.54976	13	11	101.141	143.536
chr10	113679162	113730909	10q25.3	CASP7	38.3918	24.7736	1.5497	13	11	94.1069	112.605
chr4	146638893	146642471	4q31.22	POU4F2	157.701	101.773	1.54953	13	11	190.688	214.616
chr21	43565239	43565617	21q22.3	H2BFS	58.1862	37.5572	1.54927	13	11	89.1924	111.275
chr15	58771192	58861900	15q21.3-q22.1	MINDY2	44.6332	28.8173	1.54883	13	11	113.213	123.402
chr12	7129510	7129964	N/A	Hs.732614	4.77636	3.08385	1.54883	6	3	38.974	13.1745
chr1	236142502	236211059	1q42.3	GPR137B	87.8229	56.7077	1.5487	13	11	45.1101	76.434
chr15	56090533	56247654	15q21.3	RFX7	196.39	126.812	1.54867	13	11	139.554	179.315
chrX	77826364	77895568	Xq21.1	MAGT1	77.7327	50.2018	1.5484	13	11	133.779	149.45
chr21	37073184	37203118	21q22.13	TTC3	924.816	597.278	1.54838	13	11	96.4664	98.6969
chr9	89311195	89316703	9q22.2	CKS2	550.079	355.326	1.5481	13	11	111.35	167.876
chr2	28089872	28090299	N/A	Hs.659923	2.77725	1.79419	1.54791	6	3	37.0757	0.667287
chr2	206159594	206162929	2q33.3	EEF1B2	1480.99	956.863	1.54775	13	11	75.5049	93.3627
chr5	95713522	95796367	5q15	RHOBTB3	137.673	88.9564	1.54765	13	11	115.576	137.684
chr19	55401282	55408146	19q13.42	UBE2S	306.373	198.058	1.54689	13	11	78.1334	103.003
chr1	201113953	201115372	1q32.1	ASCL5	7.97887	5.15829	1.5468	6	3	26.2316	1.3901
chr4	72280969	72568799	4q13.3	ADAMTS3	43.5383	28.1479	1.54677	13	11	95.3241	121.618
chr1	112911847	112956353	1p13.2	SLC16A1	77.3117	49.9854	1.54668	13	11	104.179	114.514
chr6	53794497	53924125	6p12.1	LRRC1	36.5638	23.6401	1.54668	13	11	133.58	165.264
chr19	2321521	2328615	19p13.3	LSM7	584.131	377.719	1.54647	13	11	100.84	136.15
chr20	35648925	35664956	20q11.22	RBM12	135.591	87.6871	1.5463	13	11	97.6255	135.924
chr11	76782581	76783062	11q13.5	LOC101928837	30.9896	20.049	1.54569	6	3	25.092	5.46047
chr6	26123467	26123904	6p22.2	HIST1H2BC	7.96085	5.15125	1.54542	13	11	83.7536	44.7278
chr20	56524729	56533590	20q13.31	FAM209A	3.53574	2.28802	1.54532	6	3	25.4579	7.49147
chr17	48070052	48101521	17q21.32	CBX1	706.836	457.5	1.545	13	11	85.0166	118.184
chr1	172532349	172611833	1q24.3	SUCO	109.747	71.0347	1.54498	13	11	87.1234	119.766
chr2	86440647	86492716	2p11.2	KDM3A	201.68	130.569	1.54463	13	11	105.76	115.902
chr15	41332694	41381050	15q15.1	NUSAP1	152.823	98.946	1.54451	13	11	126.589	178.494
chr4	157572490	157576154	4q32.1	LINC02433	2.61353	1.6923	1.54437	6	3	38.4706	0.912736
chr1	154962298	154974492	1q21.3	SHC1	188.288	121.924	1.54431	13	11	148.18	142.561
chr11	111879190	111884083	11q23.1	C11orf1	80.2724	51.9915	1.54395	13	11	118.462	135.067
chrX	132203024	132219480	Xq26.2	RAP2C	85.8388	55.6083	1.54363	13	11	103.681	128.228
chr21	36069924	36073177	21q22.12	CBR1	152.924	99.0767	1.54349	13	11	63.9871	40.6058
chr10	68282660	68332958	10q21.3	PBLD	27.0722	17.5407	1.5434	13	11	95.8944	86.4387
chr7	28953358	28958413	7p14.3	TRIL	94.4131	61.1779	1.54325	13	11	55.6424	55.8335
chr17	68421281	68457524	17q24.2	WIPI1	34.9421	22.6429	1.54318	13	11	80.7878	82.4801
chr17	27294080	27313631	17q11.1	WSB1	323.501	209.662	1.54297	13	11	152.019	169.424
chr14	44924310	44961978	14q21.2	KLHL28	107.535	69.7003	1.54283	13	11	107.458	118.824
chr21	33589341	33641854	21q22.11	CRYZL1	143.499	93.0184	1.5427	13	11	84.6364	82.7967
chr17	34927859	34981221	17q12	CCT6B	25.1403	16.2967	1.54267	13	11	76.782	72.6837
chr18	319355	500729	18p11.32	COLEC12	86.4171	56.027	1.54242	13	11	59.2439	68.9024
chrX	106611930	106679443	Xq22.3	CXorf57	33.5912	21.7847	1.54196	13	11	154.454	157.973
chr1	150272284	150280927	1q21.2	C1orf54	146.26	94.8601	1.54185	13	11	56.8337	43.8423
chr17	41402416	41412588	17q21.2	LOC100505782	3.20376	2.07841	1.54145	6	3	35.2535	6.93404
chr16	56669814	56671129	16q13	MT1H	1152.94	748.148	1.54106	13	11	102.92	79.7003
chr9	98807699	98850081	9q22.33	GALNT12	26.5425	17.2239	1.54103	13	11	85.1725	89.3783
chrX	133535745	133985646	Xq26.2	GPC3	37.7941	24.5288	1.5408	13	11	142.649	128.011
chr5	129094749	129114028	5q23.3	ISOC1	89.9731	58.3992	1.54066	13	11	78.2067	118.543
chr19	9523224	9538673	19p13.2	ZNF426	57.7587	37.5065	1.53996	13	11	96.8563	135.145
chr15	84235773	84245368	15q25.2	GOLGA6L4	126	81.8284	1.53981	13	11	101.555	137.676
chr3	184053047	184060673	3q27.1	HTR3C	13.2437	8.60091	1.5398	6	3	18.1712	12.0132
chr6	31530219	31546848	6p21.33	ATP6V1G2-DDX39B	32.5931	21.1679	1.53974	13	11	84.6555	93.3466
chr4	102777037	102799575	4q24	LOC102723704	3.57462	2.32161	1.53972	6	3	27.6209	19.369
chr1	201483530	201507259	1q32.1	CSRP1	651.172	422.919	1.53971	13	11	98.1896	62.6008
chr15	64364994	64387687	15q22.31	PCLAF	312.379	202.916	1.53945	13	11	162.351	222.11
chr6	154839921	154842290	N/A	Hs.657833	19.1847	12.4644	1.53916	6	3	30.7321	40.5751
chr11	809936	812876	11p15.5	RPLP2	699.007	454.245	1.53883	13	11	180.802	192.043
chr2	74832655	74893354	2p12	HK2	119.107	77.4098	1.53866	13	11	161.752	180.042
chr10	109996350	110135565	10q25.1-q25.2	ADD3	466.082	302.934	1.53856	13	11	68.8584	55.1625
chr17	77088643	77094986	17q25.2	SNHG20	26.8032	17.4212	1.53854	13	11	87.3239	86.7202
chr12	75234725	75251017	12q21.1	LOC100130268	4.45575	2.8962	1.53848	6	3	35.9688	5.85463
chrX	46912276	47061242	Xp11.3	JADE3	53.129	34.5335	1.53848	13	11	94.9176	133.51
chr9	35817017	35829148	9p13.3	FAM221B	6.84084	4.44839	1.53782	6	3	29.1895	16.2532
chr19	36215131	36216508	N/A	Hs.656363	40.3605	26.2454	1.53781	6	3	46.6938	32.3798
chr6	56056590	56394128	6p12.3-p11.2	COL21A1	28.344	18.4323	1.53774	13	11	98.6166	90.0305
chr3	157436791	157443628	3q25.32	PTX3	57.1235	37.1666	1.53696	13	11	112.658	157.007
chr1	169463909	169485970	1q24.2	SLC19A2	58.5214	38.0774	1.53691	13	11	93.0019	126.145
chr10	73626001	73627060	N/A	Hs.112050	22.2095	14.4554	1.53642	6	3	28.0159	8.06066
chr6	79405047	79489704	6q14.1	LOC100506851	4.46937	2.90947	1.53615	6	3	40.6747	7.08648
chr6	43770209	43786487	6p21.1	VEGFA	151.084	98.3561	1.53609	13	11	143.728	143.187
chr14	20469379	20478006	14q11.2	PNP	60.4103	39.3341	1.53583	13	11	66.3421	66.1988
chr21	39184176	39321595	21q22.2	BRWD1	59.6465	38.8462	1.53545	13	11	149.275	148.23
chr17	79833156	79839414	17q25.3	CBX4	188.457	122.751	1.53528	13	11	133.389	158.343
chr22	25280703	25283094	22q11.23	LOC105372969	2.4526	1.59775	1.53503	6	3	42.3521	1.43651
chr6	138904015	138988282	6q24.1	REPS1	75.2541	49.0301	1.53486	13	11	187.334	229.724
chr16	20730255	20741964	16p12.3	THUMPD1	122.126	79.597	1.53431	13	11	93.1687	113.364
chr11	124673844	124694794	11q24.2	SPA17	82.3535	53.6759	1.53427	13	11	97.3021	120.733
chrX	129446501	129523564	Xq25-q26.1	SMARCA1	118.164	77.0364	1.53387	13	11	138.543	168.054
chr13	27270327	27273690	13q12.2	RASL11A	13.7823	8.99027	1.53302	6	3	40.6308	13.7045
chr17	7572706	7579006	17p13.1	EIF4A1	978.145	638.152	1.53278	13	11	115.774	138.672
chr20	13849188	13995333	20p12.1	SEL1L2	4.4836	2.92531	1.53269	6	3	29.1159	9.9973
chr13	110148958	110307157	13q34	COL4A1	115.648	75.4547	1.53268	13	11	120.558	124.54
chr20	45534197	45539495	20q13.12	WFDC6	5.98143	3.9028	1.5326	6	3	37.0347	3.22594
chrX	74266998	74268585	N/A	Hs.625698	84.6148	55.2206	1.5323	6	3	45.3929	34.1639
chr9	470294	746106	9p24.3	KANK1	85.8621	56.0396	1.53217	13	11	108.836	56.1453
chr14	30876179	30889808	14q12	LOC100506071	2.94339	1.9212	1.53206	6	3	42.2244	5.10999
chr6	24774931	24786099	6p22.3	GMNN	206.369	134.704	1.53202	13	11	102.305	154.902
chr1	27341992	27353932	1p36.11	SYTL1	38.4224	25.0799	1.532	6	3	36.0657	6.4795
chr20	50934855	50958564	20q13.13	DPM1	280.544	183.123	1.53199	13	11	77.9915	101.974
chr12	118027696	118029983	N/A	Hs.599210	17.0783	11.1498	1.53171	6	3	39.6636	22.5076
chr7	87441060	87441774	N/A	Hs.287827	2.35419	1.53702	1.53166	6	3	39.0656	9.04864
chr15	58595204	58749978	15q21.3	ADAM10	144.785	94.5287	1.53165	13	11	165.171	199.159
chr7	144258696	144259628	7q35	OR2A7	9.43324	6.15959	1.53147	6	3	21.8858	7.0797
chr9	86944362	86947189	9q21.33	GAS1	125.149	81.719	1.53145	13	11	199.152	231.604
chr2	64631621	64751091	2p14	SERTAD2	104.365	68.1488	1.53143	13	11	69.1803	86.5398
chr8	70573218	70608459	8q13.3	TRAM1	132.618	86.622	1.531	13	11	122.886	147.78
chr14	97925610	97978124	14q32.2	LINC01550	7.43143	4.85501	1.53067	6	3	29.4429	17.7876
chr12	21468910	21501669	12p12.1	RECQL	50.0551	32.7022	1.53063	13	11	128.524	164.411
chr14	64504574	64533690	14q23.3	ZBTB1	55.3136	36.1385	1.5306	13	11	131.902	164.41
chr1	185118085	185157098	1q25.3	TRMT1L	49.6276	32.4256	1.5305	13	11	90.0444	102.759
chr5	34915715	34925682	5p13.2	BRIX1	33.5664	21.9319	1.53048	13	11	92.7362	117.293
chr5	126541841	126595390	5q23.2	ALDH7A1	138.276	90.3479	1.53048	13	11	78.5101	112.431
chr3	36712422	36764206	3p22.2	DCLK3	5.19158	3.3923	1.5304	6	3	38.1894	9.73861
chr3	167178399	167380405	3q26.1	ZBBX	24.5893	16.0674	1.53038	13	11	85.6322	56.6149
chr10	50305585	50623977	10q11.23	SGMS1	29.1416	19.0443	1.5302	13	11	30.1113	58.1455
chr4	47485261	47593486	4p12	ATP10D	29.3745	19.1981	1.53007	13	11	68.066	73.3252
chr6	10521283	10629368	6p24.3-p24.2	GCNT2	49.3921	32.2927	1.52951	13	11	131.97	151.205
chr19	20004418	20039468	19p12	ZNF682	55.1409	36.0555	1.52934	13	11	114.335	127.064
chr2	112583290	112585698	2q14.1	LOC101927330	17.0015	11.118	1.52918	6	3	18.5196	18.1821
chr5	173314723	173329503	5q35.2	STC2	53.6513	35.085	1.52918	13	11	98.7266	70.3679
chr19	48325372	48330555	19q13.33	EMP3	63.6973	41.6583	1.52904	13	11	59.1076	65.8392
chr1	52927229	53051617	1p32.3	SCP2	192.538	125.939	1.52882	13	11	70.8513	116.097
chr12	49989162	50033136	12q13.12	RACGAP1	194.365	127.145	1.52868	13	11	106.876	155.15
chr14	31561385	31861293	14q12	NUBPL	26.7455	17.4977	1.52852	13	11	94.7645	111.494
chr18	76357682	76495255	18q23	ZNF516	73.3103	47.9731	1.52815	13	11	108.499	144.584
chr5	43287470	43313512	5p12	HMGCS1	261.443	171.099	1.52802	13	11	149.242	166.626
chr11	27494418	27506779	11p14.1	LIN7C	170.316	111.47	1.52791	13	11	123.224	162.807
chr9	85941142	86026355	9q21.33	NAA35	74.4017	48.7064	1.52756	13	11	88.9936	117.567
chr7	27897578	27898063	N/A	Hs.666690	10.269	6.72315	1.52741	6	3	26.6917	3.18097
chr15	92393910	92468728	15q26.1	ST8SIA2	155.703	101.94	1.5274	13	11	156.141	178.709
chr15	56918090	57291261	15q21.3	TCF12	211.633	138.569	1.52728	13	11	150.202	196.179
chr5	76716043	76735780	5q13.3	F2R	57.8681	37.9178	1.52615	13	11	126.767	153.226
chr1	33126124	33126532	N/A	Hs.129462	4.25163	2.7859	1.52612	6	3	32.0316	8.95249
chr2	109542797	109614247	2q13	SEPT10	110.609	72.4852	1.52596	13	11	159.644	213.73
chr3	139355595	139389680	3q23	COPB2	203.034	133.079	1.52566	13	11	77.5353	96.3145
chr3	55465715	55505261	3p14.3	WNT5A	44.5678	29.2194	1.52528	13	11	115.057	116.52
chr9	132768964	132770242	N/A	Hs.666230	12.9103	8.46435	1.52525	6	3	18.0926	9.31128
chr6	18224169	18264568	6p22.3	DEK	568.495	372.814	1.52487	13	11	91.9138	135.444
chrX	136665547	136781656	Xq26.3	ARHGEF6	114.843	75.3196	1.52475	13	11	42.8093	30.2779
chr1	195758948	195763400	N/A	Hs.559593	4.53701	2.97561	1.52473	6	3	32.7707	9.66043
chr10	1050221	1054247	N/A	Hs.660763	69.0411	45.281	1.52473	6	3	28.876	19.9053
chr5	163482604	163494058	5q34	HMMR-AS1	7.18456	4.71296	1.52443	6	3	31.7167	13.8136
chrX	48939991	48940808	N/A	Hs.670566	11.7643	7.72235	1.52341	6	3	15.6369	5.37469
chr11	4094685	4138925	11p15.4	RRM1	249.749	163.958	1.52325	13	11	155.135	183.427
chr14	99737699	99942060	14q32.2	EML1	109.966	72.1917	1.52325	13	11	112.509	147.46
chrX	50365407	50470850	Xp11.22	DGKK	27.792	18.2455	1.52323	6	3	42.2246	23.1864
chr4	94588596	94594282	N/A	Hs.675340	3.50495	2.30127	1.52305	6	3	36.34	8.9094
chr10	26758320	26759044	N/A	Hs.664921	5.40915	3.55218	1.52277	6	3	37.7218	14.8888
chr15	58768072	58770974	15q21.3	LOC101928725	20.9485	13.7569	1.52276	6	3	30.7739	11.7782
chr20	32819780	32850405	20q11.21	MAPRE1	366.391	240.615	1.52273	13	11	118.174	151.508
chr1	225777813	225790466	1q42.12	SRP9	1377.29	904.56	1.52261	13	11	68.2596	88.9076
chr14	87933014	87993665	14q31.3	GALC	90.1118	59.2238	1.52155	13	11	103.291	115.418
chr10	94333226	94362976	10q23.33	NOC3L	79.5869	52.3099	1.52145	13	11	85.1593	118.29
chr11	10750987	10779755	11p15.4	CTR9	198.33	130.372	1.52126	13	11	88.3051	132.138
chr3	55467201	55468165	N/A	Hs.723431	23.9709	15.7585	1.52114	6	3	36.1056	14.1376
chr17	4704230	4705529	17p13.2	LOC101559451	27.0245	17.7683	1.52094	6	3	19.7305	14.5381
chr21	33023817	33025001	N/A	Hs.228474	6.36053	4.18303	1.52056	6	3	31.129	8.44019
chr12	12329263	12350541	12p13.2	MANSC1	53.9945	35.5199	1.52012	13	11	89.0569	97.2693
chr1	24781979	24782814	N/A	Hs.658233	5.51959	3.63311	1.51925	6	3	34.6596	20.6125
chr3	112561709	112584439	3q13.2	SLC35A5	110.039	72.4326	1.51919	13	11	44.1224	62.2118
chr12	12111005	12111688	12p13.2	LOC100506248	1115.71	734.462	1.51909	13	11	89.5513	125.605
chr10	92593068	92655395	10q23.33	KIF11	79.1113	52.0819	1.51898	13	11	106.823	155.029
chr6	27831174	27831527	6p22.1	HIST1H4K	76.5522	50.4088	1.51863	13	11	99.4802	125.896
chr3	94938263	94991328	3q11.2	LINC00879	6.21221	4.09069	1.51862	6	3	38.3876	13.2268
chr10	88176458	88583860	10q23.31	RNLS	16.6157	10.9418	1.51855	13	11	107.606	101.889
chr9	34379019	34400833	9p13.3	C9orf24	74.1617	48.8414	1.51842	6	3	35.2317	37.647
chr16	15060022	15094335	16p13.11	RRN3	64.6086	42.5505	1.5184	13	11	91.9389	113.077
chr17	5105734	5123116	17p13.2	ZNF232	137.548	90.6066	1.51808	13	11	97.3865	129.612
chr14	20260465	20261276	N/A	Hs.597446	101.536	66.8944	1.51785	6	3	34.8329	18.0125
chr3	69054730	69080373	3p14.1	UBA3	167.032	110.109	1.51697	13	11	90.2127	120.848
chr1	86704570	86748184	1p22.3	SH3GLB1	203.925	134.431	1.51695	13	11	80.2054	104.377
chr10	61406642	61453450	10q21.2	TMEM26	3.48006	2.29415	1.51693	6	3	41.2311	0.769288
chr3	196347659	196454323	3q29	UBXN7	64.0924	42.2672	1.51636	13	11	88.5685	78.2015
chr11	20387530	20510861	11p15.1	PRMT3	41.2319	27.1928	1.51628	13	11	73.6139	88.895
chr5	103120254	103203523	5q21.1	PPIP5K2	149.991	98.93	1.51613	13	11	98.2359	134.459
chr1	1137017	1144056	1p36.33	LINC01342	17.4418	11.5067	1.51579	6	3	28.0541	7.54368
chr7	1567332	1570032	7p22.3	PSMG3	125.026	82.4926	1.5156	6	3	27.6938	7.2558
chr6	108166058	108188809	6q21	NR2E1	297.002	195.968	1.51557	13	11	63.2259	102.751
chr21	43053190	43076868	21q22.3	CBS	97.0383	64.0332	1.51544	13	11	90.2789	103.228
chr2	175072250	175168206	2q31.1	ATF2	89.57	59.1052	1.51543	13	11	175.027	184.318
chr12	109850943	109880488	12q24.11	GLTP	112.349	74.1377	1.51542	13	11	94.8777	118.69
chr10	68331174	68343196	10q21.3	HNRNPH3	343.932	226.969	1.51533	13	11	116.871	144.178
chr1	114704464	114716894	1p13.2	NRAS	156.45	103.253	1.51522	13	11	103.538	128.46
chr15	41892777	41898815	15q15.1	LOC105370792	6.88834	4.54625	1.51517	6	3	35.5282	3.00528
chr21	33025908	33029196	21q22.11	OLIG2	55.1714	36.4134	1.51514	13	11	134.967	78.0695
chr9	99801141	99802372	N/A	Hs.734674	21.4507	14.1583	1.51506	6	3	25.3426	19.5064
chr2	144667967	145076729	2q22.3	TEX41	3.05231	2.01487	1.51489	6	3	30.6717	3.69005
chr21	21723293	21737319	21q21.1	LINC00317	7.89504	5.21177	1.51485	6	3	31.9397	0.638939
chr21	25724480	25735654	21q21.3	ATP5J	964.891	636.996	1.51475	13	11	50.5483	46.1959
chr19	29093876	29094626	N/A	Hs.112791	3.28109	2.16643	1.51452	6	3	36.2446	3.32365
chr1	62744329	62745919	N/A	Hs.478355	5.45844	3.6043	1.51443	6	3	27.1527	2.30601
chr17	44353215	44363867	17q21.31	FAM171A2	19.4912	12.8724	1.51419	6	3	15.981	14.1343
chr11	63938970	63957322	11q13.1	NAA40	105.488	69.6682	1.51415	13	11	96.5239	119.295
chr7	99546295	99554743	7q22.1	FAM200A	22.5495	14.8935	1.51405	6	3	93.5151	91.1248
chr7	39622955	39708124	7p14.1	RALA	185.223	122.341	1.51398	13	11	115.447	152.66
chr1	56494747	56579584	1p32.2	PLPP3	367.796	242.935	1.51397	13	11	61.43	74.9429
chr4	55366601	55385580	4q12	SRD5A3-AS1	5.47782	3.61869	1.51376	6	3	32.3434	16.2056
chr8	56160909	56211327	8q12.1	PLAG1	43.4092	28.6815	1.51349	13	11	98.332	129.372
chr21	33324443	33360361	21q22.11	IFNAR1	52.0035	34.3643	1.5133	13	11	78.0981	70.8695
chr7	138460334	138585588	7q33-q34	TRIM24	118	77.9834	1.51314	13	11	140.298	162.793
chr2	21396261	21529242	2p24.1	LOC100507562	6.59999	4.36209	1.51303	6	3	30.2146	8.66271
chr19	37738274	37779626	19q13.12	ZNF573	93.9873	62.1262	1.51285	13	11	99.8634	139.541
chr21	29596040	29630747	21q21.3	GRIK1-AS2	7.40971	4.89827	1.51272	6	3	32.0019	3.30219
chr21	37223425	37268124	21q22.13	DSCR3	56.4256	37.3041	1.51259	13	11	78.7623	71.3967
chr15	41309268	41332621	15q15.1	OIP5	109.408	72.3442	1.51233	13	11	108.404	154.821
chr2	215718042	215720996	N/A	Hs.152812	3.73017	2.46672	1.5122	6	3	45.5172	7.18888
chr6	89363509	89412470	6q15	RRAGD	176.621	116.798	1.51219	13	11	58.1931	70.3415
chr16	81081947	81096375	16q23.2	GCSH	388.596	257.024	1.5119	13	11	72.0598	103.465
chr5	304176	438291	5p15.33	AHRR	24.095	15.9378	1.51181	6	3	79.2309	30.1229
chr2	136114349	136118155	2q22.1	CXCR4	164.698	108.962	1.51151	13	11	120.18	158.978
chr17	59618552	59619820	N/A	Hs.597327	81.0631	53.6364	1.51134	6	3	40.7187	17.9834
chr1	86914652	87109998	1p22.3	HS2ST1	72.9177	48.2564	1.51105	13	11	123.41	150.032
chr4	109912883	110013079	4q25	EGF	15.1818	10.0474	1.51102	13	11	89.9195	60.4527
chr17	50862223	50867978	17q21.33	TOB1	132.907	87.9623	1.51096	13	11	45.0169	72.1629
chr17	41801952	41812617	17q21.2	P3H4	62.2138	41.1796	1.51079	13	11	75.4654	65.7954
chr16	56682470	56684196	16q13	MT1X	796.412	527.158	1.51077	13	11	108.157	102.672
chr7	148807372	148884662	7q36.1	EZH2	141.592	93.739	1.51049	13	11	109.852	162.795
chr15	42359500	42412317	15q15.1	CAPN3	97.3435	64.4522	1.51032	13	11	112.925	99.6122
chr11	118133377	118152915	11q23.3	SCN4B	17.043	11.2867	1.51	6	3	72.1158	41.9485
chr17	35891720	35894273	N/A	Hs.641022	7.37562	4.88476	1.50992	6	3	27.9888	22.4279
chr4	184627696	184649475	4q35.1	CASP3	132.148	87.5236	1.50986	13	11	90.8861	114.512
chr19	57363511	57365353	19q13.43	TRAPPC2B	71.3503	47.2645	1.5096	13	11	97.1929	126.214
chr10	89213569	89252039	10q23.31	LIPA	185.596	122.945	1.50959	13	11	84.6515	57.979
chr6	19837370	19842200	6p22.3	ID4	332.007	219.941	1.50953	13	11	161.928	224.721
chr3	112532507	112561963	3q13.2	ATG3	100.09	66.3057	1.50952	13	11	129.922	158.042
chr3	127598357	127622436	3q21.3	MCM2	204.46	135.467	1.5093	13	11	98.4132	134.218
chr6	106969831	106976855	6q21	CD24	464.714	307.915	1.50923	13	11	181.612	230.781
chr1	53226892	53238610	1p32.3	MAGOH	122.089	80.9092	1.50896	13	11	97.5099	128.584
chr10	28677495	28682939	10p12.1	BAMBI	116.153	76.9864	1.50875	13	11	72.1635	65.0725
chr1	223541609	223665734	1q41	CAPN8	5.11081	3.38751	1.50872	6	3	43.4449	4.60513
chr3	158666414	158672722	3q25.32	LXN	30.7166	20.3652	1.50829	13	11	96.0614	107.399
chr11	101448153	101449472	N/A	Hs.29235	10.734	7.11765	1.50808	6	3	25.7342	1.69974
chrX	78747658	78758714	Xq21.1	LPAR4	52.3399	34.707	1.50805	13	11	104.896	149.214
chr4	109433715	109540459	4q25	SEC24B	166.181	110.204	1.50793	13	11	67.5053	99.5984
chr3	194136142	194138612	3q29	HES1	122.669	81.3553	1.50782	13	11	155.034	190.416
chr8	26383007	26413128	8p21.2	BNIP3L	561.918	372.689	1.50774	13	11	69.0102	93.6657
chrX	121047608	121049942	Xq24	GLUD2	48.8587	32.407	1.50766	13	11	107.831	102.515
chr2	20032650	20052028	2p24.1	LAPTM4A	614.57	407.652	1.50759	13	11	51.191	82.3515
chr14	23356400	23365633	14q11.2	EFS	155.966	103.461	1.50749	13	11	76.3083	83.8695
chr4	173370942	173377532	4q34.1	SAP30	67.1339	44.5344	1.50746	13	11	177.743	203.691
chr3	30004208	30004701	N/A	Hs.705969	6.68522	4.4351	1.50734	6	3	32.5519	20.8758
chr2	70258099	70281185	2p13.3	PCYOX1	147.384	97.8117	1.50681	13	11	118.691	150.832
chr4	134248511	134327473	N/A	Hs.385613	3.00552	1.99532	1.50629	6	3	42.4194	4.551
chr22	27748277	27801498	22q12.1	MN1	261.239	173.454	1.5061	13	11	94.1159	126.813
chr19	804940	805001	19p13.3	MIR4745	165.268	109.737	1.50603	13	11	143.94	175.951
chr18	50968017	50988120	18q21.2	ELAC1	27.8764	18.5102	1.506	13	11	101.331	114.234
chr21	37365790	37515376	21q22.13	DYRK1A	121.537	80.7102	1.50584	13	11	175.955	162.085
chr5	120345908	120404838	N/A	Hs.553957	3.89945	2.5903	1.50541	6	3	39.3548	2.55607
chr14	90489007	90491637	N/A	Hs.122228	7.28608	4.84014	1.50535	6	3	35.2088	5.36154
chr12	41409231	41473510	N/A	Hs.317713	5.38023	3.57414	1.50532	6	3	27.8029	1.00219
chr6	49811540	49820503	6p12.3	LOC101927020	8.06896	5.36059	1.50524	6	3	29.4588	12.075
chr2	26401912	26456713	2p23.3	DRC1	23.5006	15.6157	1.50493	6	3	26.9114	10.3754
chr2	182833275	182866770	2q32.1	FRZB	61.6441	40.9621	1.50491	13	11	137.505	132.844
chr19	27802246	27803472	N/A	Hs.648985	11.3189	7.52508	1.50416	6	3	35.2707	29.4715
chr19	52031379	52049124	19q13.41	ZNF432	111.859	74.3745	1.504	13	11	97.9325	123.314
chr4	171812690	173040408	4q34.1	GALNTL6	4.15838	2.76492	1.50398	6	3	33.2772	9.44912
chr1	155063737	155069553	1q21.3	EFNA4	49.6773	33.0343	1.50381	13	11	106.105	136.958
chr15	56428731	56465137	15q21.3	MNS1	26.5803	17.6758	1.50377	13	11	85.4497	93.237
chr9	32540544	32552628	9p21.1	TOPORS	78.2664	52.0503	1.50367	13	11	100.159	143.125
chr6	49430360	49463328	6p12.3	MUT	160.158	106.518	1.50357	13	11	68.2	93.768
chrX	52061827	52069272	Xp11.22	MAGED4B	442.143	294.084	1.50346	13	11	69.6647	85.6715
chr13	95433588	95579756	13q32.1	CLDN10	97.8169	65.0746	1.50315	13	11	117.499	86.4097
chr7	131500262	131556617	7q32.3	PODXL	134.725	89.6302	1.50313	13	11	35.3295	38.4993
chrX	101615118	101618001	Xq22.1	ARMCX6	254.533	169.343	1.50306	13	11	124.998	132.175
chr15	81816129	81818621	N/A	Hs.540206	4.01541	2.67157	1.50302	6	3	25.0989	20.5181
chr10	113482033	113483084	N/A	Hs.27278	10.8123	7.19408	1.50294	6	3	29.5333	3.33113
chr2	206175316	206218047	2q33.3	GPR1	10.6467	7.08438	1.50284	13	11	82.7561	59.9599
chr4	184755595	184826593	4q35.1	ACSL1	72.512	48.2579	1.50259	13	11	49.8895	35.3002
chr11	33256672	33357023	11p13	HIPK3	38.1113	25.3725	1.50207	13	11	214.456	236.59
chr4	110049073	110199199	4q25	ELOVL6	121.989	81.2296	1.50178	13	11	118.317	156.648
chr10	59788747	59906656	10q21.2	CCDC6	115.007	76.5954	1.50149	13	11	125.665	157.557
chr5	34656328	34832612	5p13.2	RAI14	179.293	119.42	1.50136	13	11	95.3861	142.445
chr12	110936602	110937448	12q24.11	LINC01405	5.0583	3.36914	1.50136	6	3	31.6523	21.4629
chr2	69829606	69881396	2p13.3	GMCL1	71.6752	47.7404	1.50135	13	11	79.7654	110.012
chr17	28367277	28370352	17q11.2	VTN	29.4293	19.6019	1.50134	13	11	110.08	95.8387
chr1	225401502	225428855	1q42.12	LBR	385.906	257.042	1.50134	13	11	96.8605	148.889
chrX	108439844	108697545	Xq22.3	COL4A5	165.5	110.244	1.50121	13	11	134.559	175.778
chr7	80134824	80219409	7q21.11	GNAI1	110.318	73.487	1.50119	13	11	77.5911	92.8949
chr3	179562880	179588405	3q26.33	ACTL6A	96.6895	64.4137	1.50107	13	11	109.055	164.381
chr8	42174718	42207724	8p11.21	PLAT	37.4376	24.9438	1.50088	13	11	63.8543	78.7074
chr10	56357257	56361302	10q21.1	ZWINT	210.745	140.421	1.50081	13	11	107.955	157.409
chr10	73007217	73096974	10q22.1	P4HA1	183.788	122.462	1.50077	13	11	106.326	103.99
chr19	30012704	30014200	N/A	Hs.732051	85.7607	57.146	1.50073	13	11	84.2241	108.269
chr13	99196374	99200757	13q32.3	UBAC2-AS1	28.1707	18.7715	1.50071	6	3	94.2001	97.9106
chr4	108047545	108168956	4q25	LEF1	86.2816	57.4966	1.50064	13	11	203.344	216.34
chr5	40831328	40835285	5p13.1	RPL37	2400.49	1599.71	1.50058	13	11	70.6103	87.6015
chr1	166073551	166077169	N/A	Hs.662048	7.93326	5.28679	1.50058	6	3	30.9998	7.25993
chr17	50871811	50872588	N/A	Hs.114322	4.61948	3.07913	1.50026	6	3	35.4808	3.74513
chr5	150708747	150759095	5q33.1	DCTN4	216.552	144.412	1.49954	13	11	152.007	169.857
chr1	53946077	53968168	1p32.3	LRRC42	123.443	82.3294	1.49937	13	11	103.005	142.526
chr14	55148116	55191678	14q22.3	DLGAP5	93.1639	62.1446	1.49915	13	11	108.726	156.403
chr3	31646303	31646927	N/A	Hs.317740	14.1848	9.46352	1.4989	6	3	40.2656	22.1488
chr5	136028895	136063818	5q31.1	TGFBI	71.8583	47.9437	1.49881	13	11	66.0226	76.1602
chr5	115613208	115626179	5q22.3	TMED7	56.1473	37.4642	1.49869	13	11	64.5199	88.2402
chr5	73552200	73565705	5q13.2	ANKRA2	94.3767	62.9798	1.49852	13	11	78.4296	101.7
chr7	23105734	23175421	7p15.3	KLHL7	135.627	90.5077	1.49851	13	11	162.713	215.631
chr14	28783491	28785787	14q12	LINC02282	5.42135	3.61828	1.49832	6	3	36.2484	18.4797
chr20	45607939	45631268	20q13.12	WFDC9	8.56596	5.71767	1.49816	6	3	65.0736	63.2821
chr2	232606057	232682781	2q37.1	EFHD1	363.421	242.579	1.49815	13	11	89.4457	49.2018
chrX	70290029	70420924	Xq13.1	KIF4A	97.7364	65.2436	1.49802	13	11	101.55	137.97
chr15	53513741	53762878	15q21.3	WDR72	18.112	12.0911	1.49796	6	3	120.647	89.1217
chr12	57520710	57530148	12q13.3	MBD6	73.4393	49.0319	1.49779	6	3	92.4689	75.9517
chr12	110434890	110450411	12q24.11	ARPC3	415.366	277.365	1.49754	13	11	82.8272	101.991
chr10	79678789	79683674	N/A	Hs.538421	7.53966	5.0347	1.49754	6	3	32.8856	2.86129
chr17	18780995	18806713	17p11.2	TVP23B	51.8903	34.6521	1.49747	13	11	86.5123	111.76
chr13	71437966	71868068	13q21.33	DACH1	242.478	161.928	1.49745	13	11	121.434	164.191
chr21	25994392	25995444	N/A	Hs.669083	8.53094	5.69701	1.49744	6	3	25.1179	10.3548
chr1	110313995	110314400	N/A	Hs.633789	2.87354	1.91902	1.4974	6	3	43.7503	12.187
chr17	80200669	80205476	N/A	Hs.550529	21.9693	14.6739	1.49717	6	3	24.3337	4.52012
chr1	24502351	24537020	1p36.11	RCAN3	60.3301	40.2982	1.49709	13	11	173.96	189.595
chr14	55051608	55070194	14q22.3	MAPK1IP1L	259.534	173.366	1.49703	13	11	155.331	188.647
chr8	100702916	100722998	8q22.3	PABPC1	1117.67	746.652	1.49691	13	11	114.593	154.656
chr7	1570073	1589626	7p22.3	PSMG3-AS1	41.9338	28.0245	1.49633	6	3	21.5882	22.081
chr11	107928475	107963482	11q22.3	RAB39A	9.65198	6.45073	1.49626	6	3	27.108	8.27837
chr17	46166851	46167647	N/A	Hs.679144	3.08933	2.06522	1.49589	6	3	40.6571	3.77964
chr9	88388382	88478708	9q22.1	SPIN1	313.898	209.874	1.49565	13	11	117.568	147.065
chr1	44775574	44778740	1p34.1	RPS8	636.578	425.646	1.49556	13	11	136.115	158.501
chr6	100508194	100881372	6q16.3	ASCC3	57.6729	38.5633	1.49554	13	11	70.5954	85.346
chr16	2537964	2603190	16p13.3	PDPK1	112.095	74.9578	1.49545	13	11	119.547	128.727
chr6	17666065	17667104	N/A	Hs.658484	3.51611	2.35193	1.49499	6	3	33.1527	9.71027
chr6	163671495	163839869	N/A	Hs.559444	8.11239	5.42687	1.49485	6	3	28.0027	8.37353
chr21	25880550	26171128	21q21.3	APP	477.175	319.228	1.49477	13	11	101.953	91.404
chr20	31637856	31645009	20q11.21	COX4I2	20.1604	13.4895	1.49452	6	3	13.3545	3.65746
chr8	54046367	54102017	8q11.23	LYPLA1	114.782	76.807	1.49442	13	11	106.617	148.571
chrX	133301036	133415177	Xq26.2	GPC4	101.46	67.8997	1.49426	13	11	103.809	139.391
chr2	197726879	197786574	2q33.1	BOLL	7.6644	5.1302	1.49398	6	3	32.9244	4.60751
chr9	69099907	69255208	9q21.11	TJP2	54.6215	36.5617	1.49395	13	11	139.142	97.7927
chr3	196739857	196832647	3q29	PAK2	71.8176	48.0726	1.49394	13	11	170.995	194.987
chr14	60779368	60779799	N/A	Hs.656654	4.41522	2.95554	1.49388	6	3	39.8167	2.32248
chr3	184198915	184199405	N/A	Hs.119940	68.9865	46.188	1.4936	6	3	26.3653	4.44086
chr4	55346114	55373100	4q12	SRD5A3	20.3123	13.6005	1.4935	13	11	131.537	146.42
chr7	19144292	19145546	N/A	Hs.381371	9.40375	6.29665	1.49345	6	3	38.4277	11.078
chr8	17643794	17801579	8p22	MTUS1	132.73	88.877	1.49342	13	11	121.125	96.7429
chr16	68013436	68015911	16q22.1	LOC100131303	10.6708	7.14529	1.49341	6	3	29.5536	5.64251
chr1	62436304	62451804	1p31.3	USP1	280.995	188.158	1.4934	13	11	124.034	165.563
chr16	58196863	58283836	16q21	CCDC113	111.505	74.6831	1.49305	6	3	20.9344	12.5228
chr10	628563	631709	N/A	Hs.654707	6.64106	4.4481	1.49301	6	3	23.5963	5.24483
chr21	32790673	32813808	21q22.11	C21orf62	27.241	18.2483	1.4928	13	11	59.8164	44.0836
chr4	103077618	103099867	4q24	BDH2	209.276	140.2	1.4927	13	11	98.17	129.326
chr1	65147342	65232145	1p31.3	AK4	127.025	85.1136	1.49242	13	11	93.4999	87.3459
chr9	26903370	26947473	9p21.2	PLAA	43.923	29.431	1.49241	13	11	105.089	122.116
chr3	150541993	150603177	3q25.1	SERP1	226.408	151.786	1.49163	13	11	49.7441	59.6176
chr21	34073523	34143034	21q22.11	MRPS6	601.159	403.045	1.49154	6	3	8.26228	10.8162
chr15	40161009	40221136	15q15.1	BUB1B	166.486	111.623	1.4915	13	11	108.334	157.588
chr20	23631825	23632352	N/A	Hs.668657	5.42519	3.63758	1.49143	6	3	33.3953	8.69073
chr12	21501765	21518403	12p12.1	GOLT1B	111.142	74.5228	1.49139	13	11	108.594	136.951
chr11	10511678	10541227	11p15	RNF141	75.3291	50.5136	1.49126	13	11	167.9	162.813
chr6	137823669	137868233	6q23.3	LOC100130476	3.1874	2.13806	1.49079	6	3	38.8173	10.1746
chr5	10441862	10482807	5p15.2	ROPN1L	13.4106	8.99736	1.49051	6	3	95.802	66.243
chr12	47075707	47080826	12q13.11	AMIGO2	78.0003	52.3379	1.49032	13	11	113.641	130.743
chr4	15002451	15070153	4p15.32	CPEB2	44.9403	30.1621	1.48996	6	3	130.782	118.228
chr21	42650220	42653486	21q22.3	LOC101928255	15.9001	10.6725	1.48982	6	3	22.3336	15.4335
chr2	219372028	219372553	N/A	Hs.635110	27.3305	18.3478	1.48958	13	11	69.6438	57.4489
chr1	202725185	202809470	1q32.1	KDM5B	148.406	99.6304	1.48957	13	11	123.918	145.688
chr6	8435623	8785445	6p24.3	LOC100506207	7.14984	4.80107	1.48922	6	3	56.4984	55.9491
chr5	123508735	123509186	N/A	Hs.58089	2.26124	1.51845	1.48918	6	3	41.9421	5.54746
chr9	68536580	68540867	9q21.11	TMEM252	7.37661	4.95364	1.48913	6	3	25.8579	14.4783
chrX	120250752	120258396	Xq24	ZBTB33	167.996	112.821	1.48905	13	11	149.167	192.4
chr2	218900814	218930637	2q35	LINC01494	5.19807	3.49096	1.48901	6	3	32.4181	12.1971
chr7	100015572	100045523	7q22.1	ZKSCAN1	233.747	157.006	1.48878	13	11	131.271	159.073
chr22	43275942	43283830	22q13.2	LOC101927447	5.83221	3.91777	1.48865	6	3	43.0797	6.56636
chr2	145177590	145178635	N/A	Hs.659023	1.92506	1.2933	1.48849	6	3	47.2489	6.80754
chr8	6708357	6761503	8p23.1	AGPAT5	173.976	116.891	1.48836	13	11	59.8416	75.5586
chr15	77420651	77519899	15q24.3	HMG20A	141.814	95.2912	1.48822	13	11	77.535	100.061
chr6	27824125	27824480	6p22.1	HIST1H4J	51.4099	34.5459	1.48816	13	11	96.0906	111.693
chr2	28894643	28948220	2p23.2	WDR43	54.6089	36.6961	1.48814	13	11	92.562	114.646
chr3	149517235	149724783	3q25.1	WWTR1	50.1379	33.6966	1.48792	13	11	119.916	129.979
chr5	180494373	180578405	5q35.3	CNOT6	186.102	125.093	1.48771	13	11	86.7679	107.197
chr18	3603737	3610089	18p11.31	DLGAP1-AS2	28.2039	18.9597	1.48757	6	3	47.4856	30.5895
chr2	97669743	97703066	2q11.2	C2orf92	30.4211	20.4516	1.48747	6	3	28.7282	12.0472
chr22	22559343	22566599	22q11.22	LL22NC03-63E9.3	5.62086	3.77895	1.48741	6	3	32.0398	10.9976
chr13	76991924	77002517	13q22.3	CLN5	36.8475	24.7785	1.48708	13	11	82.1874	106.379
chrX	100627108	100637104	Xq22.1	TSPAN6	252.788	170.005	1.48695	13	11	106.645	149.139
chr21	32393133	32393960	21q22.11	URB1-AS1	16.5256	11.1144	1.48687	6	3	16.0579	7.93911
chr15	65045576	65076654	15q22.31	RASL12	43.9676	29.5747	1.48666	13	11	114.545	57.3239
chr5	14773360	14774024	N/A	Hs.657987	7.0699	4.75578	1.48659	6	3	29.9999	14.6881
chr11	14277920	14364506	11p15.2	RRAS2	79.2367	53.3152	1.48619	13	11	122.549	144.047
chr17	65009289	65056802	17q24.1	GNA13	214.464	144.319	1.48604	13	11	154.604	184.186
chr3	57556247	57656480	3p14.3	PDE12	25.9627	17.4712	1.48603	13	11	139.819	134.805
chr21	28928144	28992959	21q21.3	LTN1	121.938	82.0673	1.48583	13	11	97.4938	101.024
chrX	38149335	38220924	Xp11.4	SRPX	34.3362	23.1119	1.48565	13	11	51.5389	66.7084
chr6	138404199	138415593	6q24.1	HEBP2	138.151	92.9973	1.48554	13	11	105.6	131.448
chr8	103298433	103332866	8q22.3	FZD6	22.0074	14.8149	1.48549	13	11	98.5081	100.366
chr3	13937307	14065984	3p25.1	TPRXL	17.5392	11.8074	1.48544	6	3	20.5046	10.564
chr20	5114953	5126622	20p12.3	PCNA	573.391	386.045	1.48529	13	11	100.644	153.166
chr9	33264879	33282069	9p13.3	CHMP5	274.294	184.689	1.48517	13	11	80.8855	93.0741
chr2	109614334	109618987	2q13	SOWAHC	77.5857	52.2412	1.48514	13	11	100.894	119.837
chr2	67796054	67825562	2p14	LINC01812	6.02603	4.05765	1.48511	6	3	32.1174	8.18261
chr3	126443470	126444381	N/A	Hs.656966	2.74238	1.84659	1.4851	6	3	40.0809	3.2773
chr6	46699554	46700629	N/A	Hs.661327	2.63995	1.77763	1.4851	6	3	38.9335	1.9341
chr6	10690865	10709782	6p24.2	PAK1IP1	68.7287	46.2793	1.48509	13	11	98.7248	129.292
chr12	120446438	120463753	12q24.31	GATC	77.3359	52.0761	1.48505	13	11	107.493	133.267
chr14	68787655	68796243	14q24.1	ZFP36L1	103.826	69.9201	1.48493	13	11	217.546	272.222
chr2	156020535	156254931	2q24.1	LINC01876	11.2542	7.57957	1.4848	6	3	43.3562	3.64641
chr21	41986831	42010418	21q22.3	ZBTB21	172.274	116.031	1.48472	6	3	24.7383	19.1378
chr10	87859161	87863437	10q23.31	KLLN	10.2087	6.87602	1.48467	6	3	31.1563	10.2507
chr10	70815920	70881189	10q22.1	SGPL1	56.9791	38.3857	1.48438	13	11	109.62	128.142
chr12	46383676	46652579	12q13.11	LOC100288798	23.8534	16.0708	1.48427	6	3	18.162	6.63107
chr4	122892644	122923004	4q28.1	NUDT6	45.7229	30.8063	1.48421	13	11	70.8639	86.2114
chr2	85133460	85310388	2p11.2	TCF7L1	99.7316	67.2083	1.48392	13	11	82.5279	95.1545
chr1	53196429	53214197	1p32.3	CPT2	41.0207	27.6445	1.48387	13	11	67.5578	67.5608
chr1	215567185	215621821	1q41	KCTD3	54.8119	36.9402	1.4838	13	11	101.085	147.202
chr16	56657943	56659303	16q13	MT1F	535.975	361.266	1.4836	13	11	95.2452	73.2442
chr14	93184951	93187086	14q32.12	TMEM251	121.94	82.1953	1.48354	13	11	98.9503	146.485
chr1	223701593	223776018	1q41	CAPN2	261.201	176.083	1.48339	13	11	97.0243	99.8615
chr15	42491244	42533061	15q15.1-q15.2	SNAP23	23.5289	15.8624	1.48331	13	11	133.926	145.647
chr21	37071284	37072086	N/A	Hs.408790	9.48527	6.39509	1.48321	6	3	29.9233	7.52804
chr7	87325347	87345492	7q21.12	TP53TG1	48.0441	32.3941	1.48311	13	11	83.6135	87.1805
chr9	93576627	93679587	9q22.31	PHF2	105.574	71.1887	1.48302	13	11	144.233	163.814
chr20	63639705	63653610	20q13.33	STMN3	169.147	114.065	1.4829	13	11	145.439	176.089
chrX	48058178	48071658	Xp11.23	ZNF630	21.8353	14.7257	1.4828	6	3	32.9991	4.29813
chr21	44133612	44145723	21q22.3	C21orf33	231.127	155.878	1.48274	13	11	79.696	77.6465
chr17	8249255	8270491	17p13.1	PFAS	122.362	82.5616	1.48207	13	11	87.2995	105.941
chr3	181711924	181714436	3q26.33	SOX2	360.675	243.368	1.48202	13	11	177.444	218.524
chr17	44924711	44947746	17q21.31	KIF18B	91.9951	62.0838	1.48179	13	11	101.673	139.936
chr5	178204507	178211183	5q35.3	HNRNPAB	809.475	546.304	1.48173	13	11	90.6525	122.335
chr6	13786549	13814994	6p23	MCUR1	122.074	82.4108	1.48129	13	11	58.3937	75.7075
chr12	111839769	111842902	12q24.12	MAPKAPK5-AS1	70.7274	47.7518	1.48115	13	11	86.5414	113.175
chr11	2883218	2885804	11p15.4	CDKN1C	125.356	84.6575	1.48074	13	11	146.76	164.937
chr20	21511010	21514026	20p11.22	NKX2-2	30.5725	20.6484	1.48062	13	11	90.7332	58.8297
chr7	121873105	122062036	7q31.32	PTPRZ1	642.675	434.191	1.48017	13	11	65.8338	109.123
chr9	6532464	6645692	9p24.1	GLDC	271.176	183.217	1.48008	13	11	90.8991	107.174
chr20	1897337	1899288	N/A	Hs.669764	22.636	15.2985	1.47962	6	3	20.3104	4.651
chr7	12211222	12237264	7p21.3	TMEM106B	173.509	117.267	1.4796	13	11	130.209	149.672
chr1	30732468	30757840	1p35.2	LAPTM5	113.03	76.3935	1.47957	13	11	110.8	107.871
chr14	75278778	75282234	14q24.3	FOS	67.0798	45.3374	1.47957	13	11	102.067	90.0141
chr20	41176905	41177626	N/A	Hs.445065	16.346	11.0482	1.47952	6	3	27.893	16.4323
chr5	171387648	171410900	5q35.1	NPM1	1041.88	704.338	1.47924	13	11	114.92	135.893
chr18	54717842	54895516	18q21.2	RAB27B	21.5588	14.5748	1.47919	13	11	191.925	194.714
chr20	14322985	14337847	20p12.1	FLRT3	175.972	118.992	1.47885	13	11	101.683	116.316
chr16	57619535	57665039	16q21	ADGRG1	265.033	179.225	1.47877	13	11	100.353	101.818
chr4	39698044	39782792	4p14	UBE2K	146.055	98.7695	1.47874	13	11	80.3444	103.323
chr20	18507544	18561415	20p11.23	SEC23B	112.717	76.2291	1.47866	13	11	92.9207	108.483
chr7	93962770	94004382	7q21.3	BET1	129.444	87.5423	1.47864	13	11	90.9508	122.866
chr2	207762586	207769419	2q33.3	FZD5	190.531	128.916	1.47794	13	11	231.592	242.291
chr18	926083	928129	18p11.32	LINC01904	4.58481	3.10239	1.47783	6	3	37.2165	6.2188
chr13	106489731	106535040	13q33.3	EFNB2	388.966	263.29	1.47733	13	11	120.035	139.913
chr8	119557077	119673404	8q24.12	ENPP2	374.774	253.694	1.47726	13	11	99.6193	89.8107
chrY	9691100	9693699	Yp11.2	TTTY8	7.69321	5.20882	1.47696	6	3	28.666	14.8413
chr14	89402593	89402903	N/A	Hs.669850	5.39661	3.6544	1.47674	6	3	27.8347	6.47731
chr20	48135757	48136844	N/A	Hs.517091	8.32368	5.63898	1.4761	6	3	29.6966	6.15195
chr12	24810024	24949459	12p12.1	BCAT1	220.467	149.401	1.47567	13	11	136.634	170.68
chr8	10488935	10489666	N/A	Hs.453857	4.7476	3.21784	1.4754	6	3	38.0954	5.78288
chr18	22169437	22202528	18q11.2	GATA6	10.1327	6.87076	1.47476	13	11	84.7738	44.5366
chr2	134455759	134720934	2q21.3	TMEM163	104.579	70.9127	1.47475	6	3	74.0081	37.6202
chr2	69396113	69438123	2p13.3	NFU1	210.858	143.007	1.47445	13	11	88.4762	100.871
chr12	110452486	110468835	12q24.11	GPN3	101.34	68.7446	1.47415	13	11	79.8516	103.617
chr13	102784281	102799054	13q33.1	KDELC1	43.3677	29.4255	1.47381	13	11	98.5218	127.531
chrX	110316206	110316903	N/A	Hs.664050	3.41168	2.31504	1.4737	6	3	39.1786	8.76938
chr14	96502376	96567116	14q32.2	PAPOLA	155.018	105.191	1.47368	13	11	125.609	145.528
chr3	15206226	15252916	3p25.1	CAPN7	50.2988	34.1341	1.47356	13	11	94.5821	124.414
chr5	55935095	55994993	5q11.2	IL6ST	82.9395	56.2897	1.47344	13	11	170.6	177.017
chr19	33373669	33382686	19q13.11	CEBPG	95.0006	64.4764	1.47342	13	11	87.385	112.582
chr8	73008862	73047752	8q21.11	TERF1	138.752	94.2027	1.47291	13	11	81.7083	107.377
chr10	100188298	100229610	10q24.31	CHUK	49.8285	33.8315	1.47284	13	11	95.0699	126.396
chr1	173477347	173488807	1q25.1	PRDX6	615.16	417.672	1.47283	13	11	59.6055	74.8732
chrX	55654692	55657014	Xp11.21	XAGE-4	36.8288	25.0056	1.47282	6	3	23.619	18.4277
chr11	95790461	95832693	11q21	CEP57	105.334	71.5222	1.47275	13	11	113.631	141.994
chr18	9546791	9615274	18p11.22	PPP4R1	237.405	161.206	1.47268	13	11	80.9358	108.696
chr2	45388680	45611295	2p21	SRBD1	43.7331	29.6987	1.47256	13	11	94.4931	115.84
chr8	96239398	96261613	8q22.1	MTERF3	102.988	69.9434	1.47244	13	11	93.1472	125.599
chr19	37506939	37543337	19q13.12	ZNF793	39.119	26.5707	1.47226	6	3	27.1917	19.3095
chr17	5471251	5486230	17p13.2	DERL2	105.932	71.9616	1.47206	13	11	61.2026	81.8386
chr2	68042200	68063027	2p14	C1D	83.3031	56.5969	1.47187	13	11	82.8317	102.903
chr10	116056925	116273645	10q25.3	GFRA1	23.7427	16.1328	1.4717	13	11	103.352	106.641
chr9	23690099	23850757	9p21.3	ELAVL2	250.641	170.317	1.47162	13	11	132.931	173.735
chr12	68686951	68742693	12q15	NUP107	188.219	127.925	1.47132	13	11	87.6481	120.089
chr5	141318490	141320784	5q31.3	TAF7	473.781	322.042	1.47118	13	11	74.6348	107.563
chr11	75399491	75422302	11q13.4	RPS3	2227.83	1514.33	1.47116	13	11	54.3015	76.0096
chr15	63504511	63594640	15q22.31	USP3	156.415	106.323	1.47113	13	11	79.0862	111.814
chr16	56429136	56451349	16q13	NUDT21	173.265	117.779	1.4711	13	11	166.969	215.478
chrX	115560850	115650861	Xq23	PLS3	293.009	199.185	1.47104	13	11	36.2905	27.8906
chr1	92508696	92792404	1p22.1	EVI5	30.2168	20.5411	1.47104	13	11	153.058	147.498
chr19	53467735	53494292	19q13.42	ZNF813	20.2537	13.7689	1.47098	13	11	91.3322	124.153
chr2	216672105	216695549	2q35	IGFBP5	81.8938	55.6741	1.47095	13	11	176.979	136.001
chr17	82031656	82034204	17q25.3	RAC3	60.4027	41.0647	1.47092	13	11	95.4652	103.07
chr6	31834915	31839766	6p21.33	C6orf48	623.752	424.106	1.47074	13	11	66.8366	71.1878
chr2	230984368	230996032	2q37.1	SPATA3-AS1	8.8902	6.0451	1.47064	6	3	29.2821	3.31116
chr1	226062707	226072002	1q42.12	H3F3A	1764.95	1200.15	1.4706	13	11	103.941	123.9
chr10	31318495	31529814	10p11.22	ZEB1	74.3782	50.5782	1.47056	13	11	93.6844	108.834
chr20	33666498	33668525	20q11.22	ACTL10	22.683	15.4254	1.47049	6	3	19.2553	9.54002
chr15	59659146	59689534	15q22.2	BNIP2	73.7619	50.1635	1.47043	13	11	78.0523	102.613
chr12	109052041	109053965	12q24.11	USP30-AS1	12.3469	8.39823	1.47018	6	3	27.9843	4.64204
chr5	42985398	42993333	5p12	FLJ32255	7.14717	4.86244	1.46987	6	3	49.078	36.7512
chr3	120742711	120783134	3q13.33	GTF2E1	100.018	68.0524	1.46972	13	11	79.4971	99.475
chr4	99564078	99623997	4q23	MTTP	9.68464	6.59017	1.46956	13	11	64.4168	21.4315
chr4	87029658	87030134	N/A	Hs.660356	3.7927	2.58107	1.46943	6	3	40.696	10.5658
chr2	186590063	186680902	2q32.1	ITGAV	242.397	164.992	1.46914	13	11	54.8504	76.962
chr13	75549480	75606020	13q22.2	UCHL3	163.502	111.309	1.4689	13	11	84.6345	113.274
chr21	44331574	44332402	N/A	Hs.655733	39.1696	26.6683	1.46877	6	3	16.2096	32.7643
chr5	31400494	31532175	5p13.3	DROSHA	269.911	183.776	1.4687	13	11	83.0298	88.377
chr15	72686179	72738476	15q24.1	BBS4	92.0987	62.7093	1.46866	13	11	92.2663	116.996
chr11	67583595	67586653	11q13.2	GSTP1	515.843	351.259	1.46855	13	11	82.6393	114.725
chr9	132011958	132014198	N/A	Hs.669468	16.0813	10.9505	1.46854	6	3	22.0531	1.72569
chr9	92297358	92325594	9q22.31	NOL8	119.744	81.5418	1.4685	13	11	70.1689	92.5011
chr7	112622381	112708072	7q31.1	LOC101928012	3.81288	2.59675	1.46833	6	3	34.9181	9.45974
chr11	6612766	6619461	11p15.4	TPP1	139.678	95.1583	1.46785	13	11	126.553	112.177
chr7	54752247	54759246	7p11.2	SEC61G	507.176	345.577	1.46762	13	11	85.7178	107.184
chr14	23185284	23274285	14q11.2	RNF212B	6.1853	4.21469	1.46756	6	3	32.6759	2.43308
chr19	39268517	39270092	19q13.2	IFNL2	4.57571	3.11816	1.46744	6	3	39.8196	6.03275
chr19	44326553	44356704	19q13.31	ZNF112	41.7435	28.4483	1.46734	13	11	97.6971	135.123
chr4	42657197	42658342	N/A	Hs.98619	20.8153	14.1865	1.46725	6	3	17.9338	0.809092
chr4	86951919	86952675	N/A	Hs.657684	13.2062	9.00066	1.46725	6	3	39.8452	21.2014
chr10	95237568	95291148	10q23.33	PDLIM1	95.1261	64.8328	1.46725	13	11	59.8334	88.2928
chrX	154398065	154402339	Xq28	RPL10	658.079	448.535	1.46718	13	11	199.663	205.472
chrX	136496932	136512346	Xq26.3	HTATSF1	193.627	131.978	1.46712	13	11	133.51	153.527
chr6	35943514	36024855	6p21.31	SLC26A8	7.34639	5.00769	1.46702	6	3	29.8025	6.65235
chr14	67241295	67336061	14q23.3	MPP5	88.7248	60.4841	1.46691	13	11	112.325	142.947
chr20	45109452	45116321	20q13.12	WFDC5	4.91046	3.34761	1.46686	6	3	40.1397	3.52203
chr11	22338121	22379503	11p14.3	SLC17A6	109.363	74.5583	1.46681	13	11	91.6639	107.15
chr20	56629302	56639283	20q13.31	TFAP2C	34.2757	23.368	1.46678	13	11	133.574	111.527
chrX	153610693	153612925	N/A	Hs.444690	6.78288	4.62462	1.46669	6	3	25.9785	9.6656
chr14	20311368	20333312	14q11.2	CCNB1IP1	315.798	215.322	1.46663	13	11	99.8066	126.898
chr1	222668013	222712522	1q41	AIDA	252.316	172.062	1.46642	13	11	107.17	141.664
chr3	105655461	105869552	3q13.11	CBLB	58.5018	39.8949	1.4664	13	11	151.816	177.785
chr7	36324150	36390125	7p14.2	KIAA0895	35.9706	24.5302	1.46638	13	11	98.6025	128.571
chr3	52707936	52770949	3p21.1	NEK4	77.0943	52.5795	1.46624	13	11	116.422	151.098
chr5	69351726	69370013	5q13.2	AK6	202.545	138.16	1.46602	13	11	71.4265	82.0337
chr14	70325081	70359731	14q24.2	COX16	295.453	201.553	1.46588	13	11	121.923	151.8
chr7	124822386	124929983	7q31.33	POT1	67.9084	46.3298	1.46576	13	11	98.0445	113.974
chr2	48130720	48131334	N/A	Hs.123493	7.28066	4.96755	1.46564	6	3	27.8358	19.4735
chr15	43355510	43355997	N/A	Hs.179299	20.1231	13.7306	1.46557	6	3	27.7777	15.4922
chr12	53474077	53475172	N/A	Hs.655795	2.83543	1.9347	1.46556	6	3	34.3238	7.95429
chr2	48530169	48598515	2p16.3	STON1	33.7337	23.0176	1.46556	13	11	172.774	196.959
chr11	75801641	75814797	11q13.5	LOC100506113	7.81778	5.33436	1.46555	6	3	35.4377	59.1322
chr12	49911953	49926339	12q13.12	LINC02395	2.75382	1.8793	1.46534	6	3	42.8618	4.61956
chr7	56496223	56497284	7p11.2	DKFZp434L192	3.02893	2.0671	1.46531	6	3	34.4379	2.07582
chr22	48044709	48048549	N/A	Hs.517718	13.1161	8.95119	1.4653	6	3	25.9176	5.88375
chr6	56954975	57027652	6p12.1	BEND6	7.07122	4.82627	1.46515	6	3	108.718	102.055
chr21	46286056	46314188	21q22.3	YBEY	164.732	112.435	1.46513	6	3	51.203	38.4558
chr8	100719070	100720758	N/A	Hs.655157	15.9369	10.878	1.46506	6	3	32.6657	11.0288
chr9	15464066	15511019	9p22.3	PSIP1	279.079	190.491	1.46506	13	11	122.497	143.745
chr18	8821615	8821933	N/A	Hs.650822	3.78352	2.58271	1.46494	6	3	35.2551	9.90873
chr3	134650131	134651654	N/A	Hs.671693	7.8937	5.38984	1.46455	6	3	29.8441	4.10405
chr8	81440326	81447484	8q21.13	PMP2	98.6212	67.3404	1.46452	13	11	143.149	107.988
chr1	152348735	152360028	1q21.3	FLG2	2.87377	1.96231	1.46448	6	3	46.8168	5.25988
chr4	145497049	145502980	4q31.21	SMAD1-AS2	2.85194	1.94742	1.46447	6	3	41.3182	10.5065
chr3	129314771	129316277	3q21.3	H1FX	434.028	296.376	1.46445	13	11	85.4739	124.773
chr2	162318768	162371605	2q24.2	GCA	71.5253	48.8411	1.46445	13	11	65.0031	96.482
chr19	43872363	43883964	19q13.31	ZNF404	86.7178	59.2155	1.46444	6	3	26.8706	7.85962
chr16	3222325	3236235	16p13.3	ZNF200	52.9803	36.1778	1.46444	13	11	90.595	110.992
chr3	52694484	52706083	3p21.1	GLT8D1	181.925	124.235	1.46436	13	11	92.4927	107.596
chr12	82352304	82358805	12q21.31	CCDC59	124.896	85.3004	1.46418	13	11	77.9179	106.611
chr7	2728105	2870656	7p22.3-p22.2	GNA12	135.256	92.3829	1.46408	13	11	96.6406	116.007
chr20	20034361	20056046	20p11.23	CRNKL1	99.799	68.1709	1.46395	13	11	47.7363	68.2187
chr12	57229573	57234935	12q13.3	SHMT2	195.539	133.573	1.46391	13	11	107.997	114.908
chr5	176063709	176114798	5q35.2	FAM153B	4.73163	3.23221	1.4639	6	3	36.8433	5.46482
chr11	27047185	27220102	N/A	Hs.196133	7.50845	5.13054	1.46348	6	3	31.8032	10.6472
chr21	25582775	25583224	21q21.3	LINC00515	32.2201	22.0165	1.46345	6	3	18.5615	22.0591
chr13	52631506	52632352	N/A	Hs.732602	9.89234	6.75988	1.46339	6	3	25.7561	14.716
chr4	121033180	121033815	N/A	Hs.603736	33.6314	22.9821	1.46338	6	3	72.9309	54.3698
chr5	100806935	100903285	5q21.1	ST8SIA4	33.9733	23.2205	1.46308	13	11	179.978	150.83
chr8	79918860	80030271	8q21.13	MRPS28	189.773	129.72	1.46294	13	11	75.1995	92.9698
chr4	99948087	99950355	4q23	H2AFZ	1288.09	880.825	1.46237	13	11	92.8375	119.63
chr17	78971253	78979979	17q25.3	LGALS3BP	134.508	91.9866	1.46226	13	11	35.4744	32.9141
chr14	61695401	61748259	14q23.2	HIF1A	679.296	464.591	1.46214	13	11	73.7762	113.365
chr6	125747592	125762243	6q22.31	HEY2	33.7114	23.0573	1.46207	13	11	72.9459	44.7392
chr20	64034344	64039962	20q13.33	C20orf204	13.128	8.97945	1.462	6	3	41.847	35.4492
chr2	46577915	46578587	N/A	Hs.713163	13.239	9.05718	1.46171	6	3	52.9264	34.7158
chr6	89632224	89638755	6q15	LYRM2	92.1243	63.0287	1.46163	13	11	97.9551	99.604
chr17	41812262	41823217	17q21.2	FKBP10	64.2937	43.9889	1.46159	13	11	86.5612	85.7016
chr1	58801495	58816042	1p32.1	LOC101926907	8.36486	5.72361	1.46147	6	3	34.461	17.829
chr21	31659622	31668931	21q22.11	SOD1	1806.61	1236.17	1.46145	13	11	14.3694	13.4616
chr18	24426645	24453531	18q11.2	IMPACT	49.5844	33.9316	1.4613	13	11	80.4785	103.39
chr14	89794984	89954777	14q32.11	EFCAB11	28.7909	19.7053	1.46107	13	11	146.089	160.954
chr2	210477682	210679107	2q34	CPS1	47.5198	32.526	1.46098	13	11	113.434	108.796
chr3	195274736	195443176	3q29	ACAP2	28.5534	19.5445	1.46094	13	11	144.811	152.225
chr3	28349149	28526366	3p24.1	ZCWPW2	3.52139	2.4104	1.46091	6	3	34.8279	12.7878
chr17	5486374	5490814	17p13.2	MIS12	100.891	69.0622	1.46087	13	11	95.1199	137.495
chr4	8320105	8323966	4p16.1	LINC02517	9.05398	6.19773	1.46086	6	3	22.2149	6.78809
chr14	81175452	81221231	14q31.1	GTF2A1	93.9034	64.2806	1.46084	13	11	130.441	147.594
chr2	47403067	47634501	2p21-p16.3	MSH2	116.429	79.7099	1.46066	13	11	91.0738	129.028
chr6	24704758	24720836	6p22.3	C6orf62	82.7009	56.6401	1.46011	13	11	154.386	173.482
chr14	52707163	52727998	14q22.1	PSMC6	317.296	217.365	1.45974	13	11	94.6098	123.763
chr13	111148197	111153577	13q34	LOC101060553	6.97143	4.77631	1.45959	6	3	26.0355	6.06289
chr22	35400068	35454942	22q12.3	MCM5	70.7989	48.5095	1.45948	13	11	97.9812	123.937
chrX	93673730	93712274	Xq21.32	FAM133A	34.0862	23.3566	1.45938	6	3	45.2861	39.3231
chr21	44768580	44801836	21q22.3	UBE2G2	143.488	98.3298	1.45925	13	11	87.0595	69.029
chr7	56010363	56051604	7p11.2	PSPH	27.6139	18.9237	1.45922	13	11	111.9	110.85
chr6	122399551	122433119	6q22.31	HSF2	72.4303	49.6471	1.4589	13	11	156.493	195.256
chrX	46573687	46598496	Xp11.3	CHST7	34.2443	23.4743	1.4588	13	11	33.1397	33.1334
chr8	56299648	56320776	8q12.1	SDR16C5	5.57072	3.81976	1.4584	6	3	38.876	60.9732
chr20	21194125	21218493	N/A	Hs.656066	3.8884	2.66692	1.45801	6	3	37.2273	1.76889
chr10	43909296	43981265	10q11.21	LINC00841	6.38257	4.37945	1.45739	6	3	31.4972	4.39972
chr7	87876229	87909541	7q21.12	DBF4	118.883	81.5734	1.45738	13	11	108.373	159.6
chr1	155127873	155134910	1q22	EFNA1	61.2911	42.0557	1.45738	13	11	59.3674	38.6652
chr18	59327823	59359276	18q21.32	LMAN1	140.627	96.4942	1.45736	13	11	232.151	257.889
chr8	81280483	81284777	8q21.13	FABP5	771.696	529.521	1.45735	13	11	91.5337	123.289
chr6	26634383	26659752	6p22.2	ZNF322	88.74	60.8939	1.45729	13	11	109.334	135.215
chr12	64713442	64759446	12q14.3	GNS	62.9171	43.1751	1.45725	13	11	97.0885	91.1059
chr15	68778535	68820922	15q23	ANP32A	336.235	230.764	1.45705	13	11	138.546	181.444
chr6	33290245	33290325	6p21.32	MIR6834	56.7434	38.9496	1.45684	13	11	127.102	150.263
chr7	8262225	8343281	7p21.3	LOC100505938	25.694	17.6377	1.45677	6	3	26.5799	24.3349
chr12	101594849	101695841	12q23.2	MYBPC1	55.6657	38.2141	1.45668	13	11	112.477	65.6635
chr2	217799789	217978853	2q35	TNS1	83.1794	57.1059	1.45658	13	11	138.744	92.0985
chr17	6684713	6713421	17p13.1	SLC13A5	17.4383	11.9724	1.45654	6	3	31.2422	56.5294
chr16	55566672	55567680	16q12.2	CAPNS2	23.1015	15.8611	1.45649	6	3	24.1871	13.8045
chr17	44004546	44009068	17q21.31	NAGS	20.0465	13.7648	1.45635	6	3	21.4604	14.5076
chr2	119366924	119372551	2q14.2	DBI	990.283	679.987	1.45632	13	11	28.6979	47.6372
chr12	52948871	52952901	12q13.13	KRT18	68.1834	46.821	1.45626	13	11	114.304	113.088
chr15	29699367	29968919	15q13.1	TJP1	264.597	181.702	1.45621	13	11	97.4383	100.377
chr11	122963159	122963865	N/A	Hs.151444	20.6993	14.2149	1.45617	6	3	34.5953	21.129
chr12	70327954	70329308	N/A	Hs.663352	17.1298	11.7643	1.45609	13	11	89.4285	95.2812
chr5	20611833	20937711	5p14.3	LINC02241	4.51148	3.09837	1.45608	6	3	38.1531	2.53099
chr9	113150958	113164142	9q32	SLC31A2	93.8897	64.4812	1.45608	13	11	85.8458	51.1964
chr4	99878338	99894546	4q23	LAMTOR3	284.531	195.425	1.45596	13	11	70.3423	98.1175
chr5	147390808	147510056	5q32	DPYSL3	332.203	228.184	1.45585	13	11	137.049	166.558
chr2	26244748	26290465	2p23.3	HADHB	389.07	267.27	1.45572	13	11	22.0289	33.4268
chr14	34515929	34539737	14q13.1	EAPP	196.988	135.328	1.45564	13	11	69.3685	81.0801
chr7	51126322	51126730	N/A	Hs.671927	9.63591	6.62015	1.45554	6	3	28.4415	7.05206
chr20	45812576	45816957	20q13.12	UBE2C	294.794	202.536	1.45552	13	11	103.632	140.413
chr20	41340779	41360585	20q12	LPIN3	18.2734	12.555	1.45547	6	3	18.035	3.30333
chr3	49549306	49554366	3p21.31	BSN-AS2	9.26179	6.36364	1.45542	6	3	26.999	19.0124
chr3	78597238	79767998	3p12.3	ROBO1	366.466	251.796	1.45541	13	11	104.056	135.508
chr2	76747723	77522433	2p12	LRRTM4	32.6675	22.4472	1.4553	13	11	106.524	141.347
chr12	91143277	91183124	12q21.33	DCN	114.264	78.5243	1.45514	13	11	130.511	130.9
chr6	111660332	111873452	6q21	FYN	339.102	233.064	1.45497	13	11	80.541	100.291
chr6	109366514	109382559	6q21	CD164	98.5993	67.7874	1.45454	13	11	104.864	112.989
chrX	156014615	156017057	Xq28 and Yq12	WASIR1	9.97815	6.86019	1.4545	6	3	33.8928	12.7335
chr11	62761539	62766715	11q12.3	POLR2G	649.471	446.588	1.4543	13	11	71.195	89.1259
chr17	46512657	46556747	17q21.31	LRRC37A2	56.6827	38.9791	1.45418	13	11	168.793	192.949
chr18	52340172	53535903	18q21.2	DCC	52.1298	35.8484	1.45418	13	11	163.362	169.588
chr14	27612588	27639636	14q12	LINC00645	19.0778	13.1201	1.45409	6	3	52.8708	39.474
chr6	82169987	82248294	6q14.1	IBTK	38.4051	26.4149	1.45392	13	11	149.89	174.667
chr19	19623655	19628930	19p13.11	LPAR2	98.6718	67.8677	1.45388	13	11	101.695	102.139
chr2	169733846	169751886	2q31.1	KLHL23	97.9827	67.3987	1.45378	13	11	176.559	210.358
chr7	134779413	134970729	7q33	CALD1	59.8594	41.1781	1.45367	13	11	209.052	207.348
chr3	160494995	160565588	3q25.33	KPNA4	142.329	97.9127	1.45363	13	11	143.068	167.399
chr2	214724703	214725553	N/A	Hs.38894	14.2261	9.78695	1.45358	6	3	27.1521	6.38195
chr9	98943392	99070792	9q22.33	COL15A1	23.2343	15.9844	1.45356	13	11	117.444	164.418
chr7	158631169	158704831	7q36.3	NCAPG2	69.9972	48.1558	1.45356	13	11	92.7192	126.706
chr16	56728287	56728839	N/A	Hs.724197	11.4989	7.91148	1.45345	6	3	7.16483	20.3042
chr12	1690981	1788679	12p13.33	ADIPOR2	346.493	238.411	1.45334	13	11	55.6888	16.542
chr19	37831071	37832160	N/A	Hs.255993	10.3958	7.15339	1.45327	6	3	37.75	47.73
chr2	190204634	190320045	2q32.2	HIBCH	103.639	71.3153	1.45324	13	11	100.13	127.717
chr19	57351253	57359898	19q13.43	ZNF304	37.1548	25.5677	1.4532	13	11	87.0163	105.659
chr11	49145094	49208706	11p11.12	FOLH1	48.9407	33.6784	1.45318	13	11	155.582	94.0149
chr9	110873252	111039259	9q31.3	LPAR1	203.915	140.337	1.45303	13	11	112.678	70.4367
chr7	100159242	100168750	7q22.1	GAL3ST4	88.0447	60.5944	1.45302	13	11	71.2771	47.3706
chr11	308107	309410	11p15.5	IFITM2	483.442	332.723	1.45299	13	11	56.9283	68.7687
chr11	117199324	117204792	11q23.3	TAGLN	139.153	95.7843	1.45278	13	11	74.1883	67.8022
chr20	48126273	48126932	N/A	Hs.729540	8.60582	5.92435	1.45262	6	3	28.3824	8.08069
chr13	21492689	21604216	13q12.11	MICU2	277.982	191.376	1.45255	13	11	72.529	107.706
chr1	98661344	98760500	1p21.3	SNX7	121.392	83.5849	1.45233	13	11	69.1288	85.2238
chr4	47450793	47463702	4p12	COMMD8	166.12	114.424	1.4518	13	11	82.199	97.8644
chr15	45361124	45402317	15q21.1	GATM	83.8317	57.7434	1.4518	13	11	158.161	106.072
chr19	40740856	40750713	19q13.2	C19orf54	78.1606	53.8376	1.45178	13	11	71.2508	77.5607
chrX	10445310	11111264	Xp22.2	MID1	104.095	71.7079	1.45165	13	11	103.198	122.89
chr16	85489577	85490831	N/A	Hs.550920	18.6602	12.8558	1.4515	6	3	17.9836	2.63222
chr3	25597905	25664936	3p24.2	TOP2B	537.811	370.536	1.45144	13	11	88.4004	117.714
chr9	36214441	36277056	9p13.3	GNE	139.533	96.1471	1.45125	13	11	63.687	65.8324
chr8	86467116	86514348	8q21.3	RMDN1	66.3551	45.7294	1.45104	13	11	93.5343	113.59
chr3	186546067	186570543	3q27.3	TBCCD1	31.68	21.8334	1.45099	13	11	94.5479	126.307
chr14	51989510	52004702	14q22.1	RTRAF	856.118	590.055	1.45091	13	11	80.3615	103.076
chr16	12901619	13563427	16p13.12	SHISA9	32.964	22.7293	1.45029	6	3	81.8031	38.0753
chr8	119853960	119854420	N/A	Hs.633830	24.5406	16.9217	1.45025	6	3	33.7382	32.1129
chr7	150433654	150448140	7q36.1	LINC00996	2.73381	1.88557	1.44986	6	3	35.1903	6.36927
chr3	122384176	122410114	3q21.1	FAM162A	628.511	433.571	1.44961	13	11	99.4181	109.951
chr12	98645141	98735433	12q23.1	APAF1	38.7617	26.7434	1.44939	13	11	152.245	139.115
chr8	38141746	38142672	N/A	Hs.633622	46.5607	32.1279	1.44923	6	3	34.7835	5.20831
chr11	61481113	61490928	11q12.2	PPP1R32	22.9359	15.8265	1.44921	6	3	23.4078	5.49148
chr3	49357176	49358358	3p21.31	GPX1	451.634	311.672	1.44907	13	11	70.2776	87.9825
chr10	52318933	52319509	N/A	Hs.61596	7.19541	4.96558	1.44906	6	3	83.9825	38.7173
chr11	17260340	17331881	11p15.1	NUCB2	90.338	62.3427	1.44906	13	11	70.5819	80.9155
chr9	35001912	35002458	N/A	Hs.737539	3.35142	2.31295	1.44898	6	3	41.3549	5.89906
chr5	88876063	88877250	N/A	Hs.635685	4.67764	3.22851	1.44886	6	3	32.5941	9.33866
chr3	170357678	170396849	3q26.2	SKIL	42.5933	29.399	1.4488	13	11	231.496	235.437
chr19	34172428	34229515	19q13.11	LSM14A	200.052	138.093	1.44867	13	11	91.4439	104.497
chr11	64316492	64318084	11q13.1	TRMT112	707.318	488.261	1.44865	13	11	70.3563	88.7988
chr1	226631690	226739327	1q42.12	ITPKB	72.007	49.7096	1.44855	13	11	167.975	104.315
chr11	112086824	112095801	11q23.1	SDHD	68.4879	47.2821	1.44849	13	11	137.837	156.046
chr1	196819730	196832189	1q31.3	CFHR1	14.2696	9.8519	1.44841	13	11	108.354	55.9702
chr12	55729103	55730852	N/A	Hs.572281	29.4406	20.3301	1.44813	6	3	27.5648	6.24676
chr15	90388241	90502243	15q26.1	IQGAP1	68.0644	47.0106	1.44785	13	11	81.9572	85.8073
chr2	46542409	46584688	2p21	RHOQ	131.741	91.004	1.44764	13	11	82.3841	85.2818
chr8	94427712	94436952	8q22.1	FSBP	34.5066	23.8405	1.4474	13	11	121.861	139.874
chr17	31272011	31273648	17q11.2	LOC101927057	6.07676	4.19856	1.44734	6	3	30.8261	55.3732
chr9	91409045	91425063	9q22.31	NFIL3	137.579	95.0735	1.44708	13	11	68.052	101.064
chr19	44905749	44909395	19q13.32	APOE	181.912	125.723	1.44693	13	11	111.924	96.3475
chr12	64404350	64451125	12q14.2	XPOT	255.903	176.86	1.44693	13	11	58.9198	82.8
chr12	102074189	102120139	12q23.2	NUP37	111.173	76.8467	1.44669	13	11	120.883	152.194
chrX	106900063	106903331	Xq22.3	RIPPLY1	4.82343	3.33453	1.44651	6	3	37.7762	4.08462
chr13	48488963	48535995	13q14.2	RCBTB2	82.9298	57.3337	1.44644	13	11	129.941	159.91
chr18	63327736	63367273	18q21.33	KDSR	49.7513	34.3964	1.44641	13	11	101.039	109.978
chr5	141558311	141565260	5q31.3	LOC100505658	5.04064	3.48511	1.44634	6	3	36.7336	8.92966
chr3	72996743	73069201	3p13	PPP4R2	112.728	77.9437	1.44627	13	11	100.653	126.156
chr1	224183208	224193441	1q42.11	DEGS1	102.54	70.9078	1.4461	13	11	96.4565	96.2939
chr11	71503741	71505873	N/A	Hs.639513	21.6538	14.9752	1.44598	6	3	31.1281	7.54718
chr12	66123069	66130753	12q14.3	LLPH	70.5838	48.8145	1.44596	13	11	96.1343	110.862
chr17	56938199	56961050	17q22	COIL	85.5619	59.1765	1.44588	13	11	101.07	127.604
chr5	38474963	38606290	5p13.1	LIFR	58.7359	40.6235	1.44586	13	11	143.668	163.139
chr3	48403854	48430324	3p21.31	PLXNB1	67.8971	46.9649	1.4457	13	11	81.4187	43.372
chr19	12349371	12372636	19p13.2	ZNF442	13.345	9.23226	1.44547	13	11	78.7916	64.7897
chr1	158999968	159055155	1q23.1	IFI16	28.6501	19.8254	1.44512	13	11	125.26	99.695
chr8	107899316	108083685	8q23.1	RSPO2	22.4638	15.5446	1.44512	6	3	112.765	87.6829
chr2	171922425	171983686	2q31.1	HAT1	162.94	112.754	1.44509	13	11	104.388	159.132
chrX	71283192	71301168	Xq13.1	NONO	687.513	475.768	1.44506	13	11	150.007	155.105
chr5	93583337	93594613	5q15	NR2F1	347.668	240.595	1.44504	13	11	107.376	114.255
chr6	125986430	126083131	6q22.32	TRMT11	141.916	98.2103	1.44503	13	11	95.152	129.608
chr6	83150728	83193936	6q14.1	PGM3	45.4191	31.4332	1.44494	13	11	83.4276	100.894
chr13	90890954	90926597	13q31.3	LINC00410	4.45832	3.08551	1.44492	6	3	36.9119	2.87226
chr21	46598618	46605242	21q22.3	S100B	176.156	121.915	1.4449	13	11	135.995	87.6338
chr2	172555373	172672693	2q31.1	PDK1	123.961	85.7953	1.44485	13	11	153.299	153.974
chr4	184387722	184474572	4q35.1	IRF2	44.2534	30.632	1.44468	13	11	26.5478	53.6155
chr6	7881250	7910814	6p24.3	TXNDC5	269.224	186.356	1.44468	13	11	68.0418	96.5773
chr2	222561183	222562704	N/A	Hs.210043	16.1564	11.1837	1.44463	6	3	25.5406	22.3847
chr13	87801042	87811232	N/A	Hs.539610	3.37333	2.33523	1.44454	6	3	37.9713	8.70281
chr13	25962277	25963406	N/A	Hs.667829	6.37611	4.41419	1.44446	6	3	23.0028	29.8536
chr3	63819365	63848636	3p14.1	C3orf49	9.38766	6.4992	1.44443	6	3	30.2514	3.19349
chr7	77537160	77640071	7q11.23	PTPN12	52.4971	36.3485	1.44427	13	11	177.112	208.879
chr2	58159243	58241380	2p16.1	FANCL	154.018	106.643	1.44423	13	11	91.3028	133.676
chr9	113310658	113311888	N/A	Hs.23681	3.9666	2.74669	1.44414	6	3	31.9217	3.33573
chr10	24952319	25026664	10p12.1	THNSL1	29.503	20.4301	1.44409	13	11	87.4861	89.3962
chr8	69667046	69835064	8q13.3	SLCO5A1	68.5441	47.4661	1.44406	13	11	135.675	145.26
chr12	95858931	95866460	12q23.1	SNRPF	354.338	245.463	1.44355	13	11	86.9961	107.82
chr11	122115354	122116215	11q24.1	BLID	6.32645	4.38263	1.44353	6	3	30.1967	6.04484
chr14	24094131	24104132	14q11.2-q12	PCK2	67.8822	47.0314	1.44334	13	11	104.973	110.196
chr5	70924941	70953015	5q13.2	SMN1	62.6438	43.4058	1.44321	13	11	104.444	148.266
chr2	215611563	215843536	2q35	LINC00607	7.86164	5.44756	1.44315	6	3	27.1277	11.0041
chr8	42836674	42843331	8p11.21	THAP1	42.208	29.2494	1.44304	13	11	80.8131	101.324
chr20	63956703	63969870	20q13.33	ZNF512B	98.9941	68.6053	1.44295	13	11	105.449	86.1994
chr2	180980381	181063427	2q31.3	UBE2E3	678.086	469.953	1.44288	13	11	91.9458	122.14
chrX	107206629	107244243	Xq22.3	PIH1D3	9.77046	6.77151	1.44288	6	3	17.1297	43.0635
chr5	168555623	168579609	5q34	PANK3	235.508	163.24	1.44271	13	11	143.527	168.641
chr1	27830741	27851672	1p35.3	PPP1R8	237.447	164.588	1.44267	13	11	66.9434	89.4908
chr16	66566391	66579135	16q21	CMTM1	10.9845	7.61403	1.44266	6	3	38.415	21.4259
chr22	46360834	46537502	22q13.31	CELSR1	24.0498	16.6706	1.44265	13	11	179.461	172.098
chr1	20651767	20661544	1p36.12	DDOST	327.074	226.737	1.44253	13	11	77.5033	87.4788
chr10	122192223	122231055	N/A	Hs.656701	3.2954	2.28455	1.44247	6	3	49.0468	10.5205
chr4	148418859	148419731	N/A	Hs.664073	6.30135	4.36844	1.44247	6	3	21.3317	4.01771
chr9	115865098	115865713	N/A	Hs.561909	2.08761	1.44729	1.44243	6	3	40.6196	6.04151
chr16	84648504	84667686	16q24.1	KLHL36	116.461	80.74	1.44242	13	11	137.513	154.083
chr19	37564253	37594830	19q13.12	ZNF571	19.0643	13.2179	1.44231	13	11	86.9819	103.36
chr5	37291633	37371455	5p13.2	NUP155	41.0798	28.4836	1.44223	13	11	74.4272	90.1825
chr1	114769479	114780687	1p13.2	SIKE1	37.4761	25.9851	1.44222	13	11	172.43	197.418
chr14	100726865	100738224	14q32.2	DLK1	433.627	300.776	1.4417	13	11	154.411	197.864
chr12	52897187	52949866	12q13.13	KRT8	50.781	35.2232	1.44169	13	11	113.245	113.326
chr4	87336522	87391303	4q22.1	HSD17B11	83.7723	58.1158	1.44147	13	11	30.6433	19.575
chr11	85957171	86069881	11q14.2	PICALM	86.8179	60.2395	1.44121	13	11	120.91	139.551
chr2	240449419	240456700	2q37.3	PP14571	12.4426	8.63385	1.44114	13	11	86.8733	37.8318
chr5	7859159	7869037	5p15.31	FASTKD3	71.6646	49.7361	1.4409	13	11	88.0283	119.078
chr2	187464230	187554498	2q32.1	TFPI	10.6732	7.40752	1.44086	13	11	139.306	79.8208
chr3	195912052	195913863	N/A	Hs.734595	10.9773	7.61924	1.44073	6	3	20.3922	2.18304
chr5	180100795	180209130	5q35.3	RASGEF1C	17.4637	12.1218	1.44069	6	3	30.3984	9.69823
chr11	29594429	29630677	N/A	Hs.577275	3.20304	2.22341	1.4406	6	3	32.3107	2.01231
chr2	26562559	26581166	2p23.3	C2orf70	13.3653	9.27864	1.44044	6	3	26.5877	4.5136
chr1	204198158	204214092	1q32.1	GOLT1A	10.8575	7.53766	1.44044	6	3	26.6268	5.16555
chr1	23557930	23559794	1p36.12	ID3	150.18	104.265	1.44037	13	11	125.019	149.828
chr7	154943690	155003393	7q36.2	PAXIP1	77.2252	53.6201	1.44023	13	11	94.0861	127.921
chr8	22604632	22620471	8p21.3	CCAR2	70.3181	48.8263	1.44017	13	11	111.346	132.214
chr19	46229752	46231243	19q13.32	IGFL1	9.02792	6.26987	1.43989	6	3	22.2776	2.77726
chr20	10637624	10639838	N/A	Hs.224012	47.3192	32.8675	1.4397	6	3	27.5243	42.4725
chr17	64542282	64662268	17q23.3-q24.1	SMURF2	107.641	74.7707	1.43961	13	11	87.3521	110.01
chr1	223779893	223845981	1q41	TP53BP2	167.815	116.572	1.43958	13	11	29.9057	72.4404
chr17	42968088	42980528	17q21.31	PTGES3L	9.25646	6.43028	1.43951	6	3	28.0317	8.63969
chr4	143513463	143557489	4q31.21	SMARCA5	141.261	98.1374	1.43942	13	11	109.651	138.228
chr3	147409394	147416719	3q24	ZIC1	375.251	260.739	1.43918	13	11	144.252	139.027
chr13	72727739	72756198	13q21.33	BORA	51.9564	36.1036	1.43909	13	11	102.471	139.84
chr5	15500196	15939796	5p15.1	FBXL7	97.0998	67.4877	1.43878	13	11	24.3754	42.2628
chr3	32996608	33097230	3p22.3	GLB1	146.181	101.605	1.43872	13	11	68.5687	75.5701
chr4	145098004	145129524	4q31.21	ABCE1	90.8481	63.1658	1.43825	13	11	72.7282	104.246
chr3	150077364	150080119	N/A	Hs.636929	4.02258	2.79702	1.43817	6	3	37.467	10.6001
chr1	75724347	75763679	1p31.1	ACADM	203.655	141.612	1.43812	13	11	89.3963	128.24
chr3	135965673	136147910	3q22.2-q22.3	PPP2R3A	95.2911	66.2665	1.438	13	11	108.794	117.866
chr11	67506490	67508728	11q13.2	CDK2AP2	73.5547	51.1526	1.43795	13	11	32.1722	34.5075
chr20	37179046	37241623	20q11.23	RPN2	575.712	400.378	1.43792	13	11	67.4385	89.9736
chr13	19863839	19866221	N/A	Hs.400432	45.7117	31.794	1.43775	6	3	19.9937	27.9396
chr6	136629114	136648198	6q23.3	LOC101928461	7.47743	5.20109	1.43767	6	3	27.2208	10.9737
chr11	842824	867116	11p15.5	TSPAN4	57.7567	40.174	1.43766	13	11	87.1268	92.9347
chr21	42843075	42879865	21q22.3	WDR4	51.3016	35.6842	1.43766	13	11	99.2737	67.2202
chr21	31118418	31559977	21q22.11	TIAM1	258.212	179.623	1.43752	13	11	96.109	94.5279
chr4	53996335	54064648	4q12	CHIC2	113.314	78.8539	1.43701	13	11	94.0639	133.092
chr1	32195969	32196509	N/A	Hs.652501	23.8469	16.5949	1.437	6	3	30.4899	13.9708
chr3	51993628	51995942	3p21.2	RPL29	1899.99	1322.38	1.4368	13	11	76.7612	101.317
chr3	93873037	93974090	3q11.1	PROS1	38.1013	26.52	1.4367	13	11	100.273	115.485
chr2	239193331	239195457	2q37.3	MGC16025	3.59497	2.50236	1.43663	6	3	31.387	7.38555
chr1	63440770	63523517	1p31.3	ITGB3BP	161.845	112.662	1.43656	13	11	103.239	145.397
chr1	200411638	200478287	N/A	Hs.431753	5.69278	3.96287	1.43653	6	3	35.4893	8.13842
chr2	172427354	172506455	2q31.1	ITGA6	51.7055	36.0042	1.4361	13	11	78.4728	89.1306
chr20	38420592	38435375	20q11.23	SNHG17	194.314	135.358	1.43556	13	11	76.4134	105.873
chr3	149812688	149962139	3q25.1	RNF13	228.618	159.265	1.43546	13	11	47.5246	44.853
chrX	37349275	37457295	Xp21.1	PRRG1	78.0983	54.4083	1.43541	13	11	38.7685	21.7593
chr14	103715744	103733668	14q32.33	ZFYVE21	95.1921	66.3185	1.43538	13	11	93.3397	117.638
chr4	17577304	17607967	4p15.32	LAP3	160.942	112.136	1.43524	13	11	34.6766	67.4236
chr1	183023460	183145592	1q25.3	LAMC1	78.3481	54.5895	1.43522	13	11	95.1126	101.627
chr20	19757610	20002459	20p11.23	RIN2	78.9765	55.0369	1.43497	13	11	99.9195	121.653
chr22	40824535	40857008	22q13.2	ST13	466.585	325.277	1.43442	13	11	62.3101	77.5983
chrX	51743385	51746232	Xp11.22	GSPT2	173.197	120.749	1.43436	13	11	77.9305	102.671
chr1	23368971	23371839	1p36.12	ZNF436-AS1	160.976	112.241	1.43419	6	3	24.1992	9.06545
chr2	206203376	206266243	2q33.3	GPR1-AS	4.17081	2.90862	1.43395	6	3	38.3217	14.3002
chr4	155924118	155953896	4q32.1	CTSO	52.4158	36.5591	1.43373	13	11	75.0097	43.0675
chr11	86244384	86285420	11q14.2	EED	93.4786	65.2086	1.43353	13	11	144.077	174.899
chr12	11278514	11278965	N/A	Hs.94680	4.62348	3.22529	1.43351	6	3	38.409	29.4182
chr1	115829707	115841127	1p13.1	NHLH2	60.711	42.353	1.43345	13	11	182.074	238.04
chr17	50962174	51120865	17q21.33	SPAG9	131.149	91.4939	1.43342	13	11	116.955	150.179
chr6	34877778	34888071	6p21.31	TAF11	94.8624	66.1795	1.43341	13	11	97.4495	109.925
chr12	67648732	67665405	12q15	DYRK2	50.7925	35.435	1.4334	13	11	110.513	123.837
chr4	128269237	128288829	4q28.2	PGRMC2	116.802	81.4869	1.43338	13	11	96.0314	95.6375
chrX	333933	386955	Xp22.33 and Yp11.31	PPP2R3B	27.1209	18.9221	1.43329	13	11	84.1072	87.7861
chr3	112922685	112975090	3q13.2	CD200R1	4.98129	3.47545	1.43328	6	3	60.7631	44.0625
chr3	158571162	158606460	3q25.32	MLF1	55.2546	38.5518	1.43326	13	11	114.508	113.059
chr12	120196700	120201211	12q24.23	RPLP0	2326.51	1623.39	1.43312	13	11	62.0821	81.369
chr6	26183796	26184230	6p22.2	HIST1H2BE	26.9597	18.8121	1.43311	13	11	77.871	87.4366
chr19	6306142	6360359	19p13.3	ACER1	11.8447	8.26528	1.43306	6	3	28.0074	10.6001
chr6	125153483	125264407	6q22.31	TPD52L1	201.257	140.443	1.43301	13	11	105.341	94.6994
chr5	179813663	179814955	N/A	Hs.587290	6.93972	4.84278	1.433	6	3	29.9367	3.90243
chr11	12674422	12944737	11p15.3	TEAD1	123.465	86.1607	1.43297	13	11	162.549	191.782
chr12	89525652	89541790	N/A	Hs.293118	10.6912	7.46144	1.43287	6	3	35.4795	8.49936
chr12	89347825	89352859	12q21.33	DUSP6	126.074	88.0094	1.43251	13	11	82.8859	70.6376
chr4	776723	777753	N/A	Hs.128330	28.1644	19.6641	1.43228	6	3	34.1807	29.0602
chr9	113221528	113264492	9q32	SLC31A1	31.9054	22.2807	1.43198	13	11	72.7035	72.9547
chr12	133032659	133037222	12q24.33	LOC101928597	10.7622	7.51566	1.43197	6	3	24.4715	4.3304
chr16	71447597	71462252	16q22.2	ZNF23	53.106	37.0858	1.43197	13	11	85.2891	78.4273
chr12	119283825	119303380	12q24.23	LINC00934	5.88922	4.11276	1.43194	6	3	32.1127	11.2923
chr11	61789130	61792613	11q12.2	TMEM258	841.629	587.835	1.43174	13	11	64.2764	84.0251
chr1	37566812	37595985	1p34.3	GNL2	63.9411	44.6636	1.43162	13	11	99.2239	134.573
chr1	169794730	169854080	1q24.2	C1orf112	21.4459	14.9807	1.43157	13	11	86.4983	102.475
chr2	10783391	10837977	2p25.1	PDIA6	352.051	245.936	1.43148	13	11	84.3001	104.39
chr9	19376256	19380237	9p22.1	RPS6	2104.9	1470.66	1.43126	13	11	85.7308	109.961
chr8	98429677	98944329	8q22.2	STK3	24.694	17.2553	1.4311	13	11	120.625	126.532
chr17	35241000	35241818	N/A	Hs.734467	16.7867	11.7316	1.43089	6	3	22.6968	34.6504
chr4	146175683	146204436	4q31.22	LSM6	218.73	152.875	1.43077	13	11	83.2767	102.95
chr8	119062942	119068782	8q24.12	LOC101927513	12.2881	8.58936	1.43062	6	3	22.6458	5.58464
chr1	230906241	230978872	1q42.2	TTC13	65.0384	45.4645	1.43053	13	11	91.8638	109.807
chr7	112446084	112446917	N/A	Hs.657074	3.39291	2.3718	1.43052	6	3	43.7705	6.97097
chr2	69319769	69387254	2p13.3	GFPT1	91.671	64.0863	1.43043	13	11	113.816	135.13
chr14	49618688	49620685	14q21.3	RPL36AL	689.322	481.935	1.43032	13	11	67.1735	74.5481
chr3	167683891	167735690	3q26.1	PDCD10	309.108	216.125	1.43023	13	11	68.2333	89.29
chr18	657604	673499	18p11.32	TYMS	358.776	250.858	1.4302	13	11	147.329	183.873
chr17	75941507	75979434	17q25.1	ACOX1	34.7899	24.3252	1.4302	13	11	137.543	137.11
chr18	9334767	9402420	18p11.22	TWSG1	84.6774	59.2162	1.42997	13	11	124.321	155.88
chr1	226144679	226186722	1q42.12	ACBD3	95.4157	66.736	1.42975	13	11	87.2801	88.3649
chr7	19113047	19117672	7p21.1	TWIST1	32.6171	22.8141	1.42969	13	11	134.443	111.884
chr2	238234455	238236539	N/A	Hs.645106	6.96045	4.86878	1.42961	6	3	32.7317	1.22841
chr1	151769354	151790576	1q21.3	TDRKH	28.4814	19.9253	1.42941	13	11	98.0641	116.846
chr12	68808149	68845544	12q15	MDM2	29.959	20.9593	1.42939	13	11	193.147	189.227
chr1	217631324	217868151	1q41	SPATA17	29.4505	20.6038	1.42937	6	3	49.7576	34.7759
chr17	42551966	42555214	17q21.2	HSD17B1	36.4252	25.4854	1.42926	13	11	96.989	120.006
chr1	16004236	16006695	1p36.13	SRARP	15.0602	10.5373	1.42923	6	3	23.569	17.2378
chr8	78516101	78605267	8q21.13	PKIA	411.024	287.636	1.42897	13	11	59.0705	54.084
chr18	48919853	48950711	18q21.1	SMAD7	56.1029	39.2636	1.42888	13	11	30.9409	42.5506
chr19	53788781	53789287	N/A	Hs.195389	18.0995	12.6679	1.42877	6	3	24.2324	8.69828
chrX	3604343	3713634	Xp22.33	PRKX	52.4184	36.6886	1.42874	13	11	86.3557	115.804
chr14	75053221	75069483	14q24.3	ACYP1	123.639	86.5374	1.42873	13	11	80.0748	94.8675
chr1	53921561	53946308	1p32.3	HSPB11	136.621	95.6497	1.42835	13	11	130.2	144.298
chr9	84668368	85027070	9q21.33	NTRK2	205.862	144.15	1.42812	13	11	139.268	120.762
chrX	6768840	7148190	Xp22.31	PUDP	159.566	111.741	1.428	13	11	60.2357	74.4513
chr21	33503931	33542917	21q22.11	GART	47.1466	33.019	1.42786	13	11	106.105	98.2153
chr17	50834650	50842353	17q21.33	WFIKKN2	16.2976	11.414	1.42786	6	3	31.5936	9.13713
chr1	32179173	32179492	N/A	Hs.604606	2.85813	2.00171	1.42784	6	3	40.1099	12.9194
chr5	148383935	148442836	5q32	FBXO38	90.8973	63.6616	1.42782	13	11	101.159	123.783
chr2	216866332	216867809	2q35	LOC105373876	3.72846	2.61164	1.42763	6	3	41.4216	12.6514
chrX	140709759	140772677	Xq27.1	LINC00632	45.8977	32.156	1.42734	6	3	49.6344	18.1566
chr10	60869438	61001486	10q21.2	RHOBTB1	77.9576	54.6242	1.42716	13	11	98.1277	118.241
chr12	4321193	4360028	12p13.32	TIGAR	59.2136	41.4935	1.42706	13	11	90.3487	110.782
chr15	76216228	76311469	15q24.2-q24.3	ETFA	211.57	148.257	1.42704	13	11	73.4621	109.173
chr3	39141851	39154602	3p22.2	CSRNP1	33.7736	23.6685	1.42694	6	3	18.1796	18.9366
chr9	133061978	133071863	9q34.13	CEL	32.6334	22.8706	1.42687	13	11	68.3096	75.5665
chr19	14028148	14031558	19p13.12	RLN3	7.89314	5.53195	1.42683	6	3	25.7498	2.437
chr2	190408355	190502315	2q32.2	MFSD6	22.6643	15.8877	1.42653	13	11	121.733	127.889
chr4	94451857	94668227	4q22.3	PDLIM5	55.8547	39.1558	1.42648	13	11	191.35	211.322
chr5	34040815	34041543	N/A	Hs.660336	2.67308	1.87395	1.42644	6	3	39.2514	12.3952
chr1	63367590	63438562	1p31.3	ALG6	98.9319	69.3579	1.4264	13	11	72.8316	95.2642
chr4	150264515	151015725	4q31.3	LRBA	84.8889	59.5185	1.42626	13	11	99.8123	116.207
chr19	9363020	9382617	19p13.2	ZNF177	77.9071	54.6241	1.42624	13	11	97.6891	123.382
chr1	92832037	92841924	1p22.1	RPL5	1016.61	713.001	1.42581	13	11	134.183	142.017
chr6	4115693	4135597	6p25.2	ECI2	169.316	118.754	1.42576	13	11	30.0689	53.7932
chr10	44292083	44293940	N/A	Hs.157864	5.79524	4.06567	1.42541	6	3	38.2742	8.93343
chr19	43794835	43827199	19q13.31	LYPD5	8.00639	5.61743	1.42528	6	3	33.8003	4.17035
chr11	7987320	7996171	11p15.4	EIF3F	447.451	313.953	1.42521	13	11	191.767	200.842
chr7	113080413	113087778	7q31.1	GPR85	47.5987	33.3991	1.42515	13	11	147.826	169.354
chr11	4643926	4655488	11p15.4	OR51E1	7.97559	5.597	1.42498	6	3	31.364	6.67156
chr22	49414524	49657542	22q13.33	C22orf34	11.4961	8.06762	1.42497	6	3	48.2595	37.8913
chr14	73886615	73932288	14q24.3	ZNF410	213.511	149.843	1.4249	13	11	95.9969	117.006
chr1	207365822	207373252	1q32.2	LOC105372881	9.90319	6.9503	1.42486	6	3	29.5344	3.80839
chr13	110307284	110513027	13q34	COL4A2	157.356	110.444	1.42476	13	11	152.349	180.957
chr9	136844415	136847345	9q34.3	AJM1	26.7442	18.7716	1.42471	6	3	13.8226	16.3467
chr12	10938254	10939207	12p13.2	TAS2R14	18.3337	12.8687	1.42467	13	11	113.546	96.9904
chr14	45084099	45115601	14q21.2	PRPF39	62.4606	43.854	1.42429	13	11	99.1247	139.656
chr3	149030064	149086554	3q24	HLTF	249.993	175.527	1.42424	13	11	54.2439	78.3596
chr16	87830022	87869499	16q24.2	SLC7A5	292.453	205.344	1.42421	13	11	28.4192	27.0926
chr15	65148219	65185420	15q22.31	CLPX	74.3631	52.2204	1.42402	13	11	66.4973	91.6945
chr20	34235012	34311976	20q11.22	AHCY	236.587	166.159	1.42386	13	11	89.9757	113.901
chr10	45444568	45453121	10q11.21	LOC102724323	15.7513	11.0626	1.42383	6	3	25.5591	5.47411
chr21	44873727	44875807	N/A	Hs.602497	30.3333	21.3071	1.42362	6	3	27.2646	43.7709
chr5	16452027	16452604	N/A	Hs.732445	2.10591	1.47928	1.42361	6	3	47.021	8.4492
chr10	13277796	13300130	10p13	PHYH	176.789	124.2	1.42342	13	11	73.1262	70.2172
chrX	8528874	8732187	Xp22.31	ANOS1	147.599	103.704	1.42327	13	11	84.5096	77.6739
chr18	12661733	12702777	18p11.21	CEP76	38.1719	26.8207	1.42322	13	11	92.5877	120.364
chr19	16389538	16390099	N/A	Hs.292072	2.10966	1.48248	1.42306	6	3	40.2768	3.96913
chr1	84553121	84574480	1p22.3	CTBS	14.9263	10.4897	1.42295	13	11	75.9467	80.9074
chr3	63652668	63665217	3p14.2	SNTN	3.78965	2.6634	1.42286	6	3	34.774	54.7059
chr9	122816058	122828656	9q33.2	PDCL	55.4485	38.9725	1.42276	13	11	88.2838	94.5084
chr4	52020695	52038319	4q12	SGCB	90.8713	63.8711	1.42273	13	11	107.307	131.092
chr6	63635802	63715522	6q12	PHF3	66.6912	46.8808	1.42257	13	11	137.977	157.692
chrX	81201804	81298547	Xq21.1	SH3BGRL	367.656	258.505	1.42224	13	11	73.471	104.007
chr19	48615327	48619418	19q13.33	RPL18	1177.75	828.117	1.4222	13	11	135.649	147.623
chr5	179883166	179884125	N/A	Hs.658011	20.8759	14.6812	1.42195	6	3	14.6619	12.3492
chr14	85393879	85420074	14q31.3	LINC00911	5.43307	3.82103	1.42189	6	3	38.1873	2.29817
chr4	138164094	138242418	4q28.3	SLC7A11	64.7078	45.5239	1.4214	13	11	73.0372	81.424
chr15	66334976	66386787	15q22.31	TIPIN	37.5366	26.4084	1.42139	13	11	91.9204	120.889
chr1	85649423	85708447	1p22.3	ZNHIT6	76.2295	53.6354	1.42125	13	11	88.6342	97.8377
chr20	33161848	33181417	20q11.21	BPIFA2	10.4746	7.37031	1.42119	6	3	23.2293	11.8402
chr15	39189616	39194309	N/A	Hs.434739	4.25765	2.99603	1.4211	6	3	38.7409	9.33021
chr4	17798236	17810761	4p15.31	DCAF16	89.3491	62.8771	1.42101	13	11	101.727	119.1
chr17	46267036	46267519	N/A	Hs.607349	7.49168	5.27289	1.42079	6	3	31.9934	4.53907
chr19	53163299	53193404	19q13.42	ZNF665	103.48	72.834	1.42077	13	11	78.734	71.0607
chr11	118747763	118791263	11q23.3	DDX6	235.838	165.995	1.42075	13	11	157.596	186.899
chr3	121631398	121660948	3q13.33	HCLS1	33.2617	23.4123	1.42069	13	11	104.394	104.529
chr19	42297033	42302800	19q13.2	PAFAH1B3	318.234	224	1.42069	13	11	91.2851	123.415
chr14	22871613	22881580	14q11.2	LRP10	76.5043	53.8533	1.4206	13	11	78.1784	52.5104
chr1	153981617	153990644	1q21.3	RAB13	377.645	265.836	1.4206	13	11	52.0211	73.5327
chrX	77910656	78050395	Xq21.1	ATP7A	31.7068	22.3234	1.42034	13	11	79.9012	95.0607
chr5	59090808	59094245	N/A	Hs.658896	5.62409	3.95967	1.42034	6	3	32.1082	15.7876
chr1	165724291	165768922	1q24.1	TMCO1	158.644	111.699	1.42028	13	11	84.8185	100.187
chr14	30893799	31026528	14q12	STRN3	51.5713	36.3152	1.4201	13	11	133.298	150.214
chr7	95404862	95435072	7q21.3	PON2	304.532	214.455	1.42003	13	11	68.3755	72.1343
chr12	102196459	102199540	12q23.2	PMCH	12.4613	8.77607	1.41991	13	11	73.1903	21.7758
chr5	16661907	16936276	5p15.1	MYO10	125.371	88.3239	1.41944	13	11	133.065	128.823
chr3	14947584	15049279	3p25.1	NR2C2	97.8481	68.9495	1.41913	13	11	135.639	164.838
chr2	115144048	115161343	2q14.1	DPP10-AS1	35.012	24.6725	1.41907	6	3	16.951	16.6066
chr8	38030502	38060365	8p11.23	EIF4EBP1	146.833	103.485	1.41889	13	11	83.8286	92.0429
chr18	54151601	54224788	18q21.2	MBD2	36.4083	25.661	1.41882	13	11	117.334	132.063
chr20	30286959	30288479	N/A	Hs.570347	4.12539	2.90765	1.41881	6	3	30.1182	9.89168
chr12	122063290	122068560	12q24.31	LOC100506691	25.5502	18.0107	1.41861	6	3	18.3886	16.1629
chr6	46670444	46688165	6p12.3	LOC101926934	5.27068	3.71559	1.41853	6	3	29.6468	11.0053
chr8	103398638	103415335	8q22.3	SLC25A32	66.3936	46.8046	1.41853	13	11	56.1668	67.951
chr2	101697703	101894690	2q11.2	MAP4K4	205.339	144.758	1.4185	13	11	54.733	68.2334
chr10	33081443	33082102	N/A	Hs.741521	11.8049	8.32256	1.41842	6	3	31.1818	12.783
chr2	159315312	159712439	2q24.2	BAZ2B	267.319	188.479	1.4183	13	11	84.5562	132.821
chr21	33903453	33915854	21q22.11	ATP5O	760.381	536.192	1.41811	13	11	124.357	115.932
chr7	143183419	143184435	7q34	TAS2R39	5.00033	3.52623	1.41804	6	3	32.3522	2.29116
chr2	196833004	196926995	2q33.1	PGAP1	90.2407	63.6421	1.41794	13	11	112.01	130.317
chr1	19302708	19312146	1p36.13	AKR7A2	182.006	128.381	1.4177	13	11	67.4197	85.5387
chr12	92140278	92145897	12q21.33	BTG1	338.494	238.767	1.41768	13	11	108.292	150.301
chr1	153661788	153671028	1q21.3	ILF2	417.601	294.584	1.4176	13	11	100.372	145.295
chr2	88556740	88627576	2p11.2	EIF2AK3	49.4042	34.8571	1.41734	13	11	119.72	141.228
chr6	149217924	149411613	6q25.1	TAB2	94.7499	66.8581	1.41718	13	11	86.4764	91.6217
chr19	37884577	37906706	19q13.13	WDR87	12.2248	8.62696	1.41705	6	3	20.5971	7.79402
chr18	73324941	73349889	18q22.3	LOC100505817	3.75708	2.65153	1.41695	6	3	38.2836	24.1458
chr5	77691169	77776361	5q14.1	TBCA	888.745	627.283	1.41682	13	11	80.4266	105.883
chrX	110673856	110796058	Xq23	CHRDL1	123.693	87.3129	1.41667	13	11	70.8347	87.7442
chr14	95181939	95319908	14q32.13	CLMN	31.6819	22.3647	1.41661	13	11	89.0287	42.426
chr3	98568448	98593684	3q11.2	CPOX	77.1745	54.4813	1.41653	13	11	66.7127	88.0349
chr20	56369389	56392337	20q13.2	AURKA	57.9181	40.893	1.41634	13	11	134.616	160.014
chr11	64244479	64246941	11q13.1	PPP1R14B	286.597	202.352	1.41633	13	11	85.8147	115.149
chr1	156241962	156243332	1q22	BGLAP	57.0335	40.2702	1.41627	13	11	65.9207	56.0846
chr20	46894624	47188844	20q13.12	EYA2	31.5776	22.297	1.41622	13	11	82.615	74.6917
chr3	197889075	197960019	3q29	IQCG	39.6258	27.9809	1.41618	13	11	113.565	102.044
chr4	652909	656188	4p16.3	LOC101928521	14.9877	10.5836	1.41613	6	3	35.307	65.8634
chr2	24077428	24085215	2p23.3	TP53I3	83.1713	58.734	1.41607	13	11	92.4659	113.35
chr1	32816767	32858879	1p35.1	S100PBP	101.297	71.5347	1.41605	13	11	90.8681	115.688
chr18	22914121	23026486	18q11.2	RBBP8	134.558	95.029	1.41596	13	11	82.2932	110.222
chr21	46098071	46132849	21q22.3	COL6A2	41.3063	29.1749	1.41582	13	11	93.0643	61.5514
chr12	12717270	12722383	12p13.1	CDKN1B	431.013	304.456	1.41568	13	11	53.158	84.4807
chr4	158893532	159082883	4q32.1	C4orf45	15.8631	11.2068	1.41548	6	3	27.2437	17.198
chr15	90966038	90994651	15q26.1	PRC1	174.49	123.283	1.41536	13	11	103.281	143.832
chrX	109535781	109544698	Xq23	NXT2	29.2803	20.6899	1.4152	13	11	115.129	132.705
chr15	44537068	44562803	15q21.1	EIF3J	111.595	78.8654	1.41501	13	11	92.2572	113.912
chr3	156747343	156817062	3q25.31	LINC00886	20.7427	14.6594	1.41498	6	3	26.5966	20.3459
chr1	31906421	31942635	1p35.2	PTP4A2	571.428	403.859	1.41492	13	11	57.8892	75.5751
chr11	83190890	83193662	11q14.1	LOC100506282	10.9571	7.74437	1.41485	13	11	72.6907	64.3182
chr12	108645109	108731550	12q24.11	CORO1C	264.133	186.691	1.41481	13	11	49.5657	73.4995
chr7	21428071	21514761	7p15.3	SP4	109.64	77.4956	1.41479	13	11	129.904	158.819
chr2	18554723	18560693	2p24.2	RDH14	113.425	80.1815	1.41461	13	11	91.8151	122.679
chr4	121816444	121823933	4q27	CCNA2	87.7485	62.0344	1.41451	13	11	124.639	163.244
chr10	14819245	14838073	10p13	CDNF	3.75935	2.65773	1.41449	6	3	35.4805	10.2083
chr4	150581925	150584693	4q31.3	MAB21L2	73.0628	51.6553	1.41443	13	11	179.699	212.315
chr3	150238519	150240206	3q25.1	LINC01213	3.73055	2.63764	1.41435	6	3	38.5609	6.97368
chr12	12974864	13000309	12p13.1	HEBP1	192.303	135.966	1.41435	13	11	20.6044	41.7745
chr5	88767433	88768234	N/A	Hs.733755	3.85843	2.7282	1.41427	6	3	45.6676	7.76038
chr6	137197484	137220351	6q23.3	IFNGR1	85.2075	60.2515	1.4142	13	11	69.3529	70.5358
chr9	113041815	113056791	9q32	ZFP37	36.665	25.9286	1.41407	13	11	93.1801	106.447
chr1	42682235	42703803	1p34.2	YBX1	996.15	704.5	1.41398	13	11	128.781	177.425
chr2	47783082	47806953	2p16.3	MSH6	118	83.457	1.4139	13	11	149.578	188.745
chr19	58033989	58058907	19q13.43	ZSCAN1	12.1134	8.56791	1.41382	6	3	26.5102	12.484
chr17	38351876	38405593	17q12	SOCS7	133.175	94.1967	1.41379	13	11	110.702	119.389
chrX	114813135	114813502	N/A	Hs.599650	9.59129	6.78446	1.41371	6	3	16.6354	57.9501
chr12	14881181	14885919	12p12.3	MGP	77.1438	54.5689	1.4137	13	11	159.051	134.394
chr11	124766492	124800879	11q24.2	MSANTD2	70.6528	49.9797	1.41363	13	11	98.2068	134.828
chr1	100989623	101025806	1p21.2	DPH5	184.041	130.199	1.41353	13	11	85.1291	99.159
chr20	60087686	60101387	20q13.33	LOC729296	2.97758	2.10661	1.41345	6	3	42.1982	16.6598
chr1	85554281	85555074	N/A	Hs.658819	3.22738	2.28344	1.41339	6	3	43.0871	3.11604
chr16	31090842	31094999	16p11.2	VKORC1	262.732	185.891	1.41337	13	11	49.4358	60.2892
chr5	177554799	177555548	N/A	Hs.484295	15.2368	10.782	1.41318	6	3	26.8397	6.19082
chr19	48334583	48337548	N/A	Hs.683801	13.7773	9.74946	1.41313	6	3	28.4668	2.54002
chr1	10620653	10621206	N/A	Hs.671679	20.6858	14.6387	1.41309	6	3	23.0703	16.7694
chr18	31498004	31549008	18q12.1	DSG2	67.0187	47.4299	1.41301	13	11	131.068	149.964
chr14	81473586	81474319	N/A	Hs.708488	87.5246	61.9487	1.41286	6	3	32.9306	29.1946
chr18	74073343	74147865	18q22.3	FBXO15	54.5119	38.5834	1.41283	6	3	21.5926	31.6731
chr21	42199689	42304389	21q22.3	ABCG1	28.7514	20.3512	1.41277	13	11	30.5805	46.2284
chr7	75533298	75738976	7q11.23	HIP1	61.9098	43.8246	1.41267	13	11	119.553	142.164
chr4	55948808	56033363	4q12	CEP135	22.2186	15.7282	1.41266	13	11	144.015	168.413
chr7	101217704	101224191	7q22.1	ZNHIT1	185.866	131.577	1.41261	13	11	73.1267	83.2905
chr10	123154244	123165370	10q26.13	BUB3	198.099	140.243	1.41255	13	11	109.466	135.137
chr3	58910702	58911509	N/A	Hs.677179	7.17528	5.08005	1.41244	6	3	76.3785	73.4246
chr16	19716456	19858467	16p12.3	IQCK	41.7855	29.5842	1.41243	13	11	134.586	123.447
chr2	148057050	148060389	N/A	Hs.672446	34.2465	24.2468	1.41241	6	3	31.4183	13.5331
chr21	43865160	43987594	21q22.3	AGPAT3	58.4974	41.4219	1.41223	13	11	61.5559	47.1208
chr6	7540114	7543039	6p24.3	LOC101928076	10.1861	7.21295	1.4122	6	3	41.7955	24.0288
chr18	10525876	10552769	18p11.22	NAPG	62.5738	44.31	1.41218	13	11	97.0665	105.801
chr2	62452778	62535645	2p15	TMEM17	110.608	78.327	1.41213	6	3	37.3976	15.1936
chr2	1631887	1744852	2p25.3	PXDN	247.615	175.351	1.41211	13	11	117.009	148.032
chr5	56815073	56896152	5q11.2	MAP3K1	59.6822	42.2743	1.41178	13	11	136.744	166.427
chr1	91680343	91906002	1p22.1	TGFBR3	50.3241	35.6502	1.41161	13	11	86.5261	93.1366
chr1	37556919	37566857	1p34.3	DNALI1	89.7823	63.6071	1.41151	13	11	94.3951	109.298
chr5	69234795	69277430	5q13.2	CDK7	83.7671	59.3484	1.41145	13	11	83.584	106.59
chr11	6621324	6655849	11p15.4	DCHS1	107.208	75.9608	1.41136	13	11	119.107	111.414
chr9	97983207	98015943	9q22.33	ANP32B	872.171	617.964	1.41136	13	11	71.3588	95.2512
chr1	77561526	77683440	1p31.1	ZZZ3	89.7541	63.5975	1.41128	13	11	59.2813	85.4846
chr2	23385419	23708613	2p24.1	KLHL29	51.3572	36.3905	1.41128	13	11	167.838	175.626
chr5	91368724	91383359	5q14.3	ARRDC3	436.755	309.505	1.41114	6	3	50.0068	71.9835
chr6	89325778	89326323	N/A	Hs.542781	15.4588	10.955	1.41112	6	3	24.4757	12.1227
chr5	174724495	174730899	5q35.2	MSX2	15.8009	11.1986	1.41097	13	11	141.565	109.447
chr6	80004147	80043577	6q14.1	TTK	77.2751	54.7714	1.41087	13	11	107.196	154.946
chr16	75473124	75495419	16q23.1	CHST6	128.144	90.8288	1.41083	13	11	112.738	124.165
chr12	56923154	56934405	12q13.3	SDR9C7	3.04824	2.16085	1.41067	6	3	48.6307	1.05935
chr7	66986002	66986390	N/A	Hs.561688	2.72569	1.93245	1.41049	6	3	49.182	11.3269
chr1	43172330	43254358	1p34.2	CFAP57	13.2124	9.36858	1.41028	6	3	25.7291	4.83351
chr11	83248083	83249658	N/A	Hs.657164	45.5151	32.2741	1.41027	6	3	42.2166	15.5299
chr4	177430774	177442503	4q34.3	AGA	32.6682	23.1649	1.41025	13	11	84.7653	105.853
chr2	19475576	19520900	2p24.1	LINC01808	2.26498	1.60619	1.41016	6	3	44.3716	5.06843
chr2	9206765	9405683	2p24	ASAP2	228.042	161.72	1.4101	13	11	86.8767	112.092
chr11	60867542	60875693	11q12.2	ZP1	11.1753	7.9255	1.41004	6	3	18.9167	4.91438
chr1	99850077	99924023	1p21.2	AGL	102.949	73.0112	1.41004	13	11	79.9348	101.267
chr2	32251265	32252007	N/A	Hs.665272	19.3342	13.7138	1.40984	6	3	23.8806	17.4819
chr7	100602259	100608175	7q22.1	PCOLCE	64.2643	45.5831	1.40983	13	11	107.254	69.803
chr4	117834358	117869948	4q26	LINC02264	2.52454	1.79072	1.40979	6	3	38.5153	9.94842
chr2	231592864	231594283	2q37.1	TEX44	23.7889	16.8742	1.40978	6	3	22.4314	5.56516
chr4	44678395	44700685	4p12	GUF1	40.3605	28.6299	1.40973	13	11	117.697	136.33
chr22	37805107	37807436	22q13.1	H1F0	225.462	159.946	1.40961	13	11	72.4008	52.9166
chr8	98041710	98045590	8q22.2	RPL30	3051.28	2164.81	1.40949	13	11	56.5706	84.2687
chr12	133037286	133063304	12q24.33	ZNF84	142.777	101.302	1.40942	13	11	83.124	120.894
chr10	118357108	118359203	10q26.11	LINC00867	5.53637	3.92919	1.40904	6	3	33.8713	16.2018
chr5	128257908	128538358	5q23.3	FBN2	71.8607	51.0033	1.40894	13	11	247.351	251.953
chr11	64000355	64007076	11q13.1	LOC101927673	180.34	128.007	1.40883	13	11	59.5606	78.5365
chr8	119208371	119245673	8q24.12	MAL2	46.1173	32.7377	1.40869	6	3	43.5931	28.7991
chr21	31871858	31872376	N/A	Hs.128828	33.498	23.7811	1.4086	6	3	30.9365	15.672
chr6	79201245	79234738	6q14.1	HMGN3	1180.61	838.155	1.40858	13	11	62.344	90.1318
chr17	39200283	39204727	17q12	RPL19	2862.59	2032.33	1.40853	13	11	41.7251	53.2355
chr6	168374696	168375353	N/A	Hs.58552	2.20595	1.5663	1.40838	6	3	41.8851	5.00947
chr12	95474046	95515839	12q22	METAP2	101.24	71.8855	1.40835	13	11	115.134	156.559
chr3	169793006	169812904	3q26.2	LRRC34	5.91502	4.20018	1.40828	6	3	42.3266	78.05
chr9	112217715	112333664	9q32	PTBP3	53.5645	38.0407	1.40808	13	11	202.806	239.379
chr15	48331018	48343373	15q21.1	DUT	507.103	360.16	1.40799	13	11	110.928	125.89
chr18	21825479	21831406	18q11.2	MIR133A1HG	2.87647	2.04318	1.40784	6	3	37.9282	6.45429
chr19	16661127	16689020	19p13.11	TMEM38A	27.5804	19.5917	1.40776	6	3	18.2409	4.67091
chr1	222557902	222590096	1q41	TAF1A	38.5691	27.3987	1.4077	13	11	100.305	138.5
chr16	56632622	56633986	16q13	MT1M	192.306	136.617	1.40763	13	11	112.949	125.164
chr1	202810946	202811913	1q32.1	PCAT6	73.5672	52.2649	1.40758	6	3	29.9522	18.7619
chr15	62637172	62645181	15q22.2	MGC15885	17.9961	12.7854	1.40755	6	3	22.2841	8.84641
chr12	5948874	6124675	12p13.31	VWF	113.084	80.3528	1.40735	13	11	125.242	90.1023
chr2	24029336	24047426	2p23.3	WDCP	47.9585	34.0803	1.40722	13	11	81.1846	93.3817
chr21	33488055	33491723	21q22.11	DNAJC28	11.8903	8.44991	1.40715	13	11	64.1195	54.179
chr2	3575263	3580919	2p25.3	RPS7	1971.71	1401.26	1.4071	13	11	70.0315	77.3986
chr1	161215297	161219248	1q23.3	FCER1G	63.3918	45.0625	1.40675	13	11	130.779	95.0655
chr6	26538344	26546937	6p22.2	HMGN4	223.532	158.918	1.40659	13	11	74.27	95.421
chr2	100562956	100577472	2q11.2	PDCL3	114.765	81.5939	1.40653	13	11	83.1419	104.112
chr17	75618666	75619057	N/A	Hs.657201	19.0372	13.5349	1.40653	6	3	27.4784	8.01132
chr4	39547297	39638998	4p14	SMIM14	86.5594	61.5415	1.40652	13	11	128.899	131.015
chr7	156437789	156445588	7q36.3	LOC285889	3.80705	2.70674	1.40651	6	3	37.8949	2.91379
chr12	6494132	6531966	12p13.31	NCAPD2	68.8531	48.9534	1.4065	13	11	92.5786	123.875
chr6	7281143	7313314	6p24.3	SSR1	181.12	128.784	1.40639	13	11	120.925	142.014
chr19	49928702	49933936	19q13.33	ATF5	49.6237	35.2848	1.40638	13	11	104.497	71.9109
chr22	19175575	19178863	22q11.21	SLC25A1	158.796	112.915	1.40633	13	11	31.7427	51.182
chr1	2228695	2310213	1p36.33-p36.32	SKI	114.836	81.6568	1.40632	13	11	165.997	191.045
chr21	45981749	46005049	21q22.3	COL6A1	68.3287	48.5878	1.40629	13	11	206.462	165.09
chr2	231708525	231713541	2q37.1	PTMA	1268.15	901.776	1.40628	13	11	72.7181	101.195
chr2	20682489	20823139	2p24.1	LDAH	66.76	47.4833	1.40597	13	11	90.884	103.25
chr7	23310209	23470674	7p15.3	IGF2BP3	144.912	103.071	1.40594	13	11	149.575	192.661
chr14	49625174	49635230	14q21.3	DNAAF2	76.0052	54.0679	1.40573	13	11	106.145	156.015
chr5	138178728	138187715	5q31.2	KIF20A	92.7395	65.9727	1.40573	13	11	105.373	148.294
chr2	191994434	191994947	N/A	Hs.657035	2.17453	1.54693	1.40571	6	3	38.0839	9.36696
chr5	32124711	32174319	5p13.3	GOLPH3	253.13	180.078	1.40566	13	11	43.2297	60.0264
chr12	57747727	57752447	12q14.1	CDK4	377.014	268.22	1.40562	13	11	93.1291	131.948
chr16	14151524	14152133	N/A	Hs.683854	98.8079	70.2975	1.40557	6	3	50.4037	38.299
chr9	92031134	92115474	9q22.31	SPTLC1	115.908	82.4645	1.40555	13	11	112.806	119.775
chr22	46359778	46361420	N/A	Hs.598183	25.222	17.9453	1.40549	13	11	69.4647	31.2133
chr7	67027109	67027945	N/A	Hs.672240	11.0394	7.85473	1.40545	6	3	25.5846	3.0954
chr20	50888918	50934984	20q13.13	ADNP	339.698	241.723	1.40532	13	11	78.2244	99.9939
chr1	45550779	45570051	1p34.1	AKR1A1	304.243	216.496	1.40531	13	11	66.4508	69.8648
chrX	155881280	155943769	Xq28 and Yq12	VAMP7	161.047	114.6	1.4053	13	11	46.7778	65.4638
chr4	186587783	186726915	4q35.2	FAT1	188.449	134.108	1.4052	13	11	65.2716	91.0331
chrX	26192440	26195646	Xp21.3	MAGEB6	2.05904	1.46536	1.40514	6	3	44.2689	6.45378
chr3	156673171	156675713	3q25.31	TIPARP-AS1	7.43497	5.29178	1.405	6	3	35.4455	3.86902
chr17	15927781	15975896	17p12	ADORA2B	58.374	41.5532	1.4048	13	11	67.5498	72.3623
chr2	203327874	203432173	2q33.2	ABI2	199.132	141.767	1.40465	13	11	180.29	188.923
chr3	129974393	129977938	3q22.1	TRH	143.533	102.193	1.40453	13	11	138.028	138.273
chr15	51751561	51816363	15q21.2	TMOD2	60.1189	42.805	1.40448	13	11	144.36	165.919
chr6	2621913	2634603	6p25.2	LINC01600	7.59287	5.40667	1.40435	6	3	26.6911	1.64373
chr5	132688808	132737633	5q31.1	KIF3A	190.486	135.641	1.40434	13	11	89.5514	118.6
chr10	119035029	119080822	10q26.11	EIF3A	216.801	154.383	1.40431	13	11	100.317	119.035
chr10	59245933	59363186	10q21.1	FAM13C	73.9704	52.7083	1.40339	13	11	144.132	174.694
chr1	33256307	33300719	1p35.1	ZNF362	73.9548	52.7028	1.40324	13	11	157.076	186.997
chr8	30578514	30658241	8p12	GTF2E2	100.195	71.4084	1.40312	13	11	81.4894	102.011
chr2	189661399	189670831	2q32.2	ASNSD1	234.641	167.244	1.40299	13	11	84.9721	105.274
chr12	4487730	4538508	12p13.32	C12orf4	65.4233	46.6346	1.40289	13	11	79.9903	86.5462
chrX	153794175	153798512	Xq28	SSR4	508.149	362.228	1.40284	13	11	74.5412	78.9729
chr3	10831109	10832687	N/A	Hs.655078	2.19495	1.5648	1.40271	6	3	44.4971	4.25528
chr2	169811757	169824931	2q31.1	METTL5	144.837	103.266	1.40256	13	11	131.657	142.495
chr18	66501187	66604241	18q22.1	CDH19	18.9831	13.5362	1.40239	13	11	163.462	97.3547
chr18	33822828	33823359	N/A	Hs.101120	2.77124	1.97611	1.40237	6	3	37.8107	2.07682
chr11	612555	615999	11p15.5	IRF7	32.1123	22.9001	1.40228	13	11	63.261	68.4249
chr3	158801870	158829719	3q25.32	MFSD1	113.497	80.944	1.40216	13	11	32.2675	47.1727
chr3	125528858	125595537	3q21.2	OSBPL11	69.1001	49.2849	1.40205	13	11	67.8392	89.6154
chr2	71182738	71227110	2p13.3	PAIP2B	229.598	163.764	1.40201	13	11	69.0665	51.8917
chr22	41092610	41180077	22q13.2	EP300	62.8768	44.8502	1.40193	13	11	78.6091	98.7513
chr1	236794304	236903981	1q43	MTR	86.6786	61.8282	1.40193	13	11	70.79	100.037
chr2	37231631	37259052	2p22.2	NDUFAF7	36.1	25.7506	1.40191	13	11	79.7472	102.799
chr7	105532085	105567688	7q22.3	RINT1	29.6096	21.1215	1.40187	13	11	82.69	90.7445
chr3	185643739	185825051	3q27.2	IGF2BP2	374.774	267.367	1.40172	13	11	140.949	179.038
chr17	75135243	75154683	17q25.1	JPT1	674.468	481.18	1.4017	13	11	79.9178	105.198
chr1	53238610	53242783	1p32.3	LOC100507564	18.307	13.0608	1.40168	6	3	44.6179	0.72002
chr1	154974642	154979249	1q21.3	CKS1B	319.863	228.227	1.40151	13	11	101.049	140.643
chrX	123859812	123913979	Xq25	XIAP	113.491	80.9782	1.4015	13	11	129.89	152.889
chr7	6461081	6484218	7p22.1	KDELR2	174.57	124.585	1.40121	13	11	65.7197	91.0093
chr3	197950181	197955851	3q29	RPL35A	963.078	687.404	1.40104	13	11	165.489	200.034
chr9	112379292	112472410	9q32	HSDL2	64.9228	46.3424	1.40094	13	11	106.372	109.449
chr9	7121061	7121820	N/A	Hs.664291	6.81632	4.86559	1.40092	6	3	31.3075	7.10925
chr15	82088594	82097694	15q25.2	LINC01583	2.23066	1.59241	1.40081	6	3	46.4986	4.42859
chr2	113627218	113643398	2q14.1	RABL2A	30.0034	21.4187	1.40081	13	11	70.2179	59.7927
chr8	80788049	80788787	N/A	Hs.684459	7.40268	5.28463	1.40079	6	3	24.1009	10.759
chr15	92149354	92331046	N/A	Hs.569416	3.31224	2.36478	1.40065	6	3	45.3913	3.90344
chr9	2621679	2656103	9p24.2	VLDLR	55.0603	39.3201	1.40031	13	11	78.2389	93.4011
chr15	52307283	52529050	15q21.2	MYO5A	60.7287	43.3713	1.4002	13	11	188.508	187.59
chr21	39725838	39802096	21q22.2	IGSF5	26.4075	18.86	1.40019	6	3	18.1998	26.6575
chr17	74209980	74213321	17q25.1	MGC16275	13.1158	9.36727	1.40017	6	3	45.5702	45.2859
chrX	153764196	153779346	Xq28	PLXNB3	37.4487	26.7509	1.39991	13	11	92.1688	43.9906
chr7	12686827	12690934	7p21.3	ARL4A	123.969	88.5656	1.39975	13	11	57.5667	64.4643
chr22	41433488	41448230	22q13.2	TOB2	63.5006	45.3724	1.39954	13	11	68.8	65.1785
chr4	88007647	88077779	4q22.1	PKD2	112.169	80.1517	1.39946	13	11	90.401	132.07
chr19	56507843	56530214	19q13.43	ZNF471	12.3451	8.82135	1.39946	13	11	128.728	77.5585
chr10	100150090	100186057	10q24.31	ERLIN1	82.3099	58.8415	1.39884	13	11	123.858	131.436
chr3	172630645	172711218	3q26.31	NCEH1	8.17401	5.84399	1.3987	6	3	34.6748	34.5715
chr10	103088017	103193306	10q24.32-q24.33	NT5C2	163.427	116.854	1.39856	13	11	124.197	130.359
chr19	55385932	55392085	19q13.42	RPL28	1130.99	808.785	1.39838	13	11	129.292	145.601
chr19	12802054	12813648	19p13.13	RNASEH2A	127.696	91.3183	1.39836	13	11	88.189	112.716
chr15	78167468	78234707	15q25.1	ACSBG1	75.7202	54.1504	1.39833	13	11	157.669	131.505
chr18	12330548	12331585	N/A	Hs.659083	21.6162	15.4585	1.39833	6	3	27.0115	21.6056
chr21	42893268	42911396	21q22.3	NDUFV3	227.135	162.446	1.39822	6	3	86.9407	84.7201
chr19	35904401	35908309	19q13.12	TYROBP	31.4343	22.4834	1.39811	13	11	89.3407	72.7817
chr16	46578591	46624933	16q11.2	SHCBP1	21.1274	15.1141	1.39786	13	11	102.538	125.743
chr12	53665160	53677546	12q13.13	ATP5G2	423.655	303.088	1.39779	13	11	138.798	138.576
chr10	100347015	100364831	10q24.31	SCD	382.034	273.322	1.39775	13	11	153.158	162.439
chr19	32390050	32405539	19q13.11	LOC400684	17.8162	12.7464	1.39774	6	3	33.0858	56.2918
chr7	10973834	11188565	7p21.3	PHF14	102.358	73.2464	1.39745	13	11	130.578	174.55
chr2	28709050	28751813	2p23.2	LOC100505774	13.9832	10.0063	1.39743	6	3	23.3504	10.7423
chr7	73568944	73578683	7q11.23	TBL2	79.125	56.6287	1.39726	13	11	133.226	127.051
chr17	50184096	50201648	17q21.33	COL1A1	106.63	76.3156	1.39722	13	11	207.106	178.452
chr17	35350305	35373914	17q12	SLFN11	2.96627	2.12324	1.39705	6	3	37.7919	4.79787
chr6	113857335	113863475	6q21	MARCKS	551.012	394.415	1.39704	13	11	118.163	144.859
chr1	112709994	112715328	1p13.2	PPM1J	121.34	86.8569	1.39701	13	11	76.1242	73.1733
chr1	38862490	38881626	1p34.3	GJA9-MYCBP	45.7749	32.7697	1.39687	13	11	103.531	138.185
chr12	106582907	106762804	12q23.3	RFX4	48.4264	34.6712	1.39673	13	11	158.495	167.337
chr4	127781821	127834073	4q28.1	HSPA4L	71.8163	51.4192	1.39668	13	11	74.812	75.5962
chr13	20194407	20195152	N/A	Hs.733354	5.92862	4.24505	1.3966	6	3	59.3843	51.5006
chr14	20365667	20413540	14q11.2	TEP1	15.5476	11.1329	1.39654	13	11	86.1511	78.7849
chr20	45708860	45791908	20q13.12	WFDC3	13.8349	9.90695	1.39648	6	3	32.5834	3.3512
chr6	158765741	158819424	6q25.3	EZR	73.9088	52.9312	1.39632	13	11	80.6699	91.0256
chr17	3474106	3502534	17p13.2	ASPA	41.4569	29.6905	1.3963	13	11	156.745	94.7554
chr17	81681194	81683924	17q25.3	ARL16	81.8446	58.6168	1.39627	6	3	29.3567	18.5221
chr7	30010583	30026801	7p14.3	FKBP14	45.221	32.3879	1.39623	13	11	87.6284	103.35
chr1	67407810	67430440	1p31.3	SERBP1	351.753	251.934	1.39621	13	11	116.225	138.866
chr16	32264029	32280475	16p11.2	LOC100507221	2.06507	1.47929	1.39599	6	3	41.5886	0.871065
chr12	69359705	69424838	12q15	YEATS4	48.1532	34.4978	1.39584	13	11	103.555	149.959
chr16	66509441	66510787	N/A	Hs.713895	29.2207	20.9345	1.39582	6	3	15.4638	10.4985
chr21	41167801	41282534	21q22.2-q22.3	BACE2	39.5127	28.309	1.39576	13	11	59.6752	44.4338
chr9	19108391	19127606	9p22.1	PLIN2	55.866	40.0265	1.39573	13	11	113.752	116.92
chr4	56394816	56399232	N/A	Hs.665712	8.6822	6.22155	1.3955	6	3	35.6107	16.3578
chr2	177212694	177223959	2q31.2	HNRNPA3	384.207	275.32	1.3955	13	11	103.013	122.557
chr21	46229231	46251701	21q22.3	MCM3AP-AS1	40.3465	28.9123	1.39548	13	11	116.565	127.402
chr6	87472925	87512339	6q15	SLC35A1	171.871	123.164	1.39546	13	11	69.0483	82.4039
chr19	10602445	10644559	19p13.2	SLC44A2	143.671	102.958	1.39543	6	3	52.3347	51.4154
chr4	106191988	106192963	N/A	Hs.656877	11.2714	8.07812	1.3953	6	3	48.3032	43.2359
chr6	89433178	89633834	6q15	ANKRD6	58.5035	41.9296	1.39528	13	11	82.185	89.2455
chr9	111631352	111670246	9q31.3	DNAJC25-GNG10	389.558	279.201	1.39526	13	11	67.3802	87.3435
chrX	24465227	24550466	Xp22.11	PDK3	46.4299	33.2805	1.39511	13	11	147.484	149.042
chr1	23964347	23980927	1p36.11	SRSF10	110.503	79.2093	1.39507	13	11	87.6161	123.756
chr19	57830294	57846238	19q13.43	ZNF587B	46.9549	33.6632	1.39485	13	11	87.7685	98.5305
chr1	167541013	167553819	1q24.2	CREG1	159.507	114.357	1.39482	13	11	20.6708	34.7143
chr7	144003997	144004932	7q35	OR6B1	3.58284	2.5696	1.39432	6	3	38.7268	7.96439
chr19	797392	812327	19p13.3	PTBP1	263.713	189.135	1.39431	13	11	112.108	131.848
chr3	136148918	136197300	3q22.3	MSL2	67.7918	48.6228	1.39424	13	11	80.5856	108.177
chr1	109984741	110023742	1p13.3	AHCYL1	487.594	349.723	1.39423	13	11	71.9113	81.2612
chr3	73382430	73625003	3p13	PDZRN3	68.801	49.3484	1.39419	13	11	114.558	112.59
chr4	1721383	1745178	4p16.3	TACC3	56.5628	40.5773	1.39395	13	11	99.239	128.745
chr11	86037259	86038201	N/A	Hs.656225	8.25966	5.92542	1.39394	6	3	26.5114	4.17308
chr3	5218354	5218736	N/A	Hs.673002	24.1296	17.3122	1.39379	6	3	25.9462	6.08746
chr12	8914664	8941467	12p13.31	PHC1	185.467	133.068	1.39378	13	11	52.4614	65.9402
chr3	40502604	40518718	3p22.1	ZNF620	4.26835	3.0625	1.39375	6	3	31.4893	69.8262
chr2	239943339	239944295	N/A	Hs.253422	17.2984	12.4121	1.39367	6	3	27.7553	14.3797
chr13	40347132	40481006	13q14.11	LINC00598	10.7173	7.69017	1.39364	6	3	44.6576	38.1947
chr14	55580207	55684584	14q22.3	KTN1	311.246	223.366	1.39343	13	11	81.4835	104.437
chr9	88384827	88385545	N/A	Hs.370762	59.7021	42.8465	1.39339	6	3	30.6617	29.0373
chr1	212035553	212105006	1q32.3	DTL	117.24	84.143	1.39334	13	11	114.25	148.685
chr17	28577565	28599038	17q11.2	SPAG5	80.6108	57.8586	1.39324	13	11	92.9487	115.78
chr1	26472411	26476642	1p36.11	HMGN2	2114.4	1517.69	1.39317	13	11	76.3533	102.104
chr12	102012840	102062124	12q23.2	WASHC3	169.158	121.424	1.39311	13	11	56.284	52.4935
chr12	9239467	9239551	12p13.31	MIR1244-3	1000.37	718.082	1.39311	13	11	55.427	79.7781
chr3	49121114	49133166	3p21.31	LAMB2	59.3417	42.5975	1.39308	13	11	42.154	52.3355
chr5	134873770	134901633	5q31.1	TXNDC15	159.678	114.625	1.39305	13	11	62.8464	91.58
chr7	92112149	92134745	7q21.2	CYP51A1	96.772	69.4683	1.39304	13	11	95.6325	88.1635
chr3	44761714	44853274	3p21.31	KIF15	105.01	75.3913	1.39287	13	11	105.212	152.58
chr14	39114261	39136973	14q21.1	GEMIN2	69.4982	49.8988	1.39278	13	11	98.5292	120.512
chr7	64974452	64991036	7q11.21	ZNF117	49.8634	35.8032	1.39271	13	11	107.431	120.705
chrX	101655281	101659891	Xq22.1	ARMCX2	312.884	224.668	1.39265	13	11	63.0325	71.6174
chr22	25564894	25729294	22q12.1	GRK3	60.0628	43.1303	1.39259	13	11	134.82	146.378
chr4	163524298	164384050	4q32.2-q32.3	MARCH1	41.8152	30.0306	1.39242	13	11	100.552	95.894
chr1	31962334	31964248	N/A	Hs.622770	3.67185	2.63717	1.39234	6	3	39.3689	3.5724
chr20	32762385	32809356	20q11.21	DNMT3B	106.26	76.3229	1.39225	13	11	105.674	149.868
chr1	247121975	247172378	1q44	ZNF124	42.7499	30.7085	1.39212	13	11	74.7713	86.0097
chr22	43151514	43163242	22q13.2	TSPO	64.7856	46.5379	1.3921	13	11	29.3606	22.1105
chr18	9136753	9285985	18p11.22	ANKRD12	65.9421	47.3758	1.39189	13	11	79.9152	99.4555
chr2	218606873	218637186	2q35	PLCD4	19.3312	13.8886	1.39187	6	3	31.7576	20.9314
chr12	112405181	112418850	12q24.13	RPL6	2018.29	1450.11	1.39182	13	11	70.2755	84.2216
chr15	56636799	56637793	N/A	Hs.657534	42.9014	30.8264	1.39171	6	3	20.8188	19.8549
chr8	8317731	8386444	8p23.1	PRAG1	370.327	266.124	1.39156	6	3	34.9994	26.247
chr9	91722596	91950206	9q22.31	ROR2	22.6337	16.269	1.39122	13	11	67.1429	78.1973
chr12	6199844	6238271	12p13.31	CD9	159.314	114.525	1.39108	13	11	135.579	95.3299
chr11	31509729	31784525	11p13	ELP4	75.6483	54.3867	1.39093	13	11	67.2888	88.8613
chr16	74447427	74607144	16q23.1	GLG1	224.097	161.158	1.39054	13	11	54.5999	70.6599
chr20	61974798	62065810	20q13.33	TAF4	44.9387	32.3198	1.39044	13	11	133.165	144.14
chr2	48602140	48604801	N/A	Hs.660870	29.855	21.4724	1.39039	13	11	82.8592	109.617
chr17	41177446	41178208	17q21.2	KRTAP4-2	4.03445	2.90176	1.39035	6	3	32.6937	5.02335
chr2	42828201	42828875	N/A	Hs.737950	3.86576	2.78045	1.39033	6	3	32.9236	14.8386
chr4	39535407	39536022	N/A	Hs.561319	44.5987	32.0785	1.3903	6	3	23.6827	13.1891
chr20	7146467	7254202	20p12.3	LINC01428	6.66876	4.79738	1.39008	6	3	30.014	4.20513
chr1	88852638	88891944	1p22.2	GTF2B	152.285	109.554	1.39005	13	11	70.0838	86.4514
chrX	75053172	75156340	Xq13.3	ABCB7	58.1978	41.8682	1.39002	13	11	81.2076	99.465
chr1	230874846	230879015	1q42.2	LOC101927604	10.9022	7.84459	1.38977	6	3	24.0341	14.3265
chr1	218285270	218337983	1q41	RRP15	43.4818	31.288	1.38973	13	11	101.218	126.103
chr10	6345717	6352762	10p15.1	LOC399716	5.20517	3.74549	1.38972	6	3	41.3578	6.1068
chr5	154857952	154876792	5q33.2	CNOT8	78.2991	56.344	1.38966	13	11	85.0138	105.183
chrX	106940300	107000244	Xq22.3	MORC4	40.2807	28.9888	1.38953	13	11	79.9635	108.291
chr1	179882042	179920077	1q25.2	TOR1AIP1	68.4777	49.2849	1.38943	13	11	142.36	141.509
chr19	3572938	3579083	19p13.3	HMG20B	51.7226	37.2326	1.38918	13	11	120.352	141.826
chr5	175508234	175508757	N/A	Hs.663897	37.2794	26.8415	1.38887	6	3	32.8098	10.8119
chr7	20329819	20415759	7p21.1	ITGB8	63.4266	45.6686	1.38884	13	11	218.265	233.377
chr9	126270124	126275915	9q33.3	LOC101929116	4.23933	3.05258	1.38877	6	3	38.4502	4.69114
chr17	47620213	47621349	N/A	Hs.663718	12.6309	9.09622	1.38859	6	3	38.1328	2.76568
chr3	18445023	18535315	N/A	Hs.543235	6.48994	4.67376	1.38859	6	3	32.2459	9.20234
chr1	203861585	203871152	1q32.1	SNRPE	437.083	314.788	1.3885	13	11	151.85	185.05
chr1	28603096	28648707	1p35.3	TAF12	56.1937	40.4767	1.3883	13	11	75.2838	93.6501
chr16	77199452	77213079	16q23.1	SYCE1L	18.3725	13.2341	1.38827	13	11	118.292	138.244
chr6	28267010	28278224	6p22.1	ZSCAN26	60.2527	43.4024	1.38824	13	11	69.741	74.1996
chr2	88027203	88055801	2p11.2	KRCC1	137.293	98.899	1.38821	13	11	61.4588	85.8633
chr11	125624910	125676259	11q24.2	CHEK1	48.0318	34.6007	1.38817	13	11	88.4292	118.432
chr2	157995179	158136154	2q24.1	UPP2	4.54148	3.27181	1.38806	6	3	38.2787	20.1018
chr11	8911117	8920079	11p15.4	AKIP1	75.1665	54.1531	1.38804	13	11	57.7192	57.5671
chr19	14408798	14419383	19p13.12	DDX39A	236.576	170.478	1.38772	13	11	94.6161	136.68
chr2	203223879	203225432	N/A	Hs.656818	42.4938	30.626	1.38751	6	3	13.2108	7.74301
chr2	37641882	37672535	2p22.2	CDC42EP3	80.756	58.2053	1.38743	13	11	92.0537	104.078
chr2	208165347	208190258	2q33.3	C2orf80	110.182	79.4208	1.38731	6	3	73.8788	48.4435
chr1	176210972	176211677	N/A	Hs.562136	6.32109	4.55691	1.38714	6	3	37.271	36.3176
chr8	58805418	59119293	8q12.1	TOX	124.471	89.7351	1.38709	13	11	153.087	193.659
chr4	144967117	145098541	4q31.21	ANAPC10	50.6657	36.527	1.38707	13	11	81.9092	110.726
chr18	32091855	32131561	18q12.1	RNF138	149.67	107.904	1.38706	13	11	105.305	141.338
chr6	31353866	31357245	6p21.33	HLA-B	394.553	284.481	1.38693	13	11	92.1988	84.7619
chr7	99394673	99408682	7q22.1	PDAP1	69.3939	50.0432	1.38668	13	11	122.533	121.511
chr15	101621351	101622931	N/A	Hs.444593	54.0124	38.9515	1.38666	6	3	40.8521	1.87695
chr1	202891096	202928644	1q32.1	KLHL12	116.874	84.2954	1.38648	13	11	111.35	127.493
chr18	12658739	12725740	18p11.21	PSMG2	483.589	348.816	1.38637	13	11	60.3891	81.5899
chr3	138160988	138174949	3q22.3	DBR1	55.1597	39.7911	1.38623	13	11	75.3705	105.832
chr1	94896949	94927223	1p21.3	CNN3	329.833	237.941	1.3862	13	11	62.6188	110.036
chr4	82818509	82900571	4q21.22	SEC31A	396.491	286.029	1.38619	13	11	59.9377	76.687
chr19	35745577	35747155	19q13.12	PSENEN	89.3999	64.4939	1.38618	13	11	69.4953	80.4226
chr8	133278885	133279439	N/A	Hs.660557	14.1509	10.2094	1.38606	6	3	16.9572	8.28546
chr8	70351596	70358940	N/A	Hs.658890	28.173	20.3284	1.38589	6	3	36.2045	21.7764
chr6	42963873	42979243	6p21.1	PEX6	50.2483	36.2571	1.38589	13	11	55.4723	50.5598
chrX	85243820	85273362	Xq21.1	ZNF711	168.229	121.396	1.38579	13	11	140.997	174.417
chr3	188162413	188163967	N/A	Hs.668226	16.7773	12.1081	1.38562	6	3	56.0002	51.7406
chr6	28378821	28399768	6p22.1	ZSCAN12	22.6816	16.3706	1.3855	13	11	145.043	153.845
chr5	55256245	55307693	5q11.2	DHX29	57.8199	41.7331	1.38547	13	11	114.611	126.897
chr12	31280584	31326225	12p11.21	SINHCAF	250.298	180.666	1.38542	13	11	92.0997	120.987
chr22	32800816	32863041	22q12.3	TIMP3	50.1153	36.1748	1.38537	13	11	91.0103	58.7478
chr14	20684213	20700602	14q11.2	RNASE4	25.2728	18.2434	1.38531	13	11	63.4924	93.38
chr8	81799583	81842326	8q21.13	SNX16	27.9938	20.2078	1.38529	13	11	104.593	129.531
chr16	2239872	2251601	16p13.3	ECI1	119.57	86.3144	1.38528	13	11	64.6153	65.2377
chr14	60240127	60245672	14q23.1	LOC101927702	18.7862	13.5621	1.3852	6	3	21.7064	1.34571
chr1	53765460	53838552	1p32.3	NDC1	104.264	75.2926	1.38478	13	11	133.315	168.732
chr12	76085037	76086731	N/A	Hs.667401	3.68958	2.66491	1.3845	6	3	37.7312	19.4187
chr12	131756889	131758046	N/A	Hs.696622	8.70382	6.28725	1.38436	6	3	31.7176	6.17372
chr3	148991408	149027669	3q24	GYG1	296.615	214.278	1.38425	13	11	76.2781	78.6777
chr7	81946444	82443921	7q21.11	CACNA2D1	92.858	67.0838	1.38421	13	11	135.842	158.48
chr6	104936294	104940527	6q16.3	LIN28B-AS1	16.2924	11.7708	1.38414	6	3	23.9195	19.0605
chr9	135691862	135701316	9q34.3	SOHLH1	24.6778	17.8296	1.38409	6	3	13.7384	20.2081
chr10	125896539	126009599	10q26.2	FANK1	45.0129	32.5221	1.38407	6	3	28.3536	15.5946
chr6	73241314	73310365	6q13	KHDC1	16.5391	11.9496	1.38407	13	11	101.276	71.6286
chr6	35468401	35470781	6p21.31	RPL10A	2374.48	1715.66	1.384	13	11	68.9231	96.0809
chr1	241628864	241635930	1q43	CHML	83.9655	60.6689	1.384	13	11	205.14	222.822
chr16	65284499	65576300	16q21	LINC00922	12.5218	9.04788	1.38395	6	3	31.2864	11.1589
chr8	38176588	38213301	8p11.23	BAG4	53.1341	38.3957	1.38386	13	11	133.782	157.308
chr14	61803107	61803637	N/A	Hs.208125	2.33758	1.68922	1.38383	6	3	41.3596	4.74305
chr17	5432779	5439151	17p13.2	C1QBP	259.634	187.638	1.3837	13	11	94.8546	122.715
chr5	75336334	75362101	5q13.3	HMGCR	362.179	261.769	1.38358	13	11	94.7306	116.801
chr7	102636748	102671729	7q22.1	POLR2J2	52.1039	37.6603	1.38352	6	3	19.0063	9.62441
chr2	37320425	37320885	N/A	Hs.734770	18.252	13.1925	1.38352	6	3	28.0637	3.963
chr6	30914208	30926459	6p21.33	VARS2	284.049	205.318	1.38346	6	3	13.8736	16.0103
chr7	76302558	76304297	7q11.23	HSPB1	566.938	409.803	1.38344	13	11	46.9705	139.761
chr8	47736914	47738164	8q11.21	CEBPD	159.554	115.335	1.38339	13	11	189.585	199.101
chr6	39792366	39904877	6p21.2	DAAM2	248.211	179.423	1.38338	13	11	104.676	55.6117
chr14	73612276	73619929	14q24.3	ACOT6	4.78702	3.46041	1.38337	6	3	26.1705	50.3882
chr16	3752458	3752951	N/A	Hs.665611	27.1217	19.6056	1.38336	6	3	10.3799	32.3112
chr16	10355722	10360247	N/A	Hs.526497	2.23269	1.61401	1.38332	6	3	42.4014	1.25621
chr6	156902176	156903137	N/A	Hs.656290	34.8323	25.181	1.38328	6	3	18.1873	7.30461
chr9	99104038	99154192	9q22.33	TGFBR1	188.325	136.16	1.38312	13	11	160.747	190.917
chr19	6210381	6279948	19p13.3	MLLT1	162.986	117.849	1.38301	13	11	143.991	183.639
chr10	22321210	22331485	10p12.2	BMI1	239.503	173.194	1.38286	13	11	53.177	66.0823
chr4	39822863	39977956	4p14	PDS5A	79.8265	57.726	1.38285	13	11	114.192	132.614
chr6	13615327	13632470	6p23	NOL7	168.508	121.861	1.38278	13	11	86.1052	86.6655
chr6	159761957	159779112	6q25.3	ACAT2	290.937	210.406	1.38274	13	11	95.4875	118.335
chr2	224470150	224585397	2q36.2	CUL3	161.235	116.625	1.38251	13	11	128.548	145.538
chr1	155308748	155320666	1q22	FDPS	418.383	302.632	1.38248	13	11	81.4721	81.4557
chr9	134164754	134165224	N/A	Hs.536953	3.26698	2.36317	1.38245	6	3	40.6384	19.6912
chr19	12131350	12140407	19p13.2	ZNF20	48.644	35.193	1.38221	13	11	85.6025	95.1632
chr19	39834453	39846414	19q13.2	FBL	434.581	314.419	1.38217	13	11	69.3576	97.1635
chr5	154038959	154057454	5q33.2	MFAP3	80.0084	57.8861	1.38217	13	11	136.362	141.394
[truncated: 22,702 more rows]
