# Supplementary material for: Integrated Quantitative Transcriptome Maps of Human Trisomy 21 Tissues and Cells
Source: Front Genet. 2018 Apr 24;9:125. doi: 10.3389/fgene.2018.00125 (PMC5928158; doi:10.3389/fgene.2018.00125)
Supplement: Supplementary file 3 [file Table_3.XLSX]

## Sheet: Sheet1
Integrated quantitative transcriptome maps of human trisomy 21 tissues and cells Maria Chiara Pelleri, Chiara Cattani, Lorenza Vitale, Francesca Antonaros, Pierluigi Strippoli, Chiara Locatelli, Guido Cocchi, Allison Piovesan* and Maria Caracausi *To whom correspondence should be addressed. Tel: +39 0512094113; Fax: +39 0512094110; e-mail address: allison.piovesan2@unibo.it
Supplementary Table S3. Regional differential expression of pool A (DS LCLs) versus pool B (normal LCLs). Loci were sorted in descending order of expression ratio (Ratio A/B). N/A: not available. Red: values in the interval next to 3:2 (range 1.30-1.70). Blue: values in the interval next to 2:3 (range 0.58-0.76).
Chr	txStart	txEnd	Location	Gene_name	Expression_A	Expression_B	Expression_A_B	Sample_Count_A	Sample_Count_B	SD_as_%of_Expression_A	SD_as_%of_Expression_B
chr17	19188016	19188232	17p11.2	SNORD3A	96.5374	22.3769	4.31416	6	6	189.626	11.2061
chr14	94110733	94116699	14q32.12	IFI27	420.114	148.816	2.82304	17	18	167.38	81.6144
chr15	96325928	96340263	15q26.2	NR2F2	54.3766	24.4963	2.21979	17	18	258.559	51.1159
chr9	73151731	73170393	9q21.13	ANXA1	125.186	59.4744	2.10488	17	18	121.615	129.308
chr1	168540765	168543997	1q24.2	XCL2	300.264	144.515	2.07774	17	18	204.641	202.025
chr2	38067603	38076181	2p22.2	CYP1B1	355.024	176.188	2.01503	17	18	131.814	85.1232
chr6	132296055	132401534	6q23.2	MOXD1	166.795	82.7784	2.01495	17	18	92.4412	73.481
chr17	78971253	78979979	17q25.3	LGALS3BP	88.9485	44.3199	2.00696	17	18	59.4141	48.4797
chr16	17134504	17138732	16p12.3	LOC102723692	80.919	41.2052	1.9638	6	6	51.0664	40.4836
chrX	103376323	103378164	Xq22.2	BEX3	105.58	54.956	1.92118	17	18	155.111	74.2303
chr1	111227659	111243440	1p13.2	CHI3L2	393.706	206.888	1.90299	17	18	87.968	77.7681
chr3	78597238	79767998	3p12.3	ROBO1	46.6058	24.5811	1.896	17	18	231.092	54.1876
chrX	23784420	23785350	N/A	Hs.656630	343.468	181.163	1.89591	6	6	27.8505	92.4542
chr6	5997999	6007605	6p25.1	NRN1	36.5638	19.4127	1.8835	17	18	113.871	30.3813
chr1	168574128	168582077	1q24.2	XCL1	166.752	88.9439	1.8748	17	18	274.695	255.323
chr9	63333302	63434724	9q13	LOC100996643	258.16	139.027	1.8569	6	6	68.7646	83.0187
chr12	7320510	7444185	12p13.31	CD163L1	80.0731	43.2849	1.84991	17	18	91.6014	45.4377
chr4	76001342	76007523	4q21.1	CXCL9	64.6898	35.6067	1.81679	17	18	157.747	84.7278
chr12	10363769	10398506	12p13.2	LOC101928100	54.3296	30.0643	1.80711	6	6	77.7707	9.54818
chr11	96277917	96278491	N/A	Hs.658320	119.86	66.4196	1.80459	6	6	53.3554	22.2727
chr12	128853323	128984964	12q24.33	GLT1D1	82.101	45.5191	1.80366	17	18	115.592	84.0807
chr17	439978	445940	17p13.3	RFLNB	185.07	104.073	1.77828	17	18	135.927	110.967
chr6	111087503	111227125	6q21	SLC16A10	91.053	51.2616	1.77624	17	18	111.636	77.6897
chr21	14485228	14583402	21q11.2	SAMSN1	466.089	262.535	1.77534	17	18	100.122	106.213
chr3	108125064	108138610	3q13.12	LINC01215	381.385	215.159	1.77257	6	6	41.4821	58.5569
chr14	105917979	105932642	14q32.33	FAM30A	163.971	92.689	1.76905	17	18	71.5764	55.4953
chr8	97775581	97852602	8q22.1	LAPTM4B	130.542	73.8122	1.76857	17	18	67.6053	64.175
chr20	32052188	32101856	20q11.21	HCK	100.292	56.9577	1.76082	17	18	125.401	65.8383
chr2	949634	951392	2p25.3	LOC101060391	33.0478	18.7727	1.76042	6	6	97.6512	39.7046
chr11	59171430	59208587	11q12.1	DTX4	121.853	69.446	1.75465	17	18	132.562	141.963
chr2	176127085	176129631	2q31.1	LOC100129455	17.3448	9.95291	1.74268	6	6	2.67982	51.8635
chr7	93921704	93926514	7q21.3	GNG11	62.9288	36.2641	1.73529	17	18	97.7418	53.7616
chrX	17739809	17740516	N/A	Hs.662047	42.2086	24.5142	1.7218	6	6	46.3912	17.9022
chr13	32775084	32775907	N/A	Hs.646051	293.799	171.686	1.71126	6	6	67.9667	50.3262
chr3	78920472	78922486	N/A	Hs.655778	25.4112	14.8921	1.70635	6	6	37.0729	34.6909
chr19	43506719	43527256	19q13.31	ETHE1	88.7165	52.6738	1.68426	17	18	97.4974	69.621
chr15	23685407	23687303	15q11.2	NDN	40.5556	24.1823	1.67708	17	18	133.98	54.3402
chr3	146069436	146161495	3q24	PLOD2	50.6505	30.442	1.66383	17	18	165.545	78.0354
chr6	13287935	13290490	N/A	Hs.656166	253.228	152.699	1.65835	6	6	29.2141	36.0357
chr7	23310209	23470674	7p15.3	IGF2BP3	191.634	116.835	1.64021	17	18	78.5469	86.7661
chr16	54918863	54929189	16q12.2	CRNDE	33.4747	20.4206	1.63926	6	6	74.0474	22.0408
chr5	42423775	42721878	5p13.1-p12	GHR	30.2127	18.5479	1.6289	17	18	193.535	44.753
chr20	10637684	10674046	20p12.2	JAG1	56.0115	34.5229	1.62245	17	18	137.769	60.0608
chr11	96221688	96223122	N/A	Hs.662061	72.58	44.8802	1.61719	6	6	73.7487	15.1425
chr3	183758884	183759576	N/A	Hs.662266	106.258	65.7241	1.61673	6	6	40.0827	22.6407
chr19	51211054	51240019	19q13.41	CD33	40.1165	24.9263	1.60941	17	18	50.4576	38.6927
chr6	124908243	124963027	6q22.31	RNF217-AS1	13.6985	8.51841	1.6081	6	6	1.61276	60.4797
chr16	29697755	29698699	N/A	Hs.592544	229.883	143.031	1.60722	6	6	21.5464	15.8485
chr21	8244714	8428600	N/A	Hs.678608	89.3005	55.5706	1.60698	6	6	88.6557	95.7973
chr13	90231182	90231277	13q31.3	MIR622	15.9447	9.93493	1.60492	6	6	6.17877	57.9602
chr15	51056596	51105276	15q21.2	TNFAIP8L3	35.4958	22.1744	1.60075	17	18	66.6351	30.9386
chr21	39175446	39183514	21q22.2	PSMG1	477.048	301.354	1.58302	17	18	29.9805	20.4459
chr7	45912245	45921272	7p12.3	IGFBP3	30.1753	19.1129	1.5788	17	18	149.447	23.5062
chr22	44171662	44172949	N/A	Hs.437857	61.6988	39.0928	1.57827	6	6	47.1048	17.3372
chr18	49814023	49814443	18q21.1	SCARNA17	46.5969	29.7762	1.5649	6	6	95.6299	26.7512
chr1	93853218	93854632	N/A	Hs.571852	13.9399	8.95206	1.55717	6	6	29.15	58.9528
chr7	128455830	128458418	7q32.1	HILPDA	745.828	480.582	1.55193	17	18	76.9409	89.0813
chr20	38425195	38425330	20q11.23	SNORA71B	155.05	100.208	1.54728	6	6	94.5383	92.5742
chr21	17593650	17612950	21q21.1	BTG3	433.415	280.397	1.54572	17	18	68.3892	65.8827
chr21	34406131	34425353	21q22.12	LOC105372793	14.2407	9.22041	1.54447	6	6	2.49051	61.0956
chr10	22928024	23038527	10p12.2	ARMC3	15.8409	10.2895	1.53952	6	6	1.63026	55.9335
chr2	133266195	133284758	2q21.2	LOC101928161	16.2233	10.5471	1.53818	6	6	2.24633	52.1326
chr4	175632937	176002691	4q34.2	GPM6A	40.2917	26.2849	1.53288	17	18	172.098	49.165
chr12	9852369	9869859	12p13.31	CLEC2B	262.628	171.44	1.5319	17	18	151.657	170.923
chr18	12307669	12329826	18p11.21	TUBB6	158.224	103.348	1.53098	17	18	71.0331	81.5265
chr13	20437314	20438190	N/A	Hs.684728	15.501	10.1713	1.52399	6	6	2.2684	57.2278
chr13	111113812	111115678	13q34	ARHGEF7-AS2	14.9005	9.78109	1.5234	6	6	1.6151	58.3357
chr15	40906488	40910989	N/A	Hs.574244	46.8852	30.8049	1.522	6	6	75.9991	55.0236
chr7	38983374	39005304	7p14.1	POU6F2-AS2	13.8343	9.11602	1.51758	6	6	1.73299	61.8133
chr12	40393394	40570757	12q12	MUC19	214.833	141.563	1.51758	6	6	83.7017	71.6755
chr13	99254713	99262498	13q32.3	GPR18	73.5461	48.468	1.51742	17	18	75.7205	78.0104
chr6	106360808	106570449	6q21	CRYBG1	260.378	171.989	1.51392	17	18	108.348	103.439
chr4	105469145	105473281	N/A	Hs.480452	74.0928	48.9969	1.5122	6	6	28.2102	37.1053
chr17	8474205	8631369	17p13.1	MYH10	145.192	96.1242	1.51046	17	18	77.4546	91.9197
chr17	8140470	8156405	17p13.1	PER1	69.8521	46.302	1.50862	17	18	70.365	60.444
chr7	497261	497971	N/A	Hs.714993	59.0101	39.2375	1.50392	6	6	98.4405	39.6506
chr6	31815514	31817942	6p21.33	HSPA1A	230.267	153.127	1.50376	17	18	65.2836	60.6256
chr21	31655274	31659555	21q22.11	LOC102724449	16.659	11.0907	1.50207	6	6	2.1397	52.3958
chr17	352637	357581	N/A	Hs.461807	17.9435	11.9808	1.49769	6	6	8.798	45.59
chr4	41256881	41268429	4p13	UCHL1	138.539	92.5751	1.4965	17	18	93.9542	116.389
chr2	109614334	109618987	2q13	SOWAHC	70.2851	47.0023	1.49535	17	18	82.1341	74.8633
chr21	43092956	43108291	21q22.3	U2AF1	271.543	181.838	1.49332	17	18	150.104	142.531
chr12	24810024	24949459	12p12.1	BCAT1	243.889	163.867	1.48833	17	18	110.361	120.221
chr16	21197452	21214510	16p12.3-p12.2	ZP2	39.0904	26.2715	1.48794	17	18	186.451	41.185
chr16	75473124	75495419	16q23.1	CHST6	189.419	127.579	1.48472	17	18	156.436	215.391
chr13	108268240	108308484	13q33.3	TNFSF13B	218.35	147.58	1.47953	17	18	38.2008	31.7129
chr21	25639282	25717562	21q21.3	JAM2	66.0771	44.8492	1.47332	17	18	85.9705	56.959
chr11	26503216	26503978	N/A	Hs.680105	15.3846	10.4529	1.47179	6	6	1.75248	55.5042
chr16	56669814	56671129	16q13	MT1H	83.8047	56.9593	1.47131	17	18	143.028	136.835
chr12	15322257	15598331	12p13-p12	PTPRO	259.36	176.923	1.46595	17	18	204.867	196.468
chr16	22091930	22156966	16p12.2	VWA3A	95.6811	65.2861	1.46557	6	6	84.1521	72.4762
chr15	67834308	67838879	15q23	LOC101929076	47.7699	32.6092	1.46492	6	6	23.7913	5.99492
chr5	74627406	74641424	5q13.3	ENC1	115.155	78.6101	1.46489	17	18	49.3274	36.6386
chr7	56534230	56538130	7p11.2	LOC101928401	15.431	10.5382	1.46429	6	6	1.19425	54.0243
chrX	136639543	136642429	Xq26.3	LINC00892	15.7994	10.7915	1.46406	6	6	2.5187	52.9153
chr18	79117206	79117920	N/A	Hs.669903	17.5726	12.0333	1.46034	6	6	2.78021	41.5745
chr12	102957674	102960516	12q23.2	ASCL1	101.618	69.5866	1.46031	17	18	130.196	128.629
chr16	29595130	29596007	N/A	Hs.669803	213.168	146.084	1.45922	6	6	96.1219	93.7581
chr11	125445745	125496310	11q24.2	FEZ1	198.846	136.658	1.45507	17	18	125.189	116.161
chr1	93561741	93847150	1p22.1	BCAR3	75.7474	52.0822	1.45438	17	18	89.2895	62.906
chr15	59242994	59246127	N/A	Hs.613667	179.552	123.472	1.45418	6	6	31.8037	38.6467
chr21	37065364	37073158	21q22.13	PIGP	304.585	209.55	1.45352	17	18	89.765	81.2439
chr4	155758973	155807642	4q32.1	GUCY1B3	141.38	97.5514	1.44929	17	18	120.74	94.1566
chr21	43865160	43987594	21q22.3	AGPAT3	87.2169	60.1876	1.44908	17	18	117.885	89.7996
chr7	69598475	70793068	7q11.22	AUTS2	128.3	88.5721	1.44853	17	18	84.4485	84.3292
chr6	31615209	31617025	6p21.33	AIF1	183.143	126.495	1.44783	17	18	99.7881	98.8662
chr18	36901945	36923814	18q12.2	LOC105372069	15.7395	10.8728	1.44761	6	6	1.25541	53.0297
chr19	14529931	14530503	N/A	Hs.733316	19.089	13.1939	1.44681	6	6	3.74884	38.5252
chr12	50326854	50396633	12q13.12	FAM186A	14.3247	9.90711	1.4459	6	6	22.2188	55.6099
chr16	56666735	56668065	16q13	MT1G	63.9586	44.2371	1.44581	17	18	95.7528	101.998
chr4	129724171	129771478	4q28.2	LINC02466	16.2449	11.2496	1.44404	6	6	1.87095	48.7103
chr6	52150418	52151302	N/A	Hs.121899	15.6939	10.8776	1.44277	6	6	1.81237	51.9965
chr6	16238580	16295549	6p22.3	GMPR	47.2362	32.7434	1.44262	17	18	36.7839	33.0876
chr5	135027734	135034274	5q31.1	PITX1	48.3289	33.5037	1.44249	17	18	97.4344	63.0737
chr21	44107262	44131181	21q22.3	PWP2	48.6735	33.8162	1.43936	17	18	83.9534	53.7374
chr5	171081211	171081709	N/A	Hs.672575	14.9832	10.4184	1.43815	6	6	1.88475	55.6585
chr21	42893268	42911396	21q22.3	NDUFV3	89.2643	62.2077	1.43494	17	18	95.1909	76.6281
chr21	33577551	33588708	21q22.11	DONSON	133.096	92.8	1.43423	17	18	41.305	42.3709
chr10	99875571	100009953	10q24.2	DNMBP	48.3422	33.7202	1.43363	17	18	113.468	91.3196
chr19	15828947	15836321	19p13.12	UCA1	41.5715	29.0624	1.43042	6	6	21.1028	5.15714
chr6	111230168	111231561	N/A	Hs.127009	35.6479	24.9443	1.4291	11	12	19.5752	33.5082
chr21	41361986	41408943	21q22.3	MX2	385.014	269.707	1.42753	17	18	22.1246	35.0936
chr21	42371887	42396846	21q22.3	TMPRSS3	87.379	61.2814	1.42586	17	18	126.288	111.696
chr2	24972112	25039694	2p23.3	DNAJC27-AS1	16.9243	11.8836	1.42417	6	6	3.56679	43.3291
chr17	13494032	13601942	17p12	HS3ST3A1	23.1705	16.2784	1.4234	17	18	97.1901	27.0415
chr2	72693798	72695332	N/A	Hs.657817	136.559	96.0059	1.4224	6	6	91.8788	84.3804
chr12	53191318	53207376	12q13.13	ITGB7	573.785	403.979	1.42033	17	18	66.1767	54.8386
chr7	102363861	102380633	7q22.1	LOC100289561	79.7754	56.2132	1.41916	6	6	32.1369	5.37725
chr2	88170295	88186637	2p11.2	THNSL2	28.7369	20.2747	1.41737	17	18	52.3491	26.8836
chrX	18634188	18635857	N/A	Hs.696079	40.3229	28.4665	1.4165	6	6	48.5638	33.0008
chr12	11351823	11355590	12p13.2	PRB1	53.527	37.8101	1.41568	17	18	99.5797	85.1641
chr3	15254353	15341394	3p25.1	SH3BP5	58.1057	41.0469	1.41559	17	18	154.445	101.35
chr21	14961235	15065903	21q11.2-q21.1	NRIP1	173.633	122.78	1.41419	17	18	62.4893	48.0831
chr1	157573749	157598080	1q23.1	FCRL4	42.4813	30.0515	1.41362	17	18	70.8411	44.7982
chr6	7251406	7251982	N/A	Hs.714503	156.513	110.765	1.41302	6	6	74.8145	29.3967
chr2	241106099	241150347	2q37.3	PASK	200.029	141.721	1.41143	17	18	56.5888	51.9417
chr1	247948858	247949796	1q44	OR2L8	23.3176	16.5221	1.4113	11	12	33.4181	12.4939
chr21	25585656	25607858	21q21.3	MRPL39	396.282	280.866	1.41093	17	18	93.18	92.8248
chr21	44300034	44327381	21q22.3	PFKL	147.323	104.644	1.40785	17	18	69.5692	72.1218
chr2	241982026	241982608	N/A	Hs.560957	35.9188	25.5344	1.40668	6	6	30.4541	9.31131
chr20	43667019	43716496	20q13.12	MYBL2	55.5948	39.5507	1.40566	17	18	89.6356	61.0433
chr8	42373194	42391322	8p11.21	DKK4	34.4934	24.5605	1.40443	17	18	53.9587	37.5305
chr17	82374277	82375586	17q25.3	UTS2R	50.5903	36.0413	1.40367	17	18	83.591	72.3736
chr1	120889746	120890530	1p11.2	PPIAL4A	16.7687	11.9495	1.4033	6	6	2.43429	47.1024
chr7	144186083	144195698	7q35	ARHGEF35	132.166	94.1982	1.40306	11	12	29.9477	35.6077
chr6	44254206	44254285	6p21.1	MIR4647	122.647	87.5445	1.40096	6	6	32.4482	15.5309
chr21	17788967	17819386	21q21.1	C21orf91	143.435	102.387	1.4009	17	18	60.6833	64.423
chr16	84565596	84618096	16q24.1	COTL1	153.21	109.393	1.40055	17	18	153.587	198.792
chr21	31659622	31668931	21q22.11	SOD1	1761.69	1258.93	1.39935	17	18	15.3302	12.1496
chr14	52314298	52328606	14q22.1	PTGER2	38.0423	27.2022	1.3985	17	18	57.406	35.776
chr18	21829004	21829088	18q11.2	MIR1-2	12.4385	8.90832	1.39628	6	6	31.1503	62.4601
chr6	136784047	136786054	6q23.3	LOC101928429	59.1738	42.484	1.39285	6	6	71.6207	51.0052
chr5	151253052	151270394	5q33.1	GM2A	177.441	127.447	1.39227	17	18	121.444	106.518
chr21	33503931	33542917	21q22.11	GART	147.292	105.94	1.39034	17	18	113.691	109.088
chr10	79068994	79316528	10q22.3	ZMIZ1	232.356	167.159	1.39003	17	18	83.4676	81.2659
chr21	44885949	44928873	21q22.3	ITGB2	1309.14	942.087	1.38962	17	18	78.4963	77.0662
chr14	55781135	55796674	14q22.3	LINC00520	290.776	209.492	1.38801	6	6	31.708	23.4359
chr2	67086446	67289244	2p14	LINC01828	13.0941	9.43873	1.38727	6	6	31.5461	59.526
chr11	105025508	105035591	11q22.3	CASP1	371.497	267.932	1.38654	17	18	127.546	115.971
chr17	34360328	34363233	17q12	CCL1	38.527	27.7932	1.3862	17	18	69.9232	47.2608
chr3	51968510	51974630	3p21.2	ABHD14B	112.651	81.3256	1.38519	17	18	56.5441	14.7612
chr18	8630599	8632282	N/A	Hs.724207	65.3796	47.2239	1.38446	6	6	23.0787	17.0386
chr21	44768580	44801836	21q22.3	UBE2G2	152.936	110.635	1.38235	17	18	89.4331	87.9377
chr20	23076554	23086340	20p11.21	CD93	29.186	21.1139	1.38231	17	18	58.9201	32.5916
chrX	153411461	153426481	Xq28	ZFP92	52.4175	37.9327	1.38186	6	6	28.9374	3.9499
chr21	36918872	36920106	N/A	Hs.580941	24.8935	18.056	1.37869	11	12	29.591	11.0297
chr2	241970683	241977276	2q37.3	LINC01238	20.2887	14.7495	1.37555	6	6	3.96538	30.4438
chrX	101550531	101554700	Xq22.1	ARMCX1	42.5833	31.0555	1.3712	17	18	64.3317	43.3154
chr17	47001109	47001577	N/A	Hs.536469	30.381	22.1625	1.37083	11	12	17.6162	24.1357
chr21	46324103	46445769	21q22.3	PCNT	181.411	132.351	1.37068	17	18	68.6048	67.3701
chr5	133913677	133917269	5q31.1	WSPAR	28.7951	21.0108	1.3705	11	12	23.1193	22.3142
chr19	27802246	27803472	N/A	Hs.648985	17.2541	12.6252	1.36665	6	6	4.91464	41.9796
chr3	70954714	71583989	3p13	FOXP1	41.6009	30.4676	1.36542	17	18	171.624	72.669
chr14	30876179	30889808	14q12	LOC100506071	13.3467	9.77988	1.3647	6	6	28.4828	54.3528
chr3	9397700	9478154	3p25.3	SETD5	118.554	86.885	1.36449	17	18	122.488	103.054
chr21	46188446	46228824	21q22.3	LSS	137.459	100.822	1.36338	17	18	97.4294	92.3651
chrX	155061622	155071272	Xq28	CMC4	131.998	96.8198	1.36333	6	6	71.9773	73.9992
chr19	43646095	43670346	19q13.31	PLAUR	61.3407	45.0145	1.36269	17	18	43.8865	48.5773
chr22	36137429	36187974	N/A	Hs.554445	34.6413	25.4334	1.36204	11	12	17.1863	28.2931
chr3	56681896	56682763	N/A	Hs.662494	89.8401	65.9627	1.36198	6	6	20.4159	8.81144
chr21	44805617	44818129	21q22.3	SUMO3	904.667	664.614	1.36119	17	18	39.7075	42.4408
chr21	32601674	32612608	21q22.11	C21orf59	115.626	84.9662	1.36085	17	18	96.0163	86.2489
chr12	6772483	6778455	12p13.31	LAG3	170.477	125.331	1.36022	17	18	81.5869	66.9581
chr18	9707971	9862556	18p11.22	RAB31	182.907	134.506	1.35984	17	18	89.1126	82.7189
chr7	113116718	113118582	7q31.1	SMIM30	355.827	261.737	1.35948	6	6	15.9841	23.8584
chr7	33766497	33767155	N/A	Hs.566764	38.1386	28.0611	1.35913	11	12	15.094	17.0938
chr3	137771911	137780878	3q22.3	LINC01210	58.5653	43.1075	1.35858	17	18	129.193	100.068
chr22	46675494	46682758	N/A	Hs.547593	19.2646	14.1847	1.35812	6	6	3.83996	33.5943
chr21	44133612	44145723	21q22.3	C21orf33	400.645	295.042	1.35793	17	18	67.1489	63.4148
chr1	181174484	181182208	1q25.3	LINC01732	62.1737	45.8165	1.35702	6	6	85.5716	68.7605
chr5	1050374	1155887	5p15.33	SLC12A7	68.4062	50.4133	1.35691	17	18	105.852	105.438
chr3	149964904	149970954	3q25.1	PFN2	53.1621	39.1919	1.35646	17	18	87.2493	69.25
chr5	124726131	124726676	N/A	Hs.656665	16.3053	12.0331	1.35503	6	6	2.15573	43.0025
chr17	81902109	81902905	17q25.3	NPB	57.4656	42.4222	1.35461	17	18	98.745	88.823
chr2	109542797	109614247	2q13	SEPT10	40.4509	29.8689	1.35428	17	18	80.6111	106.777
chr21	43773665	43776375	21q22.3	CSTB	1126.23	831.953	1.35372	17	18	64.3234	61.3184
chr2	160306804	160307374	N/A	Hs.607775	18.1034	13.3809	1.35292	6	6	1.73478	45.1122
chr21	36380145	36416827	21q22.12-q22.13	CHAF1B	105.997	78.365	1.3526	17	18	45.5354	44.3254
chr4	53994802	53995288	N/A	Hs.361403	28.4537	21.0406	1.35232	11	12	32.9112	21.6031
chr2	85394748	85418467	2p11.2	CAPG	63.0064	46.6001	1.35206	17	18	51.2753	23.7373
chr1	154565242	154567713	N/A	Hs.553192	19.486	14.4165	1.35165	6	6	4.63223	32.4227
chr1	161524540	161526897	1q23.3	HSPA6	65.7623	48.7329	1.34944	17	18	57.3241	63.1748
chr1	237004103	237004418	1q43	MT1HL1	114.503	84.8717	1.34913	17	18	128.962	137.18
chr14	45209035	45210124	N/A	Hs.437941	70.4108	52.23	1.34809	6	6	42.9194	16.2914
chr3	16586792	16605499	3p24.3	DAZL	24.7992	18.3983	1.34791	17	18	50.8384	28.6749
chr6	43037617	43053950	6p21.1	CUL7	47.3503	35.1385	1.34753	17	18	67.2473	43.1857
chr2	202877890	202879116	N/A	Hs.155775	26.2389	19.4933	1.34605	11	12	24.7648	14.7953
chr9	106860154	107012258	9q31.2	ZNF462	29.8555	22.1806	1.34602	17	18	70.006	40.2707
chr14	77377419	77391244	14q24.3	SAMD15	33.2166	24.7012	1.34474	6	6	77.7279	64.4563
chr12	32790746	32896846	12p11.21	PKP2	30.6243	22.7737	1.34472	17	18	67.481	38.6033
chrX	103356452	103358469	Xq22.2	TCEAL9	98.2434	73.0631	1.34464	17	18	58.7502	65.1854
chr10	89949527	89950010	N/A	Hs.557901	26.788	19.9242	1.34449	11	12	35.7546	14.3257
chr20	9514358	9530524	20p12.2	LAMP5	268.333	199.62	1.34422	17	18	92.6444	123.207
chr7	42972367	42973041	N/A	Hs.737125	26.92	20.0456	1.34294	11	12	24.1077	14.5706
chr15	75299952	75302946	N/A	Hs.513895	153.476	114.404	1.34153	6	6	90.1814	86.6363
chr7	93885397	93890991	7q21.3	TFPI2	32.4709	24.211	1.34116	17	18	61.5574	38.0185
chr21	29024617	29054488	21q21.3	USP16	253.552	189.384	1.33883	17	18	54.7376	54.237
chr2	74414176	74421630	2p13.1	C2orf81	54.6659	40.8479	1.33828	6	6	13.4124	4.93718
chr21	25385820	25431701	21q21.2	LINC00158	370.253	276.683	1.33818	17	18	32.5986	27.703
chr3	191789003	191789770	N/A	Hs.565837	24.4903	18.3135	1.33729	11	12	19.2158	13.6
chr1	23557930	23559794	1p36.12	ID3	333.669	249.693	1.33632	17	18	58.7666	52.0023
chr2	27217257	27243792	2p23.3	CAD	90.2603	67.5509	1.33618	17	18	61.8199	55.2227
chrX	115560850	115650861	Xq23	PLS3	52.5289	39.3276	1.33567	17	18	102.808	68.7621
chr7	108147626	108456442	7q31.1	NRCAM	31.278	23.4309	1.3349	17	18	119.852	43.8605
chr11	134254137	134254628	N/A	Hs.657530	14.7784	11.0764	1.33422	6	6	2.27429	49.1908
chr11	67452406	67461774	11q13.2	CABP4	68.9935	51.7262	1.33382	17	18	93.598	89.3802
chr1	183555562	183590921	1q25.3	NCF2	162.103	121.59	1.33319	17	18	146.491	87.4933
chr19	1086579	1095392	19p13.3	POLR2E	456.072	342.185	1.33282	6	6	31.1891	20.5002
chrX	154424380	154428479	Xq28	CH17-340M24.3	79.0832	59.3501	1.33249	6	6	16.182	3.81162
chr7	38383694	38631567	7p14.1	AMPH	30.716	23.0573	1.33216	17	18	143.903	22.4016
chr3	121968721	121969041	N/A	Hs.581279	25.463	19.1253	1.33138	11	12	22.3319	13.7794
chr19	54965284	55001142	19q13.42	NLRP2	65.4655	49.175	1.33128	17	18	70.7446	80.2417
chr18	30989365	31042815	18q12.1	DSC3	34	25.5426	1.33111	17	18	124.925	54.0544
chr7	158753599	158755166	N/A	Hs.656710	56.0841	42.1585	1.33032	6	6	20.6075	19.4492
chr11	65789001	65790868	11q13.1	OVOL1-AS1	65.6872	49.3949	1.32984	6	6	18.8133	8.61709
chr1	11054592	11060053	1p36.22	SRM	245.577	184.844	1.32857	17	18	29.4282	25.5799
chr5	154309907	154310432	N/A	Hs.658173	18.5305	13.9482	1.32852	6	6	1.37126	36.1947
chr12	122167719	122203471	12q24.31	LRRC43	45.2008	34.0301	1.32826	17	18	81.2294	67.9363
chr2	25042104	25159137	2p23.3	EFR3B	39.258	29.5796	1.3272	17	18	85.6763	40.9432
chr21	33589341	33641854	21q22.11	CRYZL1	121.737	91.7525	1.32679	17	18	59.0534	58.9058
chr22	25280703	25283094	22q11.23	LOC105372969	15.4241	11.626	1.3267	6	6	2.31611	45.8292
chr21	25724480	25735654	21q21.3	ATP5J	1706.22	1286.7	1.32604	17	18	57.5588	55.987
chr13	51982023	51982578	N/A	Hs.675476	34.2555	25.8396	1.3257	6	6	66.0908	54.9951
chr5	150660841	150679368	5q33.1	MYOZ3	49.9404	37.6758	1.32553	17	18	90.3964	72.7201
chr8	143566189	143572758	8q24.3	MROH6	62.9893	47.5354	1.3251	6	6	22.4673	16.071
chr1	241628864	241635930	1q43	CHML	45.6217	34.4366	1.3248	17	18	132.285	95.7868
chr2	219572641	219573420	N/A	Hs.662171	227.81	172.033	1.32422	6	6	27.1715	28.0195
chr9	35161974	35405337	9p13.3	UNC13B	28.8634	21.7975	1.32416	17	18	29.7023	22.3692
chr19	58257872	58278964	N/A	Hs.664213	49.3402	37.268	1.32393	6	6	28.0848	15.026
chr2	14628806	14629469	N/A	Hs.565605	26.1053	19.7197	1.32382	11	12	31.5324	24.8624
chr4	88411483	88467699	N/A	Hs.662745	83.0378	62.7305	1.32372	6	6	36.2116	27.5462
chr21	37073184	37203118	21q22.13	TTC3	395.052	298.446	1.3237	17	18	84.8063	90.5492
chr1	225922080	225922142	1q42.12	MIR6741	124.363	93.9776	1.32333	6	6	21.7051	6.10835
chr11	115731945	115734762	11q23.3	LOC101928985	58.2778	44.0549	1.32284	6	6	14.5407	6.00713
chr8	22877971	22884139	N/A	Hs.583907	30.819	23.3483	1.31996	11	12	19.6377	25.5604
chr21	34375450	34402777	21q22.11-q22.12	SMIM11A	86.2318	65.3534	1.31947	17	18	59.4037	50.9906
chr2	176178166	176179009	2q31.1	HAGLROS	15.9494	12.0892	1.31932	6	6	25.3986	47.0743
chr5	94703690	95284575	5q15	MCTP1	51.0148	38.6701	1.31923	17	18	103.378	77.4882
chr12	11602116	11602394	N/A	Hs.539482	25.0245	18.9823	1.3183	11	12	29.7618	18.8299
chr21	29056322	29073797	21q21.3	CCT8	1678.54	1273.31	1.31825	17	18	62.3776	59.733
chr13	113505221	113506063	N/A	Hs.666128	28.5795	21.6872	1.31781	11	12	60.7684	57.917
chr2	82755239	82755340	N/A	Hs.565509	26.3693	20.0128	1.31762	11	12	19.5398	13.6339
chr20	44531781	44619037	20q13.12	PKIG	46.6495	35.4141	1.31726	17	18	120.87	72.403
chr19	37909387	37909989	N/A	Hs.661605	84.9604	64.5195	1.31682	6	6	18.9731	8.89343
chr15	59338176	59338850	N/A	Hs.672118	37.7896	28.7052	1.31647	6	6	28.253	17.4831
chr21	15729947	15880072	21q21.1	USP25	72.2218	54.8641	1.31638	17	18	139.874	135.273
chr8	9171487	9172303	N/A	Hs.156398	14.1155	10.7305	1.31547	6	6	2.92638	47.7283
chr2	131491160	131491236	2q21.1	MIR4784	376.944	286.684	1.31484	6	6	16.8198	22.4848
chrX	48826513	48829869	Xp11.23	ERAS	21.8914	16.652	1.31464	11	12	26.1157	9.81285
chr2	125189470	125190387	N/A	Hs.516356	29.2324	22.2362	1.31463	11	12	18.2265	17.4388
chr18	9334767	9402420	18p11.22	TWSG1	256.199	194.936	1.31427	17	18	85.2088	84.7112
chr12	7812512	7891196	12p13.31	SLC2A14	124.966	95.0875	1.31422	17	18	63.6277	70.4004
chr21	44921035	44929680	21q22.3	ITGB2-AS1	97.2212	73.9996	1.31381	6	6	71.7783	69.4777
chr19	51388289	51390574	19q13.41	C19orf84	63.81	48.5712	1.31374	6	6	9.48326	10.5271
chr8	95066808	95073182	8q22.1	MIR3150BHG	45.9735	35.0123	1.31307	6	6	16.7757	7.43843
chr3	69472942	69473521	N/A	Hs.662515	39.31	29.9396	1.31298	6	6	22.5801	3.71229
chr7	51903280	51903816	N/A	Hs.566738	29.3773	22.3779	1.31278	11	12	20.9916	18.3538
chr8	38030502	38060365	8p11.23	EIF4EBP1	93.4606	71.1965	1.31271	17	18	76.31	56.6812
chr11	67266420	67286558	11q13.2	GRK2	79.7999	60.8118	1.31224	17	18	107.125	100.219
chr8	98669008	98670722	N/A	Hs.669653	50.9655	38.8387	1.31224	6	6	82.3642	56.8965
chr8	11830192	11831390	N/A	Hs.655048	37.3709	28.4799	1.31218	6	6	32.5734	14.109
chr21	33238192	33239242	N/A	Hs.656825	127.028	96.807	1.31218	6	6	39.3569	20.4877
chr6	2528292	2528715	N/A	Hs.553125	25.9281	19.7599	1.31216	11	12	25.0728	9.67337
chr2	131637025	131649615	2q21.1	LINC01087	14.8976	11.3556	1.31191	6	6	8.90992	48.9637
chr21	32244759	32283954	21q22.11	MIS18A	66.821	50.9431	1.31168	17	18	48.089	41.2117
chr19	10251964	10260060	19p13.2	MRPL4	92.346	70.4154	1.31145	17	18	95.2335	73.8573
chr9	137230757	137236554	9q34.3	SLC34A3	54.2768	41.3917	1.3113	17	18	115.373	100.728
chr11	105040218	105045416	11q22.3	CARD16	107.697	82.1444	1.31107	17	18	167.788	150.84
chr5	150053291	150113372	5q32	CSF1R	31.2866	23.8702	1.3107	17	18	24.1237	21.0858
chr11	67353628	67354348	N/A	Hs.735927	29.8229	22.7639	1.31009	11	12	33.6993	34.1243
chr7	69694702	69695454	N/A	Hs.655881	31.5501	24.0957	1.30936	6	6	29.8472	23.211
chr12	121237692	121298308	12q24.31	CAMKK2	69.9295	53.4082	1.30934	17	18	118.788	109.401
chr15	92617447	92734219	15q26.1	FAM174B	125.983	96.2346	1.30913	17	18	89.0933	84.9355
chr11	115173625	115504523	11q23.3	CADM1	46.3235	35.4015	1.30852	17	18	98.2632	66.2009
chr7	102837400	102838458	N/A	Hs.434284	18.4371	14.1048	1.30715	6	6	2.52299	34.2079
chr1	68055290	68055836	N/A	Hs.667558	14.4137	11.0396	1.30563	6	6	2.10219	47.3205
chr21	42311667	42315596	21q22.3	TFF3	31.4597	24.0963	1.30558	17	18	35.0596	15.019
chr21	14216107	14228372	21q11.2	RBM11	24.0635	18.438	1.30511	17	18	40.3993	20.8969
chr8	143612618	143618043	8q24.3	TSTA3	95.4089	73.1085	1.30503	17	18	35.6803	30.0748
chr2	227571091	227571365	N/A	Hs.541477	29.6903	22.7527	1.30491	11	12	25.3717	14.4285
chr13	100063926	100064392	N/A	Hs.539591	25.9619	19.9038	1.30437	11	12	31.2385	17.1753
chr3	107249673	107251682	N/A	Hs.450057	16.0299	12.2913	1.30416	6	6	1.31553	44.1507
chr6	41683978	41736259	6p21.1	TFEB	131.886	101.129	1.30414	17	18	87.1663	76.5398
chr19	32719773	32829580	19q13.11	TDRD12	37.3979	28.6769	1.30411	17	18	94.2641	24.733
chr10	123398143	123398694	N/A	Hs.538300	27.4361	21.0439	1.30376	11	12	23.907	18.2165
chrX	134237047	134246207	Xq26.2	CCDC160	13.78	10.5698	1.30372	6	6	4.03274	49.3383
chr7	76302558	76304297	7q11.23	HSPB1	654.612	502.167	1.30357	17	18	27.8422	37.5939
chr7	44114680	44123668	7p13	POLD2	157.744	121.047	1.30316	6	6	15.5661	28.1209
chr9	77019655	77020953	9q21.2	FOXB2	26.6444	20.4626	1.3021	11	12	32.4116	27.0688
chr5	15775730	15777738	N/A	Hs.663529	14.4169	11.0722	1.30208	6	6	1.81757	48.0146
chr13	24331450	24337121	13q12.12	LINC00566	15.356	11.7935	1.30207	6	6	2.87792	46.6566
chr18	74224950	74225307	N/A	Hs.572530	26.3545	20.2459	1.30172	11	12	24.6893	16.7197
chr8	134477788	134713049	8q24.22	ZFAT	95.8294	73.6311	1.30148	17	18	145.076	136.833
chr7	102750059	102750631	N/A	Hs.669080	15.1083	11.6086	1.30148	6	6	2.0051	45.3135
chr6	33314405	33317942	6p21.32	ZBTB22	51.4462	39.5363	1.30124	6	6	19.3704	6.33529
chr9	94332476	94360948	9q22.32	LOC100132077	17.9055	13.7622	1.30107	6	6	4.32568	33.2438
chr1	186296273	186314562	1q31.1	PRG4	15.3439	11.7972	1.30064	6	6	1.66931	45.0492
chr21	43659551	43696079	21q22.3	RRP1B	143.379	110.255	1.30043	17	18	92.0188	95.7738
chr16	69709401	69726668	16q22.1	NQO1	77.5609	59.6473	1.30032	17	18	65.9453	58.4844
chr3	21412218	21412884	N/A	Hs.311444	14.9737	11.5175	1.30009	6	6	0.678036	45.4507
chr9	120074726	120077129	N/A	Hs.545622	13.6349	10.4913	1.29964	6	6	2.96525	48.3268
chr13	54243792	54244451	N/A	Hs.385587	14.5939	11.2296	1.29959	6	6	3.55377	46.6803
chr1	57860543	57863114	1p32.2	DAB1-AS1	16.1419	12.421	1.29956	6	6	2.02621	43.4782
chr1	109711751	109718268	1p13.3	GSTM5	32.557	25.0589	1.29922	17	18	58.8966	36.4765
chr4	7430294	7434973	4p16.1	PSAPL1	38.9562	29.9869	1.29911	6	6	17.5242	3.8789
chr1	212035553	212105006	1q32.3	DTL	198.087	152.543	1.29857	17	18	62.9444	60.8138
chr11	59127766	59128380	N/A	Hs.677985	33.7112	25.9605	1.29856	11	12	22.4421	21.911
chr11	127067002	127101306	11q24.2	LOC101929473	15.3211	11.8037	1.29799	6	6	2.95886	46.3094
chr6	6144078	6320691	6p25.1	F13A1	94.0723	72.4791	1.29792	17	18	96.2335	90.5483
chr14	76959638	76965802	14q24.3	LINC01629	39.0094	30.0564	1.29787	11	12	49.4871	36.6579
chr14	59188611	59371405	14q23.1	DAAM1	101.252	78.0525	1.29724	17	18	131.83	62.8472
chr19	27793462	27984963	N/A	Hs.567934	89.0953	68.7554	1.29583	6	6	12.7969	9.24888
chr10	77926812	77929825	10q22.3	DLG5-AS1	36.3087	28.0198	1.29582	6	6	59.0961	45.2204
chr5	149686069	149686363	N/A	Hs.566251	22.5925	17.4401	1.29544	11	12	18.449	14.7042
chr19	54923509	54965184	19q13.42	NLRP7	51.2693	39.581	1.2953	17	18	71.033	49.9445
chr16	1419744	1420800	16p13.3	C16orf91	95.2953	73.584	1.29505	6	6	24.2252	8.98611
chr8	23841928	23842502	N/A	Hs.713005	14.7385	11.3812	1.29499	6	6	1.46324	47.9767
chr1	103655519	103664551	1p21.1	AMY1A	100.001	77.2264	1.29491	17	18	153.11	129.6
chr20	24563780	24565016	N/A	Hs.665960	34.5093	26.6505	1.29488	6	6	15.5373	3.44126
chr4	87121863	87122898	N/A	Hs.656797	104.589	80.7968	1.29447	6	6	46.6817	22.3228
chr6	35573585	35728583	6p21.31	FKBP5	234.491	181.169	1.29432	17	18	96.2644	98.0126
chr12	97550490	97551191	N/A	Hs.506435	15.8445	12.2429	1.29418	6	6	1.36853	41.4047
chr14	61280953	61550980	14q23.1	PRKCH	135.324	104.581	1.29396	17	18	98.588	135.404
chr7	108300167	108300500	N/A	Hs.677788	22.446	17.3492	1.29378	6	6	77.3657	4.58484
chr9	25580593	25581129	N/A	Hs.445233	15.0857	11.6611	1.29368	6	6	0.83917	45.2892
chr21	43719097	43762307	21q22.3	PDXK	155.435	120.159	1.29358	17	18	102.011	101.796
chr2	131522621	131533666	2q21.1	CCDC74A	53.9917	41.7513	1.29317	17	18	65.3531	49.9225
chr9	7796490	7799806	9p24.1	DMAC1	165.924	128.328	1.29297	17	18	125.415	117.552
chr5	107376889	107672364	5q21.3	EFNA5	31.37	24.2671	1.2927	17	18	108.927	32.1039
chr11	117292797	117293589	N/A	Hs.667551	47.4616	36.7412	1.29178	6	6	20.428	3.80795
chr11	67056818	67072017	11q13.2	RHOD	48.9105	37.8687	1.29158	17	18	69.1487	57.5067
chr10	46815634	46815911	N/A	Hs.551189	15.9076	12.3169	1.29153	6	6	2.19652	43.8479
chr1	59772795	59788832	1p32.1	LOC101926944	15.8822	12.3036	1.29086	6	6	2.0192	44.2149
chr21	36320189	36376646	21q22.12	MORC3	99.5248	77.1103	1.29068	17	18	70.76	53.5668
chr9	118687751	118705960	N/A	Hs.104789	29.8699	23.1491	1.29033	17	18	49.0004	30.4277
chr4	173507460	173511790	4q34.1	LOC101928409	38.2309	29.6393	1.28987	6	6	19.5441	10.3078
chr14	90642629	90648891	14q32.11	LOC101928909	13.2663	10.2906	1.28917	6	6	30.1587	55.8194
chr20	2536607	2642185	20p13	TMC2	33.8518	26.2624	1.28898	17	18	38.4446	28.1728
chr19	13116848	13141147	19p13.13	NACC1	42.2823	32.8065	1.28884	17	18	49.4616	41.0325
chr4	127623271	127716779	4q28.1	INTU	24.0945	18.6995	1.28851	17	18	37.9976	17.5649
chr17	19523203	19523783	N/A	Hs.560521	29.1134	22.597	1.28837	11	12	26.2463	31.0824
chr17	66964864	67033402	17q24.2	CACNG4	64.6638	50.2132	1.28778	17	18	152.139	134.106
chr20	37619298	37623119	20q11.23	LINC00489	24.8363	19.2876	1.28768	11	12	33.0404	21.3743
chr1	144218357	144250332	1q21.1	LOC100996732	36.1118	28.0525	1.28729	6	6	23.4209	10.5963
chr10	44292088	44385097	10q11.21	CXCL12	33.8323	26.284	1.28718	17	18	62.3878	40.9271
chr7	72879335	72951440	7q11.23	POM121	174.178	135.332	1.28705	17	18	150.93	140.386
chr20	35171937	35215989	20q11.22	PROCR	28.7534	22.348	1.28662	17	18	36.6426	27.0945
chr5	87267801	87391926	5q14.3	RASA1	227.087	176.546	1.28628	17	18	107.441	105.027
chr4	76021116	76023536	4q21.1	CXCL10	204.569	159.157	1.28533	17	18	122.937	83.4065
chr20	1413629	1417526	N/A	Hs.574821	24.6705	19.1945	1.28529	11	12	23.9927	17.2868
chr1	41242352	41334513	N/A	Hs.386267	17.4042	13.5426	1.28514	6	6	1.40925	37.8095
chr22	26607982	26630672	22q12.1	CRYBA4	26.0303	20.256	1.28507	17	18	48.761	14.3618
chr21	39380287	39397889	21q22.2	WRB	171.931	133.891	1.28411	17	18	42.8728	39.5053
chr5	15602189	15615002	5p15.1	CTD-2350J17.1	16.6307	12.9529	1.28393	6	6	2.77952	40.2363
chr3	67654697	67750504	N/A	Hs.734282	27.495	21.4159	1.28386	11	12	33.998	24.6604
chr12	9882733	9932430	12p13.31	CLEC2A	22.8649	17.8141	1.28353	11	12	13.0656	7.16405
chr10	52599382	52599759	N/A	Hs.553319	26.0283	20.2799	1.28345	11	12	32.5103	18.3183
chr12	49322135	49331733	12q13.12	TROAP	103.782	80.8618	1.28345	17	18	21.249	26.5999
chr6	107266401	107268478	N/A	Hs.658294	49.0888	38.249	1.2834	6	6	24.6332	10.4858
chr3	55657206	55659469	3p14.3	ERC2-IT1	16.6517	12.9748	1.28338	6	6	3.55718	38.7745
chr21	33931122	33971186	21q22.11	LINC00649	37.8985	29.5336	1.28324	11	12	28.2722	22.2843
chr2	150468193	150487695	2q23.3	RND3	24.8515	19.3688	1.28307	17	18	73.4126	20.5907
chr6	87406254	87407296	N/A	Hs.28327	26.0037	20.2685	1.28296	11	12	21.8205	11.6926
chr11	45213067	45214744	11p11.2	LOC101060179	45.7086	35.6425	1.28242	6	6	24.7277	15.9712
chr7	55019032	55207338	7p11.2	EGFR	53.7161	41.8918	1.28226	17	18	164.261	141.461
chr19	55591371	55599703	19q13.42	FIZ1	72.7974	56.7731	1.28225	17	18	66.8323	47.3359
chr11	93478472	93586856	11q21	SMCO4	249.169	194.324	1.28224	17	18	51.7273	30.6415
chr5	179883166	179884125	N/A	Hs.658011	36.6729	28.611	1.28178	6	6	15.9533	5.74105
chr2	231056864	231172827	2q37.1	PSMD1	335.924	262.089	1.28172	17	18	28.6602	20.9957
chr1	89363877	89388160	1p22.2	GBP6	26.5199	20.6959	1.2814	17	18	69.4873	33.3097
chr1	175877343	175880464	1q25.1	LINC01657	17.1068	13.3544	1.28099	6	6	1.96637	39.5724
chr21	46635153	46665685	21q22.3	PRMT2	81.0631	63.2914	1.28079	17	18	69.5288	65.1181
chr21	44849585	44873903	21q22.3	PTTG1IP	441.121	344.498	1.28047	17	18	36.6401	39.7244
chr14	95516135	95517911	N/A	Hs.326006	45.1922	35.2979	1.28031	11	12	24.9148	30.8002
chr16	15094411	15109197	16p13.11	LOC100505915	72.4465	56.5989	1.28	6	6	41.3006	29.1318
chr2	74532258	74555709	2p13.1	LOXL3	80.1014	62.5922	1.27974	17	18	27.7237	25.9318
chrX	103309346	103311046	Xq22.2	BEX2	99.6561	77.9017	1.27925	17	18	63.8242	49.6956
chr8	70608577	70663279	8q13.3	LACTB2-AS1	14.6733	11.4777	1.27842	6	6	2.30548	46.5814
chr21	32733899	32771858	21q22.11	PAXBP1	103.769	81.1848	1.27818	17	18	74.9753	72.432
chr1	8878835	8879885	1p36.23	ENO1-AS1	25.32	19.8116	1.27804	17	18	31.1273	30.2998
chr14	56310879	56427523	N/A	Hs.569389	23.0691	18.0558	1.27766	11	12	33.4415	15.5639
chr2	177673322	177723289	2q31.2	LOC105373764	16.4159	12.8486	1.27763	6	6	0.911796	38.457
chrX	18637523	18640194	N/A	Hs.584800	19.3897	15.1783	1.27747	6	6	4.69002	31.2317
chr11	818895	825573	11p15.5	PNPLA2	184.439	144.382	1.27743	17	18	166.885	159.784
chr1	153929501	153946681	1q21.3	DENND4B	190.819	149.407	1.27717	6	6	12.4125	15.6474
chr1	27612289	27635561	1p35.3	FGR	344.302	269.596	1.2771	17	18	90.5613	93.5113
chr20	33728930	33731958	N/A	Hs.570344	30.8827	24.1825	1.27707	11	12	16.8128	13.4204
chr4	158201597	158255287	4q32.1	TMEM144	23.8551	18.6853	1.27668	17	18	46.9842	34.952
chr2	38959287	38960344	2p22.1	LOC375196	14.6687	11.4916	1.27648	6	6	1.66354	46.9743
chr18	77734353	77734485	N/A	Hs.540962	27.426	21.4905	1.27619	11	12	16.8284	15.3184
chr3	186454981	186493661	3q27.3	LINC02052	13.4352	10.5291	1.27601	6	6	2.49446	50.5282
chr7	27140364	27155928	7p15.2	HOXA-AS3	17.0352	13.3519	1.27587	6	6	20.4763	34.4084
chr10	71888522	71889065	N/A	Hs.559830	30.5476	23.9431	1.27584	11	12	27.7405	19.1955
chr3	62318973	62336213	3p14.2	C3orf14	90.1071	70.6415	1.27556	17	18	113.583	89.4139
chr19	38647616	38730532	19q13.2	ACTN4	193.989	152.127	1.27518	17	18	20.8835	22.5547
chr2	165006779	165007312	N/A	Hs.541684	23.655	18.5512	1.27512	11	12	28.6978	14.7129
chr5	172675694	172676170	N/A	Hs.674715	14.3784	11.2779	1.27491	6	6	0.871447	47.8516
chr12	118135884	118145588	12q24.23	PEBP1	358.499	281.285	1.2745	17	18	45.6482	31.6562
chrX	70452956	70455994	Xq13.1	DLG3-AS1	36.8244	28.8935	1.27449	6	6	15.24	3.37065
chr1	200669507	200694250	1q32.1	LOC101929224	15.7613	12.3714	1.27402	6	6	1.80444	45.5253
chr4	76305884	76306561	N/A	Hs.635271	15.1951	11.9298	1.27371	6	6	3.54515	45.9649
chr3	50558025	50574835	3p21.31	C3orf18	35.2055	27.6403	1.2737	17	18	29.8059	29.9316
chr13	41970937	41971498	N/A	Hs.553350	23.4082	18.3826	1.27339	11	12	12.7859	17.3335
chr7	116499601	116508541	7q31.2	CAV2	28.6593	22.5141	1.27295	17	18	57.4639	32.0365
chr5	61625684	61628053	5q12.1	LOC105378997	16.346	12.8464	1.27242	6	6	1.32814	40.7262
chr21	44939697	44976989	21q22.3	FAM207A	98.502	77.4203	1.2723	17	18	72.3644	67.9072
chr21	33619573	33620594	N/A	Hs.655910	35.1385	27.6245	1.27201	6	6	14.5412	5.61922
chr12	38906450	38909592	N/A	Hs.440588	17.1933	13.5236	1.27135	6	6	20.1117	38.1543
chr5	135033280	135344680	5q31.1	C5orf66	70.9021	55.7785	1.27114	6	6	16.7122	8.51463
chr3	49803130	49805030	3p21.31	FAM212A	74.4621	58.6043	1.27059	17	18	35.1713	30.467
chr14	24318349	24335071	14q12	ADCY4	41.561	32.7105	1.27057	17	18	66.2773	56.202
chr8	81280483	81284777	8q21.13	FABP5	258.192	203.218	1.27052	17	18	101.577	102.38
chr15	83112738	83208018	15q25.2	HDGFL3	86.8385	68.3564	1.27038	17	18	84.3212	87.5737
chr4	1166932	1208962	4p16.3	SPON2	31.488	24.7864	1.27038	17	18	70.6996	39.0162
chrX	50365407	50470850	Xp11.22	DGKK	27.5634	21.697	1.27038	17	18	37.3279	30.5411
chr4	15519671	15520242	N/A	Hs.691398	15.7819	12.4233	1.27035	6	6	1.53286	42.6725
chr1	152811971	152813109	1q21.3	LCE1B	34.369	27.055	1.27034	17	18	84.8638	25.4718
chr17	29740451	29741156	N/A	Hs.335205	128.146	100.889	1.27017	6	6	52.9827	25.3877
chr22	17777290	17779481	22q11.21	LINC00528	34.8259	27.4195	1.27011	6	6	27.4653	6.7037
chr22	17734140	17774665	22q11.21	BID	137.083	107.954	1.26983	17	18	89.2548	74.9406
chrX	55903419	55903934	N/A	Hs.195316	21.3419	16.8151	1.26921	11	12	32.7492	10.7451
chr21	33903453	33915854	21q22.11	ATP5O	1605.17	1265.15	1.26876	17	18	77.3324	74.5439
chr20	48471320	48477557	20q13.13	LOC105372645	27.9431	22.0246	1.26872	11	12	21.7997	19.3777
chr20	25688078	25688397	N/A	Hs.610117	15.7581	12.4208	1.26869	6	6	1.70259	42.7576
chr7	102284526	102321711	7q22.1	SH2B2	131.609	103.737	1.26868	17	18	58.9239	69.3533
chr13	19631647	19632365	N/A	Hs.564613	22.7419	17.9288	1.26846	11	12	22.4245	16.2817
chr8	37560365	37565368	N/A	Hs.737624	27.882	21.9868	1.26812	11	12	19.1067	22.5259
chrX	154348529	154374638	Xq28	FLNA	86.6664	68.3701	1.26761	17	18	67.6158	54.6001
chr21	30806036	30806259	N/A	Hs.334122	24.2779	19.1549	1.26745	11	12	17.3196	12.435
chr16	89711856	89718165	16q24.3	VPS9D1-AS1	38.1547	30.1055	1.26737	6	6	16.2744	3.78757
chr3	39183214	39192621	3p22.2	XIRP1	31.1695	24.6	1.26705	17	18	61.7544	56.7709
chr17	81003413	81005072	17q25.3	LOC100129503	47.6684	37.6319	1.2667	6	6	34.4156	9.87229
chr12	54016852	54056030	12q13.13	HOXC4	73.8717	58.3216	1.26663	17	18	83.4252	78.5016
chr15	81181844	81312763	15q25.1	IL16	105.719	83.4684	1.26658	17	18	127.414	96.7049
chr13	48277542	48277830	N/A	Hs.564573	25.5017	20.1346	1.26656	11	12	25.4552	12.4999
chr7	506636	506914	N/A	Hs.583563	24.7417	19.5362	1.26645	11	12	17.6175	16.2222
chr18	73711328	73715787	N/A	Hs.148693	27.2643	21.5284	1.26644	11	12	17.4425	21.5486
chrX	152753921	152760222	Xq28	CSAG3	32.8607	25.9501	1.2663	11	12	48.2218	26.7663
chr4	118278762	118279823	4q26	SNHG8	115.187	90.966	1.26627	17	18	189.989	182.969
chr2	203936748	203961577	2q33.2	ICOS	36.8506	29.1147	1.2657	17	18	112.33	27.3488
chr7	37848597	37900401	7p14.1	NME8	38.259	30.2375	1.26528	17	18	64.7465	43.7388
chr5	102608492	102671464	5q21.1	LINC00491	79.4556	62.8001	1.26521	6	6	117.853	113.616
chrX	13569575	13633575	Xp22.2	EGFL6	28.1895	22.2811	1.26517	17	18	69.5973	26.061
chr2	193421326	193421541	N/A	Hs.552453	22.8886	18.0978	1.26472	11	12	21.7611	8.83247
chr3	195949030	195949987	N/A	Hs.660513	57.0884	45.1418	1.26465	6	6	29.0501	15.6801
chr21	37223425	37268124	21q22.13	DSCR3	241.019	190.63	1.26433	17	18	44.6512	46.3971
chr8	142702252	142726973	8q24.3	LOC100288181	16.7558	13.2535	1.26426	6	6	2.0132	39.7862
chr6	8926648	8926816	N/A	Hs.544726	25.4938	20.1652	1.26425	11	12	23.0555	23.3451
chr19	54333185	54339169	19q13.42	LILRA4	37.3297	29.5339	1.26396	17	18	53.8711	20.8526
chr7	53035656	53036925	7p12.1	POM121L12	61.9698	49.0464	1.26349	17	18	114.086	104.576
chr5	77628712	77638697	5q14.1	OTP	42.7572	33.8428	1.26341	17	18	148.958	57.9103
chr22	44852860	44853588	N/A	Hs.667718	15.939	12.616	1.2634	6	6	2.62346	40.8679
chr17	49203095	49203949	N/A	Hs.660805	59.2713	46.9196	1.26325	6	6	9.48829	9.12801
chr5	86746818	86749772	5q14.3	LINC02059	14.1829	11.2279	1.26319	6	6	2.75452	47.8194
chr16	29454501	29458224	16p11.2	SLX1B	56.5247	44.7495	1.26314	17	18	80.9473	69.7632
chr12	46372783	46373778	12q13.11	LOC102723757	40.3198	31.9213	1.2631	6	6	60.3859	50.3773
chr21	46235125	46286274	21q22.3	MCM3AP	115.975	91.8294	1.26294	17	18	98.8559	95.1622
chr5	81296619	81298637	N/A	Hs.324359	14.7028	11.6447	1.26262	6	6	2.73787	46.6701
chr1	159780946	159782546	1q23.2	DUSP23	188.082	148.988	1.2624	17	18	67.6521	67.564
chr21	34073523	34143034	21q22.11	MRPS6	1577.23	1249.4	1.26239	17	18	48.4316	43.4859
chr13	46724391	46726870	N/A	Hs.656040	69.5835	55.1237	1.26231	6	6	16.6526	28.9999
chr3	127598357	127622436	3q21.3	MCM2	394.441	312.475	1.26231	17	18	45.6593	42.5761
chr1	160985711	160986181	N/A	Hs.48100	175.844	139.308	1.26226	6	6	10.8921	19.8346
chr1	20642657	20652193	1p36.12	PINK1-AS	18.5892	14.73	1.262	6	6	15.8417	32.8034
chr2	237574322	237591126	2q37.3	RAB17	28.7762	22.8024	1.26198	17	18	93.4376	28.1106
chr10	103082644	103083385	N/A	Hs.562265	29.74	23.5669	1.26194	11	12	22.7585	25.0743
chr17	42609340	42615238	17q21.2	TUBG1	254.325	201.541	1.2619	17	18	96.7454	97.791
chr16	69737414	69738005	N/A	Hs.564884	24.2408	19.2105	1.26185	11	12	18.5766	14.842
chr21	24840550	25057746	21q21.2	LINC01692	14.0419	11.1289	1.26175	6	6	3.42096	48.6899
chrX	102720714	102752441	Xq22.1	BHLHB9	31.0777	24.6359	1.26148	17	18	39.1391	32.6487
chr1	202590596	202710444	1q32.1	SYT2	32.2908	25.5984	1.26144	17	18	75.483	61.8516
chr11	60841956	60851088	11q12.2	CCDC86	179.941	142.661	1.26132	17	18	24.8929	25.9837
chr1	44819844	44842944	1p34.1	PTCH2	36.297	28.7966	1.26046	17	18	55.5427	41.0696
chrX	143884071	143885255	Xq27.3	UBE2NL	193.53	153.551	1.26037	17	18	126.514	133.848
chr15	53987615	53989332	N/A	Hs.540296	23.453	18.6159	1.25984	11	12	20.8	13.8041
chr18	3216246	3246501	18p11.31	LOC101927044	17.9058	14.2137	1.25976	6	6	3.14438	34.2516
chr19	58559186	58574797	19q13.43	MZF1-AS1	16.1311	12.8065	1.2596	6	6	1.1501	41.2501
chr1	11299100	11299577	N/A	Hs.193605	24.2206	19.229	1.25959	11	12	19.2645	14.8275
chr5	174045604	174109179	5q35.2	NSG2	27.2289	21.6181	1.25954	17	18	23.245	21.3088
chr10	123136051	123137731	10q26.13	HMX3	23.7606	18.8657	1.25946	11	12	26.4376	15.188
chr11	10304980	10307402	11p15.4	ADM	518.538	411.716	1.25946	17	18	76.8759	72.1986
chr1	159826650	159837497	1q23.2	SLAMF8	22.8568	18.1497	1.25935	17	18	48.1802	25.0591
chr12	113233065	113236371	N/A	Hs.656053	102.336	81.2627	1.25932	6	6	50.3468	15.9836
chr12	93565628	93571398	12q22	SOCS2-AS1	16.8731	13.3989	1.2593	6	6	1.74094	39.6439
chr1	246516039	246524287	1q44	LINC01743	33.334	26.4705	1.25929	6	6	9.98903	4.48321
chr16	89917879	89920977	16q24.3	MC1R	36.9994	29.3893	1.25894	17	18	17.3208	19.6888
chr17	82713908	82716253	17q25.3	LOC101929552	34.1934	27.1626	1.25884	6	6	18.9249	5.28865
chr12	118027696	118029983	N/A	Hs.599210	13.9076	11.0493	1.25868	6	6	29.2321	50.1999
chr10	117234634	117235026	N/A	Hs.538327	22.5132	17.8881	1.25856	11	12	28.5719	10.9488
chr1	161215297	161219248	1q23.3	FCER1G	35.2596	28.0197	1.25839	17	18	59.3315	43.9197
chr1	28147166	28193936	1p35.3	PTAFR	54.971	43.6863	1.25831	17	18	46.5393	38.2041
chr4	153632006	153637610	N/A	Hs.205572	80.3008	63.8175	1.25829	6	6	33.377	13.7093
chr8	141183421	141199228	N/A	Hs.625321	39.5094	31.4039	1.25811	6	6	18.2486	5.81344
chr2	113831183	113890992	2q14.1	LOC101060091	30.6846	24.4013	1.2575	6	6	22.0111	19.6495
chr5	66205123	66209912	5q12.3	LINC02065	19.4321	15.456	1.25725	6	6	5.63345	26.3748
chr11	98563729	98564271	N/A	Hs.577000	28.5253	22.6895	1.2572	11	12	24.1239	19.2694
chr15	49034682	49037301	N/A	Hs.667905	87.7233	69.7814	1.25712	6	6	50.4935	32.9319
chr14	85628817	85629818	N/A	Hs.218036	24.3417	19.3674	1.25684	11	12	12.7812	13.9182
chr12	22589006	22625129	N/A	Hs.556287	25.3617	20.1804	1.25675	11	12	24.5801	23.1274
chr7	17090675	17091102	N/A	Hs.545119	21.7532	17.3093	1.25674	11	12	13.0624	8.12477
chr19	1985438	2015703	19p13.3	BTBD2	47.105	37.4871	1.25657	6	6	25.0141	13.1236
chr5	9184250	9184970	N/A	Hs.737719	15.853	12.6164	1.25654	6	6	0.731551	41.0709
chrX	15345591	15384413	Xp22.2	VEGFD	24.822	19.757	1.25636	17	18	33.5546	26.0137
chrX	47582291	47586791	Xp11.3	TIMP1	869.381	692.107	1.25614	17	18	41.7314	49.2177
chr16	19344369	19393866	N/A	Hs.513403	17.2114	13.7059	1.25576	6	6	2.16986	38.0784
chr15	88877285	88895626	15q26.1	HAPLN3	42.3906	33.7587	1.2557	17	18	36.8941	30.8676
chr5	141825707	141826737	N/A	Hs.561363	30.1198	23.9867	1.25569	11	12	18.0391	23.1835
chr6	25790566	25791709	N/A	Hs.669171	14.7258	11.7275	1.25566	6	6	1.63852	45.641
chr6	140734786	140735076	N/A	Hs.161925	29.8273	23.7585	1.25544	11	12	17.6354	18.9939
chr4	5051323	5501001	4p16.2	STK32B	26.8439	21.384	1.25533	17	18	85.9649	32.1053
chr10	22473987	22474437	N/A	Hs.721421	22.4758	17.9095	1.25496	11	12	23.4073	15.5385
chr16	31452356	31453252	N/A	Hs.694101	54.0393	43.0643	1.25485	6	6	37.6383	8.09819
chr8	32927967	33045675	N/A	Hs.363526	57.7902	46.0546	1.25482	6	6	25.9019	67.9824
chr15	82262811	82284927	15q25.2	SAXO2	16.7868	13.3779	1.25482	17	18	27.66	25.2687
chrX	8464830	8466510	Xp22.31	VCX3B	26.1871	20.8719	1.25466	11	12	31.696	17.1165
chr2	150993346	151003474	N/A	Hs.580556	21.9436	17.4926	1.25445	11	12	23.4677	12.2545
chr22	32813612	32822156	N/A	Hs.661803	42.8052	34.1299	1.25419	6	6	21.0082	4.8075
chr1	151059675	151068497	1q21.3	MLLT11	236.002	188.215	1.2539	17	18	35.2012	24.2994
chr4	147755694	147756166	N/A	Hs.661406	35.5644	28.364	1.25386	6	6	15.1178	11.3324
chr2	144523543	144524177	N/A	Hs.435121	21.0844	16.8201	1.25352	11	12	20.8192	15.3436
chr17	27456441	27626438	17q11.2	KSR1	80.2307	64.0076	1.25346	17	18	125.531	112.648
chr21	43805758	43812567	21q22.3	AATBC	21.4467	17.111	1.25339	6	6	27.1437	19.4642
chr15	91463339	91494850	15q26.1	CRAT37	14.2486	11.3681	1.25338	6	6	2.45355	49.35
chr5	115185863	115187304	N/A	Hs.310740	28.6626	22.8692	1.25333	11	12	27.1222	22.8254
chr2	10449728	10455552	2p25.1	LOC101929715	19.0658	15.2176	1.25288	6	6	6.12322	29.9229
chr21	39342315	39349121	21q22.2	HMGN1	2104.26	1679.64	1.2528	17	18	43.5437	48.6806
chrX	56729285	56817571	Xp11.21	NBDY	276.208	220.611	1.25201	6	6	98.1775	98.8894
chr17	78231310	78242849	17q25.3	TMEM235	19.6282	15.6786	1.25192	6	6	2.20748	24.5961
chr21	25562145	25575168	N/A	MIR155HG	3132.97	2502.85	1.25176	6	6	6.62243	26.8409
chr7	139021498	139036472	7q34	ZC3HAV1L	59.9842	47.9242	1.25165	17	18	145.814	132.934
chr9	98331421	98333626	N/A	Hs.677073	37.1117	29.6534	1.25152	6	6	18.3988	4.45734
chr12	67224761	67225201	N/A	Hs.539339	29.7796	23.7953	1.25149	11	12	21.0427	18.4418
chr13	50713617	50715340	N/A	Hs.736012	16.9543	13.5487	1.25136	6	6	2.75021	37.119
chr13	87823551	87823985	N/A	Hs.564531	24.0589	19.2288	1.25119	11	12	22.4826	16.4197
chr11	8920076	8933006	11p15.4	C11orf16	47.6736	38.1029	1.25118	17	18	87.5091	71.3553
chr3	194301199	194312804	3q29	LINC00887	17.1822	13.7339	1.25109	6	6	1.42855	37.3738
chr1	28482295	28483490	N/A	Hs.667880	54.4223	43.5011	1.25106	6	6	88.1622	77.8573
chr7	30530188	30530343	N/A	Hs.652589	31.5084	25.189	1.25088	11	12	20.0015	18.5109
chr12	113422265	113438277	12q24.13	SDSL	65.8814	52.6732	1.25076	17	18	53.1759	44.8061
chr18	21871449	21893996	N/A	Hs.200095	29.7052	23.7498	1.25076	11	12	20.5247	17.2071
chr6	135497801	135690838	6q23.3	LINC00271	17.0105	13.6005	1.25073	6	6	1.59784	39.1044
chr18	9473420	9474006	N/A	Hs.444745	20.4988	16.3974	1.25012	6	6	2.58406	20.614
chr13	92775061	92775589	N/A	Hs.670153	13.634	10.9065	1.25008	6	6	2.92796	49.168
chr10	11177304	11179293	N/A	Hs.676705	130.654	104.524	1.24999	6	6	28.0322	54.583
chr2	64678740	64678933	N/A	Hs.565537	25.705	20.5665	1.24985	11	12	20.1851	14.1973
chr21	37063040	37064066	21q22.13	LOC105372795	25.884	20.713	1.24965	11	12	26.7181	13.027
chr15	35661504	35661975	N/A	Hs.540351	22.0136	17.6158	1.24965	11	12	21.9828	12.1896
chr17	75135243	75154683	17q25.1	JPT1	241.507	193.292	1.24944	17	18	78.0355	84.0951
chr12	6419093	6420032	N/A	Hs.155004	19.1712	15.3443	1.2494	6	6	4.37166	30.1801
chr17	78129296	78142968	17q25.3	TMC8	95.1572	76.1629	1.24939	17	18	102.931	91.5893
chr19	34905286	34908191	19q13.11	LINC01838	37.1261	29.7159	1.24937	17	18	47.9595	25.4259
chr1	152032506	152037035	1q21.3	S100A11	88.0782	70.4986	1.24936	17	18	27.6747	29.2298
chr8	55917605	55919031	N/A	Hs.660257	50.6006	40.5037	1.24928	6	6	19.4743	17.548
chr18	36297696	36780220	18q12.2	FHOD3	55.5662	44.4839	1.24913	17	18	75.6413	49.3523
chr4	185159662	185210251	4q35.1	CFAP97	145.016	116.107	1.24899	6	6	158.951	158.63
chr19	305573	344793	19p13.3	MIER2	45.7444	36.633	1.24872	17	18	46.6767	38.4495
chr2	96814945	96816153	N/A	Hs.657362	38.4212	30.7729	1.24854	6	6	8.48489	4.67168
chr10	21494492	21497284	10p12.31	CASC10	33.4098	26.7618	1.24841	17	18	99.5073	75.954
chr1	87328468	87348923	1p22.3	LMO4	190.419	152.531	1.2484	17	18	114.512	103.532
chr17	82236668	82236728	17q25.3	MIR6787	82.9013	66.407	1.24838	6	6	41.6383	29.6441
chr15	43630562	43648845	15q15.3	CATSPER2	376.346	301.481	1.24832	17	18	159.838	148.473
chr14	32261136	32261521	N/A	Hs.552229	27.0713	21.6863	1.24832	11	12	24.9531	24.0599
chr8	141356485	141367265	8q24.3	GPR20	32.4954	26.0329	1.24824	17	18	68.4748	45.1461
chr3	179653145	179789401	3q26.33	USP13	68.2751	54.7078	1.248	17	18	52.0852	44.579
chr7	106907704	106909347	N/A	Hs.561747	187.227	150.072	1.24758	11	12	22.8737	19.0526
chr6	26602034	26606661	6p22.2	LOC105374989	16.2651	13.0375	1.24756	6	6	1.85561	42.0966
chr13	75869019	75883888	13q22.2	LMO7DN	15.6567	12.5499	1.24755	6	6	1.60212	41.3822
chr16	3658037	3717597	16p13.3	TRAP1	227.394	182.311	1.24729	17	18	82.6614	73.8002
chr6	130829111	131063322	6q23.1-q23.2	EPB41L2	86.1904	69.1118	1.24711	17	18	75.2232	71.3925
chr5	140645363	140647785	5q31.3	NDUFA2	304.339	244.049	1.24704	6	6	162.382	157.195
chr5	71587288	71658706	5q13.2	MCCC2	105.812	84.8812	1.24659	17	18	115.671	108.484
chr16	30183410	30189076	16p11.2	CORO1A	914.3	733.439	1.24659	17	18	36.6598	31.1624
chr12	7919228	7936296	12p13.31	SLC2A3	765.532	614.142	1.24651	17	18	100.928	98.3682
chr1	64148070	64148651	N/A	Hs.436456	15.7589	12.643	1.24646	6	6	1.47601	42.7566
chr4	154005270	154010471	N/A	Hs.566042	26.6662	21.3936	1.24646	11	12	23.4559	27.3567
chr12	34022280	34118065	N/A	Hs.742066	18.5016	14.8503	1.24587	6	6	3.07573	31.704
chr1	100872372	100895411	1p21.2	EXTL2	110.218	88.4776	1.24571	17	18	40.6948	41.2311
chr11	57761762	57819180	11q12.1	CTNND1	42.1926	33.8731	1.24561	17	18	65.2893	57.419
chr3	47508753	47509802	N/A	Hs.665107	48.4261	38.8851	1.24536	6	6	20.4327	5.96366
chr10	88991422	88992975	10q23.31	FAS-AS1	14.8761	11.9459	1.24529	6	6	2.26472	43.2948
chr16	88234775	88303282	N/A	Hs.169896	25.5142	20.489	1.24526	11	12	13.9678	26.5225
chr12	19803430	19803687	N/A	Hs.539458	30.314	24.3508	1.24489	11	12	15.5087	15.1816
chr6	29555612	29559925	6p22.1	UBD	334.964	269.088	1.24481	17	18	102.928	67.6986
chr15	77100829	77420104	15q24.3	PEAK1	61.9391	49.7597	1.24476	17	18	99.261	96.8182
chr4	1995877	1996345	N/A	Hs.734753	60.2428	48.4201	1.24417	6	6	23.7647	15.5499
chr4	26755473	26761977	N/A	Hs.733384	24.9097	20.0232	1.24404	11	12	22.241	23.4036
chr1	151049732	151050263	N/A	Hs.662791	18.7537	15.0753	1.24401	6	6	2.70681	26.2297
chr19	41193207	41207539	19q13.2	CYP2S1	24.8026	19.9408	1.24381	17	18	34.8457	17.5012
chr14	90455230	90458905	14q32.11	LINC00642	34.0648	27.3938	1.24352	6	6	80.0437	55.3464
chr5	6582136	6588500	5p15.31	LINC01018	18.7749	15.0999	1.24338	6	6	2.2846	30.9938
chr21	36134901	36146562	21q22.12	CBR3	38.5774	31.0267	1.24336	17	18	47.3181	39.4175
chr4	160539253	160586817	N/A	Hs.526859	23.834	19.1711	1.24323	11	12	19.6805	16.0388
chr15	45430529	45433449	15q21.1	C15orf48	27.1376	21.8296	1.24316	17	18	66.1184	64.2657
chr2	148875223	149026759	2q23.1-q23.2	KIF5C	32.2066	25.9073	1.24315	17	18	69.6031	42.1852
chr9	6532464	6645692	9p24.1	GLDC	385.367	310.043	1.24294	17	18	64.9777	58.9313
chr17	16988117	16990848	17p11.2	LINC02090	23.2368	18.6953	1.24292	11	12	19.6868	19.5575
chr12	9399917	9403421	12p13.31	LOC728715	85.1715	68.5266	1.2429	11	12	28.2326	25.2111
chr14	52287398	52288106	N/A	Hs.406847	14.3791	11.5693	1.24286	6	6	1.69722	43.3033
chr15	79960890	79971301	15q25.1	BCL2A1	455.889	366.824	1.2428	17	18	130.404	143.409
chr18	67552048	67552467	N/A	Hs.652845	26.2348	21.1109	1.24271	11	12	27.4223	15.5876
chr17	50367867	50373201	17q21.33	MRPL27	121.87	98.0703	1.24268	17	18	85.4254	85.5355
chr16	4634106	4640686	N/A	Hs.638484	17.351	13.9652	1.24245	6	6	4.66223	36.8988
chr9	22164947	22228845	N/A	Hs.584268	20.4962	16.4992	1.24226	11	12	22.2161	8.15415
chr3	170130417	170131266	N/A	Hs.659426	15.3271	12.3398	1.24209	6	6	2.54479	44.717
chr5	81646132	81647464	N/A	Hs.655495	116.591	93.8748	1.24198	6	6	33.264	24.3439
chr4	15216944	15217422	N/A	Hs.132585	27.9631	22.5164	1.2419	11	12	20.5245	25.9038
chr11	57325985	57335877	11q12.1	SSRP1	166.307	133.948	1.24158	17	18	49.3213	43.5485
chr15	64364310	64364553	N/A	Hs.680151	35.1372	28.3021	1.2415	11	12	25.3962	26.7921
chrX	12902817	12943300	Xp22.2	TLR8-AS1	17.6563	14.222	1.24148	6	6	2.23305	32.9751
chr14	75278778	75282234	14q24.3	FOS	65.1397	52.4715	1.24143	17	18	77.5462	53.2136
chr15	49342988	49344309	N/A	Hs.657873	15.8785	12.7916	1.24132	6	6	4.10786	42.4405
chr4	184341031	184353977	4q35.1	LINC02363	135.085	108.849	1.24103	17	18	50.7519	84.3451
chr9	129665641	129722674	9q34.11	PRRX2	34.5874	27.8709	1.24099	17	18	79.5342	60.6174
chr4	84491907	84492805	N/A	Hs.347185	26.0123	20.9646	1.24078	11	12	27.0109	22.1641
chr16	56625673	56627112	16q13	MT1E	120.505	97.132	1.24063	17	18	92.0348	88.6703
chr15	39276275	39276899	N/A	Hs.182045	31.8383	25.6652	1.24052	11	12	20.8456	16.9811
chr19	48993448	49015995	19q13.33	RUVBL2	272.091	219.342	1.24049	17	18	67.7517	63.3595
chr16	31201885	31203452	16p11.2	PYCARD-AS1	36.342	29.303	1.24022	6	6	11.7109	3.66453
chr21	24938430	24992831	N/A	Hs.334221	22.6206	18.2415	1.24006	11	12	29.0458	16.1283
chr16	56682470	56684196	16q13	MT1X	187.78	151.431	1.24004	17	18	59.731	60.0744
chr8	135457461	135656516	8q24.23	KHDRBS3	32.4714	26.19	1.23984	17	18	136.281	60.5166
chr17	143332	146527	N/A	Hs.113418	30.3685	24.4954	1.23976	6	6	17.7577	4.47988
chr6	43033892	43034441	N/A	Hs.600979	56.7805	45.8008	1.23973	6	6	29.0256	19.4235
chr18	812965	813818	N/A	Hs.662386	17.1439	13.8291	1.2397	6	6	2.12492	39.9791
chr3	104334238	104334773	N/A	Hs.543048	30.6007	24.6848	1.23966	11	12	14.6038	22.3856
chr1	162999285	162999530	N/A	Hs.537828	22.4467	18.1084	1.23958	11	12	24.4854	15.1182
chr7	12588077	12588957	N/A	Hs.655287	19.5551	15.7767	1.23949	6	6	5.26554	26.5343
chr11	129375237	129452279	11q24.3	BARX2	26.0914	21.052	1.23938	17	18	21.364	22.549
chr6	37433131	37482844	6p21.2	CMTR1	99.9494	80.6494	1.23931	17	18	85.8875	70.9062
chr1	74733143	74766677	1p31.1	TYW3	217.438	175.521	1.23881	17	18	91.1617	86.0524
chr19	47475141	47486792	19q13.32	KPTN	33.3567	26.9275	1.23876	17	18	68.6014	51.9157
chr1	248827675	248828128	N/A	Hs.537553	25.2727	20.4096	1.23828	11	12	11.979	20.7442
chr10	11742357	11764070	10p14	ECHDC3	105.372	85.1069	1.23812	17	18	49.7612	53.4536
chr1	150272284	150280927	1q21.2	C1orf54	150.722	121.737	1.2381	17	18	103.844	86.2936
chr2	127048023	127107400	2q14.3	BIN1	177.963	143.739	1.2381	17	18	69.6203	69.8417
chr12	124206181	124207126	N/A	Hs.560007	20.2513	16.3577	1.23803	11	12	18.1868	8.85078
chr8	75120412	75120817	N/A	Hs.563543	21.6251	17.4683	1.23796	11	12	31.2775	14.8562
chr7	27187235	27188082	N/A	Hs.662980	16.0575	12.9729	1.23778	6	6	0.633467	40.9405
chr3	49268597	49277075	3p21.31	C3orf62	51.4866	41.5987	1.2377	17	18	104.535	72.86
chr19	45340740	45351520	19q13.32	KLC3	37.6503	30.4207	1.23765	17	18	127.285	110.376
chr16	2972791	2980539	16p13.3	PKMYT1	60.362	48.7826	1.23737	17	18	48.0645	44.5528
chr2	215311956	215359745	2q35	ATIC	915.871	740.243	1.23726	17	18	33.7919	32.164
chr3	156747343	156817062	3q25.31	LINC00886	40.5086	32.7442	1.23712	6	6	28.1389	9.99478
chr3	15042238	15049951	N/A	Hs.657764	66.2045	53.5259	1.23687	6	6	24.5322	9.93271
chr10	13643706	14330952	10p13	FRMD4A	62.989	50.9301	1.23677	17	18	98.5927	124.071
chr10	90053823	90054663	N/A	Hs.538383	24.6867	19.9636	1.23659	11	12	21.6464	15.4873
chr14	52775193	52791668	14q22.1	GNPNAT1	54.922	44.4161	1.23653	17	18	85.5264	80.4297
chr5	80111227	80256082	5q14.1	SERINC5	26.2465	21.2275	1.23644	17	18	73.9511	39.3008
chr3	196239679	196240542	N/A	Hs.660052	16.4913	13.3381	1.2364	6	6	2.72419	38.8158
chr20	13238898	13245369	N/A	Hs.570353	22.589	18.2702	1.23638	11	12	27.0776	10.0238
chr1	152827473	152828097	1q21.3	LCE1A	21.3481	17.2685	1.23625	11	12	57.1842	15.8244
chr11	82791661	82817146	N/A	Hs.149232	28.0668	22.7116	1.23579	11	12	34.6634	25.3703
chr11	115919898	115946932	11q23.3	LOC102724165	44.0494	35.6472	1.23571	6	6	9.35002	6.91607
chr12	7689785	7695764	12p13.31	GDF3	24.7268	20.0111	1.23566	17	18	24.0064	22.552
chr4	113451032	113761927	4q26	CAMK2D	106.489	86.1829	1.23561	17	18	133.566	125.305
chr8	12721897	12755485	8p23.1	LONRF1	84.3317	68.2551	1.23554	17	18	82.739	66.5936
chr17	43360039	43361361	N/A	Hs.317080	31.4965	25.4958	1.23536	6	6	35.5489	21.0584
chr16	53829	57669	16p13.3	SNRNP25	530.934	429.792	1.23533	17	18	34.6989	35.6735
chr6	166388995	166389920	N/A	Hs.551095	16.7502	13.5611	1.23516	6	6	2.69228	36.3505
chr1	159231070	159231386	N/A	Hs.559620	24.2574	19.649	1.23454	11	12	14.8868	18.0627
chr1	111483348	111564003	1p13.2	TMIGD3	21.5414	17.4495	1.2345	11	12	33.8321	12.7868
chr22	24952688	25197448	22q11.23	KIAA1671	37.8147	30.6369	1.23429	17	18	98.9566	58.3779
chr15	86741036	86741398	N/A	Hs.669511	17.6118	14.2715	1.23405	6	6	2.09396	33.2829
chr20	3667973	3682131	20p13	ADAM33	60.7525	49.2371	1.23388	17	18	140.963	115.549
chr9	136724594	136728184	9q34.3	SNHG7	63.5285	51.4895	1.23381	6	6	57.1197	54.7324
chrX	73820651	73852753	Xq13.2	XIST	398.735	323.215	1.23365	17	18	141.877	172.959
chr3	146185529	146185949	N/A	Hs.581222	21.4936	17.4234	1.23361	11	12	25.9271	10.4597
chr5	59655840	59656030	N/A	Hs.544122	25.5777	20.7362	1.23348	11	12	29.4697	16.5686
chr5	171838840	171839187	N/A	Hs.543800	20.525	16.6412	1.23339	11	12	26.1132	9.76646
chr12	116533422	116536513	12q24.22	LINC00173	44.1608	35.8053	1.23336	17	18	50.3655	34.1306
chr19	39480412	39493019	19q13.2	TIMM50	55.1997	44.7624	1.23317	17	18	124.969	107.215
chr2	216081866	216102783	2q35	TMEM169	32.1343	26.0607	1.23306	17	18	35.0637	28.2027
chr4	170031773	170033028	N/A	Hs.733667	32.9504	26.723	1.23304	6	6	14.1333	1.23584
chr11	61897296	61946312	11q12.2-q12.3	RAB3IL1	50.2119	40.7259	1.23292	17	18	85.9943	81.3926
chr8	19693035	19693527	N/A	Hs.545507	23.8808	19.3694	1.23292	11	12	35.1058	15.8377
chr16	31527852	31528804	16p11.2	AHSP	26.8617	21.7883	1.23285	17	18	18.1536	21.0037
chr8	72945051	72945891	N/A	Hs.561819	22.8728	18.553	1.23284	11	12	18.9932	16.552
chr11	68704795	68705152	N/A	Hs.437395	24.5885	19.9448	1.23283	11	12	24.4495	16.1671
chr5	139565755	139566928	N/A	Hs.663149	315.185	255.664	1.23281	6	6	21.8346	27.9027
chr1	158132044	158140640	1q23.1	LINC01704	17.6277	14.3023	1.23251	6	6	6.57125	39.011
chr1	155196867	155206612	N/A	Hs.658188	18.2388	14.7986	1.23247	6	6	6.86632	33.541
chr15	80373412	80373600	N/A	Hs.564777	20.2133	16.4051	1.23213	11	12	21.3541	9.71647
chr1	153628397	153632037	1q21.3	S100A1	25.9649	21.0751	1.23202	17	18	24.4201	18.43
chr16	56191339	56357444	16q13	GNAO1	49.6813	40.3316	1.23182	17	18	167.004	153.3
chr19	14091688	14117747	19p13.12	PRKACA	51.6642	41.9459	1.23169	17	18	117.419	113.157
chr3	5218354	5218736	N/A	Hs.673002	209.31	169.938	1.23168	6	6	19.864	17.2607
chrX	100820359	100841520	Xq22.1	CSTF2	191.412	155.442	1.2314	17	18	69.407	66.7399
chr8	1761963	1764584	8p23.3	LOC101927752	33.1127	26.8923	1.23131	6	6	67.5575	65.0315
chr21	44216980	44241447	21q22.3	ICOSLG	55.4847	45.0621	1.23129	17	18	42.1529	37.7804
chr13	87257649	87257719	N/A	Hs.564534	22.9441	18.6349	1.23124	11	12	38.5008	14.3675
chr6	129831244	129861622	6q22.33	TMEM244	24.0325	19.5191	1.23123	11	12	43.1453	21.3069
chr11	61348748	61362299	11q12.2	CYB561A3	171.893	139.613	1.23121	17	18	36.861	42.3611
chr8	143417679	143419150	8q24.3	MAFA-AS1	24.2054	19.6606	1.23116	11	12	20.4705	14.4043
chr18	4706503	4707074	N/A	Hs.562776	28.477	23.1309	1.23112	11	12	21.3553	17.8059
chr13	80840617	80840950	N/A	Hs.539623	21.2013	17.2213	1.23111	11	12	39.7294	23.0763
chr11	117195613	117201914	11q23.3	LOC100652768	43.2309	35.1161	1.23109	6	6	12.7999	4.41112
chr16	85489577	85490831	N/A	Hs.550920	20.1873	16.3995	1.23097	6	6	4.24583	25.4508
chr5	10249921	10266412	5p15.2	CCT5	333.009	270.547	1.23087	17	18	156.008	162.588
chr9	68785109	68785566	N/A	Hs.664354	17.0028	13.814	1.23084	6	6	1.22226	36.1612
chr4	54227808	54228563	N/A	Hs.445410	28.6208	23.2549	1.23074	6	6	10.9363	3.29375
chr20	31465461	31475218	20q11.21	DEFB124	41.1848	33.4653	1.23067	17	18	104.599	88.5414
chr10	32347364	32374488	10p11.22	LOC102031319	20.204	16.4186	1.23055	11	12	19.7153	8.48564
chr11	65717673	65720938	11q13.1	RNASEH2C	67.8279	55.1228	1.23049	17	18	105.557	87.4179
chr19	40447784	40465818	19q13.2	BLVRB	117.708	95.6656	1.23042	17	18	44.1638	30.3642
chr7	897900	955407	7p22.3	ADAP1	376.723	306.185	1.23038	17	18	70.1525	62.6944
chr12	118116725	118135970	12q24.23	LOC101928274	17.6957	14.3824	1.23037	6	6	5.07699	37.51
chr16	27447669	27453393	16p12.1	IL21R-AS1	40.7722	33.1384	1.23036	6	6	22.5019	8.85824
chr2	97287142	97420806	N/A	Hs.128113	21.6035	17.5587	1.23036	11	12	28.2509	24.4914
chr12	76045383	76085033	12q21.2	NAP1L1	814.259	661.909	1.23017	17	18	99.5856	105.996
chr1	1211326	1216812	1p36.33	TNFRSF4	81.5718	66.3228	1.22992	17	18	102.578	101.398
chr15	62827674	62831134	N/A	Hs.511686	41.5064	33.7484	1.22988	6	6	16.0989	2.58429
chr12	73760688	73798727	N/A	Hs.577768	24.1487	19.6366	1.22978	11	12	25.9529	20.9991
chr17	74598457	74625612	17q25.1	LOC101928343	41.9748	34.1344	1.22969	6	6	25.7842	14.0799
chr14	96797309	96881614	14q32.2	VRK1	235.053	191.198	1.22937	17	18	50.5152	49.7423
chr13	51494711	51495194	N/A	Hs.130079	20.6041	16.7612	1.22927	11	12	21.8597	10.4491
chr17	9910609	10198551	17p13.1	GAS7	56.2793	45.784	1.22923	17	18	86.3917	72.2029
chr8	82912104	82961924	8q21.13	LOC101927141	24.1547	19.6524	1.2291	11	12	28.5418	14.7681
chr2	77411625	77413546	N/A	Hs.347841	19.3386	15.7351	1.22901	6	6	3.50198	29.7523
chr1	235065474	235069818	1q42.3	LINC01348	45.0166	36.6366	1.22873	6	6	29.5798	3.30559
chr5	158173600	158173806	N/A	Hs.436880	18.0781	14.7137	1.22866	6	6	1.92055	32.0308
chr19	48968125	48993353	19q13.33	GYS1	117.52	95.6529	1.22861	17	18	55.2563	33.5489
chr21	43789537	43804102	21q22.3	RRP1	36.3265	29.5704	1.22847	17	18	72.4584	52.3372
chr5	112656428	112682888	5q22.2	LOC102467216	27.2255	22.1639	1.22837	11	12	16.2197	16.2212
chr14	21194482	21194748	N/A	Hs.564737	27.0632	22.0332	1.22829	11	12	23.4089	18.389
chr20	5113657	5113934	N/A	Hs.171009	49.4466	40.258	1.22824	11	12	20.7741	24.7704
chr21	33266360	33297234	21q22.11	IL10RB	570.853	464.852	1.22803	17	18	60.5522	62.2728
chr7	44039049	44044296	7p13	LINC00957	61.9936	50.4855	1.22795	6	6	126.966	108.591
chr5	178204507	178211183	5q35.3	HNRNPAB	870.121	708.608	1.22793	17	18	81.6999	78.4408
chr10	49364085	49396016	10q11.23	DRGX	27.8544	22.6885	1.22769	11	12	19.972	12.4476
chr2	48602140	48604801	N/A	Hs.660870	16.7774	13.6662	1.22765	6	6	1.94767	35.9706
chr11	61402648	61429992	11q12.2	CPSF7	71.1167	57.9313	1.2276	17	18	130.045	119.308
chr19	12945814	12953643	19p13.13	RAD23A	294.907	240.238	1.22756	17	18	35.6458	37.1729
chr8	142982031	143018390	8q24.3	LY6E-DT	31.544	25.6982	1.22748	6	6	12.7936	4.17526
chr6	42980344	43016886	6p21.1	MEA1	220.796	179.883	1.22744	17	18	63.8755	54.5795
chr4	170273239	170273655	N/A	Hs.563192	24.2749	19.7809	1.22719	11	12	23.3333	18.5049
chr17	2689386	2711633	17p13.3	CLUH	110.45	90.005	1.22716	17	18	53.4722	43.5277
chr14	25124485	25126998	N/A	Hs.125560	21.6291	17.6267	1.22707	11	12	17.9788	18.1755
chr9	8792839	8793431	N/A	Hs.650310	25.0218	20.3962	1.22678	11	12	20.7089	13.5973
chr11	65170236	65173666	11q13.1	SPDYC	26.7027	21.7669	1.22676	11	12	15.8849	15.9377
chr21	6444868	6468606	21p12	CBSL	33.6897	27.4639	1.22669	6	6	14.4866	17.2508
chr12	51351246	51351699	N/A	Hs.539371	20.3147	16.561	1.22666	11	12	25.9253	11.8675
chr22	46761667	46762563	N/A	Hs.658853	37.0771	30.2359	1.22626	6	6	15.2436	9.97215
chr8	93989399	93989806	N/A	Hs.583678	21.665	17.6684	1.2262	11	12	16.284	14.5294
chr10	73772175	73780251	10q22.2	FUT11	95.2747	77.7001	1.22619	17	18	67.7417	71.5691
chr17	49210227	49223225	17q21.32	ABI3	162.222	132.318	1.22601	17	18	25.8777	18.0575
chr22	22559343	22566599	22q11.22	LL22NC03-63E9.3	18.0881	14.7541	1.22597	6	6	1.67414	35.3056
chr12	76858715	76879040	12q21.2	CSRP2	33.9609	27.7095	1.2256	17	18	31.9952	26.5283
chr10	117561787	117572457	N/A	Hs.223619	20.3594	16.6135	1.22548	11	12	12.5225	13.2493
chr2	206084604	206086860	N/A	Hs.729467	62.9564	51.3803	1.2253	6	6	34.8199	15.5044
chr17	19471118	19492960	N/A	Hs.560522	24.5177	20.0128	1.2251	11	12	29.0402	19.2565
chr1	234391313	234479174	1q42.2	TARBP1	159.227	129.979	1.22502	17	18	55.8747	40.8082
chr2	96811821	96815889	2q11.2	CNNM3-DT	28.1446	22.977	1.2249	11	12	28.2415	26.068
chr15	55202966	55291188	15q21.3	RAB27A	191.529	156.363	1.2249	17	18	109.582	118.979
chr16	65775085	65775281	N/A	Hs.540514	26.2371	21.4212	1.22482	11	12	19.2286	16.4325
chr16	56608566	56609497	16q13	MT2A	560.827	457.907	1.22476	17	18	51.4078	43.0792
chr11	76782313	76798154	11q13.5	TSKU	43.0653	35.1657	1.22464	17	18	27.3714	27.6504
chr8	74816050	74816559	N/A	Hs.736250	24.0352	19.6288	1.22449	17	18	33.0397	34.6729
chr1	85554500	85555194	N/A	Hs.619284	19.861	16.2209	1.22441	11	12	28.4164	11.7867
chr8	23084355	23103558	8p21.3	LOC254896	36.1164	29.4996	1.2243	6	6	35.4463	16.8952
chr7	43511921	43512604	N/A	Hs.656974	16.8101	13.7335	1.22402	6	6	1.32459	36.3433
chr1	1512143	1534687	1p36.33	ATAD3A	73.4986	60.0502	1.22395	17	18	29.7772	25.2481
chr17	8176599	8182812	N/A	Hs.130562	23.1177	18.8908	1.22375	11	12	12.6459	16.8253
chr10	86970741	87010203	10q23.2	AGAP11	43.9381	35.9045	1.22375	17	18	112.847	108.208
chr5	55504807	55505223	N/A	Hs.670421	89.635	73.2472	1.22373	6	6	33.1671	23.8786
chr11	67111604	67112106	N/A	Hs.156593	25.0583	20.4784	1.22364	11	12	29.7585	21.2408
chr20	1178982	1179409	N/A	Hs.565713	28.3332	23.1561	1.22358	11	12	18.9251	30.536
chr21	42499632	42581440	21q22.3	SLC37A1	73.2242	59.8458	1.22355	17	18	54.2688	53.6297
chr6	3153666	3157549	6p25.2	TUBB2A	142.141	116.172	1.22354	17	18	141.069	123.478
chr14	20469379	20478006	14q11.2	PNP	290.875	237.752	1.22344	17	18	14.8543	27.449
chr11	124697770	124698312	N/A	Hs.668554	17.9618	14.6818	1.22341	6	6	19.5041	32.5027
chr16	2989054	2994509	16p13.3	LINC00514	18.1937	14.8737	1.22321	6	6	2.77337	31.3123
chr1	20198371	20198650	N/A	Hs.538185	20.6934	16.9185	1.22312	11	12	26.5803	7.32951
chr12	31073574	31104799	12p11.21	DDX11	56.5287	46.2176	1.2231	17	18	100.435	92.8853
chr8	7894565	7896716	8p23.1	DEFB4A	52.9778	43.3167	1.22303	17	18	87.9995	47.9496
chr12	40691821	40692278	N/A	Hs.539423	24.6495	20.1558	1.22295	11	12	19.1397	14.1995
chr1	84498323	84506579	1p22.3	GNG5	811.513	663.642	1.22282	17	18	102.158	105.954
chr9	110939911	110940806	N/A	Hs.659096	18.5851	15.1989	1.22279	6	6	1.58635	32.7158
chr4	42252565	42252861	N/A	Hs.566141	30.7697	25.164	1.22276	11	12	16.8439	11.2885
chr2	219002215	219015722	2q35	LOC100129175	18.8567	15.4215	1.22275	6	6	2.99289	27.4349
chr7	71706633	71707113	N/A	Hs.673797	38.3769	31.3872	1.22269	6	6	18.4442	4.19229
chr20	60343171	60343527	N/A	Hs.542267	23.8702	19.5228	1.22268	11	12	23.0888	15.4749
chr12	105016559	105017626	N/A	Hs.191828	47.9231	39.1977	1.2226	6	6	25.8642	14.3248
chr7	152294024	152297955	N/A	Hs.658756	67.7992	55.4586	1.22252	6	6	36.9589	23.5618
chr10	79347464	79355334	10q22.3	PPIF	140.683	115.084	1.22244	17	18	82.8038	78.3251
chr19	55229779	55258670	19q13.42	PPP6R1	105.479	86.3035	1.22219	17	18	27.7001	16.6304
chr21	33432486	33480009	21q22.11	TMEM50B	109.857	89.9046	1.22193	17	18	81.7453	75.9091
chr14	59183760	59184247	N/A	Hs.554137	22.1416	18.1212	1.22187	11	12	23.5001	16.7175
chr6	87698402	87699530	N/A	Hs.663281	226.735	185.574	1.2218	6	6	43.9274	41.3909
chr11	69103492	69109094	N/A	Hs.681944	22.5305	18.4405	1.22179	11	12	18.2003	11.6523
chr1	212624447	212626778	1q32.3	FAM71A	28.3145	23.1773	1.22165	17	18	46.4535	28.7443
chr19	2252251	2260813	19p13.3	JSRP1	52.8313	43.2475	1.2216	17	18	99.8941	49.0204
chr17	43014605	43022442	17q21.31	VAT1	73.7347	60.3592	1.2216	17	18	63.0294	46.9836
chr1	207329751	207330482	N/A	Hs.664329	55.1043	45.1181	1.22133	6	6	37.7169	22.8802
chr16	20385956	20391164	N/A	Hs.578947	21.4666	17.5766	1.22132	11	12	24.0385	12.0215
chr9	136977504	136981742	9q34.3	PTGDS	38.8759	31.8365	1.22111	17	18	64.1807	54.1019
chr14	93184951	93187086	14q32.12	TMEM251	105.927	86.7619	1.22089	6	6	42.7442	13.8905
chr6	17666065	17667104	N/A	Hs.658484	14.469	11.8519	1.22081	6	6	4.14075	43.8557
chr10	95753206	96090235	10q24.1	ENTPD1-AS1	30.5674	25.0451	1.22049	6	6	70.2783	61.8031
chr10	73782050	73783648	10q22.2	CHCHD1	260.733	213.697	1.22011	17	18	84.5388	84.0552
chr17	18244815	18258916	17p11.2	FLII	118.164	96.8549	1.22001	17	18	60.4528	56.5887
chr13	49699307	49792921	13q14.2	KPNA3	186.252	152.692	1.21979	17	18	56.2497	53.9954
chr1	45210023	45210198	N/A	Hs.538112	26.8244	21.9941	1.21962	11	12	13.0067	23.584
chr14	66481992	66482397	N/A	Hs.564675	22.6516	18.5732	1.21959	11	12	26.1728	22.6812
chr15	65231691	65286886	15q22.31	PARP16	70.8009	58.0551	1.21955	17	18	31.808	16.9702
chrX	7842262	7844143	Xp22.31	VCX	23.6268	19.3751	1.21944	11	12	40.0549	21.1819
chr21	46286056	46314188	21q22.3	YBEY	153.847	126.197	1.2191	17	18	60.7642	66.6159
chr14	20874486	20936255	N/A	Hs.569365	27.2597	22.3607	1.21909	11	12	19.248	24.7087
chr7	76609986	76627303	7q11.23	POMZP3	40.2609	33.0258	1.21907	17	18	38.9019	32.0162
chr12	53727693	53731227	N/A	Hs.126501	28.7493	23.5842	1.21901	11	12	16.5111	20.7153
chr1	15409895	15430343	1p36.21	EFHD2	330.759	271.351	1.21893	17	18	80.2182	78.7932
chr6	69608984	69609431	N/A	Hs.566526	23.1124	18.9636	1.21878	11	12	24.1266	13.9527
chr13	73546687	73670457	13q22.1	LINC00393	23.7013	19.4468	1.21877	11	12	34.3872	17.5717
chr13	41457406	41470877	13q14.11	RGCC	144.65	118.689	1.21873	17	18	111.016	88.0947
chr16	675666	678271	16p13.3	RHBDL1	29.5026	24.2095	1.21864	17	18	38.3296	35.8198
chr22	38861462	38862806	N/A	Hs.713089	358.999	294.6	1.2186	6	6	22.9051	11.5624
chr20	49939122	49939766	N/A	Hs.670986	46.6417	38.2841	1.2183	6	6	32.4576	11.101
chr10	130439066	130483154	N/A	Hs.538282	25.0648	20.5754	1.21819	11	12	27.9075	20.7105
chr17	57050465	57050826	N/A	Hs.565022	26.7398	21.9511	1.21816	11	12	20.3927	18.46
chr16	58577073	58578001	N/A	Hs.655984	65.7963	54.0157	1.2181	6	6	42.6145	19.4374
chr19	35937120	35945195	19q13.12	LRFN3	76.4911	62.797	1.21807	17	18	64.4937	59.2908
chr14	70809192	70816935	14q24.2	LOC100506411	17.1489	14.0793	1.21803	6	6	7.21094	30.8426
chr10	49734641	49762379	10q11.23	OGDHL	37.1943	30.5368	1.21801	17	18	41.3557	45.2516
chr19	42882429	42882817	N/A	Hs.565225	27.5374	22.6116	1.21785	11	12	17.6725	22.1809
chr21	14582202	14598303	21q11.2	SAMSN1-AS1	23.1046	18.9742	1.21769	11	12	22.8157	13.7021
chr12	64610513	64697567	12q14.2	RASSF3	221.977	182.307	1.2176	17	18	114.817	117.549
chr14	77668245	77669546	N/A	Hs.560263	22.7052	18.6477	1.21759	11	12	16.3269	12.4408
chr19	36680040	36681083	N/A	Hs.106532	30.8651	25.3519	1.21747	11	12	21.7031	18.1836
chr16	2460111	2464963	16p13.3	TEDC2	85.2221	70.0136	1.21722	17	18	34.9986	37.0246
chr5	126282549	126282865	N/A	Hs.543937	24.601	20.214	1.21703	11	12	31.9232	15.6092
chr14	101405986	101407922	N/A	Hs.124848	22.0987	18.1585	1.21699	11	12	34.9405	18.3664
chr21	36069924	36073177	21q22.12	CBR1	71.8297	59.0242	1.21695	17	18	32.8395	19.4691
chr15	45631148	45691294	15q21.1	SQOR	264.296	217.195	1.21686	17	18	73.6295	78.2516
chr4	32351038	32353220	4p15.1	LINC02353	21.2547	17.4675	1.21681	17	18	30.1386	23.953
chr11	8011278	8016509	11p15.4	CASC23	46.9772	38.6119	1.21665	6	6	25.9611	6.48089
chr12	47840439	47840992	N/A	Hs.120863	32.3829	26.6166	1.21664	11	12	24.634	26.8969
chr22	19888880	19889249	N/A	Hs.669132	53.5373	44.0099	1.21648	6	6	28.3397	24.8102
chr3	177019215	177020188	N/A	Hs.644678	27.8395	22.8896	1.21625	11	12	23.8073	25.0309
chr14	101634453	101731108	N/A	Hs.578104	22.7779	18.7281	1.21624	11	12	28.3848	21.6005
chr12	42312086	42326130	12q12	ZCRB1	380.695	313.016	1.21622	17	18	92.7298	89.5909
chr9	33817164	33920403	9p13.3	UBE2R2	169.991	139.779	1.21614	17	18	121.249	110.047
chr14	91418265	91421176	N/A	Hs.554587	32.2081	26.4848	1.2161	11	12	20.6727	20.3524
chr12	105330636	105371518	12q23.3	C12orf75	644.011	529.595	1.21605	6	6	26.265	35.9267
chr3	23856298	23857320	N/A	Hs.668088	65.9807	54.2628	1.21595	6	6	20.4781	23.4043
chr4	15686347	15774177	4p15.32	BST1	22.7982	18.7497	1.21592	17	18	34.3927	20.1994
chr7	39575170	39575459	N/A	Hs.545045	21.54	17.7165	1.21582	11	12	36.9117	23.6334
chr4	40580219	40581122	N/A	Hs.658362	88.4054	72.7164	1.21576	6	6	34.4542	23.9748
chr20	1309909	1393172	20p13	FKBP1A-SDCBP2	44.9471	36.9711	1.21574	6	6	16.8851	6.92518
chr8	144393231	144409400	8q24.3	CPSF1	117.524	96.6734	1.21568	17	18	46.3872	50.4428
chr8	21908873	21913717	8p21.3	DOK2	40.6515	33.443	1.21555	17	18	64.8886	54.0618
chr17	45254393	45262112	17q21.31	SPATA32	57.8712	47.6102	1.21552	17	18	108.553	100.533
chr7	32660173	32661340	N/A	Hs.331147	17.7087	14.5696	1.21546	6	6	2.65665	32.1871
chr12	38544176	38589812	N/A	Hs.128889	15.7242	12.9376	1.21539	6	6	8.38867	37.9625
chr15	70654554	70778823	15q23	UACA	36.8336	30.3061	1.21539	17	18	157.496	136.124
chr3	185190624	185282886	3q27.2	EHHADH	28.2481	23.2428	1.21535	17	18	45.7967	36.7863
chr4	40186545	40187038	N/A	Hs.737349	24.0596	19.8018	1.21502	11	12	25.4142	16.3797
chr10	133394117	133420670	10q26.3	MTG1	67.0322	55.1707	1.215	17	18	20.6945	14.0843
chr8	53395215	53395585	N/A	Hs.545428	28.7368	23.6528	1.21494	11	12	17.1546	22.8072
chr1	107140224	107148189	N/A	Hs.143707	18.2035	14.9849	1.21478	6	6	2.75915	30.8288
chr4	89627783	89720172	N/A	Hs.734839	29.2624	24.0887	1.21478	11	12	15.3151	15.3456
chrX	16158581	16159475	N/A	Hs.185566	24.3606	20.0547	1.21471	11	12	25.2471	19.0904
chr2	237668778	237669542	N/A	Hs.565310	22.0642	18.1646	1.21469	11	12	25.5188	12.7148
chr11	58525671	58526172	N/A	Hs.538934	29.578	24.3513	1.21464	11	12	17.412	15.2292
chr4	157716375	157716675	N/A	Hs.543394	20.4595	16.8443	1.21463	11	12	18.8023	9.96829
chr9	89384635	89385461	N/A	Hs.721063	43.7362	36.0085	1.21461	6	6	18.6025	15.0602
chr3	160184314	160185227	N/A	Hs.587174	20.8554	17.172	1.2145	11	12	35.0762	10.6938
chrY	2965964	2966786	N/A	Hs.672485	16.9162	13.9288	1.21447	6	6	3.67618	36.3174
chr1	12832792	12888052	N/A	Hs.563974	25.5401	21.0338	1.21424	11	12	25.7097	14.9628
chr8	56801636	56802210	N/A	Hs.583753	21.9313	18.0621	1.21421	11	12	26.7799	8.37003
chrX	119620909	119623305	N/A	Hs.655985	43.897	36.1591	1.214	6	6	30.4688	31.7158
chr8	130333752	130334613	N/A	Hs.662262	27.9837	23.0513	1.21397	6	6	11.6337	10.8051
chr11	30366494	30367105	N/A	Hs.562370	22.1542	18.2497	1.21395	11	12	23.5619	13.7932
chrX	101390890	101396154	Xq22.1	RPL36A	1056.88	870.869	1.2136	17	18	210.575	218.858
chr17	76070822	76077541	17q25.1	GALR2	28.0613	23.1228	1.21357	17	18	34.1782	36.0943
chr12	106991364	107093872	12q23.3	CRY1	55.7391	45.932	1.21351	17	18	29.1342	33.7428
chrX	143089352	143089646	N/A	Hs.545961	20.2339	16.6748	1.21344	11	12	35.9207	10.8663
chr5	180823029	180823627	N/A	Hs.148471	21.5322	17.7488	1.21317	11	12	31.6317	11.1982
chr21	36034541	36060818	21q22.12	SETD4	53.1001	43.7699	1.21316	17	18	63.2947	56.1867
chr12	133218312	133236220	12q24.33	ANHX	40.2668	33.1927	1.21312	6	6	59.0149	68.5223
chr1	202331657	202341966	1q32.1	UBE2T	235.586	194.203	1.21309	17	18	29.0104	22.9198
chr2	103445350	103445800	N/A	Hs.554651	25.4591	20.9916	1.21282	11	12	19.4347	24.2322
chr19	804940	805001	19p13.3	MIR4745	189.108	155.97	1.21247	6	6	60.6743	49.8699
chr20	63517261	63517653	N/A	Hs.565630	27.0658	22.3233	1.21245	11	12	19.2032	22.9958
chr7	73302516	73308867	7q11.23	NSUN5	128.076	105.647	1.2123	17	18	72.4903	56.7372
chr1	228164086	228165512	1q42.13	IBA57-AS1	19.4507	16.046	1.21219	6	6	5.23365	26.1048
chr17	49575936	49583810	17q21.33	NXPH3	36.3333	29.9752	1.21211	17	18	43.556	31.8075
chr9	99922473	99928293	N/A	Hs.591900	35.1212	28.9796	1.21193	6	6	10.7809	3.42493
chr19	50476477	50505905	19q13.33	EMC10	40.8627	33.7181	1.21189	17	18	98.2046	89.3165
chr15	101495051	101495594	N/A	Hs.552396	24.8776	20.528	1.21189	11	12	20.1972	15.8841
chr18	31376777	31415791	18q12.1	DSG4	24.3567	20.0982	1.21188	17	18	41.4895	20.0854
chr2	44954663	44966785	N/A	Hs.560862	25.4114	20.9753	1.21149	11	12	20.4135	21.6675
chr16	2112258	2113560	N/A	Hs.569646	18.6465	15.3921	1.21143	6	6	2.78464	29.4488
chr19	43353659	43366075	19q13.31	CD177	25.481	21.0349	1.21137	17	18	25.075	18.279
chr8	134814959	134815404	N/A	Hs.566805	20.1912	16.6683	1.21135	11	12	32.064	14.2305
chr1	209675325	209676390	1q32.2	G0S2	58.8858	48.6131	1.21132	17	18	41.3477	45.1898
chr14	89402593	89402903	N/A	Hs.669850	37.5463	30.9968	1.2113	6	6	19.1241	10.9154
chr5	36151989	36192792	5p13.2	SKP2	153.802	126.975	1.21128	17	18	93.9262	88.2845
chr3	52794768	52809009	3p21.1	ITIH3	23.4405	19.3548	1.2111	17	18	28.3558	21.1071
chr1	108184643	108185522	N/A	Hs.666779	37.4203	30.8986	1.21106	6	6	16.4548	4.13386
chr5	116520256	116522416	N/A	Hs.663736	33.4272	27.6025	1.21102	6	6	19.1641	9.30789
chr1	103071476	103072179	N/A	Hs.659665	18.3228	15.1301	1.21101	6	6	1.47481	32.6588
chr12	119685790	119877318	12q24.23	CIT	30.2072	24.9443	1.21099	17	18	74.2603	54.1625
chr20	48624252	48827883	20q13.13	PREX1	124.543	102.852	1.21089	17	18	56.0675	54.3218
chr4	161383892	162164034	4q32.2	FSTL5	18.1246	14.9683	1.21087	17	18	42.4132	16.9128
chr17	74916083	74923263	17q25.1	USH1G	55.3077	45.6768	1.21085	17	18	48.4854	31.5783
chr16	2236252	2238711	16p13.3	DNASE1L2	31.7654	26.2343	1.21084	17	18	24.833	22.5331
chr12	99985112	99985614	N/A	Hs.148544	26.2027	21.6408	1.2108	11	12	20.7495	28.7359
chr11	2159779	2161209	11p15.5	INS	21.4977	17.7555	1.21076	17	18	26.2768	12.4245
chr21	42843075	42879865	21q22.3	WDR4	120.92	99.8772	1.21069	17	18	110.747	99.1346
chr1	27959462	27968096	1p35.3	XKR8	64.284	53.104	1.21053	17	18	79.5495	62.8001
chr15	35094030	35094776	N/A	Hs.126473	30.8614	25.4989	1.2103	11	12	10.3066	16.3957
chr6	39130703	39131152	N/A	Hs.443198	22.1159	18.2731	1.2103	11	12	29.9628	11.5579
chr20	34928433	34956027	20q11.22	GSS	145.428	120.175	1.21014	17	18	22.6746	10.8633
chr21	35713138	35732942	N/A	Hs.580865	26.2514	21.6971	1.2099	11	12	24.3141	15.6589
chr8	54416079	54416532	N/A	Hs.545426	24.4292	20.1917	1.20987	11	12	14.4012	17.1713
chr6	132444083	132444384	N/A	Hs.551093	21.0048	17.362	1.20982	11	12	30.3488	12.4343
chr19	19330600	19331216	N/A	Hs.112751	60.5583	50.0608	1.2097	6	6	21.0035	31.2857
chr21	41885110	41953957	21q22.3	C2CD2	117.335	97.0011	1.20963	17	18	33.783	37.4326
chr7	100589401	100604038	7q22.1	PCOLCE-AS1	41.494	34.3087	1.20943	6	6	19.6022	6.50247
chr7	41960949	42237019	7p14.1	GLI3	26.9114	22.2524	1.20937	17	18	65.9131	46.9903
chr5	80626226	80654981	5q14.1	DHFR	86.0803	71.1828	1.20929	17	18	82.2013	62.0541
chr1	27934955	27959157	1p35.3	SMPDL3B	37.2054	30.7692	1.20918	17	18	100.541	71.0842
chr9	128322486	128334072	9q34.11	COQ4	50.3206	41.616	1.20916	6	6	17.569	13.2165
chrX	96517252	96517979	N/A	Hs.546047	28.4956	23.5673	1.20911	11	12	21.2534	20.2555
chr22	24011192	24178628	22q11.23	CABIN1	66.3325	54.8687	1.20893	17	18	28.3148	25.7326
chr2	20651691	20652200	N/A	Hs.542149	21.8517	18.0762	1.20887	11	12	24.1694	10.9776
chr19	57334130	57335541	N/A	Hs.541186	21.5833	17.8541	1.20887	11	12	15.5637	17.3211
chr17	2406981	2415436	17p13.3	LOC284009	82.341	68.1148	1.20886	17	18	147.477	141.853
chr15	78264145	78282196	15q25.1	DNAJA4	53.2285	44.0327	1.20884	17	18	63.6145	61.3911
chr20	40725874	40726665	N/A	Hs.132056	17.6735	14.6233	1.20859	6	6	1.97275	32.626
chr2	8600891	8622942	N/A	Hs.580431	22.444	18.5728	1.20844	11	12	17.9256	16.9335
chr3	47850690	48089279	3p21.31	MAP4	72.6384	60.116	1.2083	17	18	116.377	105.463
chr20	62302056	62308862	20q13.33	ADRM1	182.211	150.805	1.20825	17	18	42.0591	35.3669
chr17	58518300	58519042	N/A	Hs.445391	26.3037	21.7718	1.20815	17	18	33.8045	26.3073
chr16	89922009	89936097	16q24.3	TUBB3	265.468	219.734	1.20813	17	18	86.2909	95.2887
chr8	100428660	100430997	N/A	Hs.575551	22.407	18.5501	1.20792	11	12	27.3737	15.4094
chr21	33543038	33577514	21q22.11	SON	299.561	248.018	1.20782	17	18	120.435	129.433
chr3	128489203	128503207	3q21.3	GATA2-AS1	18.3044	15.155	1.20781	6	6	1.65393	33.1138
chr12	6766139	6770952	12p13.31	PTMS	65.9887	54.6425	1.20765	17	18	73.3563	62.9839
chr10	95237568	95291148	10q23.33	PDLIM1	1192.36	987.366	1.20761	17	18	50.5922	47.9116
chr12	90112352	90112778	N/A	Hs.539256	20.4727	16.9532	1.2076	11	12	26.4658	10.3242
chr19	45212621	45234211	19q13.32	EXOC3L2	53.8522	44.5959	1.20756	17	18	91.5466	84.0152
chr15	24558157	24587780	15q11.2	PWRN1	16.4303	13.6063	1.20755	6	6	8.78417	41.136
chr22	38111495	38192099	22q13.1	PLA2G6	44.1161	36.5363	1.20746	17	18	63.0858	55.0156
chr6	73679192	73828317	6q13	CD109	34.4408	28.5237	1.20744	17	18	74.6392	52.4218
chr11	61950663	61951176	N/A	Hs.666737	30.838	25.5403	1.20742	6	6	11.5957	5.69391
chr5	21298306	21298750	N/A	Hs.186379	26.637	22.0611	1.20742	11	12	28.4768	27.2131
chr1	152968765	152972602	1q21.3	SPRR4	37.1847	30.799	1.20733	17	18	64.1533	50.2397
chr21	44012325	44106552	21q22.3	TRAPPC10	51.2613	42.4593	1.2073	17	18	40.8012	39.332
chrX	102951522	102952118	N/A	Hs.567141	25.4567	21.0858	1.20729	11	12	19.3584	19.1057
chr15	32593456	32607310	15q13.3	GOLGA8N	389.416	322.588	1.20716	6	6	22.0208	20.4331
chr10	103277163	103290351	10q24.33	INA	29.32	24.2885	1.20716	17	18	29.0947	22.0077
chr2	192022019	192032639	N/A	Hs.580581	23.5483	19.5077	1.20713	11	12	24.1061	23.2643
chr6	40344345	40356006	6p21.2	LINC00951	20.561	17.0335	1.20709	17	18	20.2272	31.722
chr3	44729606	44737083	3p21.31	ZNF501	20.9712	17.3734	1.20708	17	18	29.9389	6.74451
chr2	236782688	236783496	N/A	Hs.565312	22.772	18.8678	1.20693	11	12	24.6149	23.3807
chr5	29015640	29016146	N/A	Hs.544190	21.8719	18.123	1.20686	11	12	29.4517	8.02038
chr1	12081194	12081669	N/A	Hs.669769	42.1957	34.964	1.20683	6	6	27.5677	5.80679
chr1	41137047	41139435	N/A	Hs.687862	16.3145	13.5191	1.20678	6	6	2.89523	33.9785
chr13	105979771	105980083	N/A	Hs.134920	26.5781	22.0246	1.20675	11	12	16.2298	16.7685
chr21	39725838	39802096	21q22.2	IGSF5	20.0007	16.5741	1.20674	17	18	29.7774	29.9946
chr11	126269040	126278132	11q24.2	FOXRED1	163.51	135.506	1.20666	17	18	26.465	24.5461
chr16	30778449	30787322	16p11.2	ZNF629	38.8083	32.1625	1.20663	17	18	20.5101	27.0886
chr19	19561707	19618916	19p13.11	PBX4	62.3779	51.6998	1.20654	17	18	58.4873	42.2746
chr5	159196234	159197103	N/A	Hs.661081	74.7917	61.9972	1.20637	6	6	32.6726	19.9706
chr15	78921750	78945098	15q25.1	CTSH	1336.94	1108.29	1.20632	17	18	89.9198	82.4592
chr2	233354507	233472098	2q37.1	DGKD	50.8778	42.1766	1.20631	17	18	88.4089	79.4311
chr3	28087602	28087995	N/A	Hs.543210	22.6824	18.8051	1.20618	11	12	29.7437	28.9361
chr1	184387016	184629021	1q25.3	C1orf21	24.4584	20.278	1.20615	17	18	95.7839	31.0924
chrX	101655281	101659891	Xq22.1	ARMCX2	202.431	167.857	1.20597	17	18	29.6844	44.9212
chr2	102712258	102712884	N/A	Hs.565478	26.3957	21.8875	1.20597	11	12	24.6692	17.5899
chrX	126401663	126402082	N/A	Hs.496730	33.1977	27.5308	1.20584	11	12	14.8766	25.9357
chr11	18052366	18052569	N/A	Hs.539031	22.9263	19.013	1.20582	11	12	24.9151	11.9338
chr10	23718105	23718635	N/A	Hs.576763	22.2308	18.4363	1.20582	11	12	22.7779	19.1543
chr14	55129217	55145430	14q22.3	LGALS3	200.291	166.113	1.20575	17	18	172.37	163.633
chr19	45162928	45178302	19q13.32	TRAPPC6A	198.9	164.983	1.20558	17	18	34.4591	25.1583
chr21	41141500	41148064	21q22.2	LINC00323	22.8328	18.9403	1.20551	17	18	49.5517	29.6231
chr13	113645771	113735664	13q34	GRK1	26.0218	21.5863	1.20548	17	18	25.5475	17.6666
chr6	105453659	105478952	N/A	Hs.571181	34.9659	29.0074	1.20541	11	12	23.4703	18.5756
chr11	59364459	59365394	11q12.1	OR5AN1	22.4322	18.6102	1.20537	11	12	35.5427	17.8238
chr2	6912276	6918682	2p25.1	RNF144A-AS1	33.7075	27.9649	1.20535	6	6	66.8056	49.8072
chr20	62550453	62570764	20q13.33	MIR1-1HG	29.5534	24.5192	1.20531	17	18	54.8817	44.1945
chr15	39249262	39249822	N/A	Hs.540329	22.6009	18.7512	1.2053	11	12	28.6429	17.0537
chr12	123152323	123153728	N/A	Hs.659193	48.3261	40.0965	1.20524	6	6	27.0811	13.4254
chr19	12802054	12813648	19p13.13	RNASEH2A	135.935	112.8	1.2051	17	18	38.8358	22.1905
chr15	28288891	28289665	N/A	Hs.731830	15.8076	13.1174	1.20509	6	6	2.32624	40.0761
chr1	206902255	206903204	N/A	Hs.605350	66.8174	55.4461	1.20509	6	6	25.133	15.6825
chr5	36025375	36025771	N/A	Hs.563328	22.0838	18.3257	1.20507	11	12	24.693	16.3026
chr1	34855168	34860334	N/A	Hs.595007	17.9006	14.8554	1.20499	6	6	2.5491	31.1906
chr2	114828341	114833548	2q14.1	DPP10-AS3	17.7888	14.7628	1.20497	6	6	3.54852	33.6508
chr11	10556965	10557848	N/A	Hs.146013	27.9298	23.1799	1.20492	11	12	27.2154	22.4443
chr20	2652532	2658393	20p13	NOP56	405.411	336.475	1.20488	17	18	55.5221	52.1752
chr4	24795463	24800845	4p15.2	SOD3	30.2942	25.1463	1.20472	17	18	69.7289	48.895
chr5	87392359	87393399	N/A	Hs.657662	33.1911	27.5515	1.20469	6	6	22.1283	11.9442
chr19	12737492	12748323	19p13.13	ASNA1	84.0231	69.7494	1.20464	17	18	104.548	103.663
chr21	32311019	32393003	21q22.11	URB1	29.5004	24.4896	1.20461	6	6	21.8243	17.9579
chr11	196761	200258	11p15.5	ODF3	39.6017	32.8753	1.2046	6	6	49.4388	37.9609
chr12	103950202	103965725	12q23.3	C12orf73	128.816	106.94	1.20457	6	6	60.8295	62.2589
chr15	72472663	72473419	N/A	Hs.560338	24.2197	20.1067	1.20456	11	12	22.7484	19.4781
chr11	64410074	64420223	N/A	Hs.568943	18.3933	15.2726	1.20434	6	6	2.14716	28.2287
chrX	49080806	49095174	N/A	Hs.677268	93.626	77.7454	1.20426	6	6	22.153	26.5928
chr14	71466009	71467115	N/A	Hs.191850	93.1582	77.3576	1.20425	6	6	36.6352	19.7404
chr4	784957	826157	4p16.3	CPLX1	24.3064	20.1853	1.20417	17	18	64.1357	32.9798
chr11	44973902	44978028	11p11.2	LOC221122	31.1129	25.8447	1.20384	6	6	45.0005	38.5994
chr7	156320379	156320879	N/A	Hs.583070	25.417	21.1138	1.20381	11	12	23.3751	21.2251
chr17	22298764	22299893	17p11.2	FAM27E5	21.4485	17.8191	1.20368	11	12	23.3599	13.1003
chr6	135552268	135552442	N/A	Hs.566468	26.9183	22.3645	1.20362	11	12	25.2621	19.2864
chr6	34236800	34246231	6p21.31	HMGA1	188.666	156.768	1.20347	17	18	139.345	133.285
chr13	113599132	113602509	N/A	Hs.662834	22.7873	18.9353	1.20343	11	12	24.1878	16.477
chr18	22914121	23026486	18q11.2	RBBP8	154.531	128.411	1.2034	17	18	105.468	105.656
chr1	12567910	12618361	1p36.21	DHRS3	61.0365	50.7232	1.20333	17	18	40.0084	25.0534
chr15	90184920	90229660	15q26.1	SEMA4B	58.5496	48.657	1.20331	17	18	71.3944	63.5176
chr18	63887705	63903890	18q21.33-q22.1	SERPINB2	26.4204	21.959	1.20317	17	18	67.1922	35.7343
chr8	70556046	70556365	N/A	Hs.545394	29.8512	24.8142	1.20299	11	12	22.7017	20.9656
chr19	7115723	7117410	N/A	Hs.705877	715.602	594.913	1.20287	6	6	67.8221	52.9767
chr3	86669586	86669836	N/A	Hs.543063	30.6384	25.4719	1.20283	11	12	14.912	20.036
chr4	158111360	158111917	N/A	Hs.566036	24.8392	20.6507	1.20282	11	12	18.1822	22.7401
chr2	236574482	236575350	N/A	Hs.660204	21.2921	17.7019	1.20282	6	6	12.059	21.8746
chr1	54007298	54018186	1p32.3	LDLRAD1	24.0489	19.9973	1.20261	11	12	22.4571	18.1558
chr17	81939645	81947233	17q25.3	MYADML2	21.7294	18.0688	1.20259	6	6	4.08253	19.4735
chr12	4929649	4930197	N/A	Hs.146888	22.5128	18.7204	1.20258	11	12	23.2848	16.8627
chr19	49047638	49049111	19q13.33	CGB8	24.4454	20.3308	1.20239	11	12	19.5085	16.6142
chr19	49928702	49933936	19q13.33	ATF5	341.481	284.02	1.20231	17	18	138.158	141.131
chr6	33246074	33246857	N/A	Hs.634771	29.3304	24.3964	1.20224	11	12	20.4716	19.6763
chr1	247332973	247334639	N/A	Hs.13742	38.9872	32.434	1.20205	6	6	22.6068	2.45144
chr2	131469724	131492719	2q21.1	MZT2A	245.712	204.425	1.20197	17	18	125.408	125.147
chr9	130902438	130939068	9q34.12	FIBCD1	26.2066	21.804	1.20192	17	18	27.8095	31.313
chr14	101015559	101016016	N/A	Hs.562520	27.3688	22.7716	1.20188	11	12	18.858	14.7196
chr16	85677674	85688982	16q24.1	GINS2	187.963	156.412	1.20172	17	18	92.9687	92.6182
chrX	30254443	30255096	N/A	Hs.553176	28.2112	23.4759	1.20171	11	12	19.2445	13.6535
chr21	14112359	14113150	N/A	Hs.599720	27.8297	23.1597	1.20164	6	6	13.5663	5.37204
chr8	10754799	10755283	N/A	Hs.547797	27.1288	22.577	1.20161	11	12	28.9112	21.1405
chr5	89946416	89946976	N/A	Hs.544020	22.9932	19.1365	1.20154	11	12	17.2378	11.8434
chr21	5022044	5046678	21p12	LOC102723996	35.3576	29.4275	1.20151	6	6	12.0487	6.93466
chr10	18275982	18276562	N/A	Hs.606256	16.6982	13.8985	1.20144	6	6	2.53187	35.318
chr20	32631625	32651981	20q11.21	C20orf203	29.7901	24.7976	1.20133	17	18	25.851	19.5141
chr12	54395261	54419266	12q13.13	ITGA5	44.4816	37.0279	1.2013	17	18	43.0423	28.9167
chr17	44353215	44363867	17q21.31	FAM171A2	22.3168	18.5777	1.20127	17	18	17.9933	12.3518
chrX	7898763	7928587	Xp22.31	PNPLA4	41.7998	34.7968	1.20125	17	18	87.188	84.6509
chr2	219372029	219400022	2q35	DNPEP	97.3734	81.0634	1.2012	17	18	92.5546	79.2832
chr14	89633248	89634082	N/A	Hs.578136	29.9375	24.9235	1.20117	11	12	39.2045	16.8648
chr1	6634168	6701906	1p36.31	DNAJC11	60.6437	50.492	1.20106	17	18	26.2289	25.7094
chr4	3074510	3243960	4p16.3	HTT	83.6401	69.64	1.20103	6	6	45.9417	43.1094
chr17	5208920	5234860	17p13.2	SCIMP	314.482	261.88	1.20086	11	12	43.677	31.0444
chr12	70409785	70410810	N/A	Hs.665051	20.4744	17.05	1.20084	6	6	9.31224	22.6995
chr7	139425206	139425496	N/A	Hs.613817	27.5218	22.9188	1.20084	11	12	28.2331	19.9143
chr16	75210917	75211227	N/A	Hs.635952	32.3555	26.947	1.20071	11	12	15.1984	18.1396
chr19	10013249	10022278	19p13.2	RDH8	28.2066	23.4928	1.20065	17	18	25.9869	23.3834
chr18	44291110	44291681	N/A	Hs.541067	22.6943	18.9025	1.2006	11	12	28.4153	16.4809
chr11	64888458	64893449	11q13.1	MIR194-2HG	28.7267	23.9284	1.20053	17	18	56.7816	38.55
chr21	33229895	33264513	21q22.11	IFNAR2	204.583	170.417	1.20049	17	18	57.0718	57.6051
chr9	129575417	129582686	9q34.11	LOC105376292	67.1363	55.9348	1.20026	6	6	24.0949	17.7647
chr9	137241259	137243707	9q34.3	TUBB4B	479.015	399.115	1.20019	17	18	77.9242	79.7075
chr17	8287763	8295694	17p13.1	SLC25A35	43.4712	36.2221	1.20013	17	18	44.7681	41.9175
chr19	35329166	35347361	19q13.12	CD22	143.747	119.796	1.19994	17	18	60.1179	51.8186
chr19	16357262	16367013	N/A	Hs.670155	31.0451	25.8799	1.19958	6	6	54.3227	37.8571
chr19	14477759	14496149	19p13.12	GIPC1	56.4126	47.0338	1.1994	17	18	76.3065	73.8098
chr19	8806168	8811206	N/A	Hs.541386	23.2089	19.3514	1.19934	11	12	19.1437	11.9626
chr15	92820191	92820804	N/A	Hs.574192	20.963	17.4821	1.19911	11	12	31.6089	17.1257
chr10	123307777	123313142	N/A	Hs.576563	23.4786	19.5816	1.19901	11	12	21.0857	14.2902
chr1	186671812	186680427	1q31.1	PTGS2	28.9465	24.1425	1.19899	17	18	73.7404	64.0711
chr14	105300811	105398147	14q32.33	PACS2	70.3972	58.7153	1.19896	17	18	138.034	119.075
chr11	77322015	77474063	11q13.5-q14.1	PAK1	156.773	130.767	1.19887	17	18	75.7347	73.7736
chr5	6307751	6308186	N/A	Hs.544271	24.303	20.2728	1.1988	11	12	13.5441	18.5894
chr1	197902552	197907367	1q31.3	C1orf53	32.0965	26.7747	1.19876	17	18	65.4146	49.9974
chrX	13293574	13293953	N/A	Hs.567200	19.0492	15.8927	1.19862	11	12	23.2943	6.86904
chr14	24180219	24188918	14q12	IPO4	91.9932	76.7507	1.1986	17	18	23.5965	19.5793
chr20	33161848	33181417	20q11.21	BPIFA2	22.8154	19.0356	1.19856	17	18	27.8465	18.7446
chr8	96371926	96387438	8q22.1	LOC102724804	26.7796	22.3456	1.19843	11	12	20.412	24.643
chr1	145719312	145739288	1q21.1	CD160	22.6069	18.8689	1.19811	17	18	25.9715	29.5754
chr1	13772486	13773065	N/A	Hs.661731	53.6322	44.7655	1.19807	6	6	36.5635	7.29195
chr2	173998921	173999369	N/A	Hs.562888	26.7546	22.3328	1.198	11	12	23.9557	23.3476
chr10	72053293	72054037	N/A	Hs.547293	27.1133	22.6331	1.19795	11	12	16.7866	23.0639
chr8	142627882	142628232	N/A	Hs.545199	23.8322	19.8946	1.19792	11	12	27.9963	16.6793
chr12	7963613	7964270	N/A	Hs.657792	45.1557	37.6959	1.19789	6	6	34.7951	31.854
chr21	37365790	37515376	21q22.13	DYRK1A	119.148	99.4651	1.19789	17	18	113.514	98.9215
chr11	64173488	64174465	N/A	Hs.553217	27.8389	23.2408	1.19784	11	12	20.0153	23.6422
chrX	53374149	53422728	Xp11.22	SMC1A	91.8395	76.6838	1.19764	17	18	159.264	154.124
chr4	147480917	147544954	4q31.22-q31.23	EDNRA	22.0164	18.3843	1.19756	17	18	35.409	26.2389
chr12	69250146	69250621	N/A	Hs.609188	67.2944	56.1953	1.19751	6	6	40.3006	15.5361
chr4	15101944	15102487	N/A	Hs.581965	19.7934	16.5293	1.19748	11	12	20.3878	10.7105
chr19	35754566	35757029	19q13.12	HSPB6	32.2254	26.9115	1.19746	17	18	30.3613	19.7091
chr11	68122052	68130544	N/A	Hs.116962	23.8219	19.895	1.19738	11	12	25.8283	12.8203
chr4	59047734	59075246	N/A	Hs.334097	19.2258	16.0576	1.1973	11	12	20.2388	9.59042
chr6	4992405	5004063	6p25.1	RPP40	166.996	139.487	1.19721	17	18	63.4305	62.2188
chr3	126288121	126357393	3q21.3	KLF15	39.6467	33.1165	1.19719	17	18	39.9148	26.5261
chr7	100107070	100119858	7q22.1	TAF6	51.9117	43.3617	1.19718	17	18	88.2903	76.3629
chr10	129280220	129280487	N/A	Hs.538288	21.4085	17.8827	1.19716	11	12	23.949	13.7264
chr8	37903681	37903972	N/A	Hs.545454	25.8068	21.5589	1.19704	11	12	20.2505	26.0363
chr3	11173009	11173372	N/A	Hs.149514	27.1277	22.6626	1.19702	11	12	22.7868	16.8531
chr2	235494089	236131800	2q37.2	AGAP1	20.7766	17.3574	1.19699	17	18	38.6803	15.1951
chr10	29462596	29464288	N/A	Hs.656606	33.2532	27.7808	1.19699	6	6	12.7026	2.35237
chr12	110844489	110907535	12q24.11	CCDC63	25.1867	21.0446	1.19682	17	18	26.5335	12.0276
chr3	179794958	180037053	3q26.33	PEX5L	22.8376	19.0824	1.19679	17	18	38.3443	29.7532
chr6	91390312	91393066	N/A	Hs.160973	24.7946	20.718	1.19677	11	12	20.5508	25.0905
chr5	176880869	176899373	5q35.2	HK3	27.4663	22.9505	1.19676	17	18	36.5431	30.9424
chr9	135544812	135549969	9q34.3	OBP2A	31.471	26.2975	1.19673	17	18	57.6377	39.5294
chr6	34537802	34556333	6p21.31	SPDEF	46.2116	38.6202	1.19657	17	18	61.4523	41.9959
chr6	138088505	138107523	6q23.3	PERP	26.3629	22.0328	1.19653	17	18	119.46	46.0604
chr19	45507430	45526989	19q13.32	VASP	91.4384	76.4281	1.1964	17	18	91.5628	91.2961
chr3	72848522	72975374	3p13	GXYLT2	17.6913	14.7881	1.19632	17	18	14.7086	24.6993
chr6	27814302	27814740	6p22.1	HIST1H2AJ	27.3746	22.8824	1.19632	17	18	56.7688	25.3288
chr2	76954812	76955197	N/A	Hs.565519	23.5919	19.721	1.19628	11	12	25.9429	14.8251
chr5	65924629	65925305	N/A	Hs.440501	18.012	15.0584	1.19614	6	6	1.70883	32.5297
chr11	1665599	1667856	11p15.5	FAM99A	18.846	15.7567	1.19607	11	12	21.9757	11.3928
chr10	73773637	73777877	N/A	Hs.652524	603.618	504.669	1.19607	6	6	18.5515	27.7762
chr6	113868013	113873347	6q21	LINC01268	32.4138	27.1041	1.1959	6	6	21.3856	22.0915
chr13	44049765	44050113	N/A	Hs.564578	30.9162	25.8527	1.19586	11	12	22.0979	20.2308
chr18	57646426	57803828	18q21.31	ATP8B1	95.8023	80.1149	1.19581	17	18	141.728	143.089
chrX	49165601	49165952	N/A	Hs.731592	38.9821	32.6155	1.1952	6	6	4.70771	2.58238
chr8	144137721	144140843	8q24.3	HGH1	44.3289	37.0923	1.1951	17	18	92.334	71.1341
chr10	38149967	38150293	N/A	Hs.536240	27.3916	22.9217	1.19501	11	12	24.7617	14.3916
chr4	54077985	54078458	N/A	Hs.543614	22.032	18.4369	1.19499	11	12	30.5963	20.5146
chr14	104622291	104645376	N/A	Hs.738949	23.9327	20.0279	1.19497	11	12	21.8821	16.1793
chr22	50252902	50261759	22q13.33	MAPK12	47.4272	39.6893	1.19496	17	18	29.5589	23.2718
chr15	43692644	43699222	15q15.3	CKMT1A	21.416	17.9225	1.19493	11	12	31.9872	11.4437
chrX	64224192	64230631	Xq11.2	ASB12	36.5886	30.6216	1.19486	17	18	63.6836	68.9741
chr1	44024487	44025005	N/A	Hs.538117	20.2624	16.9583	1.19484	11	12	17.9048	10.4358
chr7	2257515	2257577	7p22.3	MIR6836	64.2775	53.7961	1.19484	6	6	13.2405	13.5805
chr4	189659606	189661486	4q35.2	LINC01262	18.6042	15.5725	1.19468	11	12	35.5841	13.3824
chr12	47734670	47759106	12q13.11	RAPGEF3	26.1113	21.8567	1.19466	17	18	20.8654	19.2117
chr20	58995187	59007254	20q13.32	CTSZ	146.83	122.909	1.19462	17	18	92.6692	84.3209
chr14	43058642	43058916	N/A	Hs.560290	20.0632	16.795	1.1946	11	12	29.4591	10.325
chr4	15935569	15938740	4p15.32	FGFBP1	22.8322	19.1129	1.1946	17	18	35.1351	16.5114
chr17	70169535	70180044	17q24.3	KCNJ2	17.5504	14.6917	1.19458	17	18	28.5054	34.0433
chr12	25200230	25202063	N/A	Hs.688948	16.8236	14.0843	1.1945	6	6	1.48205	37.4049
chr7	127215127	127229921	7q31.33	LOC101928333	20.3303	17.0232	1.19427	6	6	2.51201	22.8527
chr6	121880979	121881522	N/A	Hs.566481	29.8389	24.9853	1.19426	11	12	22.0563	20.3264
chr6	41934933	42048894	6p21.1	CCND3	443.219	371.13	1.19424	17	18	87.5264	84.596
chr20	35276333	35278157	20q11.22	MMP24OS	71.0829	59.5216	1.19424	6	6	69.2455	66.3968
chr15	20360654	20361796	N/A	Hs.636828	43.3685	36.3168	1.19417	6	6	21.153	4.92364
chr18	45983536	46072327	tdb7990	PSTPIP2	118.989	99.6499	1.19407	17	18	46.2949	52.8478
chr19	7522610	7534009	19p13.2	MCOLN1	57.5945	48.2363	1.19401	17	18	20.5038	18.855
chr14	59919713	60063559	14q23.1	LRRC9	25.52	21.3739	1.19398	11	12	30.7354	21.8455
chr10	63921374	63921712	N/A	Hs.538454	20.6753	17.3169	1.19394	11	12	25.8278	11.5196
chr1	185558379	185628488	1q25.3	LINC01350	18.0732	15.1391	1.19381	6	6	7.30238	27.7735
chr1	2492299	2494479	N/A	Hs.576313	22.3023	18.6823	1.19377	11	12	23.5618	11.0168
chr12	111360651	111369121	12q24.12	FAM109A	33.5769	28.1277	1.19373	17	18	30.8075	26.0416
chr3	64359713	64360198	N/A	Hs.543126	26.6841	22.3541	1.1937	11	12	25.5449	16.0032
chr6	2851776	2852358	N/A	Hs.127008	22.0134	18.4418	1.19367	11	12	24.1834	12.3915
chr1	167576935	167577181	N/A	Hs.563808	19.5805	16.4048	1.19359	11	12	15.0015	7.83022
chr20	63696651	63698698	20q13.33	TNFRSF6B	27.3462	22.911	1.19359	17	18	26.6022	22.7819
chr20	25407470	25448568	20p11.21	GINS1	82.3147	68.969	1.1935	17	18	104.597	110.161
chr2	176611436	176612249	N/A	Hs.98838	20.7685	17.4017	1.19348	17	18	37.7021	19.0319
chr19	56535298	56535763	N/A	Hs.214368	21.707	18.1882	1.19346	11	12	24.0189	17.1958
chr4	53975359	53975853	N/A	Hs.479744	25.4729	21.3444	1.19343	11	12	28.5604	20.5367
chr12	100457288	100457861	N/A	Hs.560020	26.4808	22.1889	1.19342	11	12	22.6889	12.5811
chr9	85857759	85873017	N/A	Hs.651419	23.4374	19.639	1.19341	11	12	18.6273	17.3024
chr6	151709928	151710392	N/A	Hs.544365	22.0887	18.5096	1.19336	11	12	27.4285	15.7196
chr7	35716437	35719712	7p14.2	LOC100506725	18.488	15.4925	1.19335	6	6	2.96764	27.8333
chr1	232062809	232063338	N/A	Hs.563715	27.7206	23.2302	1.1933	11	12	22.089	20.9638
chrX	56567122	56568075	N/A	Hs.643854	24.4062	20.4541	1.19322	11	12	22.0419	21.6139
chr1	17205123	17246006	1p36.13	PADI1	35.1409	29.4513	1.19319	17	18	81.4461	60.6808
chr2	18309328	18309619	N/A	Hs.542166	25.3237	21.2236	1.19318	11	12	28.0373	13.9997
chr3	72463166	72463575	N/A	Hs.543093	31.432	26.3447	1.1931	11	12	10.6421	22.0158
chr11	111912736	111914093	11q23.1	HSPB2	26.1964	21.9575	1.19305	17	18	31.7914	29.1886
chr3	128474296	128474846	N/A	Hs.542983	26.0604	21.8445	1.19299	11	12	18.1961	21.8059
chr4	147486558	147496650	N/A	Hs.657007	16.5533	13.8756	1.19298	6	6	2.74036	32.1366
chr12	65278643	65466907	12q14.3	MSRB3	26.3228	22.0681	1.1928	17	18	75.8475	53.4088
chr1	9729021	9824526	1p36.22	CLSTN1	121.872	102.177	1.19275	17	18	100.734	99.7859
chr5	85241112	85241612	N/A	Hs.544044	21.3029	17.8606	1.19273	11	12	18.7075	10.0964
chr11	1732410	1750594	11p15.5	IFITM10	29.5529	24.7794	1.19264	17	18	40.804	27.6676
chr1	156699606	156712900	1q23.1	CRABP2	32.1617	26.9691	1.19254	17	18	29.1197	33.5514
chr15	48331018	48343373	15q21.1	DUT	340.447	285.498	1.19247	17	18	129.908	129.542
chr1	27404226	27490187	1p36.11	WASF2	174.65	146.464	1.19245	17	18	60.8195	62.1969
chr15	44195255	44195872	N/A	Hs.601544	34.6041	29.0206	1.1924	6	6	18.6587	4.32831
chr11	6431038	6441024	11p15.4	HPX	39.9165	33.4763	1.19238	17	18	63.8065	58.1601
chr4	141430650	141431284	N/A	Hs.158121	23.0068	19.2954	1.19235	11	12	16.7429	19.4883
chr1	36088852	36093932	1p34.3	ADPRHL2	185.577	155.642	1.19233	17	18	11.4106	21.5487
chr12	58869351	58920540	12q14.1	LRIG3	22.1497	18.5768	1.19233	17	18	39.351	31.6717
chr21	43414490	43427126	21q22.3	SIK1	55.111	46.2226	1.1923	17	18	24.4309	28.5221
chr12	41820504	41820839	N/A	Hs.539414	24.3953	20.463	1.19217	11	12	17.506	17.4463
chr19	45039040	45070956	19q13.32	CLASRP	98.5886	82.7015	1.1921	17	18	60.9059	51.0923
chr10	124397303	124418976	10q26.13	OAT	84.9312	71.2452	1.1921	17	18	41.0618	54.8588
chrX	155026789	155056916	Xq28	FUNDC2	179.699	150.748	1.19205	17	18	150.099	153.678
chr3	198152155	198198958	3q29	FAM157A	34.5032	28.9448	1.19204	6	6	22.9706	8.43592
chr12	4649098	4687554	12p13.32	NDUFA9	478.611	401.523	1.19199	17	18	16.9659	11.9775
chr5	130007845	130008370	N/A	Hs.660360	15.5803	13.0714	1.19194	6	6	3.98829	33.956
chr1	159195985	159202422	1q23.2	CADM3-AS1	29.5472	24.7893	1.19194	6	6	31.4998	24.2707
chr1	156082546	156140089	1q22	LMNA	215.471	180.783	1.19188	17	18	89.9974	89.921
chr6	11990343	12001244	6p24.1	LOC101928253	20.4444	17.1533	1.19186	11	12	24.8223	10.5452
chr13	107166961	107167242	N/A	Hs.539579	21.4304	17.9818	1.19178	11	12	25.3881	14.8487
chr7	128772489	128775790	7q32.1	OPN1SW	20.0756	16.845	1.19178	17	18	39.2577	16.9355
chr11	18412298	18451246	11p15.1	LDHC	32.5922	27.3478	1.19176	17	18	80.477	48.0401
chr4	16355573	16355701	N/A	Hs.543708	21.7999	18.2925	1.19174	11	12	19.7308	11.279
chr7	88205115	88226993	7q21.12	SRI	172.901	145.091	1.19167	17	18	141.906	141.511
chr5	118787877	118788801	N/A	Hs.573214	33.0046	27.6976	1.1916	11	12	18.3013	19.0667
chr2	202874001	202876071	N/A	Hs.587037	35.1043	29.4624	1.1915	11	12	22.672	20.8596
chr13	27424544	27435709	13q12.2	GTF3A	785.632	659.403	1.19143	17	18	53.9767	51.3548
chr13	20973036	21061583	13q12.11	LATS2	34.0034	28.5413	1.19138	17	18	42.9109	36.2356
chr10	122373659	122374243	N/A	Hs.444348	23.9781	20.1284	1.19126	17	18	25.3536	24.8308
chr12	2959312	3040676	12p13.33	TEAD4	39.5939	33.2384	1.19121	17	18	65.7256	63.6297
chr6	168298068	168298707	N/A	Hs.668149	21.7342	18.2463	1.19116	6	6	2.22029	17.3539
chr1	236537438	236550387	N/A	Hs.667420	27.4716	23.063	1.19115	6	6	9.17789	9.74821
chr11	3104756	3105435	N/A	Hs.664045	35.9965	30.2207	1.19112	6	6	14.7365	3.76488
chr10	118589988	118590973	N/A	Hs.436163	18.8604	15.8352	1.19104	11	12	23.5798	7.52024
chr8	38379308	38379860	N/A	Hs.664521	164.045	137.743	1.19095	6	6	31.2834	21.081
chr17	41096981	41098123	17q21.2	KRTAP4-8	25.9901	21.8251	1.19083	17	18	16.9105	19.6509
chr10	48443835	48445816	N/A	Hs.640219	27.3623	22.9775	1.19083	11	12	20.4971	16.3348
chr6	18128311	18155165	6p22.3	TPMT	75.5828	63.4709	1.19083	17	18	86.4085	73.8397
chr2	47335315	47335514	2p21	BCYRN1	180.048	151.205	1.19075	11	12	24.4306	16.3449
chr1	187443628	187477222	1q31.1	LINC01037	23.6411	19.855	1.19069	11	12	17.9374	14.2515
chr2	3156755	3157797	N/A	Hs.580455	23.3682	19.6269	1.19062	11	12	19.7367	19.8336
chr8	144428780	144444488	8q24.3	TONSL	30.253	25.413	1.19045	17	18	31.6045	21.7727
chr12	113462889	113472072	12q24.13	LHX5	23.7524	19.9531	1.19041	17	18	26.6754	25.3146
chr17	74521174	74531474	17q25.1	CD300LB	33.6855	28.2988	1.19035	17	18	49.589	40.6161
chr1	171746755	171747226	N/A	Hs.162426	25.156	21.1346	1.19027	11	12	18.1493	14.954
chr20	63506162	63518676	N/A	Hs.542258	25.6389	21.5412	1.19023	11	12	16.5444	15.5044
chr12	5181015	5201966	N/A	Hs.147470	40.6205	34.1302	1.19016	6	6	8.20202	3.82951
chr21	29005759	29019371	21q21.3	RWDD2B	65.5246	55.0554	1.19016	17	18	33.5121	27.7184
chrX	71301275	71305371	Xq13.1	ITGB1BP2	23.8234	20.0172	1.19015	17	18	17.0085	14.9916
chr2	231599433	231599954	N/A	Hs.565320	23.2216	19.5143	1.18998	11	12	18.2098	18.2
chr6	33586106	33593338	6p21.31	LINC00336	35.548	29.8738	1.18994	11	12	16.9296	17.8969
chr13	59660651	59660886	N/A	Hs.539677	25.0358	21.0397	1.18993	11	12	25.1704	22.0212
chr20	43726161	43727135	20q13.12	GTSF1L	24.2512	20.382	1.18984	17	18	29.3245	23.0991
chr5	87382396	87383103	N/A	Hs.657767	45.32	38.0909	1.18978	6	6	24.2456	24.5259
chr8	122670385	122694106	8q24.13	LINC01151	18.8234	15.8211	1.18977	11	12	21.6613	10.7845
chr12	92225162	92225654	N/A	Hs.539249	30.0684	25.2755	1.18962	11	12	25.8024	31.2249
chr2	193993163	193993590	N/A	Hs.555549	27.8732	23.4303	1.18962	11	12	14.0598	22.4049
chr3	27929362	27929932	N/A	Hs.563164	21.6111	18.1665	1.18962	11	12	26.5483	15.325
chr22	50525752	50530085	22q13.33	TYMP	311.889	262.177	1.18961	17	18	130.95	122.136
chr10	17862886	17865471	N/A	Hs.576777	26.5163	22.2909	1.18956	11	12	13.7602	17.7033
chr6	112087471	112102790	6q21	FAM229B	24.5411	20.6313	1.18951	17	18	31.8349	27.9314
chr13	51082118	51082785	N/A	Hs.635744	22.4734	18.8934	1.18949	11	12	26.7674	14.8803
chr22	40824535	40857008	22q13.2	ST13	396.132	333.045	1.18942	17	18	80.749	75.5341
chr4	4267701	4290169	4p16.3	LYAR	230.835	194.089	1.18933	17	18	45.4037	39.1807
chr1	54887562	54889233	N/A	Hs.568653	18.8751	15.8707	1.1893	6	6	3.90028	24.2538
chr5	142000669	142013055	5q31.3	GNPDA1	243.399	204.66	1.18928	17	18	44.5553	47.0635
chr19	50384291	50418018	19q13.33	POLD1	101.929	85.7129	1.18919	17	18	29.7362	19.6197
chr4	52051331	52097305	4q12	SPATA18	38.0684	32.0144	1.1891	17	18	43.344	35.7322
chr12	116537727	116538213	N/A	Hs.730446	23.9288	20.1237	1.18909	11	12	16.8522	13.037
chr5	139395269	139404204	5q31.2	SPATA24	151.824	127.683	1.18907	6	6	93.039	89.8413
chr11	215030	236950	11p15.5	SIRT3	45.7107	38.4443	1.18901	17	18	86.2453	68.9858
chr2	61868127	61888671	2p15	CCT4	503.554	423.538	1.18892	17	18	150.556	152.773
chr17	7405492	7419864	17p13.1	NLGN2	42.9499	36.1268	1.18886	17	18	49.3491	38.5658
chr15	69396904	69415029	15q23	LOC145694	30.3634	25.5401	1.18885	6	6	10.5201	4.69275
chr1	182833672	182839940	1q25.3	LOC647070	35.9848	30.2724	1.1887	6	6	70.0553	61.4497
chr18	60306650	60307043	N/A	Hs.541015	26.184	22.0286	1.18863	11	12	16.6892	12.7866
chr17	28263634	28272468	17q11.2	LOC101926984	45.7402	38.4913	1.18833	6	6	46.1328	38.2452
chr9	70216059	70258874	9q21.12	SMC5-AS1	20.2394	17.0322	1.1883	6	6	9.66227	21.7387
chr8	10448566	10449084	N/A	Hs.566937	21.8986	18.4287	1.18829	11	12	17.2379	16.3644
chr16	69916098	69916553	N/A	Hs.612925	42.6007	35.851	1.18827	6	6	22.6305	14.5433
chr1	18904280	18956672	1p36.13	IFFO2	50.7522	42.7112	1.18826	6	6	17.0017	5.37585
chr2	156332930	156333427	N/A	Hs.565403	25.1458	21.1638	1.18815	11	12	25.7338	13.1963
chr15	59206816	59208588	15q22.2	LDHAL6B	19.295	16.2409	1.18805	17	18	25.5317	22.8743
chr10	2005473	2014348	10p15.3	LINC00700	18.2559	15.3663	1.18805	6	6	7.6465	28.0744
chr12	752552	911452	12p13.33	WNK1	185.426	156.077	1.18804	17	18	147.876	132.843
chr16	85098352	85112508	16q24.1	FAM92B	20.3935	17.1662	1.18801	11	12	21.53	11.6124
chr1	212919989	212920388	N/A	Hs.537679	31.1339	26.2099	1.18787	11	12	20.4745	25.4498
chrX	119758613	119760202	Xq24	SOWAHD	27.7146	23.334	1.18774	11	12	19.8166	15.749
chr1	196045164	196061073	N/A	Hs.575871	25.4353	21.4151	1.18773	11	12	20.6802	26.2867
chr14	54396939	54420218	14q22.2	CDKN3	242.662	204.315	1.18768	17	18	36.2313	26.3331
chr15	90230245	90265759	15q26.1	CIB1	1118.17	941.513	1.18763	17	18	54.6488	53.6381
chr21	46229231	46251701	21q22.3	MCM3AP-AS1	32.1459	27.0713	1.18745	17	18	39.862	35.5012
chr11	70056230	70065371	11q13.3	LOC101928443	28.5917	24.0792	1.18741	17	18	18.9771	16.3247
chr9	17134991	17510019	9p22.2	CNTLN	28.3758	23.9	1.18727	17	18	44.812	40.2736
chrX	90267969	90268611	N/A	Hs.546052	24.4612	20.6037	1.18723	11	12	29.5044	13.8997
chr8	22544990	22575495	8p21.3	SORBS3	40.4093	34.0371	1.18722	17	18	87.9863	73.6598
chr10	73780271	73781078	N/A	Hs.211821	26.857	22.6219	1.18721	11	12	34.6839	18.6241
chr10	5263490	5263648	N/A	Hs.564154	23.0583	19.4232	1.18716	11	12	35.2952	14.2088
chr19	1748087	1748745	N/A	Hs.176498	32.3396	27.2413	1.18715	6	6	17.3191	2.91741
chr16	67175602	67183980	16q22.1	KIAA0895L	34.2061	28.8138	1.18714	17	18	27.9886	20.2737
chr5	37068073	37068450	N/A	Hs.544175	25.5438	21.5177	1.18711	11	12	22.0872	27.0639
chr1	1311585	1324687	1p36.33	INTS11	83.4606	70.3064	1.1871	17	18	43.3684	30.7868
chr1	214281101	214337134	1q32.3	SMYD2	74.353	62.6373	1.18704	17	18	106.858	88.3142
chr6	5031029	5260950	6p25.1	LYRM4	110.111	92.7636	1.18701	17	18	78.8916	80.7861
chrX	103062653	103064240	Xq22	BEX1	24.8328	20.921	1.18698	17	18	38.22	25.6418
chr8	63465849	63475482	8q12.3	LOC102724612	18.754	15.8019	1.18682	6	6	1.39117	27.2198
chr10	106809147	106809846	N/A	Hs.677450	32.1846	27.1187	1.1868	6	6	11.5722	2.71928
chrX	27343580	27344187	N/A	Hs.20798	31.1871	26.2786	1.18679	17	18	52.5288	34.9884
chr16	50740909	50742815	N/A	Hs.569570	23.1567	19.5149	1.18661	11	12	26.8598	18.2491
chrX	128050962	128052403	Xq25	ACTRT1	34.1169	28.7522	1.18658	11	12	15.8674	12.6868
chr7	101205977	101217730	7q22.1	PLOD3	169.318	142.698	1.18655	17	18	42.5891	40.3305
chr6	123065980	123066644	N/A	Hs.544440	21.0368	17.7294	1.18655	11	12	31.6296	11.4164
chr18	39206924	39751995	18q12.2-q12.3	MIR924HG	13.2492	11.1664	1.18653	6	6	31.8209	46.4457
chr1	79715909	79716752	N/A	Hs.586572	24.0613	20.28	1.18645	11	12	23.0737	20.7597
chr7	99374675	99394801	7q22.1	ARPC1B	674.173	568.241	1.18642	17	18	77.8063	73.5037
chr2	3497919	3519579	2p25.3	ADI1	91.1422	76.8223	1.1864	17	18	107.867	117.521
chr19	35115821	35124324	19q13.12	FXYD3	25.9406	21.8694	1.18616	17	18	61.3419	43.8951
chr10	46205025	46205609	N/A	Hs.161254	14.1681	11.9447	1.18615	6	6	4.667	34.9464
chr5	54619445	54648062	5q11.2	LOC105378967	22.1	18.6331	1.18606	11	12	27.9472	16.8061
chr19	14119509	14136628	19p13.12	ASF1B	119.897	101.093	1.18601	17	18	23.5049	27.3863
chrY	24763069	24813492	Yq11.23	DAZ3	20.5217	17.3034	1.18599	6	6	2.74851	22.6897
chr15	89627970	89663086	15q26.1	KIF7	30.4098	25.6428	1.1859	17	18	26.9915	29.5287
chr9	32453451	32454769	N/A	Hs.104091	35.0647	29.5687	1.18587	11	12	15.6887	18.1294
chr19	36139926	36150353	19q13.12	CAPNS1	451.238	380.515	1.18586	17	18	43.8728	38.6488
chr7	122318424	122886759	7q31.32	CADPS2	23.6617	19.9532	1.18586	17	18	48.3182	31.7839
chr21	44539185	44540195	21q22.3	KRTAP10-1	17.8238	15.0306	1.18583	11	12	26.2045	7.458
chr17	41619440	41624630	17q21.2	KRT17	43.7268	36.8759	1.18578	17	18	61.1076	44.2953
chr6	107488502	107489005	N/A	Hs.544491	23.8448	20.1106	1.18568	11	12	15.4676	16.983
chr7	128297685	128307763	7q32.1	MGC27345	45.7604	38.5946	1.18567	17	18	21.2617	20.1751
chr12	74285035	74402535	N/A	Hs.739123	23.4936	19.8162	1.18557	11	12	13.4157	14.3034
chr6	57855890	57856799	N/A	Hs.485648	23.48	19.8049	1.18557	11	12	21.4251	14.5241
chr9	18303583	18359713	N/A	Hs.584216	30.9557	26.1107	1.18555	11	12	13.8136	20.2199
chr11	69698238	69704338	11q13.3	FGF19	23.0048	19.4045	1.18554	17	18	32.5956	18.7499
chr3	11719440	11728660	N/A	Hs.581519	22.6904	19.1412	1.18542	11	12	21.7645	23.9374
chr17	38733897	38749817	17q12	PCGF2	63.3092	53.413	1.18528	17	18	40.5192	34.8645
chr12	110449914	110456337	N/A	Hs.603327	18.6545	15.7395	1.1852	6	6	5.96332	26.5188
chr2	235084281	235084671	N/A	Hs.541456	23.2539	19.6236	1.185	11	12	30.0859	16.5683
chr4	98177930	98178726	N/A	Hs.624275	21.9956	18.5627	1.18493	11	12	25.2336	17.6733
chrX	17737449	17754988	Xp22.13	SCML1	33.3171	28.1174	1.18493	17	18	48.4462	43.3283
chr19	38374550	38383824	19q13.2	PSMD8	454.574	383.656	1.18485	17	18	63.7268	62.1986
chr8	127795962	127796028	8q24.21	MIR1204	167.08	141.014	1.18485	6	6	72.1417	78.99
chr9	2779833	2780490	N/A	Hs.337087	27.6717	23.3564	1.18476	11	12	20.3974	15.2605
chr14	22556639	22559030	N/A	Hs.578312	26.8208	22.6399	1.18467	11	12	38.9998	28.5183
chr17	3673227	3696404	17p13.2	P2RX5	99.6661	84.1317	1.18464	17	18	124.987	96.5482
chr10	45825592	45858529	10q11.22	AGAP4	48.3398	40.8063	1.18462	17	18	58.2279	26.3634
chr16	89490733	89498516	16q24.3	LOC101930112	57.8619	48.848	1.18453	6	6	99.9464	83.0743
chr11	10541236	10599932	11p15.4	MRVI1-AS1	41.5746	35.0989	1.1845	6	6	2.73978	3.46058
chr4	121609958	121610477	N/A	Hs.543478	25.2058	21.2808	1.18444	11	12	14.7311	18.8379
chr18	35468327	35497991	18q12.2	INO80C	156.306	131.967	1.18443	17	18	59.8205	53.1819
chr15	34343315	34357737	15q14	NUTM1	32.1703	27.1612	1.18442	17	18	39.8361	24.4693
chr17	34255277	34257203	17q12	CCL2	21.3676	18.0422	1.18432	17	18	26.4222	32.9859
chr6	49676665	49714198	6p12.3	CRISP2	25.5184	21.5482	1.18424	17	18	35.6192	31.8995
chr3	121951295	121951841	N/A	Hs.518090	29.8004	25.1668	1.18411	11	12	18.3298	16.4603
chr19	44503837	44504207	N/A	Hs.541248	24.8452	20.9825	1.18409	11	12	24.4137	23.0003
chr9	132725574	132878811	9q34.13	AK8	40.5818	34.2735	1.18406	17	18	52.0575	47.403
chr2	227813842	227817564	2q36.3	CCL20	98.9473	83.5765	1.18391	17	18	151.76	72.7461
chr19	14088417	14090420	19p13.12	SAMD1	44.2037	37.3376	1.18389	17	18	39.7109	18.4716
chr3	99835863	99862970	N/A	Hs.662220	29.5917	24.9959	1.18386	11	12	19.9272	26.7442
chr12	106035435	106035825	N/A	Hs.539205	28.6458	24.1971	1.18385	11	12	22.6474	15.5018
chr9	5450503	5470567	9p24.1	CD274	212.142	179.198	1.18385	17	18	109.719	109.791
chr2	150628897	150635357	2q23.3	LOC101929282	20.1424	17.0164	1.1837	11	12	25.7896	12.4108
chr22	27310651	27317840	22q12.1	LINC02554	29.7826	25.1612	1.18367	11	12	22.5976	23.0414
chr18	24016633	24020285	N/A	Hs.733420	203.518	171.945	1.18363	11	12	49.1744	32.8208
chr8	12563991	12622835	N/A	Hs.649066	35.8139	30.2594	1.18356	6	6	19.4528	7.95908
chr8	101415369	101415779	N/A	Hs.545299	29.8026	25.1823	1.18347	11	12	24.5458	21.115
chr2	192672169	192672641	N/A	Hs.541581	30.5521	25.8167	1.18343	11	12	31.0831	19.5201
chr12	31108626	31109031	N/A	Hs.373464	25.2812	21.3629	1.18342	11	12	24.8467	14.5849
chrX	47217881	47229997	Xp11.3	CDK16	37.7493	31.8987	1.18341	17	18	63.1463	50.2372
chr4	114689098	114689484	N/A	Hs.566075	25.1309	21.2376	1.18332	11	12	14.4291	21.2196
chr7	101096426	101097967	N/A	Hs.593351	96.8065	81.8146	1.18324	6	6	19.5244	23.3095
chr22	18149959	18177397	22q11.21	USP18	277.92	234.884	1.18322	6	6	45.9547	54.9799
chr2	47906598	47908167	2p16.3	LOC100506235	17.5072	14.7969	1.18316	17	18	15.1859	31.4462
chr3	138947234	138953992	3q22.3	FOXL2NB	37.6908	31.8576	1.1831	11	12	8.96359	13.9354
chr17	30573471	30576481	17q11.2	LOC101927093	20.1819	17.0607	1.18295	6	6	2.35295	24.4854
chr3	139003962	139006268	3q23	PRR23A	26.4808	22.3882	1.1828	11	12	17.5398	24.2635
chr2	7057802	7062323	N/A	Hs.452445	47.754	40.375	1.18276	17	18	18.6258	24.4177
chr7	154628941	154629258	N/A	Hs.544793	28.3897	24.0047	1.18267	11	12	27.2895	17.7456
chr4	2139672	2141058	N/A	Hs.582001	24.3988	20.6307	1.18265	11	12	24.1401	17.7187
chr21	44328944	44339417	21q22.3	C21orf2	57.5557	48.6693	1.18259	17	18	78.6235	65.3955
chr5	67463808	67475592	N/A	Hs.278289	17.8207	15.0696	1.18256	11	12	25.9515	7.89427
chr19	46480788	46601200	19q13.32	PPP5D1	16.34	13.8176	1.18255	6	6	5.66829	33.482
chrX	73447254	73454585	Xq13.2	CDX4	21.2786	17.9943	1.18252	17	18	27.1608	23.5802
chr13	27438496	27439199	N/A	Hs.664632	18.5825	15.715	1.18247	6	6	2.55687	27.5138
chr19	55577078	55580845	19q13.42	ZNF579	48.7912	41.2632	1.18244	17	18	30.67	29.7615
chr3	125683762	125684269	N/A	Hs.574945	24.1078	20.3901	1.18233	11	12	27.4735	14.1589
chr22	36552164	36552700	N/A	Hs.333507	25.9149	21.9191	1.1823	11	12	24.6591	28.1654
chr18	75167640	75168288	N/A	Hs.112720	21.6556	18.3174	1.18224	11	12	31.4383	20.795
chr10	11823341	11872277	10p14	PROSER2	24.9917	21.1397	1.18222	17	18	29.1865	26.6627
chr1	20638741	20639903	N/A	Hs.673478	30.1448	25.5002	1.18214	6	6	10.1539	4.62003
chr11	66975283	66977008	11q13.2	C11orf86	39.2211	33.1823	1.18199	6	6	22.9655	3.39069
chr7	73699205	73719702	7q11.23	STX1A	43.0823	36.4501	1.18195	17	18	18.362	12.3445
chr7	3083251	3086421	N/A	Hs.520628	22.3243	18.8889	1.18187	11	12	28.5669	12.0079
chr20	16271462	16272002	N/A	Hs.554692	24.3436	20.5993	1.18176	11	12	21.8378	17.3656
chr2	237449086	237449806	N/A	Hs.565311	30.3305	25.6658	1.18175	11	12	18.0994	16.5985
chr8	66250877	66251333	N/A	Hs.530183	24.6529	20.8618	1.18173	11	12	26.6768	24.8825
chr11	49983766	49984405	N/A	Hs.538950	25.9128	21.9285	1.1817	11	12	22.3392	23.6845
chr19	55132698	55149354	19q13.42	TNNT1	21.2134	17.9517	1.18169	17	18	24.9449	25.6788
chr17	76006845	76027452	17q25.1	EVPL	28.0505	23.7401	1.18157	17	18	37.5562	25.093
chr7	21800207	21800649	N/A	Hs.664228	34.3018	29.0322	1.18151	6	6	13.0196	5.82843
chr9	72319042	72319194	N/A	Hs.545748	26.5591	22.4796	1.18148	11	12	24.5382	18.6246
chr11	45750822	45751871	N/A	Hs.568955	31.643	26.7864	1.18131	11	12	12.9774	15.9025
chr16	56657943	56659303	16q13	MT1F	93.8807	79.4721	1.1813	17	18	34.8032	34.8592
chr16	88512837	88532015	16q24.2	LOC100128882	20.8968	17.6901	1.18127	11	12	27.2357	24.8277
chr6	84666803	84667196	N/A	Hs.558268	21.7677	18.4275	1.18126	11	12	18.3859	19.5998
chr20	44475886	44494603	20q13.12	TTPAL	120.555	102.058	1.18124	17	18	53.586	43.7555
chr1	42733093	42740254	1p34.2	CLDN19	40.3093	34.1272	1.18115	17	18	90.3989	72.6977
chr12	48327941	48328472	N/A	Hs.192497	25.9056	21.9331	1.18112	11	12	21.2412	19.6642
chr19	56545574	56567596	N/A	Hs.658981	34.3133	29.0515	1.18112	6	6	16.3862	7.98282
chr8	63864247	63864968	N/A	Hs.563550	25.6451	21.7126	1.18111	11	12	24.0529	27.7612
chr12	129852127	129854942	N/A	Hs.663835	38.2283	32.3676	1.18107	6	6	16.9899	4.61183
chr8	139727725	140458579	8q24.3	TRAPPC9	60.2577	51.0207	1.18104	17	18	49.4319	43.0679
chr14	68874123	68979366	14q22-q24	ACTN1	60.4922	51.2194	1.18104	17	18	88.7669	83.9371
chr3	15865532	15866335	N/A	Hs.737697	28.8908	24.4632	1.18099	11	12	25.3076	24.2534
chr4	56809860	56822210	4q12	SPINK2	25.3768	21.4891	1.18091	17	18	24.4697	16.4681
chr2	66227079	66227621	N/A	Hs.580308	25.2239	21.3609	1.18084	11	12	15.712	21.0973
chr11	66857087	66860475	11q13.2	LRFN4	34.1357	28.9079	1.18084	17	18	27.9467	24.75
chr19	44671452	44684355	19q13.31	CEACAM19	33.2929	28.1948	1.18082	17	18	40.5024	23.2964
chr9	124006277	124009396	9q33.3	LOC100505588	20.3574	17.2452	1.18047	11	12	17.5276	13.8926
chr2	24513582	24514017	N/A	Hs.240801	37.6846	31.9247	1.18042	11	12	12.9853	13.0748
chr5	75043553	75044087	N/A	Hs.191464	19.6912	16.6826	1.18034	11	12	21.5699	11.9226
chr1	64199423	64199970	N/A	Hs.538055	26.6152	22.5488	1.18034	11	12	20.5122	28.1119
chr10	90227232	90227552	N/A	Hs.538381	22.6571	19.196	1.1803	11	12	17.5408	22.0724
chr20	40696499	40717432	20q12	LOC101927098	19.2287	16.2914	1.1803	6	6	1.96688	22.8415
chr13	94699753	94703902	N/A	Hs.574095	31.9226	27.047	1.18027	11	12	21.3316	23.8779
chr5	172209645	172283797	5q35.1	UBTD2	79.0688	66.9932	1.18025	17	18	70.5151	73.229
chr20	20439387	20440000	N/A	Hs.732133	14.2165	12.0456	1.18022	6	6	3.57717	34.1057
chr21	45502517	45563143	21q22.3	SLC19A1	37.1253	31.4569	1.1802	17	18	70.2125	55.8927
chr17	50133735	50151027	17q21.33	PPP1R9B	40.7782	34.5531	1.18016	17	18	76.7397	68.85
chr19	2476125	2478259	19p13.3	GADD45B	315.756	267.566	1.1801	17	18	86.5262	77.7868
chr21	46135981	46156481	21q22.3	FTCD	26.433	22.4004	1.18002	17	18	44.7537	25.4397
chr17	12991612	13018064	17p12	ELAC2	84.5775	71.6775	1.17997	17	18	49.2268	45.9099
chr10	120654877	120655210	N/A	Hs.577381	30.8072	26.109	1.17994	11	12	26.8688	31.2098
chr4	110014379	110014703	N/A	Hs.543497	25.7201	21.7979	1.17993	11	12	15.4819	21.4211
chr2	74925566	74958892	2p12	LOC105374809	21.1237	17.9028	1.17991	6	6	17.2489	31.4013
chr17	35760897	35765079	17q12	C17orf50	20.8257	17.6504	1.1799	17	18	20.2106	19.0172
chr10	52444058	52444802	N/A	Hs.538491	29.3344	24.8628	1.17986	11	12	18.1255	19.0721
chr14	51103461	51103761	N/A	Hs.564707	27.1219	22.9903	1.17971	11	12	29.4872	17.7137
chr11	129614644	129615065	N/A	Hs.538706	19.6985	16.7018	1.17943	11	12	26.7083	14.6459
chr17	41159653	41160731	17q21.2	KRTAP4-4	18.1189	15.3629	1.1794	17	18	21.0792	23.8649
chr18	38591420	38728317	N/A	Hs.579438	20.4451	17.3353	1.17939	11	12	20.8108	10.8813
chr7	127593635	127601797	7q32.1	FSCN3	30.6891	26.0222	1.17934	17	18	39.4545	26.7944
chr4	45726558	45727269	N/A	Hs.566138	25.1956	21.365	1.17929	11	12	25.8284	14.9774
chr5	72107268	72209570	5q13.2	MAP1B	37.2609	31.5962	1.17928	17	18	76.6751	77.0548
chr19	36054881	36111145	19q13.12	WDR62	30.0383	25.4728	1.17923	17	18	37.7138	41.9951
chr7	37683550	37743835	7p14.1	GPR141	25.3936	21.5345	1.17921	17	18	33.2708	23.0646
chr19	10221433	10231272	19p13.2	S1PR2	37.9586	32.19	1.1792	17	18	86.5386	71.9388
chr5	123086231	123090149	5q23.2	LOC105379152	27.9019	23.6626	1.17915	11	12	22.3492	20.5278
chr3	107465053	107465545	N/A	Hs.572999	32.7226	27.7512	1.17914	11	12	15.9351	20.0303
chrX	132175657	132181440	N/A	Hs.584392	24.6113	20.8742	1.17903	11	12	22.1985	18.4854
chr22	18912774	18936553	22q11.21	PRODH	22.3597	18.9648	1.17901	11	12	56.8998	22.8786
chr15	41309268	41332621	15q15.1	OIP5	218.654	185.474	1.17889	17	18	71.1476	71.9677
chr22	49832404	49853528	22q13.33	LOC105377205	21.2839	18.0542	1.17888	11	12	17.8552	13.2382
chr16	30709223	30709497	N/A	Hs.668698	25.1909	21.3692	1.17884	6	6	5.12483	8.55765
chr5	89921113	89921517	N/A	Hs.544021	32.6157	27.668	1.17882	11	12	22.4898	25.0937
chr15	79121110	79121446	N/A	Hs.27094	22.1411	18.7824	1.17882	11	12	21.4371	16.8842
chr4	19557442	19557731	N/A	Hs.573083	26.2193	22.2432	1.17876	11	12	16.2547	19.4693
chr4	69000472	69000951	N/A	Hs.156241	22.165	18.8045	1.17871	11	12	29.1184	11.8952
chr8	144511284	144517833	8q24.3	RECQL4	51.1655	43.4125	1.17859	17	18	25.0588	18.3412
chr17	18697998	18736119	17p11.2	TRIM16L	30.3586	25.7589	1.17857	17	18	67.2765	50.9934
chr11	73787872	73864611	11q13.4	MRPL48	161.405	136.97	1.17839	17	18	31.5345	18.4876
chr16	30895824	30903560	16p11.2	CTF1	26.5307	22.5144	1.17839	17	18	24.0371	29.8413
chr17	81932384	81937328	17q25.3	PYCR1	84.7182	71.8949	1.17836	17	18	92.6786	80.6594
chr4	152207420	152225870	N/A	Hs.551755	31.3744	26.6286	1.17822	11	12	31.5832	21.9909
chr3	52245725	52250599	3p21.2	PPM1M	191.535	162.566	1.17819	17	18	62.0264	57.5721
chr11	70676659	70677234	N/A	Hs.656101	34.0481	28.9007	1.17811	6	6	17.2888	4.59047
chr8	78731849	78732353	N/A	Hs.545364	28.8034	24.4506	1.17802	11	12	25.8187	17.039
chr2	239734955	239735538	N/A	Hs.60351	19.1929	16.2929	1.17799	6	6	2.14308	24.7875
chr19	36773118	36777078	19q13.12	LOC728485	27.6606	23.4814	1.17798	6	6	14.4736	4.74912
chr21	44331574	44332402	N/A	Hs.655733	28.1205	23.872	1.17797	6	6	9.61221	5.80472
chr16	35363416	35391713	16p11.1	LINC01566	34.5321	29.3154	1.17795	6	6	11.2365	3.46549
chr2	48845178	48845797	N/A	Hs.364048	22.325	18.953	1.17791	11	12	11.966	14.4859
chr6	72620019	72620631	N/A	Hs.561625	22.9655	19.4976	1.17786	11	12	24.5363	16.0259
chrX	129645259	129654956	Xq26.1	APLN	27.9675	23.7447	1.17784	17	18	35.1353	25.1296
chr10	100140559	100140887	N/A	Hs.538366	24.5726	20.8627	1.17782	11	12	18.6946	15.0101
chr1	23553947	23557914	N/A	Hs.156737	25.1091	21.3189	1.17779	11	12	23.574	20.6502
chr11	26189123	26663289	11p14.3-p14.2	ANO3	19.3945	16.4675	1.17775	17	18	31.1603	32.2036
chr6	132816802	132816877	6q23.2	SNORD100	56.6104	48.0685	1.1777	11	12	16.4993	14.4108
chr9	119353855	119356154	N/A	Hs.677099	15.2958	12.988	1.17768	6	6	12.6968	33.7404
chr3	17157162	17742739	3p24.3	TBC1D5	134.593	114.294	1.17761	17	18	74.1466	80.8111
chr16	8574605	8575106	N/A	Hs.280924	41.7374	35.4427	1.1776	11	12	10.1647	19.1721
chr6	120195187	120195397	N/A	Hs.544444	21.025	17.8553	1.17752	11	12	26.255	13.0646
chr7	33633503	33633741	N/A	Hs.547760	25.765	21.881	1.17751	11	12	22.5512	24.7061
chr17	59155499	59206709	17q22	PRR11	411.798	349.741	1.17744	17	18	76.2679	77.3114
chr6	41335620	41350887	6p21.1	NCR2	41.3237	35.0988	1.17736	17	18	70.3283	62.9609
chr1	80340257	80340665	N/A	Hs.563897	23.6122	20.0559	1.17732	11	12	20.6926	16.9876
chr19	15468645	15479504	19p13.12	PGLYRP2	20.6779	17.5639	1.1773	17	18	27.2085	16.7049
chr15	90074511	90081464	N/A	Hs.655249	58.6904	49.8524	1.17728	6	6	21.1589	31.9129
chr12	71439770	71586310	12q21.1	LGR5	19.0414	16.1741	1.17728	17	18	28.3673	36.8226
chr19	4292227	4302439	19p13.3	TMIGD2	31.1471	26.457	1.17727	17	18	72.4383	64.2255
chr12	32679200	32745650	12p11.21	DNM1L	170.817	145.096	1.17727	17	18	67.8266	67.008
chr7	48713767	48714433	N/A	Hs.545026	22.1385	18.8051	1.17726	11	12	17.9227	15.7
chr16	176651	177522	16p13.3	HBA1	36.1955	30.7485	1.17715	6	6	24.9228	20.2311
chr17	8249255	8270491	17p13.1	PFAS	208.351	176.999	1.17713	17	18	28.7478	33.8053
chr21	42009194	42024920	21q22.3	ZNF295-AS1	39.8262	33.8344	1.17709	17	18	42.0465	43.3598
chr2	55945824	56177554	2p16.1	LOC105374690	22.7636	19.3394	1.17706	6	6	3.94459	15.7501
chr8	33813184	33813920	N/A	Hs.130639	26.0991	22.1737	1.17703	11	12	23.7982	21.0339
chr13	30477311	30477942	N/A	Hs.564598	22.8185	19.3872	1.17699	11	12	25.0286	21.6723
chr3	139517434	139539829	3q23	RBP1	31.5727	26.8257	1.17696	17	18	59.4175	32.8178
chr3	155869430	155943679	3q25.31	GMPS	125.475	106.613	1.17692	6	6	113.447	108.859
chr12	118032687	118062430	12q24.23	WSB2	214.204	182.011	1.17687	17	18	87.9665	89.272
chr12	54369129	54391609	12q13.13	ZNF385A	33.7259	28.6609	1.17672	17	18	18.0294	22.8307
chr19	50906352	50910745	19q13.41	KLK4	37.7057	32.0438	1.17669	17	18	43.7416	37.2625
chr5	6718164	6719374	N/A	Hs.669866	36.6699	31.1643	1.17666	6	6	25.9467	10.1701
chr13	95578202	95644706	13q32.1	DZIP1	20.4461	17.3767	1.17664	17	18	34.7092	22.5066
chr1	212830141	212847649	1q32.3	SPATA45	23.3942	19.8845	1.1765	17	18	28.408	23.3242
chr2	45373322	45373642	N/A	Hs.565568	21.61	18.3681	1.17649	11	12	24.1358	17.0025
chr10	132511559	132518254	N/A	Hs.142505	18.1564	15.4342	1.17637	6	6	3.784	27.9992
chr6	8860695	8861179	N/A	Hs.544727	19.7466	16.7863	1.17635	11	12	20.5379	14.243
chr19	36003299	36008793	19q13.12	SYNE4	33.2224	28.2421	1.17634	17	18	23.0532	24.5282
chr9	6214591	6257983	9p24.1	IL33	21.7574	18.4959	1.17634	17	18	33.9589	24.7227
chr12	120962798	120963077	N/A	Hs.539160	23.7849	20.2195	1.17634	11	12	22.5782	20.771
chr8	42697419	42737407	8p11.21	CHRNB3	23.3835	19.8786	1.17631	17	18	34.012	28.1465
chr18	40936194	40936431	N/A	Hs.541076	27.3121	23.2199	1.17624	11	12	30.1916	16.6341
chr4	25882057	25882210	N/A	Hs.543672	25.5708	21.74	1.17621	11	12	17.4236	22.2156
chr14	90489007	90491637	N/A	Hs.122228	31.5483	26.8238	1.17613	6	6	10.6456	6.62934
chr3	112157	197407	3p26.3	CHL1-AS2	32.9636	28.0276	1.17611	6	6	6.52441	4.31254
chr20	62183025	62203568	20q13.33	MTG2	32.9826	28.0442	1.17609	17	18	41.4586	31.3679
chr1	15735088	15741392	1p36.21	SLC25A34	31.5187	26.8034	1.17593	17	18	33.0324	27.1231
chr12	57931449	57936164	12q14.1	LOC100506844	57.3608	48.7794	1.17592	6	6	81.2352	78.5469
chr19	5904841	5910252	19p13.3	VMAC	31.3971	26.7006	1.1759	11	12	24.396	24.0608
chr17	74776483	74839783	17q25.1	TMEM104	29.2473	24.8731	1.17586	17	18	20.6082	19.8398
chr20	6794937	6795478	N/A	Hs.557513	21.4133	18.2126	1.17574	11	12	14.3481	13.6677
chr13	76880169	76886405	13q22.3	KCTD12	36.3554	30.9217	1.17573	17	18	56.98	45.0752
chr11	27999852	28000507	N/A	Hs.572124	34.8779	29.6655	1.17571	11	12	8.76168	20.3582
chrY	14522578	14844945	Yq11.221	NLGN4Y	23.8173	20.258	1.1757	17	18	51.6078	41.349
chr8	92883530	92966150	8q22.1	TRIQK	60.9712	51.8608	1.17567	6	6	63.8642	76.0522
chr19	10106223	10111299	19p13.2	PPAN	198.135	168.534	1.17564	17	18	22.6964	20.3606
chr6	136325447	136328932	N/A	Hs.571194	21.5947	18.3715	1.17545	11	12	25.6971	18.2513
chr10	18542637	18543719	N/A	Hs.136443	24.5193	20.8601	1.17541	11	12	22.7061	22.3113
chr15	90678033	90678472	N/A	Hs.378070	42.3074	35.9948	1.17538	11	12	15.9214	20.1426
chr6	12537325	12537695	N/A	Hs.195634	21.3149	18.1361	1.17527	11	12	18.4488	11.4737
chr2	96875882	96986600	2q11.2	FAM178B	23.905	20.34	1.17527	17	18	25.9878	14.1634
chr10	29435946	29436421	N/A	Hs.659492	19.0625	16.2209	1.17519	6	6	10.8745	26.6214
chrX	48786540	48794311	Xp11.23	GATA1	30.6859	26.1118	1.17518	17	18	65.3172	55.0323
chr4	35435439	35471481	N/A	Hs.334095	24.9031	21.1912	1.17516	11	12	16.6898	17.7465
chr19	10654261	10692419	19p13.2	ILF3	147.825	125.797	1.17511	17	18	92.2377	80.1484
chr22	43166622	43187131	22q13.2	TTLL12	110.864	94.3497	1.17503	17	18	30.3624	33.4819
chr1	26177490	26189884	1p36.11	CNKSR1	22.4931	19.1428	1.17501	17	18	26.7777	13.5287
chr20	58515379	58619892	20q13.32	APCDD1L-AS1	24.2142	20.6082	1.17498	17	18	63.6668	50.3672
chr7	113233316	113233709	N/A	Hs.544906	23.1966	19.7425	1.17496	11	12	14.8191	14.5336
chr6	31777518	31795935	6p21.33	VARS	71.9661	61.2506	1.17495	17	18	108.963	100.986
chr4	1721383	1745178	4p16.3	TACC3	99.4827	84.6871	1.17471	17	18	37.4878	22.4927
chr2	182240184	182464123	N/A	Hs.680373	28.8918	24.5952	1.17469	11	12	16.949	21.8715
chr16	21258518	21303136	16p12.2	CRYM	39.173	33.3479	1.17467	17	18	40.8594	64.8978
chr17	56791913	56833990	17q22	C17orf67	37.722	32.1134	1.17465	17	18	56.7188	44.5957
chr13	45393316	45434016	13q14.13	SLC25A30	40.5825	34.5487	1.17465	17	18	68.4214	54.4391
chr9	133636363	133659344	9q34.2	DBH	24.1143	20.5295	1.17461	17	18	24.521	17.1663
chr17	799313	979766	17p13.3	NXN	34.4046	29.2901	1.17461	11	12	17.9565	22.8444
chr1	235223685	235224261	N/A	Hs.709640	37.4207	31.8592	1.17457	6	6	32.4295	20.1173
chr9	78297075	78330093	9q21.2	PSAT1	172.603	146.951	1.17456	17	18	87.9989	89.0551
chr1	56414571	56415962	1p32.2	LINC01767	25.3258	21.5636	1.17447	11	12	26.3689	17.6789
chr1	109492830	109500441	1p13.3	CYB561D1	84.581	72.0198	1.17441	6	6	23.1477	21.0007
chr16	30573219	30586038	16p11.2	ZNF785	27.7441	23.6242	1.17439	17	18	51.8128	40.8296
chr12	120469857	120498495	12q24.31	DYNLL1	1335.91	1137.58	1.17434	17	18	35.0608	28.5485
chr17	36194869	36196748	17q12	CCL3L3	2908.66	2476.9	1.17432	11	12	27.4629	36.6459
chr7	22856085	22861579	N/A	Hs.553139	29.5835	25.1926	1.1743	6	6	16.1066	15.2576
chr7	3140917	3158573	7p22.2	LOC100129603	21.3453	18.1778	1.17425	6	6	7.90361	15.688
chr2	85315709	85316844	2p11.2	LOC100996506	49.5996	42.2395	1.17425	6	6	62.7377	43.313
chr12	42458338	42589770	12q12	PRICKLE1	36.24	30.8629	1.17422	17	18	69.4066	55.8842
chr19	57389850	57403497	19q13.43	ZNF548	119.293	101.596	1.17419	17	18	114.861	93.1106
chr8	17026458	17026825	N/A	Hs.245558	21.8574	18.6148	1.17419	11	12	23.2461	15.68
chrX	44146302	44146712	N/A	Hs.546112	25.2349	21.4938	1.17406	11	12	23.2001	17.0301
chr17	17180879	17183257	N/A	Hs.733175	18.8789	16.0801	1.17405	6	6	17.1827	41.8387
chr20	10659568	10661342	N/A	Hs.664262	32.6933	27.8472	1.17403	6	6	19.9169	4.03063
chr4	89724099	89838324	4q22.1	SNCA	24.095	20.5235	1.17402	17	18	61.6461	38.4987
chr10	101353299	101353769	N/A	Hs.550255	20.6188	17.5631	1.17398	11	12	24.2021	14.4188
chr6	32168206	32178111	6p21.32	AGPAT1	54.9125	46.7746	1.17398	17	18	75.9989	70.8967
chr11	8075541	8075988	N/A	Hs.610976	20.7993	17.7181	1.1739	6	6	3.03596	20.627
chr2	27086738	27100751	2p23.3	KHK	30.5888	26.0578	1.17388	17	18	24.0786	26.7383
chr19	34404398	34426168	19q13.11	PDCD2L	146.148	124.507	1.17381	17	18	19.231	27.2904
chr2	102987322	102988565	N/A	Hs.128108	20.1512	17.1679	1.17378	11	12	21.0317	9.19733
chr10	51633018	51635285	N/A	Hs.688481	14.3074	12.1895	1.17374	6	6	28.1929	42.6734
chr11	61946722	61964465	11q12.3	BEST1	44.0557	37.5345	1.17374	17	18	96.2158	90.0383
chr3	63628160	63628712	N/A	Hs.139204	23.6381	20.1402	1.17368	11	12	15.9227	15.5578
chr6	73303369	73303869	N/A	Hs.575322	26.6355	22.6943	1.17366	11	12	25.6749	10.2541
chr13	80335976	80341115	13q31.1	SPRY2	66.2426	56.4429	1.17362	17	18	37.4782	45.2878
chr11	28679548	28683469	N/A	Hs.577270	20.9225	17.8275	1.17361	11	12	27.4601	17.1818
chr4	55346114	55373100	4q12	SRD5A3	23.9497	20.4069	1.17361	17	18	44.0248	31.5509
chr1	40979299	41012565	1p34.2	CTPS1	155.91	132.85	1.17358	17	18	39.3272	30.9682
chr11	60913899	60923443	11q12.2	TMEM109	170.477	145.269	1.17353	17	18	33.5489	27.9482
chr1	201888669	201899346	1q32.1	SHISA4	28.0429	23.8966	1.17351	17	18	23.9892	23.644
chr14	41127329	41127734	N/A	Hs.233165	29.9183	25.495	1.1735	11	12	19.5291	13.6173
chr2	67273523	67276322	N/A	Hs.580307	24.6831	21.0339	1.17349	11	12	26.3705	12.9649
chr20	52161459	52161990	N/A	Hs.708461	52.4683	44.7118	1.17348	6	6	17.2985	5.87869
chr8	486364	488512	N/A	Hs.637141	24.2359	20.653	1.17348	11	12	18.1268	18.8858
chr10	80663148	80663706	N/A	Hs.562277	27.7652	23.6611	1.17346	11	12	21.7071	20.6664
chr6	41381392	41383128	6p21.1	LOC100505711	44.1342	37.6111	1.17344	6	6	2.57563	10.4267
chr3	49023954	49024357	N/A	Hs.666471	51.1665	43.6059	1.17339	6	6	4.83242	7.95053
chr6	26219455	26219893	N/A	Hs.566573	24.812	21.1483	1.17324	11	12	32.239	21.5868
chr3	195094588	195096057	3q29	XXYLT1-AS1	25.7491	21.9478	1.17319	11	12	17.268	25.773
chr2	62196127	62224731	2p15	B3GNT2	318.102	271.145	1.17318	17	18	123.402	117.453
chr7	128027071	128032273	7q32.1	LRRC4	22.2179	18.9405	1.17304	17	18	30.9626	21.8369
chr8	127013154	127021014	8q24.21	PCAT1	22.1365	18.8714	1.17302	11	12	26.8886	21.9271
chr7	112446084	112446917	N/A	Hs.657074	17.4641	14.8888	1.17297	6	6	1.49934	31.9316
chr8	124917868	124918375	N/A	Hs.651482	25.4075	21.661	1.17296	11	12	9.9805	19.4405
chr2	23927201	24001000	2p23.3	UBXN2A	229.676	195.812	1.17294	17	18	73.2043	68.2127
chr20	49278178	49289260	20q13.13	ZFAS1	1361.86	1161.12	1.17288	6	6	61.0382	68.8181
chr17	36591791	36600804	17q12	DHRS11	86.2383	73.5291	1.17285	17	18	49.6278	50.1422
chr12	56237807	56258391	12q13.3	ANKRD52	58.8096	50.1448	1.17279	6	6	14.7466	12.7153
chr5	36191899	36192554	N/A	Hs.561456	26.8813	22.9221	1.17272	11	12	22.4429	21.3969
chr12	93707791	93737823	12q22	LOC101928731	16.5593	14.1206	1.17271	6	6	20.1039	35.9667
chr1	246724076	246768137	1q44	SCCPDH	67.1869	57.2931	1.17269	17	18	62.0063	49.7251
chr1	18385828	18389041	N/A	Hs.576343	24.2281	20.6606	1.17267	11	12	29.1543	22.9798
chr2	105360826	105438773	2q12.2	FHL2	54.5024	46.4788	1.17263	17	18	95.7676	74.0735
chr14	58370022	58395641	N/A	Hs.710364	20.1561	17.1895	1.17258	11	12	20.5073	11.0519
chr19	1300241	1300792	N/A	Hs.137274	33.7157	28.754	1.17256	6	6	29.5573	2.04312
chr10	79703227	79712757	10q22.3	NUTM2B	29.3337	25.0176	1.17252	17	18	19.9423	23.5012
chr4	85475131	86002670	4q21.23-q21.3	ARHGAP24	34.8146	29.6948	1.17241	17	18	51.8105	43.1494
chr8	52724365	52725345	N/A	Hs.545430	29.4997	25.1636	1.17232	11	12	17.123	14.5524
chr18	55571748	55572561	N/A	Hs.666301	30.5786	26.0847	1.17228	6	6	14.4578	2.71576
chr2	153296194	153296785	N/A	Hs.112731	19.6654	16.7754	1.17228	11	12	21.7659	25.7469
chr17	35092207	35092660	N/A	Hs.637082	28.1162	23.9858	1.1722	11	12	16.9448	20.0529
chr7	46969701	47027481	N/A	Hs.571336	21.8846	18.6702	1.17216	11	12	16.9891	11.3335
chrY	13703567	13706024	Yq11.221	TMSB4Y	41.5129	35.4159	1.17216	17	18	48.234	45.5356
chr1	175870658	175881830	N/A	Hs.575906	20.6601	17.6262	1.17212	11	12	19.6145	16.382
chr2	105959081	105962006	N/A	Hs.122288	23.9549	20.439	1.17202	11	12	21.2924	9.12734
chr14	23561097	23568076	14q11.2	LOC102724814	54.2018	46.2523	1.17187	6	6	81.0826	72.0047
chr1	235975830	236065181	1q42.3	NID1	54.5598	46.5594	1.17183	17	18	86.6717	97.232
chr1	23790789	23795539	1p36.11	LYPLA2	101.286	86.4346	1.17182	17	18	42.0939	37.7472
chr7	48708502	48711582	N/A	Hs.616647	50.6947	43.2627	1.17179	6	6	4.86953	17.7899
chr18	13882042	13915707	18p11.21	MC2R	23.5047	20.059	1.17178	17	18	62.5291	48.244
chr10	50736526	50736991	N/A	Hs.538496	21.7206	18.5371	1.17174	11	12	19.1286	12.6962
chr5	28279056	28281621	N/A	Hs.582386	20.1066	17.1597	1.17173	11	12	33.0692	20.1799
chr10	48684815	48982956	10q11.23	WDFY4	70.7153	60.3512	1.17173	17	18	76.5637	69.95
chr11	62789815	62789885	11q12.3	MIR6748	138.11	117.873	1.17169	6	6	26.3146	15.7108
chr6	166678179	166678509	N/A	Hs.544326	18.0114	15.3724	1.17167	11	12	20.4316	9.81992
chr19	2425624	2427916	19p13.3	TIMM13	78.3783	66.8972	1.17162	17	18	116.276	111.918
chr1	161118072	161125446	1q23.3	NIT1	71.57	61.0866	1.17162	17	18	89.9198	75.1336
chr15	72199029	72231624	15q23	PKM	453.011	386.681	1.17154	17	18	98.8736	89.3733
chr4	54849149	54849322	N/A	Hs.543613	21.0881	18.0005	1.17153	11	12	21.543	13.4697
chr13	25096138	25098567	13q12.13	PABPC3	639.774	546.106	1.17152	17	18	186.798	194.466
chr14	73490934	73493401	14q24.3	RIOX1	131.155	111.955	1.1715	17	18	60.9812	23.2405
chr1	192809039	192812277	1q31.2	RGS2	307.077	262.127	1.17148	17	18	56.8934	49.9522
chr10	649948	665169	10p15.3	PRR26	20.5377	17.5316	1.17147	17	18	26.3559	28.725
chr12	50175780	50283570	12q13.12	LIMA1	125.005	106.709	1.17145	17	18	70.6402	70.0037
chr2	233718792	233773299	2q37.1	UGT1A4	19.4768	16.6266	1.17142	11	12	35.7128	6.07063
chr6	135629404	135630268	N/A	Hs.520403	26.3802	22.5199	1.17142	11	12	21.7522	21.6176
chr20	55607856	55608377	N/A	Hs.542287	23.6082	20.1538	1.1714	11	12	30.79	15.7756
chr17	34080881	34082224	N/A	Hs.652627	30.06	25.662	1.17138	11	12	17.1775	16.3279
chr17	18327860	18363563	17p11.2	SHMT1	90.5514	77.3046	1.17136	17	18	106.918	98.0049
chr21	45263928	45287912	21q22.3	POFUT2	91.6728	78.2658	1.1713	17	18	80.039	68.517
chr8	104489231	104589024	8q22.3	LRP12	21.0631	17.9828	1.17129	17	18	26.2797	19.1109
chr3	174023392	174024164	N/A	Hs.657235	17.8681	15.2552	1.17128	6	6	3.30194	27.6513
chr12	112791538	112898881	12q24.13	RPH3A	23.0539	19.6838	1.17121	17	18	20.7786	17.4939
chr3	134794733	134796647	N/A	Hs.672024	47.7298	40.7527	1.1712	6	6	24.8187	26.7838
chr7	146106806	146107355	N/A	Hs.583098	33.4685	28.5779	1.17113	11	12	12.5414	18.6058
chr11	29594429	29630677	N/A	Hs.577275	15.6308	13.3472	1.17109	6	6	4.02847	30.8401
chr5	178149463	178153960	5q35.3	NHP2	475.813	406.302	1.17108	17	18	97.627	93.9174
chr5	10352700	10354049	N/A	Hs.98470	30.6331	26.1587	1.17105	6	6	5.76265	6.19591
chr17	4610449	4617647	17p13.2	LINC01996	22.8942	19.5511	1.17099	6	6	2.37228	10.5797
chr2	102619689	102711350	2q12.1	SLC9A2	26.0394	22.2378	1.17095	17	18	35.4531	24.956
chr10	114280730	114405143	10q25.3	AFAP1L2	59.2129	50.569	1.17093	17	18	98.8903	72.1897
chr15	40161009	40221136	15q15.1	BUB1B	124.185	106.06	1.1709	17	18	87.7617	82.0323
chr5	73173196	73175143	5q13.2	TMEM174	28.125	24.0212	1.17084	17	18	63.0779	53.5058
chr4	54007279	54008241	N/A	Hs.126593	27.0181	23.0772	1.17077	11	12	18.7736	17.1179
chr1	211743457	211830772	1q32.3	LPGAT1	90.8298	77.585	1.17071	17	18	97.0735	95.5869
chr1	236523069	236524508	1q43	LGALS8-AS1	32.2	27.5059	1.17066	6	6	8.60172	3.18725
chr19	6306142	6360359	19p13.3	ACER1	20.4449	17.4655	1.17059	17	18	16.4529	13.5988
chr5	169601960	169603865	N/A	Hs.710145	17.4127	14.8757	1.17055	6	6	2.75141	29.4265
chr12	52285913	52291515	12q13.13	KRT81	23.4572	20.0409	1.17047	17	18	21.569	18.7017
chr2	45648733	45652047	2p21	LOC102724965	16.8836	14.425	1.17044	6	6	3.62807	34.5496
chr15	39512481	39519854	N/A	Hs.734239	25.4866	21.7754	1.17043	11	12	22.8822	19.9071
chr11	64300391	64304767	11q13.1	CATSPERZ	43.77	37.4015	1.17027	6	6	8.33397	1.96331
chr12	106680758	106684700	12q23.3	LOC100505978	18.3028	15.6402	1.17024	6	6	2.31053	28.5284
chr16	4185103	4185328	N/A	Hs.560457	27.3184	23.3454	1.17018	11	12	16.2552	13.6975
chr16	23388493	23453215	16p12.2	COG7	58.2579	49.7858	1.17017	17	18	31.5843	12.2134
chr9	97404706	97437639	N/A	Hs.640699	28.0913	24.0067	1.17014	11	12	13.2067	17.4336
chr15	64739894	64775571	15q22.31	RBPMS2	85.3004	72.8975	1.17014	17	18	87.5747	59.1643
chr12	110452486	110468835	12q24.11	GPN3	104.123	88.9895	1.17007	17	18	116.937	117.718
chr3	193977624	193978103	N/A	Hs.145851	26.1342	22.3368	1.17	11	12	25.0068	17.2821
chr6	153003027	153003798	N/A	Hs.365618	21.2153	18.1329	1.16999	11	12	27.1305	12.1808
chr10	75210154	75231448	10q22.2	VDAC2	582.356	497.755	1.16997	17	18	136.534	144.161
chr16	1790413	1794908	16p13.3	IGFALS	31.4097	26.8469	1.16996	17	18	53.9092	38.3231
chr18	61333582	61555773	18q21.33	CDH20	22.7707	19.4637	1.16991	17	18	34.8714	34.4648
chr6	126106645	126106947	N/A	Hs.486398	27.9328	23.8767	1.16988	11	12	10.697	16.0539
chr1	112715331	112717794	1p13.2	LOC105378910	21.8481	18.6758	1.16986	11	12	24.4825	12.7191
chr1	40863913	40876670	N/A	Hs.524787	22.1738	18.9543	1.16985	11	12	31.9798	11.6774
chr6	53740830	53747016	N/A	Hs.563387	30.3095	25.9108	1.16976	11	12	14.1173	20.816
chr1	227948136	227949243	N/A	Hs.576523	24.4632	20.9132	1.16975	11	12	26.428	25.5421
chr22	38704561	38738265	22q13.1	GTPBP1	48.6357	41.5787	1.16973	17	18	106.306	89.8198
chr3	125801170	125801322	N/A	Hs.542994	29.8406	25.5127	1.16964	11	12	22.3534	20.9243
chr12	83135796	83136436	N/A	Hs.538555	22.5171	19.2514	1.16964	11	12	22.9802	16.2976
chr13	21153595	21176602	13q12.11	SKA3	63.2357	54.0644	1.16964	17	18	36.1846	32.6704
chr20	2295967	2341079	20p13	TGM3	22.3197	19.0855	1.16946	17	18	20.3858	10.4812
chr16	69741854	69754968	16q22.1	NOB1	210.814	180.268	1.16945	17	18	83.4865	72.2598
chr1	153606883	153613168	1q21.3	S100A16	38.1069	32.5854	1.16945	17	18	68.4439	65.1514
chr6	34018643	34155622	6p21.31	GRM4	30.4147	26.0081	1.16943	17	18	30.1181	21.3765
chr7	26429444	26430643	N/A	Hs.129329	24.9385	21.3254	1.16942	11	12	22.0406	15.303
chr4	74316879	74317292	N/A	Hs.543569	27.9672	23.9155	1.16942	11	12	19.8487	14.916
chr20	31968002	31998453	20q11.21	XKR7	20.1144	17.2012	1.16936	17	18	27.9184	23.2583
chr10	102673727	102714433	10q24.32	ARL3	62.5547	53.4951	1.16935	17	18	117.308	110.668
chr1	27872531	27886685	1p35.3	THEMIS2	118.115	101.01	1.16934	17	18	72.3193	76.1201
chr2	24544067	24544163	N/A	Hs.562974	26.8897	22.9959	1.16933	11	12	16.7247	22.9428
chr8	104379424	104467075	8q22.3	DPYS	19.7435	16.8847	1.16932	17	18	33.7388	10.5675
chr21	34668953	34718227	21q22.12	CLIC6	201.677	172.476	1.1693	17	18	71.1428	77.3853
chr11	57536841	57550274	11q12.1	SMTNL1	28.7282	24.5692	1.16928	17	18	20.3443	16.482
chr8	144095035	144097527	8q24.3	CYC1	946.835	809.771	1.16926	17	18	22.1895	23.7124
chr8	100106809	100107192	N/A	Hs.545310	32.6145	27.8938	1.16924	11	12	26.5351	17.9654
chr6	166499708	166500282	N/A	Hs.667112	17.4715	14.9431	1.1692	6	6	17.1943	29.8869
chrX	134173929	134174335	N/A	Hs.545985	27.9956	23.9448	1.16917	11	12	21.9304	27.1192
chr1	9848276	9910322	1p36.22	CTNNBIP1	40.5972	34.7243	1.16913	17	18	55.5627	51.7665
chr7	128524015	128524390	N/A	Hs.544878	23.5861	20.1741	1.16913	11	12	28.7353	18.6393
chr5	135534282	135535949	5q31.1	NEUROG1	26.3681	22.5542	1.1691	17	18	18.1117	16.0962
chr9	35673859	35681159	9p13.3	CA9	37.6842	32.2338	1.16909	17	18	52.2864	37.849
chr1	6264272	6393766	1p36.31	ACOT7	131.93	112.85	1.16907	17	18	142.935	141.665
chr8	22685169	22685723	N/A	Hs.566922	22.701	19.419	1.16901	11	12	24.2402	14.1794
chr9	65671956	65672464	N/A	Hs.545759	30.0957	25.7447	1.169	11	12	13.0067	14.4467
chr12	6556870	6568332	12p13.31	NOP2	190.48	162.942	1.169	17	18	104.965	103.668
chr11	57712523	57819180	11q12.1	TMX2-CTNND1	106.255	90.8968	1.16896	6	6	15.7593	43.6107
chr17	8067913	8068525	N/A	Hs.304539	20.7294	17.7347	1.16886	11	12	27.7576	10.2952
chr19	36379350	36380912	N/A	Hs.529102	24.6491	21.0884	1.16885	11	12	18.0567	16.4487
chr11	46277638	46321422	11p11.2	CREB3L1	30.0676	25.7258	1.16877	17	18	48.5498	39.5684
chr3	134776089	135260467	3q22.2	EPHB1	64.9959	55.6118	1.16874	17	18	84.6952	80.507
chr6	41189749	41201233	6p21.1	TREML2	46.4554	39.7501	1.16869	17	18	52.4595	17.6668
chr5	178237616	178590555	5q35.3	COL23A1	29.2239	25.006	1.16867	17	18	21.0754	18.057
chr17	78174079	78187208	17q25.3	TK1	198.123	169.531	1.16865	17	18	40.9567	41.5981
chr17	18225593	18244875	17p11.2	LLGL1	55.5233	47.5111	1.16864	17	18	45.0442	39.5551
chr21	41420329	41459214	21q22.3	MX1	4463.68	3819.6	1.16863	17	18	47.5178	48.6808
chr1	229508391	229514272	N/A	Hs.229275	31.2565	26.7493	1.1685	6	6	19.0651	5.39257
chr17	45024975	45030091	N/A	Hs.656393	41.3232	35.3669	1.16841	6	6	8.64434	6.35333
chr11	85551454	85551849	N/A	Hs.551300	19.5703	16.7498	1.16839	11	12	22.733	14.8544
chr21	15416708	15417117	N/A	Hs.561037	21.7627	18.6264	1.16838	11	12	26.4114	13.501
chr8	63704755	63751677	N/A	Hs.583932	22.5584	19.3084	1.16832	11	12	22.8032	20.8238
chr3	32842210	32842958	N/A	Hs.517884	27.4653	23.5092	1.16828	11	12	27.5187	22.9583
chr19	4903080	4962154	19p13.3	UHRF1	174.738	149.582	1.16817	17	18	86.4721	81.9889
chr2	95537968	95538469	N/A	Hs.552467	20.771	17.7809	1.16816	11	12	21.4249	12.7252
chr2	95232060	95259774	N/A	Hs.574776	23.1313	19.8019	1.16814	11	12	14.1028	15.1724
chr5	155340588	155340796	N/A	Hs.543836	27.1966	23.2828	1.1681	11	12	17.3852	17.6652
chr14	75176928	75177398	N/A	Hs.560267	21.5096	18.4147	1.16807	11	12	22.8373	10.4873
chr21	44455486	44458856	21q22.3	LRRC3	31.211	26.7208	1.16804	17	18	27.4611	28.6421
chr16	28842411	28859562	16p11.2	TUFM	320.97	274.827	1.1679	17	18	70.1766	60.9644
chr7	101085424	101097967	7q22.1	TRIM56	89.3767	76.5278	1.1679	17	18	19.5829	26.7887
chr17	5019214	5020093	17p13.2	LOC102724009	31.1404	26.665	1.16784	6	6	5.09245	3.18942
chr5	180300690	180353387	5q35.3	GFPT2	24.5509	21.0253	1.16768	17	18	25.7073	16.8965
chr22	30693782	30907824	22q12.2	OSBP2	24.5351	21.013	1.16762	17	18	37.5234	33.7615
chr8	17525435	17525981	N/A	Hs.583842	22.1147	18.9403	1.1676	11	12	34.9883	21.4799
chr11	19345240	19350661	N/A	Hs.577266	25.4518	21.7987	1.16758	11	12	39.2608	24.7415
chr13	112894378	113099739	13q34	MCF2L	34.8374	29.8372	1.16758	17	18	109.143	97.4663
chr1	155208699	155213839	1q22	MTX1	163.155	139.739	1.16757	17	18	38.2516	28.5351
chr8	60281497	60281956	N/A	Hs.127398	31.5399	27.0137	1.16755	11	12	9.10267	22.7206
chr22	19889770	19889918	N/A	Hs.623316	25.7358	22.0428	1.16754	6	6	15.8625	3.29671
chr10	3141601	3148629	10p15.2	PITRM1-AS1	17.8177	15.2615	1.16749	6	6	15.6233	31.3237
chr21	44550357	44551505	21q22.3	KRTAP10-2	21.9449	18.7973	1.16745	11	12	35.9246	22.0614
chr18	21612269	21630247	18q11.2	SNRPD1	265.04	227.031	1.16742	17	18	103.525	102.771
chr14	94462721	94476333	14q32.13	SERPINA9	31.905	27.3301	1.1674	17	18	63.7603	64.1939
chr14	68650778	68730218	N/A	Hs.574183	25.7121	22.0256	1.16737	11	12	23.7001	27.0001
chr7	18286200	18286586	N/A	Hs.566782	20.5394	17.5946	1.16737	11	12	16.7555	11.99
chr1	12166948	12209222	1p36.22	TNFRSF1B	119.877	102.691	1.16736	17	18	32.5807	36.388
chr2	219543663	219550595	2q35	TMEM198	30.1617	25.838	1.16734	17	18	20.0099	18.9052
chr9	36572862	36677683	9p13.2	MELK	296.201	253.741	1.16733	17	18	43.842	39.8345
chr20	51782717	51802523	20q13.2	SALL4	30.1529	25.8309	1.16732	17	18	66.2947	59.7034
chr3	50414917	50415673	N/A	Hs.656373	27.0006	23.1315	1.16726	6	6	5.67956	6.77065
chr7	88796260	88797987	N/A	Hs.556035	22.1919	19.0129	1.1672	6	6	3.0907	13.9759
chr19	5830626	5839753	19p13.3	FUT6	38.4779	32.9687	1.1671	17	18	95.3117	77.0556
chr10	98247686	98268250	10q24.2	LOXL4	28.4086	24.343	1.16701	17	18	40.2542	34.0939
chr17	58192724	58205174	17q22	EPX	25.5733	21.9143	1.16697	17	18	24.6407	21.4521
chr2	73233431	73253022	2p13.2	CCT7	740.047	634.194	1.16691	17	18	72.6832	71.7146
chr20	3227417	3241483	20p13	SLC4A11	24.3903	20.902	1.16689	17	18	27.5835	23.2744
chr11	2718775	2719509	N/A	Hs.665624	30.0129	25.7206	1.16688	6	6	11.2986	3.8886
chr8	104470181	104470595	N/A	Hs.545286	23.1742	19.8601	1.16687	11	12	31.818	20.6098
chr3	100334718	100355634	3q12.2	NIT2	472.748	405.149	1.16685	17	18	50.7046	43.7386
chr19	48705718	48719898	19q13.33	MAMSTR	37.0238	31.7314	1.16679	17	18	20.9798	21.6494
chr1	115641953	115698224	1p13.1	VANGL1	21.3871	18.3299	1.16678	17	18	28.6988	27.3338
chr8	1373315	1381394	N/A	Hs.583886	21.0076	18.005	1.16677	11	12	21.6775	12.1055
chr1	12824380	12831410	1p36.21	PRAMEF11	22.3904	19.1905	1.16675	6	6	9.43332	12.7963
chr1	149923317	149928252	1q21.2	SF3B4	368.264	315.647	1.1667	17	18	45.4044	40.3167
chr6	158636474	158644786	6q25.3	DYNLT1	524.212	449.325	1.16667	17	18	38.7991	31.0194
chr4	64276302	64276677	N/A	Hs.566123	19.8776	17.0387	1.16662	11	12	29.4474	15.8891
chr17	75874164	75878599	17q25.1	TRIM47	22.0736	18.9228	1.16651	17	18	27.9138	18.6111
chr21	28928144	28992959	21q21.3	LTN1	77.6285	66.5495	1.16648	17	18	70.4628	66.9926
chr11	106290443	106290969	N/A	Hs.576992	22.8937	19.6296	1.16629	11	12	25.3524	16.3239
chrX	114789249	114813458	N/A	Hs.584425	21.7449	18.6445	1.16629	11	12	28.0729	9.68365
chr4	132574909	132575053	N/A	Hs.566059	20.7892	17.8253	1.16627	11	12	21.6541	14.2117
chr3	170864875	170870256	3q26.2	RPL22L1	914.662	784.294	1.16622	17	18	135.627	145.395
chrX	49174802	49186400	Xp11.23	PRICKLE3	35.1935	30.1778	1.16621	17	18	30.8382	30.5323
chr5	165220351	165241900	N/A	Hs.566232	23.6302	20.2629	1.16618	11	12	15.5775	18.1134
chrX	141589708	141590772	Xq27.2	SPANXA2	23.8909	20.4865	1.16618	11	12	32.582	13.9769
chr13	113584688	113641473	13q34	TFDP1	472.203	404.928	1.16614	17	18	68.1488	65.5092
chr1	188869476	188887434	N/A	Hs.575882	25.4918	21.8611	1.16608	11	12	24.7963	14.5619
chr11	123072006	123195305	11q24.1	CLMP	20.6339	17.6953	1.16607	17	18	30.6691	21.2426
chr1	8992534	9026384	1p36.23	SLC2A7	20.6675	17.7242	1.16606	11	12	27.8173	13.7198
chr10	4846665	4847128	N/A	Hs.662591	14.257	12.2275	1.16598	6	6	27.4713	43.5696
chr2	54972187	55137831	2p16.1	RTN4	394.575	338.433	1.16589	17	18	105.112	101.901
chr1	22474350	22474957	N/A	Hs.670193	44.9904	38.5894	1.16587	6	6	10.2954	3.71816
chr19	45071500	45076430	19q13.32	ZNF296	300.606	257.838	1.16587	17	18	66.4212	62.0453
chr20	44885599	44908532	20q13.12	YWHAB	835.628	716.791	1.16579	17	18	80.3417	83.8902
chr3	52198083	52214327	3p21.2	ALAS1	81.5276	69.9337	1.16578	17	18	132.203	126.65
chr6	34757094	34773857	6p21.31	SNRPC	301.382	258.535	1.16573	17	18	48.1932	45.4785
chr7	130883465	130883803	N/A	Hs.638617	22.804	19.5623	1.16571	11	12	17.8835	19.3263
chr11	93735929	93741537	11q21	TAF1D	364.453	312.668	1.16562	17	18	100.869	106.038
chr4	1515899	1516856	N/A	Hs.134028	23.1133	19.8295	1.16561	11	12	26.1054	16.1102
chr4	163103931	163105026	N/A	Hs.575043	21.3683	18.3326	1.16559	11	12	30.4371	10.9637
chr11	116578914	116579121	N/A	Hs.576968	25.4821	21.8623	1.16557	11	12	28.6969	22.4396
chr12	132864794	132865398	N/A	Hs.658589	35.9189	30.8181	1.16551	6	6	19.03	11.1589
chr10	88819899	88851975	10q23.31	ANKRD22	31.4238	26.9621	1.16548	17	18	50.3728	28.8354
chr5	71980297	71980758	N/A	Hs.566340	26.5657	22.7938	1.16548	11	12	20.3022	17.2515
chr16	56192617	56194525	16q13	DKFZP434H168	16.8762	14.4802	1.16547	6	6	17.1003	34.3088
chr11	2608328	2699998	11p15.5	KCNQ1OT1	32.9349	28.2594	1.16545	6	6	53.3702	49.8045
chr6	31586179	31588909	6p21.33	LST1	61.2981	52.597	1.16543	17	18	50.5152	50.3708
chr2	100876872	100877463	N/A	Hs.737822	33.7998	29.0024	1.16541	6	6	26.1238	12.2902
chr17	2688472	2688960	N/A	Hs.579236	20.9852	18.0068	1.1654	11	12	19.9509	12.9454
chr5	141515021	141619055	5q31.3	DIAPH1	151.826	130.287	1.16532	17	18	82.8063	78.5833
chr14	21090046	21104704	14q11.2	ZNF219	31.5064	27.0379	1.16527	17	18	27.2523	24.6473
chr2	48440042	48440597	N/A	Hs.144975	23.6817	20.3231	1.16526	11	12	20.1595	17.3083
chr1	205593711	205596544	N/A	Hs.662954	16.0384	13.7639	1.16526	6	6	4.16509	34.9674
chr21	27656363	27656712	N/A	Hs.542609	22.1411	19.0019	1.1652	11	12	13.4423	13.4117
chr4	10074339	10116983	4p16.1	WDR1	478.815	410.928	1.1652	17	18	102.781	97.8259
chr11	121091630	121092431	N/A	Hs.293024	23.9387	20.5448	1.1652	11	12	21.9304	17.9005
chr4	141832741	141832877	N/A	Hs.543437	28.1914	24.1948	1.16518	11	12	18.5237	18.1697
chr1	164679766	164680799	N/A	Hs.660039	14.0778	12.0821	1.16518	6	6	2.42322	32.5775
chr11	45885496	45906465	11p11.2	MAPK8IP1	22.2977	19.1373	1.16514	17	18	33.9516	27.4572
chr16	83807903	83813002	16q23.3	HSBP1	214.165	183.816	1.16511	17	18	77.2305	68.0258
chr1	32361270	32362243	1p35.1	FAM229A	29.5692	25.3798	1.16507	6	6	29.4209	17.4903
chr11	67391952	67398412	11q13.2	RAD9A	85.4126	73.3186	1.16495	17	18	39.726	34.2629
chrX	145835354	145835637	N/A	Hs.693201	26.0704	22.3794	1.16493	11	12	21.2664	28.3206
chr10	121932701	121932878	N/A	Hs.650447	25.3858	21.7928	1.16487	11	12	15.2055	14.6631
chr11	112084800	112086798	11q23.1	TIMM8B	304.62	261.516	1.16482	17	18	134.69	133.978
chr3	122384176	122410114	3q21.1	FAM162A	1178.4	1011.7	1.16477	17	18	91.5928	96.1018
chr3	66040158	66040292	N/A	Hs.543117	19.1394	16.4344	1.1646	11	12	13.2735	13.7983
chr19	55262222	55280383	19q13.42	HSPBP1	42.1271	36.1745	1.16455	17	18	27.3101	29.6753
chr2	29890370	29892354	N/A	Hs.580479	21.5988	18.5474	1.16452	11	12	20.2856	20.1243
chr1	244064330	244067903	1q44	LOC440742	21.6511	18.593	1.16448	11	12	34.1292	17.0092
chr2	218874116	218893931	2q35	WNT10A	101.325	87.0255	1.16432	17	18	56.6461	57.4155
chr1	165768929	165775449	1q24.1	LOC100147773	18.438	15.8362	1.1643	6	6	3.22307	25.93
chr13	109728274	109730034	13q34	LINC00676	25.8611	22.2123	1.16427	11	12	24.0056	18.4087
chr12	131027224	131028060	N/A	Hs.666699	18.5302	15.9158	1.16426	6	6	14.6175	27.7756
chr5	154474972	154478264	5q33.2	HAND1	23.4455	20.1377	1.16426	17	18	21.3366	16.967
chr5	77620761	77621142	N/A	Hs.544065	24.214	20.7979	1.16425	11	12	20.9604	23.5599
chr19	4969112	5153603	19p13.3	KDM4B	69.9561	60.0873	1.16424	17	18	133.91	137.207
chr14	70822003	70823980	N/A	Hs.525436	31.2912	26.8796	1.16412	11	12	15.4364	16.9763
chr10	5581543	5584046	N/A	Hs.576801	27.3691	23.5113	1.16408	11	12	28.9969	25.2171
chr12	49279516	49279846	N/A	Hs.605998	17.5494	15.0758	1.16408	6	6	2.53496	27.1099
chr19	12646508	12666777	19p13.13	MAN2B1	146.218	125.614	1.16403	17	18	20.296	17.4589
chr18	47704585	47704912	N/A	Hs.541046	24.7471	21.262	1.16391	11	12	32.6043	26.5781
chr2	218013964	218014633	N/A	Hs.565338	24.4021	20.9661	1.16388	11	12	25.1678	26.0139
chr2	21396261	21529242	2p24.1	LOC100507562	19.6275	16.8642	1.16386	17	18	20.1454	13.8832
chr11	18080343	18106091	11p15.1	SAAL1	249.912	214.738	1.1638	17	18	38.1323	38.3917
chr17	78315760	78346376	N/A	Hs.574358	23.904	20.5407	1.16374	11	12	23.1933	17.9677
chr22	22713384	22714633	N/A	Hs.124672	19.5899	16.8341	1.1637	17	18	18.0461	19.3591
chr4	112899166	112899707	N/A	Hs.615519	29.9843	25.767	1.16367	11	12	22.7337	19.7449
chr11	47418769	47426473	11p11.2	PSMC3	358.521	308.11	1.16361	17	18	35.8764	29.3996
chr1	17690427	17690992	N/A	Hs.708116	31.2017	26.8148	1.1636	6	6	10.768	3.32653
chr17	41966741	41977736	17q21.2	CNP	49.6551	42.6745	1.16358	17	18	91.8844	95.1322
chr16	2211602	2214827	16p13.3	PGP	42.4335	36.4694	1.16354	17	18	51.6061	37.8871
chr17	32444463	32483319	17q11.2	PSMD11	195.017	167.616	1.16348	17	18	125.197	123.51
chr1	150149434	150160065	1q21.2	PLEKHO1	219.024	188.26	1.16341	17	18	32.8895	32.7405
chr9	129286374	129287119	N/A	Hs.737831	23.4166	20.1278	1.16339	11	12	34.651	11.7028
chr7	77657660	77697345	7q11.23	APTR	30.648	26.3439	1.16338	6	6	47.5483	38.1977
chr11	58118500	58119444	11q12.1	OR9I1	30.3144	26.0576	1.16336	11	12	16.7119	21.2673
chr22	36467036	36482025	22q12.3	TXN2	127.579	109.669	1.16331	17	18	67.8216	63.9601
chr21	31671000	31732118	21q22.11	SCAF4	77.6948	66.7878	1.16331	17	18	55.1969	53.8074
chr18	54324592	54357890	18q21.2	STARD6	16.3907	14.0898	1.1633	17	18	12.3589	23.576
chr4	9214506	9214957	N/A	Hs.566189	27.251	23.4257	1.16329	11	12	25.6268	26.9718
chr5	88825266	88826536	N/A	Hs.662809	48.0511	41.3063	1.16329	6	6	44.0602	18.6639
chr13	93045341	93057926	13q31.3	LINC00363	22.2649	19.1418	1.16315	11	12	17.5686	12.8221
chr16	85307447	85308048	N/A	Hs.562641	25.9927	22.348	1.16309	11	12	24.2043	23.1045
chr4	169729468	169757954	4q33	HPF1	121.04	104.069	1.16308	17	18	59.7125	56.817
chr22	20982269	20999037	22q11.1-q11.2	LZTR1	175.304	150.731	1.16303	17	18	50.9912	47.5234
chr19	1876965	1885519	19p13.3	ABHD17A	64.709	55.6393	1.16301	17	18	155.941	144.481
chr2	19992052	20012694	2p24.1	MATN3	17.1824	14.775	1.16294	17	18	32.8836	41.7034
chr1	112820169	112850643	1p13.2	LINC01356	28.096	24.1601	1.16291	17	18	23.4994	23.3122
chr11	45240302	45286333	11p11.2	SYT13	19.4557	16.7303	1.1629	17	18	19.4189	20.3055
chr21	33402896	33437521	21q22.11	IFNGR2	1013.93	871.906	1.16289	17	18	42.9773	49.1143
chr14	23022640	23023107	N/A	Hs.673597	36.7373	31.5916	1.16288	6	6	17.2936	9.77351
chr13	110893673	110900557	N/A	Hs.657419	624.754	537.248	1.16288	6	6	20.7925	17.2381
chr7	102433530	102456821	7q22.1	ORAI2	83.9244	72.1705	1.16286	17	18	154.853	137.047
chr4	161036062	161036505	N/A	Hs.543387	24.5459	21.1087	1.16284	11	12	24.7948	12.9448
chr7	158187908	158188671	N/A	Hs.671448	28.1991	24.251	1.1628	6	6	11.9288	6.21909
chr2	208830452	208830966	N/A	Hs.550370	27.9353	24.0243	1.1628	11	12	14.5415	22.2442
chr11	60334882	60340968	11q12.2	MS4A6E	18.9045	16.2583	1.16276	17	18	32.8635	28.7775
chr22	37953663	38041915	22q13.1	POLR2F	443.952	381.826	1.16271	17	18	90.644	85.1261
chr21	25734947	25772460	21q21.3	GABPA	57.2836	49.2681	1.16269	17	18	56.7765	60.5482
chr1	228457364	228457859	1q42.13	HIST3H2A	56.0366	48.196	1.16268	17	18	52.6406	41.1193
chrX	123858812	123859232	N/A	Hs.546003	32.9565	28.3457	1.16266	11	12	16.1858	18.3052
chr15	80091821	80092344	N/A	Hs.306329	70.3318	60.4926	1.16265	6	6	40.636	13.4088
chr20	5114953	5126622	20p12.3	PCNA	391.211	336.497	1.1626	17	18	119.796	119.638
chr9	31371610	31381489	N/A	Hs.547175	19.9613	17.1696	1.1626	11	12	20.547	16.2744
chr3	171600404	171810494	3q26.31	PLD1	33.4919	28.8088	1.16256	17	18	66.7868	77.0816
chr2	119429912	119438520	2q14.2	TMEM37	36.3379	31.2575	1.16253	17	18	50.2694	42.3614
chr5	77772648	77774398	N/A	Hs.668074	107.526	92.4964	1.16248	6	6	24.042	16.5166
chr18	7455841	7456365	N/A	Hs.579498	23.7013	20.3892	1.16245	11	12	26.2805	17.9342
chr3	139389803	139583319	3q23	LOC100507291	41.4779	35.6822	1.16243	6	6	17.9176	17.9944
chr18	43892390	43893192	N/A	Hs.253717	25.2889	21.756	1.16239	11	12	23.3464	19.3665
chr6	132769368	132798632	6q23.2	SLC18B1	70.5058	60.6562	1.16238	17	18	34.2856	37.9909
chr1	201982638	202006147	1q32.1	RNPEP	159.611	137.319	1.16234	17	18	40.7944	30.3002
chr4	1616581	1616867	N/A	Hs.566197	20.9029	17.9848	1.16226	11	12	23.768	12.1807
chr1	111185969	111204791	1p13.3-p13.2	DENND2D	247.687	213.117	1.16221	17	18	67.7634	58.7233
chr2	57665745	57726175	N/A	Hs.526519	25.247	21.7237	1.16219	11	12	23.9679	21.4771
chr11	5900777	5901925	11p15.4	OR52E5	28.4073	24.4458	1.16205	11	12	19.8068	29.1836
chr20	22054090	22074654	20p11.22	LINC01432	14.5521	12.524	1.16194	6	6	28.1293	45.775
chr2	156435290	156586403	2q24.1	GPD2	44.7365	38.5025	1.16191	17	18	86.9156	71.0478
chr20	63819545	63819929	N/A	Hs.565629	25.6043	22.0379	1.16183	11	12	22.2568	14.9061
chr5	107337732	107338638	N/A	Hs.573162	22.8921	19.7046	1.16177	11	12	29.4115	18.76
chr6	32666856	32667675	N/A	Hs.582971	26.6975	22.9806	1.16174	11	12	28.9997	22.379
chr16	3362251	3362581	N/A	Hs.540676	25.1998	21.6919	1.16172	11	12	19.1296	11.7556
chr9	99367088	99367438	N/A	Hs.308802	26.8372	23.1029	1.16164	11	12	23.22	29.3502
chr14	65198429	65198871	N/A	Hs.539958	23.7902	20.4804	1.16161	11	12	20.9783	23.8224
chr11	532242	535567	11p15.5	HRAS	64.1081	55.1904	1.16158	17	18	72.4183	66.6006
chr1	192186807	192187172	N/A	Hs.49112	21.1438	18.2035	1.16152	11	12	25.7869	13.7356
chr1	152622834	152623103	1q21.3	LCE3A	20.5633	17.7041	1.1615	11	12	30.7516	20.0359
chr21	17935258	17936478	N/A	Hs.563049	20.7912	17.901	1.16145	11	12	21.462	17.4042
chr10	73644881	73656105	10q22.2	SYNPO2L	43.6855	37.6137	1.16142	17	18	53.4734	45.1912
chr2	74472832	74483230	2p13.1	CCDC142	214.171	184.405	1.16142	17	18	157.337	163.86
chr15	82755365	82807698	15q25.2	FSD2	24.5363	21.1264	1.1614	17	18	17.2379	16.0662
chr2	219253243	219272188	2q35	TUBA4B	25.7485	22.1714	1.16134	17	18	59.9059	51.0013
chr5	40475080	40475744	N/A	Hs.566366	21.8939	18.8529	1.1613	11	12	23.49	11.1069
chr2	90365855	90366287	N/A	Hs.565498	21.5925	18.5944	1.16124	11	12	27.8789	13.9802
chr3	143119776	143124014	3q24	CHST2	57.468	49.4887	1.16123	17	18	74.8678	71.7631
chr16	60658542	60659001	N/A	Hs.540522	30.0904	25.9132	1.1612	11	12	16.657	17.03
chr11	72097292	72103387	11q13.4	LAMTOR1	419.396	361.178	1.16119	17	18	14.1313	18.4281
chr15	61642029	61642513	N/A	Hs.540275	28.0458	24.1532	1.16116	11	12	20.7303	22.7013
chr20	37251086	37261817	20q11.23	GHRH	19.1921	16.5288	1.16113	17	18	17.7926	15.5409
chr6	89363509	89412470	6q15	RRAGD	463.649	399.327	1.16108	17	18	57.6699	50.5359
chr11	125939211	125943702	N/A	Hs.125693	20.1769	17.3778	1.16107	11	12	13.0727	9.39006
chr5	176630613	176646644	5q35.2	EIF4E1B	26.909	23.176	1.16107	11	12	28.4581	20.8317
chr17	41402416	41412588	17q21.2	LOC100505782	15.7085	13.5301	1.161	6	6	3.6543	31.0191
chr14	64914361	64935368	14q23.3	CHURC1	266.853	229.847	1.161	17	18	60.8194	78.2116
chr21	44873727	44875807	N/A	Hs.602497	25.8712	22.2839	1.16098	6	6	14.0106	7.93288
chr22	30634148	30669016	22q12.2	SLC35E4	19.4093	16.7183	1.16096	17	18	26.4574	33.6702
chr17	7389727	7394843	17p13.1	PLSCR3	493.618	425.188	1.16094	17	18	65.2326	65.2754
chr5	162424020	162473116	N/A	Hs.582144	19.3263	16.6477	1.1609	11	12	16.2864	15.9157
chr6	169725488	169751581	6q27	TCTE3	28.372	24.4412	1.16083	17	18	72.3275	61.7815
chr10	97401242	97426252	10q24.1	LOC644215	21.0318	18.1182	1.16081	11	12	17.9472	15.8773
chr6	87375111	87399530	N/A	Hs.732715	15.5168	13.368	1.16074	6	6	31.9519	35.7439
chr11	22820263	22829862	11p14.3	SVIP	104.551	90.0737	1.16073	6	6	52.1365	48.2784
chrX	1397025	1399412	Xp22.33 and Yp11.2	LINC00106	42.4155	36.5432	1.16069	6	6	15.8754	3.78279
chr19	2997638	3047635	19p13.3	TLE2	27.602	23.7811	1.16067	17	18	39.264	36.3562
chr4	120058677	120059097	N/A	Hs.543482	22.1648	19.0969	1.16065	11	12	15.7134	13.0182
chr1	151759643	151763916	1q21.3	MRPL9	212.903	183.435	1.16065	17	18	70.0517	64.6461
chr20	31739101	31801802	20q11.21	TPX2	187.197	161.294	1.1606	17	18	49.4252	32.6979
chr17	48997412	49056145	17q21.32	IGF2BP1	23.4385	20.1967	1.16051	17	18	30.2442	21.5361
chr2	9206765	9405683	2p24	ASAP2	20.1278	17.3443	1.16048	17	18	36.7876	20.7846
chr19	40775537	40796944	19q13.2	MIA-RAB4B	99.504	85.745	1.16046	6	6	13.1045	7.35625
chrY	20575711	20593154	Yq11.223	EIF1AY	294.185	253.509	1.16045	17	18	150.666	139.239
chr4	31551195	31551344	N/A	Hs.566158	19.3008	16.6322	1.16045	11	12	13.3833	8.17432
chr4	83292461	83335153	4q21.23	HPSE	26.8147	23.1091	1.16035	17	18	38.1998	34.4295
chr7	2109376	2110336	N/A	Hs.659957	22.8909	19.7298	1.16022	6	6	1.65739	11.7585
chr5	141636946	141641077	5q31.3	RELL2	50.7848	43.7722	1.16021	17	18	19.942	23.4587
chr21	37006150	37019659	21q22.13	RIPPLY3	28.7215	24.7556	1.1602	17	18	60.1731	53.5529
chr22	37125838	37149922	22q12.3	IL2RB	614.278	529.498	1.16011	17	18	24.9815	30.756
chr2	170700368	170770766	2q31.1	LOC101926913	16.7603	14.4476	1.16008	6	6	7.22464	31.4794
chr18	44323435	44531697	18q12.3	LINC01478	24.942	21.5012	1.16003	11	12	21.7711	18.4311
chr20	62663027	62666621	20q13.33	SLCO4A1-AS1	34.9864	30.1619	1.15995	6	6	13.2615	8.49065
chr17	61361668	61367704	17q23.2	LOC101927855	26.8264	23.1279	1.15991	11	12	35.0784	18.074
chr15	101116602	101117546	N/A	Hs.116818	23.1063	19.9209	1.1599	11	12	24.0175	25.5489
chrX	103215092	103217200	Xq22.1	BEX4	106.913	92.1811	1.15981	17	18	80.2699	84.2338
chr3	98582510	98584330	N/A	Hs.677105	37.1212	32.0065	1.1598	6	6	32.6041	12.3713
chr5	150586026	150659230	5q33.1	SYNPO	53.4938	46.1232	1.1598	17	18	51.5095	60.3561
chr19	35268978	35279821	19q13.12	USF2	138.987	119.838	1.15979	17	18	54.9853	49.158
chr17	35121612	35130732	17q12	FNDC8	21.445	18.4918	1.1597	17	18	21.1267	16.9256
chr17	36601581	36634698	17q12	MRM1	38.3636	33.0814	1.15967	17	18	23.5173	25.1332
chrX	117897813	118117340	Xq24	KLHL13	25.6205	22.0931	1.15966	17	18	48.8195	27.7393
chr2	233671898	233773305	2q37.1	UGT1A9	27.1222	23.39	1.15957	17	18	35.7994	30.3407
chr1	203310355	203310659	N/A	Hs.557833	27.7109	23.8979	1.15956	11	12	17.2918	15.6527
chr19	44891220	44903689	19q13.32	TOMM40	466.811	402.634	1.15939	17	18	63	60.1169
chr16	981808	986979	16p13.3	SOX8	22.7964	19.6626	1.15938	17	18	27.44	35.5369
chr4	158709127	158723400	4q32.1	PPID	92.704	79.9654	1.1593	17	18	116.9	104.201
chr3	662233	664429	N/A	Hs.649978	15.4195	13.3008	1.15929	6	6	2.38514	31.6721
chr1	204141408	204143009	1q32.1	ERLNC1	44.6312	38.4988	1.15929	6	6	28.5077	14.9754
chr2	96335741	96377095	2q11.2	NCAPH	57.5576	49.6502	1.15926	17	18	74.3526	72.1475
chr4	4591195	4592081	N/A	Hs.633306	25.4341	21.9408	1.15921	11	12	31.9294	17.8691
chr22	32473852	32474118	N/A	Hs.565801	25.6038	22.0874	1.1592	11	12	22.486	17.8651
chr13	20187463	20192975	13q12.11	GJB2	38.8127	33.4838	1.15915	17	18	47.3003	39.6378
chr22	19479278	19520612	22q11.21	CDC45	281.027	242.446	1.15913	17	18	67.4758	63.1619
chr5	131170914	131205426	5q23.3-q31.1	LYRM7	126.309	108.969	1.15913	17	18	68.8216	69.9118
chr11	88282983	88283630	N/A	Hs.538836	24.489	21.1271	1.15913	11	12	23.2322	11.8701
chr2	75457055	75493789	N/A	Hs.580515	24.9156	21.4953	1.15912	11	12	22.5018	12.3289
chr22	36913574	36940449	22q12.3	CSF2RB	42.7528	36.8844	1.1591	17	18	99.678	66.3418
chr11	565657	568457	11p15.5	MIR210HG	72.9039	62.9027	1.159	6	6	57.7874	75.4253
chr20	4463578	4463918	N/A	Hs.542501	23.18	20.0001	1.15899	11	12	24.0438	24.2662
chr22	43824507	43862498	22q13.31	SULT4A1	18.9174	16.3223	1.15899	17	18	24.3759	17.9651
chr10	129770364	129770983	N/A	Hs.729519	21.2853	18.3659	1.15895	11	12	15.4182	19.2986
chr10	127486179	127486580	N/A	Hs.538295	26.9069	23.2166	1.15895	11	12	23.1183	19.4242
chr14	33924215	33951078	14q13.1	EGLN3	34.2841	29.5823	1.15894	17	18	47.2747	29.3541
chr7	67027109	67027945	N/A	Hs.672240	17.0567	14.7182	1.15889	6	6	5.48294	26.5668
chr18	67051954	67052340	N/A	Hs.541002	22.4092	19.338	1.15882	11	12	22.5705	14.9798
chr15	34751746	34754955	15q14	GJD2	26.7553	23.0888	1.1588	17	18	51.7976	34.4511
chr7	130367340	130369546	N/A	Hs.571228	24.2461	20.9235	1.1588	11	12	19.5779	18.2666
chr2	172401935	172402234	N/A	Hs.541654	32.9679	28.4505	1.15878	11	12	18.5066	29.4769
chr2	61800239	61817202	N/A	Hs.570156	24.804	21.408	1.15863	11	12	22.5566	16.1606
chr19	38815422	38831857	19q13.2	ECH1	919.757	793.833	1.15863	17	18	18.1725	19.9271
chr16	84191117	84197166	16q24.1	ADAD2	25.9514	22.3987	1.15861	17	18	35.8604	32.9157
chr3	13639220	13641089	N/A	Hs.635541	29.1699	25.1772	1.15859	6	6	31.9999	27.487
chr12	29133526	29133958	N/A	Hs.577647	19.1065	16.4918	1.15854	11	12	16.1527	10.0833
chr2	231037566	231049714	2q37.1	C2orf72	38.618	33.3338	1.15852	6	6	63.0259	54.911
chr12	9352715	9353132	N/A	Hs.548368	22.6644	19.5639	1.15848	11	12	27.2594	10.8972
chr16	70755060	70773251	16q22.1	VAC14-AS1	15.6595	13.5184	1.15838	6	6	2.88272	30.7768
chr7	26523157	26523659	N/A	Hs.545086	23.5877	20.3629	1.15837	11	12	20.9996	18.7027
chr9	83817666	83859149	9q21.32	LOC101927552	20.1281	17.3773	1.1583	6	6	3.06018	20.747
chr17	42659248	42667006	17q21.2	TUBG2	99.6531	86.0345	1.15829	17	18	50.215	46.797
chr1	62454726	62688368	1p31.3	DOCK7	71.7924	61.9819	1.15828	17	18	81.4729	79.3164
chr1	153327410	153348844	1q21.3	PGLYRP4	32.5896	28.1385	1.15819	17	18	23.8976	16.2626
chr4	70383078	70390244	4q13.3	SMR3B	18.9498	16.3617	1.15818	17	18	28.7087	13.5504
chrX	156014615	156017057	Xq28 and Yq12	WASIR1	19.6496	16.9661	1.15817	6	6	36.7203	24.4214
chr16	14935258	14952074	16p13.11	NPIPA1	140.193	121.05	1.15814	17	18	89.0713	74.3741
chr6	43999515	44007615	6p21.1	C6orf223	36.9381	31.8946	1.15813	17	18	46.2112	50.8479
chr4	5820764	5893083	4p16.2	CRMP1	27.6566	23.8812	1.15809	17	18	55.6311	42.9762
chr2	111120914	111168445	2q13	BCL2L11	63.2882	54.6493	1.15808	17	18	99.9717	88.7279
chr11	58933643	59058452	11q12.1	LOC283194	40.7666	35.2024	1.15806	6	6	18.6123	12.6902
chr16	50390915	50395133	N/A	Hs.513580	23.692	20.4586	1.15805	11	12	20.8057	20.0273
chr19	50854915	50860764	19q13.33	KLK3	29.5915	25.5539	1.158	17	18	82.7501	67.3668
chr1	38862490	38873378	1p34.3	MYCBP	84.8784	73.2981	1.15799	17	18	87.6837	80.7608
chr4	65594261	65595386	N/A	Hs.479853	14.3042	12.3528	1.15797	6	6	27.3109	42.6869
chr16	46979	53632	16p13.3	POLR3K	202.566	174.933	1.15796	17	18	58.088	59.0621
chr10	111483636	111484362	N/A	Hs.428472	27.9095	24.1024	1.15796	11	12	21.4954	21.6153
chr16	85334494	85335133	N/A	Hs.562639	32.9679	28.4717	1.15792	11	12	20.4523	24.2791
chr3	184299098	184309054	3q27.1	PSMD2	270.297	233.446	1.15786	17	18	19.977	23.9061
chr12	109277978	109309406	12q24.11	FOXN4	25.4334	21.9659	1.15786	17	18	37.2473	34.9706
chr2	219428282	219429321	N/A	Hs.99405	48.2625	41.6837	1.15782	6	6	22.6152	20.9879
chr9	113297093	113303274	9q32	RNF183	30.7	26.5154	1.15782	17	18	28.5015	29.7487
chr1	153947672	153958656	1q21.3	CRTC2	63.4401	54.7929	1.15782	17	18	26.6333	21.2547
chr7	136897810	136898200	N/A	Hs.416047	19.1848	16.5703	1.15778	11	12	17.7619	12.7619
chr11	63760341	63761161	N/A	Hs.720347	24.4381	21.1077	1.15778	11	12	19.1153	17.597
chr11	17547373	17645944	11p15.1	OTOG	24.3591	21.0399	1.15776	11	12	15.8226	12.7321
chr13	57630103	57631139	N/A	Hs.741243	23.3755	20.1906	1.15774	6	6	5.23438	11.0324
chr2	70977183	70985499	2p13.3	ANKRD53	28.2755	24.4232	1.15773	17	18	53.0984	49.0199
[truncated: 33,530 more rows]
