# Supplementary material for: Integrated Quantitative Transcriptome Maps of Human Trisomy 21 Tissues and Cells
Source: Front Genet. 2018 Apr 24;9:125. doi: 10.3389/fgene.2018.00125 (PMC5928158; doi:10.3389/fgene.2018.00125)
Supplement: Supplementary file 4 [file Table_4.XLSX]

## Sheet: Sheet1
Integrated quantitative transcriptome maps of human trisomy 21 tissues and cells Maria Chiara Pelleri, Chiara Cattani, Lorenza Vitale, Francesca Antonaros, Pierluigi Strippoli, Chiara Locatelli, Guido Cocchi, Allison Piovesan* and Maria Caracausi *To whom correspondence should be addressed. Tel: +39 0512094113; Fax: +39 0512094110; e-mail address: allison.piovesan2@unibo.it
Supplementary Table S4. Regional differential expression of pool A (DS Blood) versus pool B (normal Blood). Loci were sorted in descending order of expression ratio (Ratio A/B). N/A: not available. Red: values in the interval next to 3:2 (range 1.30-1.70). Blue: values in the interval next to 2:3 (range 0.58-0.76).
Chr	txStart	txEnd	Location	Gene_name	Expression_A	Expression_B	Expression_A_B	Sample_Count_A	Sample_Count_B	SD_as_%of_Expression_A	SD_as_%of_Expression_B
chr19	41755421	41772211	19q13.2	CEACAM6	274.504	15.6302	17.5624	6	5	192.875	34.8761
chr4	78551588	78610451	4q21.21	ANXA3	143.331	8.23508	17.4049	6	5	141.579	36.4565
chr19	42580243	42595016	19q13.2	CEACAM8	400.811	23.8911	16.7766	6	5	202.108	86.655
chr1	203178931	203186794	1q32.1	CHI3L1	114.458	7.13553	16.0405	6	5	241.142	60.8474
chr6	49727376	49744455	6p12.3	CRISP3	65.573	4.39112	14.9331	6	5	221.534	59.869
chr11	102711795	102724967	11q22.2	MMP8	199.678	13.6312	14.6486	6	5	207.912	70.215
chr8	6935820	6938338	8p23.1	DEFA4	622.963	45.8799	13.5781	6	5	192.906	55.6765
chr20	38304150	38337503	20q11.23	BPI	297.842	28.2822	10.5311	6	5	165.874	36.5172
chr11	5253191	5254781	11p15.4	HBG2	534.274	52.0968	10.2554	6	5	120.133	57.1707
chrX	103062653	103064240	Xq22	BEX1	159.247	17.5497	9.07407	6	5	215.556	32.3033
chr11	5232829	5234628	11p15.4	HBD	299.523	33.5493	8.92786	6	5	138.427	81.2767
chr11	5248272	5249857	11p15.4	HBG1	483.414	57.2562	8.443	6	5	112.09	50.1131
chr11	59852808	59866568	11q12.1	TCN1	226.361	27.2544	8.30548	6	5	187.389	83.2883
chr9	128149430	128153455	9q34.11	LCN2	726.076	93.8592	7.73581	6	5	152.224	64.8933
chr19	850997	856250	19p13.3	ELANE	128.983	16.9984	7.58794	6	5	198.546	44.494
chr3	46436005	46485234	3p21.31	LTF	883.145	117.97	7.48619	6	5	189.155	82.7876
chr13	53028741	53052061	13q14.3	OLFM4	50.7698	6.86998	7.3901	6	5	206.311	31.7946
chr19	827826	832018	19p13.3	AZU1	84.8766	12.3592	6.86751	6	5	198.628	14.4455
chr6	131573159	131584332	6q23.2	ARG1	31.5266	4.74401	6.64557	6	5	379.856	73.1072
chr11	60056628	60071116	11q12.1	MS4A3	335.131	51.9638	6.44931	6	5	174.071	132.366
chr3	48223347	48225491	3p21.31	CAMP	546.37	86.4853	6.31749	6	5	196.278	61.2179
chr19	15640897	15660760	19p13.12	CYP4F3	42.4044	6.73669	6.29455	6	5	233.294	56.9903
chr14	24573518	24576260	14q12	CTSG	102.148	17.8023	5.73793	6	5	178.288	17.2679
chr8	6977649	6980119	8p23.1	DEFA1	3195.13	581.036	5.49903	6	5	73.5942	79.4843
chr12	106063347	106140033	12q23.3	NUAK1	91.8822	17.2609	5.32315	6	5	46.8106	54.4941
chr1	7846345	7913615	1p36.23	UTS2	42.0225	8.00652	5.24853	6	5	147.958	62.0767
chr8	85328229	85378154	8q21.2	CA1	49.6659	9.87767	5.0281	6	5	223.051	84.3396
chr12	10158300	10172191	12p13.2	OLR1	12.7917	2.71073	4.71891	6	5	200.374	51.4891
chr20	45252239	45254564	20q13.12	SLPI	86.5354	18.6117	4.64951	6	5	146.108	29.2826
chr12	68154770	68159741	12q15	IFNG	60.2475	13.6523	4.41301	6	5	48.3083	20.4415
chr17	44248390	44268161	17q21.31	SLC4A1	58.6251	14.0945	4.15944	6	5	202.194	95.9538
chr19	46019153	46023298	19q13.32	PGLYRP1	116.631	29.6487	3.93377	6	5	159.908	33.9928
chr17	58269856	58280935	17q22	MPO	96.857	25.0999	3.85887	6	5	178.138	46.57
chr16	165974	166768	16p13.3	HBM	58.2047	15.4543	3.76623	6	5	131.882	34.4925
chr1	151364302	151372734	1q21.3	SELENBP1	62.3449	16.6108	3.75327	6	5	148.628	29.7387
chrX	55009055	55031064	Xp11.21	ALAS2	45.7385	12.7091	3.59886	6	5	210.773	99.9652
chr7	48171424	48647497	7p12.3	ABCA13	5.33077	1.52696	3.4911	6	5	217.81	15.2854
chr14	20891403	20892348	14q11.2	RNASE3	127.757	38.8928	3.28486	6	5	127.336	48.4909
chr16	176651	177522	16p13.3	HBA1	3380.45	1029.97	3.2821	6	5	67.9735	84.3198
chr2	10122568	10131419	2p25.1	RRM2	116.166	36.1135	3.21669	6	5	81.8794	39.4794
chr4	6693839	6697170	4p16.1	S100P	380.132	118.248	3.21469	6	5	128.206	71.3633
chr7	41685101	41710532	7p14.1	INHBA	13.1541	4.29816	3.0604	6	5	199.164	64.018
chr18	657604	673499	18p11.32	TYMS	79.0873	26.0594	3.03488	6	5	168.956	106.742
chr15	43197227	43225856	15q15.2	EPB42	23.4278	7.85877	2.9811	6	5	117.651	23.4043
chr3	71771655	71785206	3p13	PROK2	102.561	35.4105	2.89633	6	5	33.3381	47.279
chr16	31527852	31528804	16p11.2	AHSP	64.9889	22.7703	2.85411	6	5	129.956	30.33
chr19	43353659	43366075	19q13.31	CD177	37.4448	13.252	2.82559	6	5	157.751	17.1836
chrX	37685766	37732130	Xp21.1	XK	88.6381	31.5252	2.81166	6	5	37.9299	47.655
chr11	5225466	5227071	11p15.4	HBB	2700.87	963.738	2.80249	6	5	85.347	115.285
chr2	64454193	64461383	2p14	LGALSL	175.446	63.3873	2.76784	6	5	90.4725	96.4338
chr6	37651222	37651872	N/A	Hs.659060	12.3394	4.47332	2.75845	6	5	55.6195	43.3569
chr4	73853296	73854484	4q13.3	PF4V1	207.201	75.802	2.73346	6	5	42.9018	34.6538
chr14	24606480	24609763	14q12	GZMH	2290.04	839.531	2.72776	6	5	27.0206	53.8579
chr14	105765914	105771405	14q32.33	IGHG3	1189.52	438.929	2.71004	6	5	60.2105	32.7702
chr15	39581079	39598918	15q14	THBS1	82.7646	31.27	2.64677	6	5	132.473	95.2283
chr19	7669086	7670454	19p13.2	RETN	176.662	66.9122	2.64021	6	5	110.754	22.4061
chr14	55148116	55191678	14q22.3	DLGAP5	15.5015	5.88438	2.63434	6	5	86.7791	19.2109
chr3	142817860	142889203	3q23	PCOLCE2	8.31938	3.19223	2.60614	6	5	147.947	15.6549
chr12	6772483	6778455	12p13.31	LAG3	57.1208	22.1348	2.58059	6	5	30.5497	18.3617
chr6	46220730	46492067	6p12.3	RCAN2	16.5173	6.41238	2.57585	6	5	52.6105	53.7259
chr17	76673650	76711005	17q25.1	MXRA7	206.759	81.6551	2.53211	6	5	138.62	133.967
chr3	8748579	8769614	3p25.3	OXTR	16.3052	6.46448	2.52227	6	5	62.7103	27.7953
chr20	36541484	36549823	20q11.23	MYL9	67.7122	26.9433	2.51314	6	5	101.52	79.6864
chr4	73995642	73998729	4q13.3	CXCL5	89.1231	35.6001	2.50345	6	5	130.819	103.855
chr20	49697530	49699663	N/A	Hs.667269	47.1539	18.9169	2.49269	6	5	44.0271	37.7478
chr11	102789910	102798235	11q22.2	MMP1	6.14574	2.47158	2.48656	6	5	47.6162	5.82735
chr11	134378504	134411986	11q25	B3GAT1	99.138	39.9182	2.48353	6	5	21.8382	27.1455
chr18	7567316	8406861	18p11.23	PTPRM	104.446	42.4376	2.46117	6	5	35.9658	31.4414
chr10	93496612	93529094	10q23.33	CEP55	10.5402	4.30905	2.44607	6	5	62.0533	22.6013
chr17	143332	146527	N/A	Hs.113418	14.1597	5.82612	2.43037	6	5	122.922	16.6583
chr6	106969831	106976855	6q21	CD24	222.248	91.5958	2.4264	6	5	229.107	121.194
chr15	64364994	64387687	15q22.31	PCLAF	82.7328	34.1822	2.42035	6	5	134.567	88.6524
chr1	212035553	212105006	1q32.3	DTL	18.9942	7.8565	2.41764	6	5	76.1865	48.5339
chr2	208359845	208494506	2q34	PTH2R	8.0149	3.31804	2.41555	6	5	108.603	19.4397
chr10	46283571	46285997	10q11.22	LOC105378577	7.20193	2.99572	2.40407	6	5	150.97	9.24174
chr1	203216079	203229732	1q32.1	CHIT1	13.3254	5.55694	2.39797	6	5	130.263	9.65527
chr5	138178728	138187715	5q31.2	KIF20A	7.34782	3.06746	2.3954	6	5	94.5957	19.3078
chr17	35854946	35868891	17q12	HEATR9	20.6658	8.6902	2.37806	6	5	19.8271	51.2319
chr9	114323023	114326479	9q32	ORM1	59.936	25.4659	2.35358	6	5	186.916	99.0335
chr1	115048011	115089501	1p13.2	TSPAN2	41.3974	17.7145	2.33692	6	5	97.3115	84.9246
chr1	26361632	26374520	1p36.11	ZNF683	128.501	55.0921	2.33248	6	5	28.6563	20.9031
chr6	75749176	75919537	6q14.1	MYO6	23.8238	10.2222	2.3306	6	5	58.6336	43.6291
chr1	78620382	78646145	1p31.1	IFI44L	120.883	52.148	2.31807	6	5	42.4577	22.3331
chr6	113868013	113873347	6q21	LINC01268	6.71053	2.89688	2.31646	6	5	130.895	7.01625
chr22	50568861	50578667	22q13.33	CPT1B	227.915	99.4169	2.29252	6	5	33.5209	46.0249
chr10	6492799	6493367	N/A	Hs.607854	65.7705	28.7434	2.2882	6	5	37.5373	39.3889
chr18	63907969	63936111	18q22.1	SERPINB10	7.1075	3.12566	2.27392	6	5	150.497	27.6788
chr11	86791059	86952910	11q14.2	PRSS23	103.035	45.7493	2.25217	6	5	84.0046	82.3747
chr10	92593068	92655395	10q23.33	KIF11	13.3887	5.9602	2.24635	6	5	69.0518	38.0594
chr12	121018882	121039242	12q24.31	OASL	91.9789	40.9635	2.24538	6	5	33.3632	18.9547
chr1	43358955	43363203	1p34.2	CDC20	21.8702	9.81439	2.22838	6	5	87.249	14.7847
chr20	46008908	46016561	20q13.12	MMP9	63.3185	28.5878	2.21488	6	5	96.1446	35.2766
chr5	148826593	148828634	5q32	ADRB2	305.108	137.819	2.21383	6	5	17.8973	31.4655
chr20	31739101	31801802	20q11.21	TPX2	17.7011	8.04265	2.2009	6	5	68.8752	33.3007
chr16	11965107	11968068	16p13.13	TNFRSF17	69.8204	31.8381	2.19298	6	5	77.7019	22.6427
chr3	46210699	46266706	3p21.31	CCR3	24.4567	11.2146	2.1808	6	5	39.438	73.5766
chr9	127716064	127731600	9q34.11	TTC16	70.7671	32.6314	2.16868	6	5	12.2154	46.9327
chr2	949634	951392	2p25.3	LOC101060391	20.2961	9.44608	2.14862	6	5	78.4309	45.6468
chr19	4903080	4962154	19p13.3	UHRF1	31.3336	14.7039	2.13097	6	5	73.6688	27.2482
chr1	22653189	22661536	1p36.12	C1QB	51.4831	24.3342	2.11567	6	5	55.5088	24.3138
chr19	48029383	48048342	19q13.33	CABP5	62.1488	30.1144	2.06376	6	5	29.3776	21.8745
chr1	92473043	92486876	1p22.1	GFI1	97.2184	47.2843	2.05604	6	5	23.2013	19.174
chr8	97869021	98036720	8q22.1-q22.2	MATN2	7.50714	3.66222	2.04989	6	5	126.965	15.8801
chr19	42507306	42528509	19q13.2	CEACAM1	28.7443	14.0634	2.0439	6	5	179.848	39.929
chr15	81099408	81149175	15q25.1	CFAP161	5.61846	2.76585	2.03136	6	5	48.4942	20.8854
chr17	40388521	40417950	17q21.2	TOP2A	15.6839	7.72246	2.03095	6	5	108.757	68.7183
chr1	186671812	186680427	1q31.1	PTGS2	79.791	39.573	2.0163	6	5	151.065	127.216
chr4	6024925	6200591	4p16.1	JAKMIP1	100.446	49.8173	2.01628	6	5	17.9229	29.2891
chr15	99105069	99136586	15q26.3	SYNM	49.4894	24.6658	2.0064	6	5	136.406	101.72
chr20	31605283	31606515	20q11.21	ID1	48.1142	24.0188	2.00319	6	5	51.4681	62.4155
chr17	65137338	65227703	17q24.1	RGS9	35.9273	17.9987	1.9961	6	5	13.1899	20.0357
chr7	143484349	143496772	N/A	Hs.118228	45.9959	23.172	1.98498	6	5	74.5399	37.2537
chr19	840965	848175	19p13.3	PRTN3	7.68362	3.87233	1.98424	6	5	125.4	33.0902
chr4	15960240	15963236	4p15.32	FGFBP2	1591.1	802.831	1.98186	6	5	19.0628	37.3203
chr21	32411692	32515400	21q22.11	EVA1C	76.2699	38.503	1.98088	6	5	17.2364	30.9563
chr1	92029976	92063536	1p22.1	EPHX4	6.50167	3.28896	1.97682	6	5	17.7773	30.9667
chr9	76611376	76906220	9q21.2	PRUNE2	18.5966	9.40995	1.97627	6	5	154.597	148.299
chr15	92149354	92331046	N/A	Hs.569416	6.95113	3.52601	1.97139	6	5	51.9438	18.2406
chr16	57619535	57665039	16q21	ADGRG1	542.97	275.459	1.97114	6	5	98.6616	107.297
chr6	49676665	49714198	6p12.3	CRISP2	3.80914	1.94746	1.95595	6	5	111.945	11.3657
chr21	41420329	41459214	21q22.3	MX1	365.08	186.881	1.95355	6	5	19.2458	12.0305
chr2	235494089	236131800	2q37.2	AGAP1	47.4028	24.3911	1.94345	6	5	64.5516	59.5714
chr16	72063226	72077246	16q22.2	HPR	45.2934	23.3529	1.93952	6	5	217.373	106.875
chr10	89392546	89406487	10q23.31	IFIT1	88.8736	45.8644	1.93775	6	5	56.0699	47.627
chr19	39731253	39738029	19q13.2	CLC	801.231	416.291	1.92469	6	5	60.705	132.529
chr6	29672392	29681150	6p22.1	ZFP57	19.7078	10.2489	1.92292	6	5	85.8751	14.2683
chr10	43194533	43266919	10q11.21	RASGEF1A	80.9143	42.0854	1.92262	6	5	94.0507	86.1062
chr16	180334	181179	16p13.3	HBQ1	34.8495	18.1773	1.9172	6	5	43.0877	22.2635
chrX	103075821	103093094	Xq22.1	NXF3	9.90267	5.18564	1.90963	6	5	121.247	16.9024
chr4	169986597	170033028	4q33	MFAP3L	47.8263	25.0874	1.90639	6	5	144.765	152.559
chr13	113926514	113928991	13q34	LINC00565	47.6551	25.0002	1.90619	6	5	41.152	27.3342
chr7	36389803	36453791	7p14.2	ANLN	4.41913	2.32183	1.90329	6	5	102.47	14.1218
chr6	26123467	26123904	6p22.2	HIST1H2BC	45.7555	24.0665	1.90121	6	5	72.7422	44.021
chr4	89724099	89838324	4q22.1	SNCA	154.197	81.4306	1.8936	6	5	131.234	79.2625
chr21	38810461	38811200	N/A	Hs.663673	135.933	72.0705	1.88611	6	5	51.943	47.9895
chr2	86784605	86808396	2p11.2	CD8A	1253.08	664.644	1.88535	6	5	33.0017	33.0614
chr9	6532464	6645692	9p24.1	GLDC	22.3641	11.8842	1.88183	6	5	67.2001	12.6531
chr11	36296175	36465204	11p13-p12	PRR5L	66.8398	35.5292	1.88126	6	5	105.098	101.885
chr22	24952688	25197448	22q11.23	KIAA1671	41.3083	21.9639	1.88074	6	5	128.068	115.168
chr2	189879479	190203484	2q32.2	C2orf88	206.704	110.115	1.87716	6	5	61.5489	50.1651
chr12	9065177	9068055	12p13.31	A2M-AS1	117.117	62.4339	1.87585	6	5	25.6941	30.8154
chr10	111077032	111080907	10q25.2	ADRA2A	21.8405	11.6565	1.87368	6	5	27.6014	18.4755
chr20	3686970	3712558	20p13	SIGLEC1	47.8364	25.5359	1.8733	6	5	34.6512	26.4459
chr1	9036941	9093407	1p36.23	SLC2A5	23.0692	12.3224	1.87213	6	5	176.925	27.3096
chr20	19212646	19722897	20p11.23	SLC24A3	39.499	21.1716	1.86566	6	5	43.1014	44.1558
chr21	46188446	46228824	21q22.3	LSS	114.47	61.4206	1.86371	6	5	128.902	123.346
chr15	40161009	40221136	15q15.1	BUB1B	35.2444	18.9316	1.86166	6	5	65.4487	17.3614
chr16	57668192	57689378	16q21	ADGRG3	27.623	14.8424	1.86108	6	5	86.9103	65.1347
chr1	22643625	22648110	1p36.12	C1QC	22.4393	12.0857	1.85669	6	5	38.8109	30.2634
chr8	27809621	27838095	8p21.1	PBK	10.9214	5.902	1.85045	6	5	65.3883	24.1461
chrX	18162931	18220904	Xp22.13	BEND2	36.9444	19.9925	1.84792	6	5	34.834	38.4615
chr2	73073382	73113018	2p13.2	RAB11FIP5	90.9687	49.3154	1.84463	6	5	6.35076	26.7164
chr10	60778331	60794852	10q21.2	CDK1	12.2669	6.66817	1.83962	6	5	88.8053	46.0717
chr1	91680343	91906002	1p22.1	TGFBR3	550.375	299.278	1.83901	6	5	14.6996	23.6223
chr2	217799789	217978853	2q35	TNS1	33.243	18.0767	1.83899	6	5	77.0428	56.1238
chr2	168865045	168890443	2q24.3	SPC25	4.68299	2.54853	1.83752	6	5	64.2589	12.7359
chr16	72054592	72061056	16q22.2	HP	125.095	68.1078	1.83672	6	5	155.829	73.8437
chr3	146069436	146161495	3q24	PLOD2	9.11373	4.9631	1.8363	6	5	42.2897	19.956
chr5	102808235	102809371	N/A	Hs.674648	20.3398	11.0942	1.83338	6	5	16.8997	71.6083
chr1	247857199	247880138	1q44	TRIM58	51.3274	28.0966	1.82682	6	5	99.279	76.0434
chr5	56124145	56127275	5q11.2	LOC101928419	66.5211	36.4751	1.82374	6	5	51.2439	58.4283
chr15	41332694	41381050	15q15.1	NUSAP1	56.8381	31.2874	1.81665	6	5	76.5482	52.2488
chr9	84273123	84368634	9q21.32-q21.33	SLC28A3	8.78951	4.84927	1.81254	6	5	72.061	22.6614
chr5	146589504	147081520	5q32	PPP2R2B	48.4246	26.7804	1.80821	6	5	99.5971	98.384
chr20	45812576	45816957	20q13.12	UBE2C	40.8386	22.5991	1.80709	6	5	39.5713	18.3903
chr1	159826650	159837497	1q23.2	SLAMF8	32.4657	17.9821	1.80545	6	5	50.8493	36.0753
chr4	109912883	110013079	4q25	EGF	39.4536	21.855	1.80524	6	5	41.0577	22.3743
chr6	130366281	130443424	6q23.1	TMEM200A	20.7719	11.513	1.80421	6	5	48.7	15.2195
chr11	75434640	75525916	11q13.4-q13.5	GDPD5	174.062	96.9514	1.79535	6	5	38.0611	43.7068
chr7	38240024	38249572	7p14.1	TRGC2	812.739	453.414	1.79249	6	5	31.297	40.0288
chr9	83242990	83560208	9q21.32	FRMD3	78.7618	43.9509	1.79204	6	5	78.4082	51.0482
chr3	196216512	196233430	3q29	SLC51A	4.3874	2.4487	1.79172	6	5	61.4923	10.4288
chr11	61203513	61212869	11q12.2	PGA3	27.2629	15.228	1.79032	6	5	44.6889	18.3221
chr11	134254137	134254628	N/A	Hs.657530	26.219	14.6564	1.78891	6	5	56.4731	12.4764
chr16	4958317	5019155	16p13.3	SEC14L5	22.6141	12.6502	1.78765	6	5	27.0921	28.8503
chr12	54016852	54056030	12q13.13	HOXC4	54.0396	30.2993	1.78353	6	5	13.9175	22.9848
chrX	70290029	70420924	Xq13.1	KIF4A	15.8072	8.86624	1.78285	6	5	49.9414	11.8745
chr9	132161234	132244534	9q34.13	NTNG2	57.4725	32.2795	1.78046	6	5	37.7039	25.0298
chr12	8989079	9255692	12p13.31	KLRG1	234.485	131.868	1.77817	6	5	36.9845	31.0732
chr3	45224464	45226322	3p21.31	TMEM158	83.3527	46.9755	1.77439	6	5	27.6721	47.9663
chrX	120250984	120311556	Xq24	TMEM255A	8.48357	4.78741	1.77206	6	5	23.1001	20.835
chr5	140332843	140346603	5q31.3	HBEGF	60.6787	34.2683	1.7707	6	5	116.104	97.0402
chr20	6767700	6780280	20p12.3	BMP2	4.97076	2.81111	1.76826	6	5	92.5683	13.5057
chr20	49632945	49713884	20q13.13	B4GALT5	324.207	183.616	1.76568	6	5	31.9225	28.0811
chr2	27889456	27891114	2p23.2	BRE-AS1	24.2386	13.74	1.7641	6	5	98.3348	49.1865
chr2	85694291	85698854	2p11.2	GNLY	2561.59	1452.13	1.76402	6	5	12.3425	26.3923
chr6	27247701	27256620	6p22.1	PRSS16	9.9584	5.64722	1.76341	6	5	33.9973	32.1475
chr14	94110733	94116699	14q32.12	IFI27	22.3314	12.6878	1.76008	6	5	32.2376	4.30279
chr1	225886282	225889146	1q42.12	LEFTY1	17.41	9.98584	1.74347	6	5	29.0888	25.5252
chr21	17593650	17612950	21q21.1	BTG3	121.017	69.532	1.74045	6	5	82.6945	87.6245
chr2	24033205	24067743	2p23.3	FKBP1B	70.2232	40.3601	1.73992	6	5	64.7003	45.9414
chr10	77790787	77926590	10q22.3	DLG5	50.956	29.314	1.73828	6	5	83.5375	65.297
chr17	35871491	35880373	17q12	CCL5	2810.25	1618	1.73687	6	5	18.8702	30.5244
chr7	38239577	38276741	7p14.1	TARP	420.555	242.435	1.73471	6	5	123.354	127.537
chr21	46229231	46251701	21q22.3	MCM3AP-AS1	18.7396	10.8278	1.73069	6	5	101.509	96.1024
chr9	97926791	97944915	9q22.33	HEMGN	22.6084	13.0698	1.72983	6	5	67.5659	34.6728
chr3	189000774	189325304	3q28	TPRG1	12.6745	7.32751	1.72971	6	5	44.6982	14.2145
chr14	64704129	64744346	14q23.3	PLEKHG3	56.9656	32.9383	1.72946	6	5	70.3595	64.934
chr5	76716043	76735780	5q13.3	F2R	109.54	63.3554	1.72898	6	5	39.1188	42.8053
chr9	121338988	121370304	9q33.2	STOM	421.277	244.086	1.72594	6	5	92.3655	88.6067
chr7	38317017	38317492	7p14.1	TRGV9	807.197	467.698	1.72589	6	5	31.1325	39.2276
chr14	105586437	106879844	14q32.33	IGH	175.899	102.362	1.71841	6	5	316.967	291.169
chr3	151336843	151384812	3q25.1	P2RY12	23.5909	13.7628	1.7141	6	5	64.5844	44.1716
chr16	46578591	46624933	16q11.2	SHCBP1	17.8729	10.4496	1.7104	6	5	48.3256	23.5246
chr2	111491529	111492185	N/A	Hs.652958	39.9111	23.3409	1.70992	6	5	17.3453	15.59
chr21	46098071	46132849	21q22.3	COL6A2	46.4256	27.1665	1.70893	6	5	58.7993	30.3635
chr15	67106365	67107158	N/A	Hs.658524	46.9697	27.5118	1.70725	6	5	37.4889	18.8196
chr19	51371616	51372706	19q13.41	NKG7	1958.39	1147.48	1.70668	6	5	16.5362	24.9042
chr6	27893425	27893891	6p22.1	HIST1H2BO	6.36638	3.73504	1.7045	6	5	67.9978	8.11232
chr2	66435125	66572765	2p14	MEIS1	56.9149	33.4509	1.70145	6	5	72.7538	75.6253
chr5	160421807	160428744	5q33.3	PTTG1	170.97	100.516	1.70093	6	5	24.8056	23.6158
chr15	41309268	41332621	15q15.1	OIP5	16.2434	9.55128	1.70066	6	5	60.8905	15.4819
chr16	66579448	66588275	16q21	CMTM2	97.1961	57.1599	1.70043	6	5	78.5856	18.8394
chr2	218125290	218137253	2q35	CXCR2	138.834	81.7288	1.69871	6	5	72.352	32.8538
chr16	3065312	3069819	16p13.3	IL32	666.012	393.208	1.69379	6	5	23.5311	20.8344
chr6	138088505	138107523	6q23.3	PERP	27.7997	16.4166	1.69339	6	5	142.787	114.655
chr2	105360826	105438773	2q12.2	FHL2	45.2708	26.7501	1.69236	6	5	16.727	19.655
chr1	183929662	184051612	1q25.3	COLGALT2	23.299	13.775	1.6914	6	5	79.8896	57.6359
chr1	22636625	22639682	1p36.12	C1QA	64.6844	38.3161	1.68818	6	5	61.0402	37.1529
chr11	103907186	104164299	11q22.3	PDGFD	73.6802	43.6643	1.68742	6	5	93.4829	86.1645
chr11	65879813	65883741	11q13.1	CTSW	849.281	503.422	1.68702	6	5	28.6396	59.7935
chr20	24949230	24959928	20p11.21	CST7	1744.23	1034.27	1.68643	6	5	20.0039	26.0891
chr1	84925583	84997122	1p22.3	MCOLN2	90.6583	53.8051	1.68494	6	5	88.9028	84.7162
chr6	16238580	16295549	6p22.3	GMPR	68.7885	40.9051	1.68166	6	5	43.1551	23.4394
chr6	106046729	106109939	6q21	PRDM1	169.952	101.263	1.67832	6	5	109.872	99.9137
chr1	78648554	78664078	1p31.1	IFI44	158.82	94.6892	1.67727	6	5	68.1067	67.8275
chr1	158931177	159010083	1q23.1	PYHIN1	139.631	83.3501	1.67523	6	5	61.1313	62.9211
chr1	47216290	47232389	1p33	TAL1	49.9429	29.8222	1.67469	6	5	90.8698	69.7761
chr8	33360840	33361918	N/A	Hs.597962	11.1246	6.65781	1.67091	6	5	20.0525	40.6771
chr12	105330636	105371518	12q23.3	C12orf75	367.064	219.897	1.66925	6	5	22.5051	14.2522
chr1	154321059	154325325	1q21.3	AQP10	40.7048	24.3904	1.66889	6	5	36.5143	22.5962
chr6	80004147	80043577	6q14.1	TTK	6.23214	3.74335	1.66485	6	5	51.7992	12.4581
chr12	39293228	39443414	12q12	KIF21A	51.248	30.8027	1.66375	6	5	63.1873	66.3869
chr3	50362613	50504244	3p21.31	CACNA2D2	132.07	79.4102	1.66313	6	5	13.8334	12.5523
chr18	69860228	69962086	18q22.2	CD226	55.6561	33.4733	1.6627	6	5	25.8646	26.4578
chr10	128096659	128126405	10q26.2	MKI67	20.074	12.076	1.66231	6	5	51.5806	31.3074
chr19	38666700	38667721	N/A	Hs.658643	40.6407	24.4904	1.65946	6	5	16.7441	9.31012
chr3	151873643	151884619	3q25.1	SUCNR1	15.8669	9.56384	1.65905	6	5	58.946	22.463
chr12	12940518	12955908	12p13.1	GPRC5D	20.6454	12.4474	1.65861	6	5	60.9398	23.457
chr2	28981298	29052230	2p23.2	TOGARAM2	63.2303	38.1583	1.65705	6	5	16.9123	36.4569
chr5	145936563	146081773	5q32	SH3RF2	8.39928	5.06974	1.65675	6	5	66.0441	60.1448
chr21	26466209	26573404	21q21.3	CYYR1	8.54813	5.17456	1.65195	6	5	64.4278	56.1023
chr21	35037925	35039426	21q22.12	RUNX1-IT1	78.5071	47.6818	1.64648	6	5	10.0217	33.5495
chr20	17493905	17569220	20p12.1	BFSP1	21.5586	13.0962	1.64618	6	5	12.5109	17.5943
chr10	104031288	104085880	10q25.1	COL17A1	25.4394	15.4568	1.64583	6	5	80.6644	7.0782
chr16	11705694	11706278	N/A	Hs.668815	8.42866	5.1285	1.64349	6	5	68.5742	12.9837
chr6	46159182	46171045	6p21.1	ENPP5	14.1604	8.64423	1.63813	6	5	61.3539	64.5393
chr4	15778265	15853243	4p15.32	CD38	67.0767	40.984	1.63666	6	5	46.6846	16.227
chr3	32818018	32897826	3p22.3	TRIM71	9.14219	5.58593	1.63665	6	5	30.9913	14.8907
chr3	46370142	46376206	3p21.31	CCR5	81.108	49.6178	1.63466	6	5	25.5401	27.9438
chr21	38367261	38662045	21q22.2	ERG	6.738	4.12213	1.63459	6	5	130.179	25.2699
chr9	34186108	34188194	9p13.3	LOC114224	66.1948	40.5923	1.63072	6	5	37.5331	27.1755
chr21	46458942	46570900	21q22.3	DIP2A	108.612	66.6141	1.63047	6	5	191.079	193.2
chr1	153981617	153990644	1q21.3	RAB13	122.743	75.2853	1.63037	6	5	90.07	31.3255
chr6	130133203	130365425	6q23.1	SAMD3	203.876	125.079	1.62998	6	5	91.9131	112.299
chr17	4932275	4935030	17p13.2	GP1BA	69.6425	42.7274	1.62993	6	5	32.3455	23.979
chr16	79202624	79600725	16q23.2	MAF	88.9876	54.6378	1.62868	6	5	108.021	109.015
chr17	78174079	78187208	17q25.3	TK1	28.2523	17.3669	1.62679	6	5	56.6946	18.1974
chr5	55102646	55110252	5q11.2	GZMA	1661.45	1024.38	1.6219	6	5	11.1779	27.2145
chr1	54779696	54802379	1p32.3	TTC22	27.8735	17.2028	1.62029	6	5	135.214	112.075
chrX	37571569	37684463	Xp21.1	LANCL3	4.85375	2.99879	1.61857	6	5	25.152	25.2011
chr2	32947129	33399509	2p22.3	LTBP1	68.7078	42.4602	1.61817	6	5	54.7573	33.0656
chr3	100492619	100577453	3q12.2	TMEM45A	15.6291	9.66133	1.6177	6	5	26.1581	43.687
chr21	44921035	44929680	21q22.3	ITGB2-AS1	691.757	428.407	1.61472	6	5	64.1007	58.3198
chr1	155859454	155885199	1q22	SYT11	66.9565	41.5172	1.61274	6	5	68.6504	67.4916
chr10	89327819	89340968	10q23.31	IFIT3	110.232	68.3899	1.61182	6	5	76.9777	57.7011
chr4	6687792	6690748	4p16.1	LINC002481	140.517	87.2337	1.61081	6	5	26.0879	19.6828
chr3	128479422	128493187	3q21.3	GATA2	66.9251	41.5634	1.61019	6	5	103.745	91.9714
chr22	26657482	26676478	22q12.1	MIAT	106.373	66.0675	1.61007	6	5	74.2167	72.7462
chr21	33577551	33588708	21q22.11	DONSON	62.4339	38.7919	1.60946	6	5	24.6853	15.4929
chr3	37452322	37819790	3p22.2	ITGA9	9.25883	5.75299	1.60939	6	5	171.173	42.1864
chr1	156893697	156916434	1q23.1	PEAR1	47.5112	29.548	1.60793	6	5	28.7937	28.3385
chr5	68289089	68289785	N/A	Hs.657968	253.901	157.953	1.60745	6	5	26.387	41.6032
chr2	96335741	96377095	2q11.2	NCAPH	20.7336	12.9185	1.60496	6	5	33.5039	17.7719
chr1	160739057	160754821	1q23.3	SLAMF7	95.3883	59.4702	1.60397	6	5	94.6548	92.4454
chr11	70398506	70436584	11q13.3	CTTN	44.9218	28.0635	1.60072	6	5	101.113	102.221
chr6	16730892	16732131	N/A	Hs.663425	42.6286	26.6639	1.59874	6	5	26.6974	23.1305
chr1	149884460	149886682	1q21.2	HIST2H2BE	224.858	140.74	1.59769	6	5	63.4205	12.4153
chr6	79537561	79703670	6q14.1	SH3BGRL2	95.6758	59.8964	1.59735	6	5	108.531	106.762
chr17	80466833	80476604	17q25.3	NPTX1	26.3184	16.4782	1.59716	6	5	47.7643	18.3406
chr5	59016351	59016981	N/A	Hs.591763	93.9443	58.8765	1.59562	6	5	21.3954	31.1264
chr2	6840417	6866635	2p25.2	CMPK2	158.851	99.7183	1.59299	6	5	24.7269	27.1559
chr19	10512742	10517992	19p13.2	S1PR5	177.666	111.595	1.59207	6	5	134.82	130.97
chr7	148873557	148878684	N/A	Hs.659984	39.2872	24.6804	1.59183	6	5	40.7477	13.1779
chr1	203026491	203078736	1q32.1	PPFIA4	12.2053	7.66945	1.59142	6	5	48.3997	24.8656
chr10	49154724	49188580	10q11.23	C10orf128	111.024	69.955	1.58708	6	5	114.096	101.472
chr6	26196784	26199293	6p22.2	HIST1H3D	9.62041	6.06416	1.58644	6	5	50.3307	26.5572
chr5	140175068	140243789	5q31.3	CYSTM1	189.909	119.778	1.5855	6	5	75.8438	28.6926
chrX	115560850	115650861	Xq23	PLS3	5.90616	3.73194	1.5826	6	5	20.8993	9.32732
chr11	2268498	2270952	11p15.5	ASCL2	43.7957	27.6759	1.58245	6	5	103.813	101.006
chr11	65061009	65084143	11q13.1	CDCA5	23.6547	14.9486	1.58241	6	5	41.7274	11.9603
chr1	66752147	66779051	1p31.3	TCTEX1D1	3.87452	2.44869	1.58228	6	5	108.92	12.1864
chr8	16107878	16192791	8p22	MSR1	5.96204	3.76959	1.58162	6	5	93.3645	39.1051
chr8	63015079	63039051	8q12.3	GGH	21.2438	13.4402	1.58061	6	5	52.7345	19.4168
chr17	6993791	7010736	17p13.1	ALOX12	142.269	90.0123	1.58055	6	5	40.3419	37.64
chr11	112961247	113278436	11q23.2	NCAM1	42.2178	26.7123	1.58046	6	5	129.636	125.897
chr11	57597554	57614853	11q12.1	SERPING1	31.6784	20.0741	1.57808	6	5	23.1754	9.28142
chr3	123612296	123884302	3q21.1	MYLK	62.1383	39.3794	1.57794	6	5	131.058	125.23
chr2	86815337	86861924	2p11.2	CD8B	109.895	69.7004	1.57667	6	5	129.912	108.908
chr14	90540588	90816479	14q32.11	TTC7B	43.3817	27.5459	1.57489	6	5	22.0373	27.5009
chr2	96143166	96145468	2q11.2	DUSP2	334.646	212.667	1.57356	6	5	32.1768	48.0527
chr14	63867978	63868488	N/A	Hs.675567	19.2581	12.2395	1.57344	6	5	30.6494	24.398
chr4	17810813	17844865	4p15.31	NCAPG	10.8142	6.88173	1.57143	6	5	74.698	58.2596
chr12	95657807	95790758	12q22	NTN4	3.40911	2.17002	1.571	6	5	48.5396	11.7555
chr20	41073024	41073396	N/A	Hs.671330	118.356	75.4265	1.56915	6	5	26.7001	22.8448
chr6	7881250	7910814	6p24.3	TXNDC5	685.07	436.608	1.56907	6	5	49.2497	23.0049
chr16	56625673	56627112	16q13	MT1E	160.144	102.136	1.56795	6	5	30.3818	25.6487
chr10	113834724	113854404	10q25.3	DCLRE1A	25.1205	16.0329	1.56681	6	5	18.6285	36.1177
chr19	55013705	55038264	19q13.42	GP6	59.3936	37.9171	1.56641	6	5	35.4797	27.8692
chr4	121127161	121227609	4q27	TNIP3	5.12535	3.27331	1.5658	6	5	37.3333	28.1694
chr6	150061045	150062010	N/A	Hs.15422	8.04127	5.13684	1.56541	6	5	24.0541	13.0117
chr3	50292828	50299468	3p21.31	HYAL3	24.0196	15.3455	1.56525	6	5	38.4352	15.6678
chr14	63761904	64226449	14q23.2	SYNE2	122.14	78.0488	1.56492	6	5	189.018	190.895
chr17	68206309	68207493	N/A	Hs.652272	114.635	73.4082	1.56161	6	5	12.4021	47.8218
chr14	54396939	54420218	14q22.2	CDKN3	29.1386	18.6616	1.56141	6	5	50.5149	20.2959
chr19	54502797	54510693	19q13.42	LAIR2	233.021	149.24	1.56138	6	5	46.0493	79.4583
chr7	142770943	142774564	7q34	PRSS2	15.079	9.6578	1.56133	6	5	48.3691	28.6572
chr8	94880224	94896671	8q22.1	CCNE2	9.20487	5.90441	1.55898	6	5	97.8241	62.3502
chr1	184387016	184629021	1q25.3	C1orf21	45.2918	29.0856	1.55719	6	5	105.118	95.3756
chr1	149782677	149792518	1q21.2	FCGR1A	86.667	55.6698	1.55681	6	5	104.939	103.839
chr4	82629537	82798857	4q21.22	SCD5	19.1163	12.2923	1.55515	6	5	79.1733	61.7427
chr5	102233986	102296549	5q21.1	SLCO4C1	19.7411	12.6951	1.55502	6	5	89.3939	84.4537
chr1	117605982	117628389	1p12	FAM46C	209.593	134.801	1.55483	6	5	73.2175	59.8074
chr1	113876814	113887547	1p13.2	BCL2L15	11.25	7.24034	1.5538	6	5	90.7083	47.7357
chr7	142715389	142715861	7q34	TRBV27	190.072	122.462	1.55208	6	5	42.951	54.7232
chr15	78167468	78234707	15q25.1	ACSBG1	13.3603	8.60926	1.55185	6	5	81.6126	72.6166
chr2	218419115	218449525	2q35	VIL1	16.7145	10.7762	1.55105	6	5	85.3748	59.7535
chr6	73394562	73417566	6q13	DDX43	13.0882	8.4494	1.54901	6	5	96.0535	22.7542
chr9	95442982	95516965	9q22.32	PTCH1	48.524	31.3459	1.54802	6	5	144.894	134.867
chr2	187464230	187554498	2q32.1	TFPI	6.33242	4.09131	1.54778	6	5	98.7593	76.8043
chr1	89258950	89272861	1p22.2	GBP5	255.927	165.613	1.54533	6	5	26.6478	28.1959
chrX	138631573	139222889	Xq26.3-q27.1	FGF13	5.44859	3.52605	1.54524	6	5	44.7604	12.2018
chr15	49858238	50182096	15q21.2	ATP8B4	33.629	21.7902	1.54331	6	5	67.5552	30.2872
chr2	223933347	223933830	N/A	Hs.664238	41.2243	26.7129	1.54324	6	5	21.9385	9.9761
chr9	36572862	36677683	9p13.2	MELK	33.5913	21.7929	1.54139	6	5	35.0986	16.1528
chr21	43865160	43987594	21q22.3	AGPAT3	136.314	88.4429	1.54127	6	5	92.9382	96.3346
chr1	204073096	204127743	1q32.1	SOX13	33.5842	21.7983	1.54068	6	5	72.5257	80.4119
chr21	44012325	44106552	21q22.3	TRAPPC10	198.797	129.162	1.53914	6	5	51.2541	60.5478
chr14	106369843	106373981	N/A	Hs.644804	48.1706	31.3079	1.53861	6	5	57.7777	31.6925
chr2	223933349	223939449	N/A	Hs.683429	24.4438	15.9078	1.53659	6	5	28.8141	13.6135
chr19	38304161	38305006	19q13.2	C19orf33	68.5046	44.5865	1.53644	6	5	22.6869	40.5325
chr17	78356777	78360079	17q25.3	SOCS3	65.9646	42.9501	1.53584	6	5	102.851	89.1864
chr1	200891074	200915736	1q32.1	C1orf106	7.26101	4.72917	1.53537	6	5	70.2009	14.1845
chr21	34845742	34846962	N/A	Hs.666463	65.163	42.4509	1.53502	6	5	14.7572	18.1264
chr20	44656451	44671739	20q13.12	LINC01260	25.4565	16.5926	1.5342	6	5	42.2282	33.7228
chr4	155758973	155807642	4q32.1	GUCY1B3	52.8884	34.503	1.53286	6	5	89.9189	79.6075
chr4	153344649	153415097	4q31.3	MND1	4.63004	3.02273	1.53174	6	5	50.5861	7.53818
chr15	73917468	73928248	15q24.1	LOXL1-AS1	23.0116	15.0254	1.53152	6	5	27.7442	15.1409
chr18	54717842	54895516	18q21.2	RAB27B	84.9279	55.4595	1.53135	6	5	135.142	136.41
chr21	46324103	46445769	21q22.3	PCNT	152.964	99.9492	1.53042	6	5	97.7281	98.4467
chr22	30693782	30907824	22q12.2	OSBP2	36.7382	24.0084	1.53022	6	5	93.9249	76.9323
chr11	134331874	134376324	11q25	GLB1L2	42.0809	27.5086	1.52973	6	5	20.9682	13.3374
chr21	33432486	33480009	21q22.11	TMEM50B	185.482	121.303	1.52908	6	5	75.9169	72.6492
chr4	56647988	56681866	4q12	HOPX	369.924	242.012	1.52854	6	5	146.73	149.547
chr3	27715949	27722715	3p24.1	EOMES	316.441	207.027	1.5285	6	5	28.9627	38.5249
chr7	116524785	116561185	7q31.2	CAV1	10.3821	6.7966	1.52755	6	5	51.7981	40.4537
chr2	229903000	229907845	N/A	Hs.662792	195.904	128.296	1.52696	6	5	34.8397	27.0807
chr22	45309200	45341955	22q13.31	FAM118A	51.2494	33.5684	1.52672	6	5	67.6703	54.8826
chr7	107044728	107161811	7q22.3	PRKAR2B	540.581	354.151	1.52642	6	5	33.9449	35.5961
chr13	97434221	97467998	13q32.1	RAP2A	111.82	73.2777	1.52597	6	5	146.103	142.159
chr7	497261	497971	N/A	Hs.714993	25.2351	16.5404	1.52566	6	5	29.375	18.9198
chr2	203867788	203873960	2q33.2	CTLA4	44.9178	29.467	1.52434	6	5	97.4034	80.1432
chr16	28258687	28323849	16p12.1	SBK1	139.932	91.8117	1.52411	6	5	36.7882	34.6683
chr4	2269585	2418698	4p16.3	ZFYVE28	36.9421	24.2407	1.52397	6	5	32.04	26.0602
chr12	32490722	32491149	N/A	Hs.200266	68.8653	45.235	1.52239	6	5	40.754	36.6917
chr2	173354017	173368992	2q31.1	CDCA7	38.3626	25.2239	1.52088	6	5	96.3263	82.4797
chr7	134646779	134679816	7q33	BPGM	65.8736	43.3256	1.52043	6	5	40.4793	12.9736
chr11	19224063	19241655	11p15.1	E2F8	4.86304	3.20265	1.51844	6	5	80.7556	16.9882
chr3	11477899	11478699	N/A	Hs.658695	16.6728	10.9826	1.51811	6	5	44.4227	39.2395
chr8	23567830	23571536	N/A	Hs.122514	64.5143	42.5214	1.51722	6	5	117.215	28.7247
chr3	12733530	12769457	3p25.2	TMEM40	99.5784	65.6615	1.51654	6	5	87.8152	79.744
chr16	89707133	89721046	16q24.3	VPS9D1	83.6439	55.1887	1.5156	6	5	16.7579	10.7212
chr5	142946489	142947121	N/A	Hs.658232	129.925	85.8936	1.51263	6	5	29.9005	60.4649
chr6	26285126	26285499	6p22.2	HIST1H4H	24.8825	16.4502	1.5126	6	5	102.929	79.3142
chr1	39409504	39416482	1p34.3	KIAA0754	16.5732	10.957	1.51257	6	5	73.5205	44.0662
chr17	75633434	75641406	17q25.1	SMIM5	74.7456	49.5072	1.50979	6	5	27.2178	30.7942
chr21	39175446	39183514	21q22.2	PSMG1	98.0557	64.9747	1.50914	6	5	10.339	9.47129
chr9	34086383	34126773	9p13.3	DCAF12	171.733	113.861	1.50827	6	5	61.4255	25.7021
chr20	59016026	59026654	20q13.32	TUBB1	842.187	558.751	1.50727	6	5	104.81	111.674
chr7	99119025	99120242	N/A	Hs.655809	32.8113	21.7707	1.50713	6	5	39.3338	24.4619
chr2	144481925	144483111	N/A	Hs.657189	33.3337	22.1197	1.50697	6	5	36.395	28.5139
chr21	41361986	41408943	21q22.3	MX2	286.11	190.107	1.50499	6	5	17.0997	9.9202
chr2	8852690	9003750	2p25.1	MBOAT2	35.8822	23.851	1.50443	6	5	85.039	55.5958
chr14	20955471	20956435	14q11.2	RNASE2	750.19	498.805	1.50397	6	5	52.9008	55.2892
chr10	13100082	13138276	10p13	OPTN	266.866	177.62	1.50245	6	5	25.3041	36.7686
chr6	31897785	31945674	6p21.33	C2	32.7971	21.8383	1.50182	6	5	98.3317	97.4216
chr17	2755698	3037741	17p13.3	RAP1GAP2	400.197	266.583	1.50121	6	5	18.0061	14.0109
chr17	28577565	28599038	17q11.2	SPAG5	42.0454	28.0159	1.50077	6	5	14.8409	9.59181
chr6	35943514	36024855	6p21.31	SLC26A8	7.5379	5.03281	1.49775	6	5	52.404	15.9226
chr22	19479278	19520612	22q11.21	CDC45	12.2157	8.16037	1.49696	6	5	40.5905	10.8682
chr17	44372181	44389601	17q21.31	ITGA2B	135.428	90.4877	1.49665	6	5	98.6955	105.052
chr6	116496483	116545610	6q22.1	TRAPPC3L	6.3434	4.24148	1.49556	6	5	26.6447	10.5693
chr1	27666061	27672213	1p35.3	IFI6	293.777	196.435	1.49554	6	5	31.5343	14.0266
chr1	145866560	145885866	1q21.1	ANKRD35	28.0445	18.7533	1.49545	6	5	24.1125	2.88054
chr2	6865733	6898239	2p25.2	RSAD2	36.8756	24.6732	1.49456	6	5	36.0334	32.1592
chr8	102379050	102380278	N/A	Hs.659784	18.583	12.436	1.49429	6	5	32.7995	25.0971
chr14	75013764	75051532	14q24.3	MLH3	169.773	113.623	1.49418	6	5	58.0717	50.2818
chr10	56357257	56361302	10q21.1	ZWINT	59.3263	39.708	1.49406	6	5	51.1386	10.1069
chr4	110049073	110199199	4q25	ELOVL6	20.4706	13.7032	1.49385	6	5	58.5212	65.2139
chr14	24630954	24634226	14q12	GZMB	1271.01	851.726	1.49228	6	5	31.1164	33.9797
chr13	42886388	42992271	13q14.11	EPSTI1	151.471	101.525	1.49196	6	5	28.6733	33.0923
chr22	43110748	43129712	22q13.2	BIK	42.0376	28.183	1.49159	6	5	40.8885	13.7738
chr5	180899077	180952166	5q35.3	BTNL8	5.67358	3.80373	1.49158	6	5	66.8156	9.51726
chr11	118344307	118353782	11q23.3	CD3G	582.135	390.933	1.48909	6	5	11.6743	29.0149
chr17	78214196	78225635	17q25.3	BIRC5	15.2858	10.267	1.48883	6	5	58.0664	32.131
chr10	28677495	28682939	10p12.1	BAMBI	21.8143	14.669	1.4871	6	5	43.8782	8.2563
chr20	41046885	41048140	N/A	Hs.662056	74.7687	50.2868	1.48685	6	5	27.0378	22.1253
chr12	10407384	10409757	12p13.2	KLRC4	46.1015	31.0224	1.48607	6	5	46.1395	66.1575
chr7	2403489	2434607	7p22.3	CHST12	83.5433	56.2561	1.48505	6	5	93.7339	83.7614
chr21	44849585	44873903	21q22.3	PTTG1IP	949.431	639.643	1.48431	6	5	10.9357	9.2343
chrX	153688297	153696593	Xq28	SLC6A8	25.5626	17.2299	1.48362	6	5	87.7703	41.8532
chrX	107522450	107605264	Xq22.3	FRMPD3	22.1636	14.9444	1.48306	6	5	20.0341	5.87859
chr17	47733240	47746122	17q21.32	TBX21	266.601	179.818	1.48261	6	5	30.4053	28.4448
chr10	70597348	70602775	10q22.1	PRF1	1697.3	1145.78	1.48135	6	5	73.8111	80.2631
chr9	38566260	38620587	9p13.1	ANKRD18A	8.7285	5.89587	1.48044	6	5	98.7289	63.0913
chr21	45932672	45933871	N/A	Hs.721038	38.3552	25.9232	1.47957	6	5	37.2844	11.7696
chr5	32420301	32421263	N/A	Hs.656264	36.7534	24.8407	1.47957	6	5	65.848	46.1554
chr4	119494395	119629080	4q26	PDE5A	16.1849	10.9399	1.47943	6	5	146.626	123.183
chr5	163460511	163491945	5q34	HMMR	10.2609	6.94124	1.47825	6	5	51.5993	32.4763
chr11	75499402	75499950	N/A	Hs.675502	13.6563	9.24366	1.47737	6	5	36.844	7.13245
chr15	44665732	44711389	15q21.1	PATL2	160.785	108.87	1.47686	6	5	29.5406	31.5069
chr8	140145692	140146548	N/A	Hs.656735	8.83492	5.98936	1.4751	6	5	34.8586	42.9944
chr21	44331574	44332402	N/A	Hs.655733	62.5858	42.4613	1.47395	6	5	18.3902	15.4047
chrY	19692495	19745347	Yq11.223	KDM5D	119.33	80.964	1.47387	6	5	151.831	133.516
chr1	44739704	44767767	1p34.1	KIF2C	16.9473	11.4993	1.47376	6	5	46.1572	29.9386
chrX	65669345	65669835	N/A	Hs.729481	46.4977	31.5566	1.47347	6	5	22.3871	14.8913
chr1	6264272	6393766	1p36.31	ACOT7	52.3557	35.5383	1.47322	6	5	39.0212	25.8523
chr9	100427213	100451734	9q31.1	MSANTD3	89.7986	60.9788	1.47262	6	5	22.8367	18.9595
chr21	38229915	38303126	21q22.13-q22.2	KCNJ15	15.6694	10.6442	1.4721	6	5	84.0687	53.2665
chr15	60579072	60581599	N/A	Hs.604296	196.714	133.714	1.47116	6	5	98.6189	102.721
chr2	170178145	170655325	2q31.1	MYO3B	4.17922	2.84282	1.4701	6	5	57.3624	23.6559
chr22	19179473	19291716	22q11.21	CLTCL1	26.9839	18.3636	1.46943	6	5	49.4117	15.9966
chr4	89879539	89954629	4q22.1	MMRN1	8.71424	5.93217	1.46898	6	5	51.3695	23.1445
chr6	26216920	26217483	6p22.2	HIST1H2AE	38.1595	25.9837	1.46859	6	5	77.2847	48.8811
chr7	98213215	98215457	N/A	Hs.511979	13.6932	9.32469	1.46849	6	5	54.9156	11.5166
chr11	10304980	10307402	11p15.4	ADM	91.2209	62.1266	1.46831	6	5	40.7918	44.1808
chr8	31639222	32771716	8p12	NRG1	69.7748	47.5563	1.46721	6	5	128.406	140.352
chr19	46633953	46639326	19q13.32	GNG8	26.0585	17.7625	1.46705	6	5	43.1833	27.1057
chr1	156806238	156816853	1q23.1	SH2D2A	114.509	78.0582	1.46697	6	5	32.8713	19.4408
chr9	14081843	14398983	9p23-p22.3	NFIB	6.059	4.13082	1.46678	6	5	104.476	48.916
chr2	62452778	62535645	2p15	TMEM17	9.38183	6.40015	1.46588	6	5	33.3279	7.16507
chr9	113548691	113549768	N/A	Hs.657948	91.1357	62.1856	1.46554	6	5	15.8712	35.1938
chr15	85706881	85708232	N/A	Hs.659823	54.6104	37.3385	1.46258	6	5	19.2384	21.3287
chr19	15878024	15898120	19p13.12	CYP4F2	12.9255	8.84018	1.46213	6	5	69.98	8.97129
chr8	22687661	22693302	8p21.3	EGR3	49.6583	33.9674	1.46194	6	5	137.944	79.1658
chr5	132673986	132682678	5q31.1	IL4	4.48625	3.069	1.4618	6	5	30.6865	12.6568
chr15	40694774	40732340	15q15.1	RAD51	15.3505	10.5047	1.4613	6	5	98.4869	71.4477
chr15	50182196	50236392	15q21.2	SLC27A2	15.3836	10.5284	1.46115	6	5	39.7815	28.893
chr8	39913809	39928790	8p11.21	IDO1	26.4885	18.1306	1.46098	6	5	25.9878	28.7861
chr16	57529339	57578182	16q21	ADGRG5	49.7286	34.0743	1.45942	6	5	66.1158	57.0687
chr1	100719640	100739045	1p21.2	VCAM1	6.09569	4.17913	1.4586	6	5	34.4206	8.92634
chr17	48548870	48590369	17q21.32	HOXB3	34.1023	23.4014	1.45727	6	5	67.1432	41.8598
chr12	123761995	123935720	12q24.31	DNAH10	8.42608	5.78541	1.45644	6	5	98.5499	53.7359
chr21	39380287	39397889	21q22.2	WRB	227.53	156.359	1.45517	6	5	24.9791	33.3049
chr10	73773637	73777877	N/A	Hs.652524	294.41	202.397	1.45461	6	5	15.1512	30.0035
chr21	42371887	42396846	21q22.3	TMPRSS3	14.4324	9.92198	1.45459	6	5	43.4843	55.4615
chr11	187881	194575	11p15.5	SCGB1C1	13.7831	9.47731	1.45432	6	5	45.2466	42.252
chr17	40287689	40303161	17q21.2	CDC6	6.4608	4.44266	1.45426	6	5	64.1536	44.0312
chr1	209675325	209676390	1q32.2	G0S2	100.371	69.0454	1.4537	6	5	97.3169	63.7277
chr14	33924215	33951078	14q13.1	EGLN3	15.5143	10.6751	1.45332	6	5	30.6657	21.3025
chr17	43640389	43661954	17q21.31	MEOX1	29.462	20.2724	1.45331	6	5	24.4606	23.2348
chr7	33014113	33062797	7p14.3	NT5C3A	913.182	629.26	1.4512	6	5	31.2598	14.1279
chr11	63506052	63516774	11q12.3	LGALS12	58.2482	40.1722	1.44996	6	5	21.3725	32.4032
chr5	69167010	69178245	5q13.2	CCNB1	9.25078	6.38045	1.44986	6	5	103.914	74.3684
chr1	23505696	23531266	1p36.12	E2F2	32.0995	22.1589	1.44861	6	5	109.196	94.355
chr9	114329789	114333256	9q32	ORM2	7.11491	4.91318	1.44813	6	5	82.611	8.62731
chr9	132945545	132991697	9q34.13	GFI1B	36.2081	25.0283	1.44668	6	5	58.4361	54.4962
chr21	46635153	46665685	21q22.3	PRMT2	240.419	166.403	1.4448	6	5	94.4317	103.219
chr1	121087345	121097161	1p11.2	FCGR1B	209.925	145.339	1.44438	6	5	18.1848	31.3533
chr21	34073523	34143034	21q22.11	MRPS6	469.988	325.746	1.4428	6	5	12.3234	18.886
chr4	70655541	70676901	4q13.3	JCHAIN	907.503	629.137	1.44246	6	5	59.9867	37.2678
chr17	40224601	40226207	N/A	Hs.655762	35.5131	24.6209	1.4424	6	5	31.8129	19.3848
chr3	113740227	113741773	N/A	Hs.269528	140.538	97.5449	1.44076	6	5	24.8138	14.1235
chr1	116754464	116769229	1p13.1	CD2	973.519	676.016	1.44008	6	5	17.9184	30.9867
chr10	60869438	61001486	10q21.2	RHOBTB1	21.5529	14.9775	1.43902	6	5	41.7695	23.6454
chr1	54225431	54413479	1p32.3	SSBP3	124.353	86.5301	1.43711	6	5	74.9829	69.4356
chr14	49643552	49688417	14q21.3	POLE2	21.2466	14.7852	1.43702	6	5	44.9623	21.1461
chr3	39263494	39281735	3p22.2	CX3CR1	1110.35	773.084	1.43625	6	5	100.946	123.045
chr1	91500814	91525764	1p22.1	CDC7	66.0692	46.0237	1.43555	6	5	18.7124	4.58205
chr4	184694065	184734132	4q35.1	CENPU	36.1328	25.1731	1.43537	6	5	90.6913	69.482
chr11	33703010	33736479	11p13	CD59	98.7457	68.8003	1.43525	6	5	72.6329	59.7218
chr21	37223425	37268124	21q22.13	DSCR3	132.768	92.5154	1.43509	6	5	93.9584	93.9367
chr2	38598014	38598413	N/A	Hs.666004	40.2106	28.0376	1.43417	6	5	34.3084	15.5096
chr4	73869392	73871302	4q13.3	CXCL1	21.5949	15.0591	1.434	6	5	52.0378	41.765
chr12	105412121	105412887	N/A	Hs.55295	25.4976	17.7814	1.43395	6	5	31.5275	19.5724
chr17	47315848	47316834	N/A	Hs.734791	33.9698	23.7209	1.43206	6	5	24.0943	37.3898
chr21	14485228	14583402	21q11.2	SAMSN1	337.982	236.056	1.43179	6	5	113.447	107.209
chr1	203626787	203744081	1q32.1	ATP2B4	218.104	152.358	1.43153	6	5	72.6131	72.8708
chr7	141986517	142106747	7q34	MGAM	45.6305	31.8829	1.43119	6	5	51.6032	44.3791
chr19	51366750	51369255	19q13.41	CLDND2	19.8284	13.8592	1.4307	6	5	17.0466	13.1095
chr17	74274215	74314884	17q25.1	DNAI2	9.24468	6.46246	1.43052	6	5	51.5608	24.0337
chr21	43805758	43812567	21q22.3	AATBC	108.568	75.9052	1.43031	6	5	40.0098	41.6929
chr13	95019829	95301550	13q32.1	ABCC4	23.8143	16.654	1.42994	6	5	97.4881	104.933
chr7	130930196	130931923	N/A	Hs.662069	101.792	71.2215	1.42923	6	5	56.474	50.5127
chr8	23528795	23575463	8p21.2	SLC25A37	64.0802	44.8399	1.42909	6	5	140.902	95.4311
chr22	18149959	18177397	22q11.21	USP18	38.8007	27.1533	1.42895	6	5	20.53	11.4407
chr10	11177304	11179293	N/A	Hs.676705	112.289	78.6654	1.42743	6	5	21.1203	30.2723
chr10	98383565	98415221	10q24.2	PYROXD2	44.0037	30.8658	1.42564	6	5	79.5042	75.607
chr1	169588849	169630139	1q24.2	SELP	95.6737	67.1376	1.42504	6	5	32.5366	26.1404
chr6	30151939	30163216	6p22.1	TRIM10	8.3079	5.83105	1.42477	6	5	93.6295	65.4816
chr12	12329263	12350541	12p13.2	MANSC1	19.3586	13.5909	1.42438	6	5	39.6162	23.8918
chr22	39077005	39087743	22q13.1	APOBEC3G	679.524	477.145	1.42415	6	5	101.885	100.817
chr7	141927356	141947009	7q34	CLEC5A	35.5743	24.9939	1.42332	6	5	73.8934	32.2019
chr7	158631169	158704831	7q36.3	NCAPG2	26.7563	18.799	1.42328	6	5	54.4555	16.3562
chr2	20447071	20449445	2p24.1	RHOB	91.0298	64.0142	1.42203	6	5	218.326	207.685
chr6	110424587	110476641	6q21-q22.1	SLC22A16	18.8665	13.269	1.42185	6	5	57.6268	50.0665
chr8	71841542	71844496	8q13.3	MSC	19.3434	13.6108	1.42118	6	5	31.0513	9.63233
chr11	63566870	63568496	N/A	Hs.31841	25.3505	17.8427	1.42078	6	5	16.2406	24.0039
chr22	31944493	31957603	22q12.3	YWHAH	97.579	68.7091	1.42018	6	5	136.771	134.476
chr21	44133612	44145723	21q22.3	C21orf33	302.704	213.236	1.41957	6	5	86.6273	87.469
chr7	30134936	30162765	7p14.3	MTURN	102.548	72.2483	1.41938	6	5	80.291	82.6106
chr5	74627406	74641424	5q13.3	ENC1	78.3475	55.2412	1.41828	6	5	87.5694	88.255
chr12	112938433	112973251	12q24.13	OAS3	106.707	75.2426	1.41817	6	5	88.4666	86.386
chr11	86037259	86038201	N/A	Hs.656225	25.7589	18.1712	1.41757	6	5	26.2378	27.4967
chr10	73772175	73780251	10q22.2	FUT11	136.271	96.1328	1.41753	6	5	77.7094	82.5723
chr2	87455455	87521518	2p11.2	CYTOR	206.506	145.789	1.41647	6	5	91.9705	97.2047
chr17	36103827	36105621	17q12	CCL4	549.556	388.065	1.41614	6	5	31.8691	43.1349
chr7	95583497	95596613	7q21.3	PDK4	52.1741	36.8916	1.41425	6	5	153.381	138.579
chr8	73294602	73325285	8q21.11	RDH10	21.0809	14.9062	1.41423	6	5	101.742	92.4877
chr7	79452957	79471208	7q21.11	MAGI2-AS3	5.97206	4.22333	1.41406	6	5	88.606	59.7934
chr17	45160174	45170040	17q21.31	HEXIM2	44.5671	31.5473	1.4127	6	5	30.953	5.8554
chr9	126326844	126507041	9q33.3	MVB12B	52.5577	37.2141	1.41231	6	5	111.045	94.3837
chr1	8011719	8026333	1p36.23	ERRFI1	26.7327	18.9309	1.41212	6	5	61.6702	12.3947
chr13	49777667	49780634	N/A	Hs.655118	23.9808	16.9824	1.4121	6	5	30.0194	11.8667
chr3	37862152	37984469	3p22.2	CTDSPL	44.4039	31.4686	1.41105	6	5	95.0295	93.1471
chr4	36281593	36347511	4p14	DTHD1	4.74612	3.36376	1.41096	6	5	68.8587	26.5631
chr19	34189562	34190537	N/A	Hs.656093	26.1892	18.5646	1.41071	6	5	36.348	36.7364
chr16	88803778	88809258	16q24.3	CDT1	9.96	7.06125	1.41051	6	5	41.483	30.7751
chr5	150113839	150155884	5q32	PDGFRB	34.2494	24.2866	1.41022	6	5	25.3965	14.6717
chr6	43480871	43481598	N/A	Hs.658740	26.3681	18.704	1.40976	6	5	27.3352	33.8579
chr5	149141483	149260439	5q32	ABLIM3	44.3319	31.4574	1.40927	6	5	28.5533	32.7771
chr1	89052304	89065360	1p22.2	GBP1	232.788	165.185	1.40925	6	5	66.6685	62.2633
chr21	15729947	15880072	21q21.1	USP25	108.831	77.2322	1.40914	6	5	123.776	121.355
chr20	31664452	31723999	20q11.21	BCL2L1	63.6388	45.167	1.40897	6	5	116.246	99.7878
chr21	44805617	44818129	21q22.3	SUMO3	645.224	458.285	1.40791	6	5	67.5562	72.3262
chr2	96307262	96321906	N/A	Hs.379222	13.245	9.40897	1.40769	6	5	15.0225	13.3041
chr6	119179855	119182156	N/A	Hs.670185	26.1714	18.6074	1.4065	6	5	32.5865	22.4414
chr14	75522441	75546992	14q24.3	BATF	267.673	190.481	1.40525	6	5	18.0224	9.96182
chr11	85694221	85811182	11q14.1	SYTL2	185.016	131.664	1.40521	6	5	84.8857	93.8212
chr17	39904595	39919377	17q21.1	GSDMB	46.512	33.1032	1.40506	6	5	100.111	94.5876
chr10	88935074	88991397	10q23.31	ACTA2	19.0846	13.583	1.40504	6	5	135.568	126.886
chr2	64988445	65023865	2p14	SLC1A4	45.1701	32.1726	1.40399	6	5	66.6664	60.4412
chr21	42311667	42315596	21q22.3	TFF3	20.4882	14.5962	1.40367	6	5	70.4802	9.87338
chr14	81260650	81427404	14q31.1	STON2	17.9151	12.7686	1.40305	6	5	133.215	124.352
chr2	237742790	237743042	N/A	Hs.720368	135.625	96.7123	1.40235	6	5	20.2163	38.2361
chr1	65264694	65415869	1p31.3	DNAJC6	8.19612	5.84662	1.40186	6	5	77.7766	67.723
chr10	24848607	24952644	10p12.1	PRTFDC1	17.2322	12.2957	1.40148	6	5	31.8513	20.0519
chr8	22048955	22082527	8p21.3	DMTN	89.3949	63.7927	1.40133	6	5	31.0551	25.6215
chr6	106323286	106323822	N/A	Hs.677217	25.2964	18.0532	1.40122	6	5	104.695	99.3009
chr17	44924711	44947746	17q21.31	KIF18B	28.0905	20.0626	1.40014	6	5	31.0203	7.89896
chr9	78236062	78278431	9q21.2	CEP78	167.357	119.602	1.39929	6	5	44.1568	53.4935
chr3	57293699	57545203	3p14.3	DNAH12	6.71872	4.80174	1.39923	6	5	86.3636	65.4683
chr2	218162845	218166993	2q35	CXCR1	48.7626	34.8596	1.39883	6	5	37.0283	6.91529
chr2	156328561	156329204	N/A	Hs.656946	143.929	102.899	1.39874	6	5	35.7213	49.8059
chr21	32601674	32612608	21q22.11	C21orf59	111.502	79.7209	1.39866	6	5	103.314	102.291
chr18	57544841	57586737	18q21.31	FECH	65.4608	46.8216	1.39809	6	5	88.756	58.2838
chr22	23690861	23699176	22q11.23	RGL4	83.225	59.5698	1.3971	6	5	86.1956	16.9707
chr15	30626676	30638810	15q13.2	ARHGAP11B	16.5448	11.8425	1.39707	6	5	15.5447	15.0076
chr21	25880550	26171128	21q21.3	APP	189.368	135.599	1.39653	6	5	87.2028	82.6745
chr8	100719070	100720758	N/A	Hs.655157	393.151	281.537	1.39644	6	5	33.3859	24.6506
chr4	73980825	73982124	4q13.3	PF4	1678.91	1202.4	1.39629	6	5	28.1892	30.7506
chr1	54806063	54842264	1p32.3	LEXM	11.0166	7.89108	1.39608	6	5	19.6019	19.6935
chr15	90966038	90994651	15q26.1	PRC1	25.688	18.4029	1.39586	6	5	35.5581	21.547
chr17	40922696	40937643	17q21.2	KRT23	16.8241	12.0545	1.39567	6	5	75.6658	23.218
chr13	36430488	36442882	13q13.3	CCNA1	11.4406	8.19764	1.3956	6	5	66.5477	46.0802
chr12	2857681	2877155	12p13.33	FOXM1	13.8966	9.9631	1.3948	6	5	49.1953	8.95387
chr21	34516442	34615142	21q22.12	RCAN1	40.287	28.8925	1.39438	6	5	124.552	121.027
chr20	38926312	38953060	20q11.23	FAM83D	16.7065	11.9819	1.39431	6	5	23.1132	13.4982
chr6	111702415	111873779	N/A	Hs.664520	148.595	106.619	1.3937	6	5	36.6334	37.5406
chr2	238159008	238168890	2q37.3	ERFE	12.1893	8.74663	1.3936	6	5	66.0672	11.7521
chr21	17819329	18267371	21q21.1	CHODL	11.6257	8.34228	1.39359	6	5	26.5122	15.4675
chr1	21004792	21005344	N/A	Hs.669156	14.0888	10.1117	1.39332	6	5	46.1375	85.1634
chr22	29890406	29891124	N/A	Hs.656396	14.3811	10.3227	1.39315	6	5	26.1105	21.0145
chr3	44761714	44853274	3p21.31	KIF15	10.2127	7.33165	1.39297	6	5	64.82	26.5912
chr2	229261083	229261595	N/A	Hs.655648	182.254	130.879	1.39254	6	5	36.0196	63.2535
chr10	88819899	88851975	10q23.31	ANKRD22	20.6776	14.8553	1.39194	6	5	61.4318	22.9197
chr2	233836701	233854566	2q37.1	HJURP	16.1055	11.5713	1.39185	6	5	30.7986	9.78138
chr12	10238385	10329607	12p13.2	KLRD1	356.762	256.345	1.39172	6	5	73.1759	83.9761
chr7	139021498	139036472	7q34	ZC3HAV1L	13.1741	9.46783	1.39146	6	5	96.2866	91.7385
chr21	32244759	32283954	21q22.11	MIS18A	43.8284	31.5027	1.39126	6	5	53.2266	55.5701
chr10	89301949	89309276	10q23.31	IFIT2	65.936	47.4035	1.39095	6	5	86.8951	74.4153
chr21	32628759	32728128	21q22.11	SYNJ1	49.207	35.3854	1.3906	6	5	126.465	125.168
chr6	127697191	127918631	6q22.33	THEMIS	144.578	103.97	1.39057	6	5	39.2541	44.8819
chr3	157259742	157503626	3q25.31-q25.32	VEPH1	10.6367	7.65058	1.39031	6	5	38.6535	25.4706
chr8	130317087	130317987	N/A	Hs.656505	23.0442	16.577	1.39013	6	5	28.2885	20.5042
chr21	43719097	43762307	21q22.3	PDXK	89.9502	64.7537	1.38911	6	5	60.8161	53.1944
chr10	13161554	13211110	10p13	MCM10	4.90089	3.52949	1.38856	6	5	52.5622	28.8371
chr7	12330883	12404226	7p21.3	VWDE	3.46939	2.49859	1.38854	6	5	56.3474	30.3889
chr13	26557703	26688945	13q12.13	WASF3	26.3285	18.9639	1.38835	6	5	24.9417	34.4612
chr21	46235125	46286274	21q22.3	MCM3AP	85.2549	61.4119	1.38825	6	5	170.345	159.683
chr16	2817163	2821722	16p13.3	PRSS21	17.7739	12.8037	1.38819	6	5	68.639	37.4963
chr5	139387568	139389916	5q31.2	MZB1	73.7143	53.1252	1.38756	6	5	57.1551	32.4597
chr19	12884422	12887203	19p13.13	KLF1	10.2927	7.42216	1.38675	6	5	57.1668	21.3552
chr6	16299112	16761490	6p22.3	ATXN1	95.8585	69.1254	1.38673	6	5	84.883	88.4586
chr10	19710335	19728550	10p12.31	LOC101928834	5.9279	4.27681	1.38606	6	5	22.4591	12.6032
chr22	40052602	40053488	N/A	Hs.661655	46.7455	33.7267	1.38601	6	5	40.4249	39.5445
chr6	151239815	151358559	6q25.1	AKAP12	15.594	11.2527	1.3858	6	5	111.618	131.052
chr10	110497867	110511544	10q25.2	DUSP5	148.61	107.323	1.3847	6	5	25.2475	36.804
chr2	190408355	190502315	2q32.2	MFSD6	90.9081	65.6528	1.38468	6	5	80.8395	79.6749
chr7	128022983	128026026	N/A	Hs.660285	17.1779	12.407	1.38453	6	5	16.0401	14.1613
chr21	43092956	43108291	21q22.3	U2AF1	340.661	246.096	1.38426	6	5	123.2	122.797
chr21	33543038	33577514	21q22.11	SON	810.599	585.649	1.3841	6	5	41.5566	50.3968
chr21	15891437	15891903	N/A	Hs.473374	46.9513	33.9242	1.38401	6	5	22.6436	27.0383
chr6	37852746	37853447	N/A	Hs.661841	59.0321	42.6616	1.38373	6	5	27.9099	41.9952
chr22	38957522	38963183	22q13.1	APOBEC3A	301.981	218.269	1.38353	6	5	20.6141	17.0277
chr10	69220303	69267559	10q22.1	HKDC1	19.1697	13.8601	1.38308	6	5	107.988	80.7419
chr8	101686542	102124907	8q22.3	NCALD	44.3923	32.107	1.38264	6	5	106.38	97.5321
chr10	11883848	11884489	N/A	Hs.564144	2.35301	1.70204	1.38246	6	5	18.4064	10.6572
chr22	26524082	26590125	22q12.1	TPST2	626.018	452.869	1.38234	6	5	19.4391	20.0007
chr1	184791025	184975132	1q25.3	FAM129A	372.284	269.341	1.38221	6	5	52.1655	58.1277
chr21	33503931	33542917	21q22.11	GART	32.8325	23.7538	1.3822	6	5	96.7313	98.525
chr21	43659551	43696079	21q22.3	RRP1B	193.667	140.126	1.38209	6	5	77.6545	76.2875
chr21	45405137	45513720	21q22.3	COL18A1	54.8948	39.7188	1.38209	6	5	55.5628	42.0068
chr4	98470367	98658661	4q23	TSPAN5	49.9632	36.1571	1.38183	6	5	70.9717	66.2206
chr6	26157985	26171349	6p22.2	HIST1H2BD	104.325	75.511	1.38159	6	5	49.3542	23.0939
chr20	5114953	5126622	20p12.3	PCNA	327.541	237.079	1.38157	6	5	33.5548	25.4244
chrX	154835788	155022723	Xq28	F8	68.7117	49.7392	1.38144	6	5	17.8558	22.6183
chr5	60596912	60700166	5q12.1	DEPDC1B	3.39386	2.45804	1.38072	6	5	33.4059	14.4448
chrX	71103865	71106973	Xq13.1	CXorf65	118.577	85.9538	1.37954	6	5	23.1937	38.8134
chr1	145719312	145739288	1q21.1	CD160	215.188	156.024	1.3792	6	5	47.3742	15.8508
chr11	5268350	5270143	11p15.4	HBE1	8.17558	5.92841	1.37905	6	5	71.4041	50.4829
chr1	46040140	46176495	1p34.1	PIK3R3	11.3619	8.23992	1.37889	6	5	67.6162	61.6711
chr8	118085442	118093264	N/A	Hs.655763	52.5372	38.1076	1.37865	6	5	46.8572	55.3797
chr20	1897337	1899288	N/A	Hs.669764	118.191	85.7308	1.37863	6	5	23.4768	30.5382
chr13	27072103	27072688	N/A	Hs.678564	18.8621	13.6818	1.37863	6	5	19.9946	47.3717
chr8	101833620	101834188	N/A	Hs.667031	33.8701	24.5763	1.37816	6	5	15.7382	26.8662
chr21	45263928	45287912	21q22.3	POFUT2	35.6824	25.9034	1.37752	6	5	107.154	87.1862
chr4	42619051	42619899	N/A	Hs.662181	5.46166	3.96795	1.37644	6	5	34.3561	19.896
chr2	190969036	191014250	2q32.2	STAT1	296.612	215.578	1.37589	6	5	113.614	114.265
chr14	67619862	67651720	14q24.1	ARG2	27.9234	20.31	1.37486	6	5	48.4867	63.2581
chr8	104379424	104467075	8q22.3	DPYS	4.08309	2.97074	1.37444	6	5	62.6843	10.2535
chr20	25407470	25448568	20p11.21	GINS1	17.9493	13.0662	1.37372	6	5	40.2535	6.30594
chr3	158571162	158606460	3q25.32	MLF1	7.84985	5.71765	1.37291	6	5	88.9611	73.1009
chr14	61516764	61518435	N/A	Hs.677109	93.0267	67.7751	1.37258	6	5	19.7986	25.9499
chr12	48921959	48925547	12q13.12	FKBP11	371.877	271.057	1.37195	6	5	74.7681	80.7957
chr9	135075243	135121184	9q34.3	OLFM1	37.9789	27.7145	1.37036	6	5	62.0335	56.7923
chr21	36034541	36060818	21q22.12	SETD4	35.8259	26.1596	1.36951	6	5	64.7564	60.5742
chr21	17788967	17819386	21q21.1	C21orf91	213.292	155.76	1.36936	6	5	60.2336	72.3724
chr14	71487861	71489714	14q24.2	LOC145474	30.7789	22.4801	1.36916	6	5	77.6169	76.2216
chr2	190972743	190974757	N/A	Hs.661921	80.4011	58.7341	1.3689	6	5	17.5219	17.9502
chr14	99222852	99225571	N/A	Hs.662182	147.222	107.655	1.36754	6	5	45.7102	31.5369
chr17	28607964	28614193	17q11.2	SGK494	40.3716	29.5817	1.36475	6	5	60.1967	52.8341
chr12	108288044	108339348	12q23.3	CMKLR1	50.5153	37.0399	1.36381	6	5	59.6451	65.8391
chr15	82262811	82284927	15q25.2	SAXO2	2.57306	1.88714	1.36347	6	5	79.3783	6.62229
chr9	96492738	96619830	9q22.32-q22.33	CDC14B	32.2938	23.6894	1.36322	6	5	112.842	105.362
chr11	76657055	76663848	N/A	Hs.656026	51.3926	37.701	1.36316	6	5	36.167	44.0482
chr1	211658256	211675630	1q32.3	NEK2	4.40995	3.23694	1.36238	6	5	41.8372	16.9251
chr1	171841478	172418466	1q24.3	DNM3	18.5703	13.6349	1.36196	6	5	103.862	93.2491
chr20	58342142	58342659	N/A	Hs.669778	39.7432	29.1813	1.36194	6	5	28.9176	27.9036
chr3	100609589	100696174	3q12.2	ADGRG7	2.25565	1.65628	1.36188	6	5	53.5361	7.11698
chr15	64360962	64361345	N/A	Hs.678735	2.95224	2.16793	1.36178	6	5	55.6059	9.72367
chr7	127993559	127994847	N/A	Hs.657303	81.2819	59.6917	1.3617	6	5	20.6319	22.2627
chr4	76033682	76036197	4q21.1	CXCL11	2.77904	2.0421	1.36087	6	5	18.4057	10.1394
chr3	141892112	141892676	N/A	Hs.660667	18.7226	13.7717	1.35949	6	5	25.6075	22.432
chr21	31671000	31732118	21q22.11	SCAF4	104.422	76.8212	1.35929	6	5	57.3555	70.0428
chr7	1822727	1823283	N/A	Hs.671107	19.6885	14.4863	1.35911	6	5	70.9627	56.995
chr20	60087686	60101387	20q13.33	LOC729296	4.13397	3.04194	1.35899	6	5	45.7322	36.3199
chr15	89243954	89317132	15q26.1	FANCI	33.7903	24.8683	1.35877	6	5	64.2039	57.4561
chrX	154675249	154751583	Xq28	GAB3	98.3469	72.3823	1.35872	6	5	101.956	102.327
chr12	48814432	48828943	12q13.12	CACNB3	30.3245	22.33	1.35802	6	5	21.8946	12.6047
chr17	48544351	48551241	17q21.32	HOXB-AS1	34.1562	25.159	1.35761	6	5	46.7068	30.6778
chr5	147585439	147782848	5q32	JAKMIP2	20.8673	15.3722	1.35747	6	5	77.9192	82.7577
chr9	136852367	136860799	9q34.3	MAMDC4	35.5432	26.1975	1.35674	6	5	14.5	9.57189
chr21	14371115	14383188	21q11.2	HSPA13	113.719	83.8362	1.35644	6	5	38.7387	46.7088
chr7	148732352	148734048	N/A	Hs.657069	70.8875	52.2796	1.35593	6	5	22.3138	18.3203
chr3	48856923	48898993	3p21.31	SLC25A20	245.451	181.032	1.35584	6	5	18.6278	28.6333
chr11	124753123	124762327	11q24.2	ESAM	37.09	27.3652	1.35537	6	5	22.0868	22.7681
chr4	76021116	76023536	4q21.1	CXCL10	42.5534	31.3981	1.35528	6	5	26.7203	47.5949
chr21	29077471	29175889	21q21.3	MAP3K7CL	381.347	281.39	1.35522	6	5	46.0009	21.4306
chr11	319673	320914	11p15.5	IFITM3	2208.45	1629.81	1.35503	6	5	14.935	25.2139
chr3	49121114	49133166	3p21.31	LAMB2	15.7122	11.5962	1.35494	6	5	7.47287	14.2931
chr17	16045580	16046810	N/A	Hs.658594	51.2293	37.8101	1.35491	6	5	62.8806	13.4765
chr11	58834065	58905699	11q12.1	GLYATL2	6.68397	4.93504	1.35439	6	5	27.4453	3.46871
chr18	45983536	46072327	tdb7990	PSTPIP2	231.902	171.25	1.35417	6	5	15.7424	21.9344
chr5	132822141	132831626	5q31.1	SHROOM1	40.2688	29.7386	1.35409	6	5	85.0784	75.5415
chr1	236209733	236210279	N/A	Hs.656919	16.2035	11.9677	1.35393	6	5	21.1252	47.9886
chr21	25724480	25735654	21q21.3	ATP5J	934.152	690.002	1.35384	6	5	5.98004	15.7088
chr7	128772489	128775790	7q32.1	OPN1SW	9.29574	6.869	1.35329	6	5	57.9641	8.71959
chr1	196651878	196747504	1q31.3	CFH	24.6391	18.2103	1.35303	6	5	45.7601	36.2259
chr12	12659691	12716305	12p13.1	GPR19	15.0322	11.1139	1.35256	6	5	44.4386	24.4112
chr21	44107262	44131181	21q22.3	PWP2	79.6664	58.9218	1.35207	6	5	98.8798	85.2509
chr17	61679186	61864120	17q23.2	BRIP1	7.37905	5.45939	1.35163	6	5	92.2235	60.5661
chr19	4537215	4540024	19p13.3	LRG1	33.1051	24.4933	1.3516	6	5	40.4247	21.8646
chr12	29149003	29335616	12p11.22	FAR2	40.5528	30.0104	1.35129	6	5	100.605	72.2543
chr16	56608566	56609497	16q13	MT2A	816.53	604.322	1.35115	6	5	14.3144	27.6678
chr1	163321933	163355764	1q23.3	NUF2	13.2402	9.80186	1.35078	6	5	38.5347	15.3616
chr13	74126459	74127848	N/A	Hs.436728	13.5298	10.0192	1.35039	6	5	93.9847	103.381
chr12	57367702	57369073	N/A	Hs.660986	53.1278	39.3676	1.34953	6	5	41.3086	41.278
chr6	119177201	119350619	6q22.31	MAN1A1	186.997	138.609	1.3491	6	5	88.3422	87.9282
chr8	59119836	59121347	8q12.1	LOC100505501	41.81	30.9932	1.34901	6	5	17.7076	26.6955
chr6	13924446	13980009	6p23	RNF182	4.78833	3.54996	1.34884	6	5	39.4824	4.90965
chr17	75525080	75575209	17q25.1	LLGL2	40.9569	30.368	1.34869	6	5	45.3753	36.0591
chr14	103426021	103426909	N/A	Hs.658431	31.7753	23.5665	1.34833	6	5	31.6005	11.0096
chr15	73926451	73952141	15q24.1	LOXL1	13.5795	10.0732	1.34808	6	5	29.2602	17.0465
chr19	7677057	7679833	19p13.2	MCEMP1	303.854	225.473	1.34763	6	5	31.6736	30.2448
chr5	156915750	156963255	5q33.3	TIMD4	5.7863	4.29447	1.34738	6	5	9.31157	19.9436
chr17	75516528	75524739	17q25.1	TSEN54	224.859	166.898	1.34728	6	5	50.4811	49.1417
chr5	88540779	88684803	5q14.3	LINC00461	4.15181	3.08305	1.34666	6	5	21.486	18.0657
chrX	136639543	136642429	Xq26.3	LINC00892	5.61711	4.17177	1.34646	6	5	27.8622	13.5153
chr1	58575423	58577494	1p32.1	TACSTD2	15.0966	11.2129	1.34636	6	5	198.313	81.2208
chrX	70444850	70505490	Xq13.1	DLG3	30.7211	22.8278	1.34578	6	5	60.5021	56.9444
chr22	50542180	50542978	N/A	Hs.561094	25.0055	18.5826	1.34564	6	5	26.9718	21.2479
chr12	21526257	21532947	12p12.1	SPX	34.6766	25.7841	1.34489	6	5	92.4919	76.4796
chr5	132750817	132778216	5q31.1	SEPT8	42.1854	31.3711	1.34472	6	5	27.5939	24.7536
chr1	43522238	43623672	1p34.2	PTPRF	11.5907	8.62431	1.34396	6	5	66.7779	60.1603
chr19	18058994	18099027	19p13.11	IL12RB1	205.027	152.571	1.34382	6	5	130.85	134.084
chr3	114293986	114310288	3q13.31	TIGIT	93.9909	69.9454	1.34378	6	5	19.9343	15.0867
chrX	150361422	150514178	Xq28	MAMLD1	14.4458	10.753	1.34342	6	5	27.4896	12.845
chr6	31676684	31680373	6p21.33	LY6G5C	54.9284	40.8936	1.3432	6	5	8.69592	14.5152
chr1	77888515	77946329	1p31.1	NEXN	49.7509	37.0443	1.34301	6	5	68.6451	64.6103
chr6	32845209	32853971	6p21.32	TAP1	357.49	266.234	1.34277	6	5	12.5108	10.2258
chr1	202147012	202161588	1q32.1	PTPN7	67.3855	50.2048	1.34221	6	5	69.7187	60.0753
chrX	66021738	66040125	Xq12	VSIG4	47.116	35.1324	1.3411	6	5	17.9	26.8425
chr17	74748612	74769360	17q25.1	SLC9A3R1	347.622	259.258	1.34084	6	5	13.0842	20.488
chr4	147755694	147756166	N/A	Hs.661406	7.7072	5.74919	1.34057	6	5	23.2361	21.41
chr7	2406505	2407153	N/A	Hs.636231	31.5873	23.5675	1.34029	6	5	17.4791	18.814
chr8	104489231	104589024	8q22.3	LRP12	5.14919	3.84274	1.33998	6	5	77.0447	69.5033
chr1	197084127	197146694	1q31.3	ASPM	6.20118	4.62825	1.33985	6	5	73.3718	30.7812
chrX	48521776	48528716	Xp11.23	EBP	77.4486	57.8194	1.33949	6	5	80.3772	73.7811
chr3	51385237	51389397	3p21.2	MANF	267.817	199.965	1.33932	6	5	12.1947	4.75071
chr11	120336276	120489936	11q23.3	ARHGEF12	13.8179	10.3185	1.33915	6	5	256.686	239.831
chr10	73998114	74120160	10q22.2	VCL	743.434	555.339	1.3387	6	5	105.097	107.031
chr5	154817018	154850685	5q33.2	FAXDC2	133.324	99.5982	1.33862	6	5	49.872	70.4511
chr4	100185870	100190498	4q24	DDIT4L	9.61659	7.18402	1.33861	6	5	9.67403	11.7516
chr9	136809248	136810042	N/A	Hs.733965	41.6403	31.1077	1.33858	6	5	19.4912	16.1068
chr7	88270891	88273750	N/A	Hs.287168	9.84726	7.35868	1.33818	6	5	38.2132	20.9414
chr3	45886504	45903177	3p21.31	CCR9	15.6117	11.6669	1.33812	6	5	77.6165	17.6907
chr11	128691672	128696023	11q24.3	SENCR	65.5408	48.9858	1.33795	6	5	15.1984	12.3922
chr8	11810278	11811107	N/A	Hs.659573	55.468	41.4772	1.33731	6	5	22.7783	31.8031
chr9	114402078	114505509	9q32	WHRN	32.5076	24.3138	1.337	6	5	58.0904	65.9133
chr16	54283300	54286772	16q12.2	IRX3	6.42822	4.8082	1.33693	6	5	40.9779	19.6136
chr18	45724123	45752520	18q12.3	SLC14A1	17.9718	13.4435	1.33684	6	5	49.2464	52.5314
chr6	27132316	27132796	6p22.1	HIST1H2BJ	13.4406	10.0575	1.33637	6	5	41.9536	21.3962
chr8	58805418	59119293	8q12.1	TOX	49.9778	37.4017	1.33624	6	5	49.6546	48.4307
chr7	151409161	151413354	7q36.1	WDR86-AS1	9.47836	7.09664	1.33561	6	5	21.922	12.8693
chr1	220879401	220885059	1q41	HLX	80.4695	60.2522	1.33554	6	5	28.8501	37.8246
chr1	200551497	200620791	1q32.1	KIF14	6.09043	4.56529	1.33407	6	5	61.7553	54.9418
chr10	94605413	94607382	N/A	Hs.658935	12.9374	9.69773	1.33406	6	5	41.0588	36.814
chr1	59990394	60073770	1p32.1	C1orf87	4.81597	3.61023	1.33398	6	5	31.8435	18.2194
chr4	38665028	38665591	N/A	Hs.658884	50.2066	37.6489	1.33355	6	5	20.8932	25.4028
chr4	143995172	144021860	4q31.21	GYPB	16.0859	12.063	1.33349	6	5	51.6855	31.4695
chr8	66493256	66518524	8q13.1	C8orf46	5.71479	4.28639	1.33324	6	5	86.3691	57.1368
chr15	44736362	44767829	15q21.1	TRIM69	66.1659	49.6288	1.33322	6	5	124.865	114.826
chr2	144321769	144322401	N/A	Hs.674033	9.33836	7.01145	1.33187	6	5	14.3569	12.9362
chr7	38341577	38378637	7p14.1	TRG-AS1	221.933	166.67	1.33157	6	5	17.7953	19.9106
chr15	78468542	78469420	N/A	Hs.661154	17.224	12.9361	1.33147	6	5	98.2689	87.1149
chr1	28259452	28282491	1p35.3	SESN2	67.8461	50.9646	1.33124	6	5	15.8721	16.7495
chr2	169067035	169096167	2q31.1	DHRS9	34.6639	26.0574	1.33029	6	5	40.0702	37.9225
chr6	26251651	26252075	6p22.2	HIST1H2BH	56.0778	42.1661	1.32993	6	5	46.3743	15.0658
chr13	112799554	112800581	N/A	Hs.655677	30.0581	22.6043	1.32975	6	5	28.1984	19.9894
chr2	113599028	113603717	2q14.1	DDX11L2	144.074	108.4	1.3291	6	5	29.0135	54.4074
chr20	44619519	44651758	20q13.12	ADA	274.368	206.465	1.32888	6	5	38.2278	37.1518
chr15	59105085	59125045	15q22.2	CCNB2	15.2048	11.4469	1.32829	6	5	82.3875	62.0955
chr4	147732063	148072781	4q31.23	ARHGAP10	91.3377	68.7822	1.32793	6	5	20.1065	19.1364
chr22	44668547	44737681	22q13.31	PRR5	65.1854	49.0934	1.32778	6	5	88.105	86.2218
chr16	69343246	69351809	16q22.1	TMED6	16.1116	12.1398	1.32717	6	5	31.5585	15.725
chr22	46267964	46294008	22q13.31	TTC38	89.2268	67.2341	1.32711	6	5	97.8641	85.4546
chr1	5992298	6101193	1p36.31	KCNAB2	167.625	126.313	1.32706	6	5	90.3838	82.4941
chr1	203730577	203731853	1q32.1	LINC00260	27.5173	20.742	1.32665	6	5	28.2943	22.2069
chr8	25458569	25511308	8p21.2	CDCA2	8.42452	6.35072	1.32654	6	5	46.8163	13.7834
chr1	228644647	228746669	1q42.13	RHOU	117.629	88.6972	1.32619	6	5	61.1272	58.3076
chr7	157233869	157236136	N/A	Hs.663724	23.2619	17.5502	1.32545	6	5	36.2696	55.9797
chr7	64990355	65006746	7q11.21	ERV3-1	8.99626	6.79098	1.32474	6	5	21.992	20.9008
chr11	85963920	85964771	N/A	Hs.658368	96.3871	72.766	1.32462	6	5	26.3337	32.8342
chr9	137039457	137046224	9q34.3	NPDC1	67.9801	51.3228	1.32456	6	5	20.388	21.551
chr3	136819019	136855892	3q22.3	SLC35G2	9.39962	7.09669	1.32451	6	5	24.7971	9.74298
chr21	42843075	42879865	21q22.3	WDR4	37.5726	28.3798	1.32392	6	5	54.0135	44.2952
chr1	53087179	53142632	1p32.3	SLC1A7	25.6857	19.4062	1.32358	6	5	74.529	58.4394
chr2	25926586	25982574	2p23.3	KIF3C	38.4801	29.1026	1.32222	6	5	27.4295	16.7689
chr8	101871585	101872582	N/A	Hs.665359	24.1845	18.2983	1.32168	6	5	39.1758	79.0782
chr19	8302127	8308356	19p13.2	CD320	81.0001	61.2877	1.32164	6	5	28.0443	25.898
chr15	44681041	44683136	N/A	Hs.677245	24.9599	18.8862	1.32159	6	5	22.9944	16.2307
chr1	202331657	202341966	1q32.1	UBE2T	25.9607	19.6453	1.32147	6	5	35.0315	39.2884
chr17	39921041	39927804	17q21.1	ORMDL3	115.212	87.2043	1.32118	6	5	92.8844	96.2836
chr1	207329751	207330482	N/A	Hs.664329	580.961	439.731	1.32117	6	5	33.8846	31.7634
chr11	70435235	70436276	N/A	Hs.714388	35.2634	26.7044	1.32051	6	5	26.2589	25.6187
chr5	10441862	10482807	5p15.2	ROPN1L	11.9421	9.04434	1.3204	6	5	80.7975	71.1029
chr22	22887780	22895834	22q11.22	IGLL5	165.235	125.197	1.3198	6	5	70.2282	34.571
chr14	91287645	91287973	N/A	Hs.709930	99.9604	75.7635	1.31937	6	5	30.1934	12.0614
chr8	143018485	143022410	8q24.3	LY6E	167.167	126.739	1.31898	6	5	36.4796	2.4183
chr21	44300034	44327381	21q22.3	PFKL	121.847	92.4055	1.31862	6	5	28.5034	26.8692
chr17	27294463	27295604	N/A	Hs.657637	61.1137	46.3593	1.31826	6	5	9.268	7.23236
chr5	892854	919348	5p15.33	TRIP13	20.0345	15.2043	1.31769	6	5	37.4233	12.9212
chr1	235440654	235504481	1q42.3	B3GALNT2	24.4005	18.5195	1.31756	6	5	158.727	150.01
chr14	50533082	50633068	14q22.1	ATL1	26.0371	19.7642	1.31739	6	5	28.9153	23.9647
chr17	35147793	35189345	17q12	UNC45B	10.1669	7.72162	1.31669	6	5	17.3	16.3086
chr16	31472155	31477960	16p11.2	TGFB1I1	25.3411	19.2496	1.31645	6	5	54.7681	28.7764
chr1	47183589	47190099	1p33	PDZK1IP1	52.9035	40.2023	1.31593	6	5	45.2957	43.7984
chr20	51386957	51562857	20q13.2	NFATC2	213.064	161.913	1.31591	6	5	101.359	103.976
chr3	183758884	183759576	N/A	Hs.662266	20.2921	15.4214	1.31584	6	5	25.7279	14.1455
chr13	27165055	27165586	N/A	Hs.665779	10.2496	7.79014	1.31572	6	5	33.1051	24.6371
chr10	133237904	133241930	10q26.3	VENTX	94.9316	72.1569	1.31563	6	5	19.4889	19.4233
chr22	21817926	21818290	N/A	Hs.662771	17.0557	12.9671	1.3153	6	5	34.7131	29.1571
chr15	73051715	73305206	15q24.1	NEO1	29.2623	22.2527	1.315	6	5	81.2778	72.9494
chr19	49688685	49690990	19q13.33	ADM5	25.603	19.4702	1.31499	6	5	9.51222	17.205
chr8	10414987	10418815	N/A	Hs.662148	11.9654	9.10103	1.31473	6	5	28.1985	30.4586
chr15	20360654	20361796	N/A	Hs.636828	168.333	128.074	1.31434	6	5	29.0554	18.9916
chr7	134779413	134970729	7q33	CALD1	11.8137	8.98931	1.3142	6	5	151.247	130.716
chr17	80260820	80398786	17q25.3	RNF213	127.552	97.1016	1.31359	6	5	105.318	101.991
chr5	74777574	74867994	5q13.3	FAM169A	65.8791	50.1579	1.31343	6	5	38.3128	32.8702
chr10	104641101	105265242	10q25.1	SORCS3	4.35112	3.3129	1.31339	6	5	48.1161	24.322
chr19	52764813	52786825	19q13.41	ZNF600	271.51	206.761	1.31316	6	5	38.1698	18.4461
chr11	95089810	95132651	11q21	ENDOD1	95.1945	72.5011	1.31301	6	5	68.777	66.9748
chr12	126730701	126772262	12q24.32	LINC00944	12.9088	9.83606	1.31239	6	5	55.5997	47.6656
chr10	62373609	62672011	10q21.2	ZNF365	18.8963	14.4003	1.31222	6	5	100.361	100.396
chr1	1013467	1014540	1p36.33	ISG15	228.153	174.033	1.31098	6	5	15.1012	20.6443
chr22	27898426	27899124	N/A	Hs.656423	60.2293	45.9551	1.31061	6	5	20.8793	7.4896
chr3	38007496	38029663	3p22.2	PLCD1	115.425	88.1358	1.30962	6	5	11.2056	17.9907
chr10	77790787	77791423	N/A	Hs.719507	7.75735	5.92492	1.30927	6	5	23.0662	18.9555
chr16	27460613	27549930	16p12.1	GTF3C1	223.676	170.98	1.3082	6	5	34.202	32.4901
chr17	39688084	39728662	17q12	ERBB2	27.3157	20.8858	1.30786	6	5	125.086	120.06
chr15	101307251	101309304	15q26.3	LOC100507472	19.524	14.9349	1.30727	6	5	10.1386	16.4443
chr8	67325238	67325718	N/A	Hs.729329	61.2228	46.8345	1.30722	6	5	33.4684	27.4037
chr3	129055449	129062411	3q21.3	GP9	71.5408	54.7298	1.30716	6	5	21.7415	20.8623
chr1	32040451	32041217	N/A	Hs.662796	42.4	32.444	1.30687	6	5	12.669	13.1127
chr11	3087116	3165352	11p15.4	OSBPL5	88.637	67.8291	1.30677	6	5	22.739	25.96
chr19	12092263	12114678	19p13.2	ZNF788	4.81659	3.68826	1.30592	6	5	66.6344	20.5681
chr16	66566391	66579135	16q21	CMTM1	16.833	12.8898	1.30592	6	5	57.4572	43.1551
chr13	44432143	44576565	13q14.11	TSC22D1	121.599	93.1173	1.30587	6	5	164.559	145.531
chr17	8204731	8210768	17p13.1	AURKB	13.4824	10.3273	1.30551	6	5	39.9317	29.7626
chr19	11300776	11324441	N/A	Hs.606581	87.0628	66.7156	1.30498	6	5	19.4563	54.1562
chr3	141324213	141449792	3q23	ZBTB38	132.88	101.87	1.30441	6	5	100.637	96.346
chr17	78971253	78979979	17q25.3	LGALS3BP	51.2807	39.3477	1.30327	6	5	14.807	20.6711
chr21	45513476	45514713	N/A	Hs.741618	28.9491	22.2146	1.30316	6	5	14.4015	12.734
chr15	90074511	90081464	N/A	Hs.655249	62.6607	48.1102	1.30244	6	5	53.311	56.1333
chr21	33238192	33239242	N/A	Hs.656825	130.421	100.191	1.30173	6	5	13.8903	18.5102
chr21	34822934	34824370	N/A	Hs.675708	28.8548	22.1668	1.30171	6	5	9.84592	8.47847
chr21	42974510	43033931	21q22.3	PKNOX1	27.4296	21.0723	1.30169	6	5	65.7823	58.6571
chr21	37365790	37515376	21q22.13	DYRK1A	151.827	116.661	1.30143	6	5	193.512	191.271
chr20	50929292	50930342	N/A	Hs.660247	56.363	43.3111	1.30135	6	5	17.9042	27.9208
chr15	56243971	56445997	15q21.3	TEX9	2.97165	2.28361	1.30129	6	5	72.0207	34.9535
chr15	90024648	90026128	N/A	Hs.655961	90.6297	69.6782	1.30069	6	5	28.0683	27.2844
chr6	73679192	73828317	6q13	CD109	12.7952	9.83742	1.30067	6	5	86.3199	72.6615
chr19	36003299	36008793	19q13.12	SYNE4	18.9738	14.5962	1.29992	6	5	15.8614	6.03897
chr17	29614756	29622912	17q11.2	CORO6	16.2139	12.4757	1.29964	6	5	12.4623	9.41223
chr8	27284886	27311319	8p21.2	TRIM35	72.7593	56.0181	1.29885	6	5	14.9567	14.4734
chr19	3777969	3801812	19p13.3	MATK	114.001	87.7938	1.29851	6	5	15.695	15.9983
chr1	156719761	156721740	N/A	Hs.691305	53.8393	41.4837	1.29784	6	5	25.6665	13.7276
chr1	230837119	230869589	1q42.2	C1orf198	59.4317	45.7942	1.2978	6	5	25.6359	4.56857
chr16	31393224	31426513	16p11.2	ITGAD	14.2231	10.961	1.29761	6	5	13.6879	4.78657
chr1	174481094	174481896	N/A	Hs.659569	41.3953	31.9013	1.2976	6	5	34.9996	57.3326
chr18	2571511	2616635	18p11.32	NDC80	44.2875	34.1321	1.29753	6	5	13.4	19.7937
chr21	37380471	37381356	N/A	Hs.684594	5.27651	4.06675	1.29748	6	5	11.3814	18.0358
chr12	112906777	112932190	12q24.13	OAS1	113.989	87.865	1.29732	6	5	82.276	49.1154
chr20	24962925	24992974	20p11.21	APMAP	231.943	178.799	1.29723	6	5	123.205	120.995
chr4	87121863	87122898	N/A	Hs.656797	49.2592	37.9842	1.29683	6	5	33.4672	24.1937
chr7	23310209	23470674	7p15.3	IGF2BP3	21.3646	16.4763	1.29669	6	5	111	107.965
chr16	527795	554636	16p13.3	CAPN15	46.418	35.8032	1.29648	6	5	32.1222	17.183
chr2	199269500	199471266	2q33.1	SATB2	7.21911	5.56899	1.2963	6	5	81.2124	79.3183
chr20	45174899	45176544	20q13.12	PI3	10.3722	8.00359	1.29595	6	5	64.9316	47.8969
chr12	6844796	6852066	12p13.31	CDCA3	16.9487	13.0785	1.29592	6	5	35.8262	15.3905
chr6	26402237	26415216	6p22.2	BTN3A1	409.518	316.574	1.29359	6	5	85.1387	83.7048
chr4	17577304	17607967	4p15.32	LAP3	546.936	422.809	1.29358	6	5	12.7875	32.2673
chr21	44885949	44928873	21q22.3	ITGB2	1648.15	1274.5	1.29317	6	5	88.313	92.8899
chr6	27810064	27810536	6p22.1	HIST1H3H	190.796	147.562	1.29299	6	5	91.7801	26.3565
chr12	48904110	48921576	12q13.12	CCDC65	25.957	20.0755	1.29297	6	5	109.663	111.483
chr10	119082630	119083161	N/A	Hs.666530	14.2361	11.0119	1.29279	6	5	18.4203	12.4436
chr6	152121684	152637399	6q25.2	SYNE1	92.1275	71.275	1.29256	6	5	171.578	184.377
chr19	8460312	8461942	N/A	Hs.662623	25.4403	19.6854	1.29235	6	5	26.0651	18.2552
chr9	91409045	91425063	9q22.31	NFIL3	355.488	275.076	1.29233	6	5	16.9851	20.7228
chr18	58481247	58629192	18q21.31-q21.32	ALPK2	8.3183	6.43803	1.29206	6	5	61.2579	28.2266
chr3	122527910	122564676	3q21.1	PARP9	157.718	122.071	1.29202	6	5	35.1911	35.0279
chr20	3786772	3806121	20p13	CDC25B	753.289	583.203	1.29164	6	5	17.1627	18.5622
chr4	1166932	1208962	4p16.3	SPON2	427.309	330.879	1.29144	6	5	27.2315	27.4878
chr17	41754607	41786853	17q21.2	JUP	46.5696	36.1017	1.28996	6	5	79.2767	56.3618
chr10	133262416	133276903	10q26.3	ADAM8	168.088	130.31	1.28991	6	5	85.1298	85.6292
chrX	72152503	72153626	N/A	Hs.496303	79.893	61.9401	1.28984	6	5	10.1427	26.1107
chr14	85393879	85420074	14q31.3	LINC00911	4.40266	3.4137	1.2897	6	5	22.3566	9.00778
chr21	25734947	25772460	21q21.3	GABPA	80.4073	62.3458	1.2897	6	5	70.7796	71.9076
chr3	155024124	155183729	3q25.2	MME	14.073	10.9124	1.28964	6	5	112.881	79.0838
chr5	139475528	139482790	5q31.2	TMEM173	247.15	191.673	1.28943	6	5	24.2146	26.7335
chr1	89607436	89607894	N/A	Hs.652454	4.36645	3.38667	1.2893	6	5	16.2498	8.76935
chr1	236142502	236211059	1q42.3	GPR137B	117.702	91.2943	1.28926	6	5	20.0571	28.7854
chr21	43773665	43776375	21q22.3	CSTB	720.797	559.21	1.28896	6	5	99.9593	101.895
chr21	31659622	31668931	21q22.11	SOD1	1466.53	1138.04	1.28865	6	5	5.12344	12.0821
chr16	85677674	85688982	16q24.1	GINS2	29.0623	22.5531	1.28862	6	5	63.7815	54.5325
chr16	3752458	3752951	N/A	Hs.665611	49.7502	38.6086	1.28858	6	5	23.6111	33.9934
chrX	46887417	46899704	Xp11.3	LINC01545	4.93875	3.83286	1.28853	6	5	7.93822	4.39317
chr15	63907036	64046470	15q22.31	DAPK2	21.9816	17.0603	1.28847	6	5	14.3653	12.6986
chr12	53268257	53293643	12q13.13	ESPL1	17.8097	13.8243	1.28829	6	5	28.1497	20.258
chr10	97677422	97687432	10q24.2	AVPI1	51.4661	39.9535	1.28815	6	5	62.4776	50.9853
chr7	127997509	128000077	7q32.1	SND1-IT1	31.4331	24.4069	1.28788	6	5	17.0869	25.1763
chr1	35713876	35719189	1p34.3	C1orf216	87.6955	68.0967	1.28781	6	5	27.1789	11.8516
chr4	176683534	176792745	4q34.3	VEGFC	5.60331	4.35166	1.28763	6	5	26.7483	7.32753
chr4	139148667	139151526	N/A	Hs.687430	30.1556	23.4209	1.28755	6	5	22.6946	21.5981
chr12	42222754	42223445	N/A	Hs.662955	87.1898	67.7178	1.28755	6	5	31.7757	36.0901
chr2	181486533	181487884	N/A	Hs.658786	154.806	120.241	1.28746	6	5	33.6775	28.5028
chr10	18651261	18659309	N/A	Hs.731893	16.7973	13.0494	1.28721	6	5	21.0317	15.9218
chr8	100271154	100272169	N/A	Hs.662399	98.2434	76.3391	1.28693	6	5	18.8886	29.9063
chr6	32854161	32859851	6p21.32	PSMB9	999.463	776.638	1.28691	6	5	10.7545	9.11928
chr3	122725982	122727859	N/A	Hs.664716	74.8875	58.2167	1.28636	6	5	19.0906	20.9501
chr22	41699503	41799456	22q13.2	MEI1	98.0265	76.2174	1.28614	6	5	72.7817	71.145
chr1	164679766	164680799	N/A	Hs.660039	4.14413	3.22238	1.28604	6	5	29.5576	32.1545
chr2	158458981	158459492	N/A	Hs.664068	18.5724	14.4422	1.28598	6	5	12.8106	19.706
chr20	9514358	9530524	20p12.2	LAMP5	32.224	25.0606	1.28584	6	5	28.8546	21.3259
chr1	22474350	22474957	N/A	Hs.670193	18.5717	14.4433	1.28583	6	5	18.6894	14.8867
chr4	88456604	88506170	4q22.1	HERC5	149.375	116.21	1.28539	6	5	24.1156	15.1462
chr16	89917879	89920977	16q24.3	MC1R	32.1614	25.0234	1.28525	6	5	8.98971	12.3957
chr8	133027373	133028448	N/A	Hs.584811	61.0771	47.5295	1.28504	6	5	11.93	20.74
chr12	49989162	50033136	12q13.12	RACGAP1	51.1305	39.7922	1.28494	6	5	23.1532	16.1153
chr1	202193990	202319761	1q32.1	LGR6	63.8942	49.7508	1.28428	6	5	27.3026	28.2638
chr15	63042196	63071915	15q22.2	TPM1	65.4957	51.0156	1.28384	6	5	103.379	92.0481
chr11	11962996	12009370	11p15.3	DKK3	7.22773	5.63198	1.28334	6	5	112.52	93.6898
chr11	124739933	124747206	11q24.2	NRGN	962.918	750.483	1.28306	6	5	24.3446	26.564
chr11	69294138	69297287	11q13.3	MYEOV	22.3207	17.3968	1.28304	6	5	50.556	44.042
chr17	48607232	48611021	17q21.32	HOXB7	17.632	13.7445	1.28284	6	5	12.2997	15.6178
chr2	55172547	55232563	2p16.1	CLHC1	9.59896	7.48343	1.28269	6	5	65.58	26.9027
chr6	158536432	158635435	6q25.3	TMEM181	152	118.548	1.28218	6	5	96.6057	105.939
chr3	50329786	50340936	3p21.31	RASSF1	395.473	308.547	1.28173	6	5	17.0354	11.7355
chr22	44492570	44498125	22q13.31	RTL6	179.977	140.422	1.28169	6	5	8.31631	12.3329
chr16	11547722	11636377	16p13.13	LITAF	881.223	687.598	1.2816	6	5	89.811	91.205
chr17	75564862	75567256	N/A	Hs.670451	59.0324	46.0851	1.28094	6	5	19.6371	17.1522
chr14	64974509	64975051	N/A	Hs.635231	12.505	9.76238	1.28094	6	5	18.9672	13.3811
chr10	21696363	21697205	N/A	Hs.657736	33.5815	26.2227	1.28062	6	5	28.0538	50.9918
chr1	115641953	115698224	1p13.1	VANGL1	21.6677	16.9202	1.28058	6	5	28.693	27.5849
chr9	128078057	128079427	N/A	Hs.665333	40.9585	31.9879	1.28044	6	5	21.6862	12.3691
chr4	88695913	88698235	4q21-q22	NAP1L5	64.4917	50.3773	1.28017	6	5	36.1406	52.0864
chr17	28133506	28134251	N/A	Hs.659379	30.2244	23.6099	1.28016	6	5	18.9911	26.3565
chr10	88968429	89017061	10q23.31	FAS	115.599	90.3082	1.28004	6	5	95.6275	92.4128
chr1	89181148	89198950	1p22.2	GBP4	88.4961	69.1479	1.27981	6	5	51.3283	47.1533
chrX	124346282	124373160	Xq25	SH2D1A	123.216	96.2796	1.27977	6	5	72.2092	78.7339
chr1	85062298	85133138	1p22.3	WDR63	3.14041	2.45394	1.27974	6	5	21.7173	8.06272
chr5	154190735	154420984	5q33.2	GALNT10	84.1827	65.793	1.27951	6	5	65.5239	65.2755
chr9	113349532	113371233	9q32	BSPRY	14.12	11.0357	1.27948	6	5	28.1498	31.2863
chr1	20184242	20186486	1p36.12	UBXN10-AS1	53.5608	41.8633	1.27942	6	5	9.91463	19.6556
chr21	36380145	36416827	21q22.12-q22.13	CHAF1B	26.7573	20.9198	1.27904	6	5	14.8249	8.49889
chr2	53767792	53775150	2p16.2	CHAC2	21.7547	17.0097	1.27896	6	5	42.2513	45.1572
chr3	4979412	4985181	3p26.1	BHLHE40	329.126	257.438	1.27847	6	5	99.65	114.834
chr6	26188710	26189076	6p22.2	HIST1H4D	7.28816	5.70145	1.2783	6	5	18.9404	13.0757
chr3	184955529	184955967	N/A	Hs.673744	11.4144	8.92953	1.27827	6	5	23.0422	35.9891
chr8	143566189	143572758	8q24.3	MROH6	64.0679	50.1225	1.27823	6	5	16.0789	15.1598
chr12	54455952	54473602	12q13.13	GTSF1	48.3863	37.8598	1.27804	6	5	20.1025	43.2152
chr11	72576140	72674453	11q13.4	PDE2A	17.3708	13.5921	1.27801	6	5	27.7711	9.24913
chr21	37065364	37073158	21q22.13	PIGP	262.187	205.233	1.27751	6	5	12.1362	12.7096
chr20	3808494	3812434	20p13	LINC01730	20.0819	15.7264	1.27695	6	5	50.7485	38.7298
chr1	200969386	201023700	1q32.1	KIF21B	220.702	172.863	1.27674	6	5	9.69591	14.4298
chr20	45325288	45348424	20q13.12	SDC4	35.4312	27.7549	1.27657	6	5	24.689	21.3914
chr13	102784281	102799054	13q33.1	KDELC1	9.6599	7.56882	1.27628	6	5	33.1532	21.7124
chr7	131097078	131097862	N/A	Hs.677739	73.6957	57.7523	1.27606	6	5	24.1777	16.4766
chr3	10280952	10293449	3p25.3	GHRLOS	36.7959	28.8469	1.27556	6	5	32.9764	14.9556
chr17	14303740	14305745	17p12	MGC12916	15.2748	11.9774	1.2753	6	5	41.1852	36.0872
chr15	101270909	101277520	15q26.3	SELENOS	358.304	280.987	1.27516	6	5	19.6611	17.2353
chr2	215939097	216013623	2q35	MREG	31.8822	25.003	1.27513	6	5	70.6384	63.1554
chr10	112986982	112990723	N/A	Hs.659910	37.1414	29.1294	1.27505	6	5	47.5912	19.5098
chr1	13772486	13773065	N/A	Hs.661731	22.9284	17.983	1.275	6	5	48.9474	24.4585
chr10	47467993	47991879	10q11.22	ANXA8	13.5812	10.6541	1.27474	6	5	55.2337	36.2621
chr5	112141829	112419490	5q22.1-q22.2	EPB41L4A	12.2627	9.62182	1.27447	6	5	135.15	126.042
chr1	52895910	52927212	1p32.3	ECHDC2	148.194	116.306	1.27417	6	5	64.9884	66.4636
chr8	33308102	33473492	8p12	FUT10	11.8479	9.30017	1.27394	6	5	54.3754	42.5135
chr4	7754090	7778928	4p16.1	AFAP1-AS1	8.31553	6.5278	1.27386	6	5	60.7863	47.3912
chr20	36612519	36646216	20q11.23	SLA2	107.426	84.331	1.27386	6	5	80.9131	81.5822
chr2	36356088	36551135	2p22.2	CRIM1	23.2707	18.2696	1.27374	6	5	75.3734	72.693
chr1	156815750	156881850	1q23.1	NTRK1	5.3229	4.18014	1.27338	6	5	26.6588	23.9171
chr17	48542655	48545031	17q21.32	HOXB2	108.678	85.3711	1.27301	6	5	32.464	33.4825
chr5	151100706	151157882	5q33.1	ANXA6	375.944	295.37	1.27279	6	5	103.747	109.212
chr21	25585656	25607858	21q21.3	MRPL39	96.683	75.9712	1.27263	6	5	88.923	84.4412
chr1	116990423	117037481	1p13.1	CD101	53.7436	42.251	1.27201	6	5	37.2282	44.5684
chr1	192636138	192660311	1q31.2	RGS13	2.30766	1.8143	1.27193	6	5	105.862	54.4012
chr19	11538717	11550323	19p13.2	CNN1	13.0991	10.2989	1.2719	6	5	10.8647	10.8168
chr4	174490177	174522898	4q34.1	HPGD	51.171	40.2388	1.27168	6	5	43.3743	49.6101
chr16	56669814	56671129	16q13	MT1H	269.017	211.557	1.27161	6	5	14.4274	22.4557
chr2	231395624	231401164	2q37.1	B3GNT7	21.2194	16.6904	1.27136	6	5	105.554	68.8006
chr1	237004103	237004418	1q43	MT1HL1	411.877	323.977	1.27132	6	5	12.6995	22.1187
chr1	11664093	11674354	1p36.22	FBXO6	185.734	146.159	1.27077	6	5	25.7983	23.4623
chr17	439978	445940	17p13.3	RFLNB	879.869	692.435	1.27069	6	5	31.8301	32.6938
chr21	29005759	29019371	21q21.3	RWDD2B	42.2993	33.2949	1.27044	6	5	69.8461	64.4203
chrX	13569575	13633575	Xp22.2	EGFL6	4.80946	3.78603	1.27032	6	5	21.576	3.52068
chr1	174473954	174475795	N/A	Hs.673577	17.9888	14.1617	1.27024	6	5	109.35	131.578
chr1	31727105	31764063	1p35.2	ADGRB2	6.88944	5.42482	1.26999	6	5	11.5551	13.063
chr22	46576017	46682755	22q13.31	GRAMD4	65.1169	51.2938	1.26949	6	5	71.7367	66.5751
chr6	24774931	24786099	6p22.3	GMNN	61.7879	48.6792	1.26929	6	5	20.3474	11.2794
chr2	88857361	90235368	2p11.2	IGK	809.567	637.836	1.26924	6	5	156.761	155.618
chr6	34990727	34991860	N/A	Hs.666901	36.7993	28.9941	1.2692	6	5	19.9658	39.7641
chr12	112978395	113011723	12q24.13	OAS2	98.5661	77.6627	1.26916	6	5	70.0068	70.1692
chr1	162561440	162599843	1q23.3	UAP1	165.693	130.556	1.26913	6	5	17.5562	17.2421
chr15	94231184	94483952	15q26.2	MCTP2	56.2427	44.3216	1.26897	6	5	72.8498	66.1093
chr6	36354221	36387800	6p21.31	ETV7	11.3753	8.96579	1.26875	6	5	71.7119	75.157
chr9	89311195	89316703	9q22.2	CKS2	96.9009	76.4241	1.26794	6	5	35.6568	26.155
chr17	49203095	49203949	N/A	Hs.660805	60.0839	47.3945	1.26774	6	5	13.7904	20.582
chr17	63432304	63446361	17q23.3	CYB561	106.117	83.7442	1.26715	6	5	47.5664	45.5712
chr15	73566938	73569543	15q24.1	NPTN-IT1	76.9398	60.7285	1.26695	6	5	18.7731	18.6728
chr3	20040032	20154404	3p24.3	KAT2B	292.868	231.163	1.26693	6	5	16.9861	16.8036
chr6	31158524	31164215	6p21.33	TCF19	29.4946	23.2808	1.26691	6	5	31.4275	6.02572
chr1	84643707	84690757	1p22.3	SSX2IP	47.8748	37.791	1.26683	6	5	82.8865	81.9614
chr21	42893268	42911396	21q22.3	NDUFV3	133.406	105.33	1.26655	6	5	67.7859	66.4226
chr6	7726778	7881728	6p24.3	BMP6	12.8781	10.1707	1.2662	6	5	119.869	104.131
chr3	188209529	188210132	N/A	Hs.5724	22.2066	17.5385	1.26616	6	5	29.5632	55.3699
chr1	113813811	113871761	1p13.2	PTPN22	66.407	52.4507	1.26608	6	5	106.967	106.092
chr2	144384375	144520391	2q22.3	ZEB2	89.2426	70.4896	1.26604	6	5	83.1681	84.084
chr2	8681983	8684453	2p25.1	ID2	1110.27	877.03	1.26594	6	5	57.4786	61.7876
chr10	34109560	34815325	10p11.22-p11.21	PARD3	16.7435	13.23	1.26557	6	5	56.627	49.0737
chr1	207018521	207032761	1q32.1	C1orf116	7.21535	5.7017	1.26547	6	5	18.9133	25.8037
chr6	161160114	161161982	6q26	AGPAT4-IT1	44.1896	34.9284	1.26515	6	5	16.0262	8.80909
chr16	56191339	56357444	16q13	GNAO1	18.9863	15.0084	1.26504	6	5	86.8738	74.4004
chr4	186069155	186086724	4q35.1	TLR3	5.34828	4.22894	1.26468	6	5	45.5709	42.5214
chrX	2691133	2741309	Xp22.33 and Yp11.2	CD99	942.595	745.364	1.26461	6	5	40.5997	42.0335
chr3	71679289	71754831	3p13	EIF4E3	96.8017	76.548	1.26459	6	5	72.7921	74.8185
chr4	71187286	71572087	4q13.3	SLC4A4	11.1686	8.83201	1.26456	6	5	113.779	99.9388
chr22	36913574	36940449	22q12.3	CSF2RB	715.576	566.096	1.26405	6	5	26.5753	35.0921
chr6	46129964	46146699	6p21.1	ENPP4	105.98	83.8439	1.26401	6	5	87.3614	88.356
chr22	39020454	39055972	22q13.1	APOBEC3F	52.4071	41.4653	1.26388	6	5	112.216	86.9461
chr5	40679930	40740932	5p13.1	PTGER4	456.949	361.566	1.2638	6	5	104.513	104.931
chr15	55826917	55993746	15q21.3	NEDD4	32.5531	25.76	1.26371	6	5	21.2636	11.0823
chr21	34073523	34106262	21q22.11	SLC5A3	123.226	97.5134	1.26369	6	5	101.899	112.636
chr2	86213993	86338083	2p11.2	REEP1	5.07374	4.01687	1.26311	6	5	52.6691	27.5011
chr11	832952	838835	11p15.5	CD151	80.7606	63.9388	1.26309	6	5	23.7567	30.9716
chr19	3474407	3480542	19p13.3	SMIM24	17.924	14.1908	1.26307	6	5	31.4084	11.4544
chr9	38594331	38595417	N/A	Hs.679081	3.18471	2.52151	1.26302	6	5	20.5892	6.56421
chr2	72954137	72964977	N/A	Hs.678892	22.1466	17.5353	1.26297	6	5	9.38304	13.3217
chr1	24899511	24965158	1p36.11	RUNX3	771.631	611.056	1.26278	6	5	75.0283	74.1868
chr1	100070989	100071314	N/A	Hs.665109	36.7653	29.1253	1.26231	6	5	28.7224	11.8448
chr22	37805107	37807436	22q13.1	H1F0	99.511	78.8373	1.26223	6	5	27.0793	17.187
chr20	57603846	57620576	20q13.31	ZBP1	71.9348	56.9934	1.26216	6	5	50.6129	45.3801
chr5	132410773	132476044	5q31.1	C5orf56	132.274	104.804	1.26211	6	5	96.017	92.4483
chr7	69598475	70793068	7q11.22	AUTS2	107.181	84.9459	1.26176	6	5	142.054	142.098
chr17	47303442	47328348	N/A	Hs.661005	11.7602	9.3206	1.26175	6	5	83.9186	104.621
chr3	111732480	111976517	3q13.2	PHLDB2	13.7089	10.8701	1.26116	6	5	167.439	166.375
chr17	83079691	83095126	17q25.3	METRNL	223.394	177.137	1.26113	6	5	58.4875	25.7571
chr5	132481609	132490789	5q31.1	IRF1	505.038	400.469	1.26112	6	5	28.5705	25.7535
chr14	38042250	38042667	N/A	Hs.149979	9.21422	7.30877	1.26071	6	5	15.8758	16.1622
chr13	110523066	110561737	13q34	RAB20	89.7194	71.1672	1.26068	6	5	119.977	107.693
chr1	161524540	161526897	1q23.3	HSPA6	170.686	135.41	1.26051	6	5	57.0509	61.2438
chr3	69168782	69541340	3p14.1	FRMD4B	17.2934	13.7203	1.26042	6	5	124.926	119.939
chr12	7130371	7158945	12p13.31	CLSTN3	52.1802	41.4015	1.26035	6	5	17.0857	6.37055
chr21	36069924	36073177	21q22.12	CBR1	72.8179	57.7825	1.26021	6	5	15.6124	21.7891
chr2	38563186	38603036	2p22.1	HNRNPLL	75.9046	60.2321	1.2602	6	5	127.553	123.69
chr1	153774989	153780157	1q21.3	SLC27A3	171.409	136.033	1.26005	6	5	11.0218	16.2061
chr1	10298686	10299085	N/A	Hs.662783	19.1175	15.1721	1.26005	6	5	12.4479	11.1289
chr4	144109303	144140854	4q31.21	GYPA	3.16141	2.50901	1.26002	6	5	64.7969	29.9701
chr21	46286056	46314188	21q22.3	YBEY	105.365	83.6308	1.25988	6	5	53.4116	46.1459
chr19	54923509	54965184	19q13.42	NLRP7	15.3214	12.1638	1.25959	6	5	36.9176	6.93983
chr7	129144716	129169694	7q32.1	TSPAN33	199.283	158.214	1.25958	6	5	21.474	22.7366
chr17	68035602	68046859	17q24.2	KPNA2	195.711	155.383	1.25954	6	5	14.8863	13.4943
chr6	129576145	129710225	6q22.33	ARHGAP18	100.514	79.8241	1.25919	6	5	59.6507	59.1935
chr16	81445170	81711762	16q23.2-q23.3	CMIP	97.1066	77.1186	1.25919	6	5	85.1745	81.1272
chr11	107790991	107859188	11q22.3	SLC35F2	33.2864	26.4365	1.2591	6	5	23.2305	13.4138
chr3	196291219	196318294	3q29	TCTEX1D2	77.2204	61.3382	1.25893	6	5	15.35	20.4702
chr11	2296277	2301913	11p15.5	C11orf21	317.116	251.966	1.25857	6	5	98.0758	97.985
chr7	101127087	101139266	7q22.1	SERPINE1	13.6202	10.8227	1.25848	6	5	69.4133	66.5019
chr15	89784895	89814852	15q26.1	ANPEP	63.6708	50.5982	1.25836	6	5	150.746	153.283
chr7	1044573	1059269	7p22.3	GPR146	21.8479	17.3625	1.25834	6	5	32.8124	24.3707
chr9	128762111	128762688	N/A	Hs.667770	34.8699	27.7123	1.25828	6	5	26.5049	17.6657
chr9	127866480	127886749	9q34.11	AK1	74.7454	59.4067	1.2582	6	5	28.2711	21.2918
chr2	9206765	9405683	2p24	ASAP2	46.0371	36.5903	1.25818	6	5	20.7987	12.0317
chr16	79202616	79203331	N/A	Hs.732152	5.57211	4.4297	1.2579	6	5	21.3354	16.2407
chr10	17454611	17455500	N/A	Hs.598790	20.6586	16.4233	1.25788	6	5	11.436	12.3316
chr7	24796537	24980218	7p15.3	OSBPL3	154.502	122.836	1.25779	6	5	28.0182	35.4432
chr4	88411483	88467699	N/A	Hs.662745	42.3998	33.7135	1.25765	6	5	5.02668	20.2442
chr22	39901073	39973343	22q13.1	GRAP2	90.3786	71.8708	1.25751	6	5	29.974	27.6137
chr22	19723543	19724774	22q11.21	GP1BB	147.098	116.978	1.25748	6	5	93.9986	91.8823
chr14	50329404	50397404	14q21.3	CDKL1	11.8218	9.4033	1.25719	6	5	66.346	68.1405
chr9	34329506	34343713	9p13.3	NUDT2	78.6874	62.5913	1.25716	6	5	21.1515	14.7844
chr7	20217577	20221700	7p21.1	LOC100506098	21.7693	17.3188	1.25698	6	5	30.8622	28.834
chr5	145587325	145835369	5q32	PRELID2	16.7409	13.3228	1.25656	6	5	51.7155	57.0171
chr16	29662950	29670507	16p11.2	SPN	94.2995	75.0656	1.25623	6	5	54.4564	47.1742
chr6	110392180	110415550	6q21	DDO	18.1371	14.4462	1.25549	6	5	20.2518	26.2576
chr1	207043849	207052980	1q32.1	YOD1	60.6945	48.3453	1.25544	6	5	109.04	110.526
chr21	44873727	44875807	N/A	Hs.602497	30.2626	24.1083	1.25528	6	5	28.513	39.7218
chr15	39250669	39254845	15q14	C15orf54	13.5481	10.7934	1.25521	6	5	39.7491	39.8334
chr2	96325324	96330507	2q11.2	ITPRIPL1	24.4967	19.5191	1.25501	6	5	14.9826	18.9488
chr10	831097	832102	N/A	Hs.666170	100.586	80.1486	1.25499	6	5	21.1625	26.7607
chr17	80544825	80966373	17q25.3	RPTOR	51.5253	41.0784	1.25432	6	5	18.656	12.9846
chr22	41927747	41947164	22q13.2	CENPM	32.3084	25.7587	1.25427	6	5	24.9839	20.6174
chr1	62483198	62484861	N/A	Hs.690052	8.02172	6.39702	1.25398	6	5	14.3725	25.1171
chr7	123721363	123722614	N/A	Hs.671557	11.5443	9.20723	1.25383	6	5	22.2363	13.0122
chr2	38665910	38734767	2p22.1	GALM	104.089	83.0215	1.25375	6	5	21.2474	16.8219
chr1	37793816	37801606	1p34.3	MANEAL	13.3058	10.6132	1.2537	6	5	57.1901	54.97
chr8	47960203	47978160	8q11.21	MCM4	24.5346	19.57	1.25368	6	5	78.7948	67.7419
chr15	64739894	64775571	15q22.31	RBPMS2	36.2318	28.9024	1.25359	6	5	37.7468	55.7921
chr6	150143052	150250392	6q25.1	PPP1R14C	11.3991	9.09498	1.25334	6	5	23.4997	8.31703
chrX	96883908	96885467	Xq21.33	RPA4	13.3463	10.649	1.2533	6	5	35.377	34.0269
chr12	57772600	57782541	12q14.1	EEF1AKMT3	23.9952	19.1458	1.25329	6	5	26.1233	21.0624
chr1	15438442	15449247	1p36.21	CTRC	18.8475	15.0441	1.25281	6	5	14.446	12.5857
chr2	135839626	135876477	2q21.3	MCM6	111.06	88.6608	1.25264	6	5	103.686	101.61
chr4	76001342	76007523	4q21.1	CXCL9	15.4901	12.3673	1.2525	6	5	12.3585	20.348
chr11	62419035	62423206	11q12.3	SCGB1A1	3.63062	2.899	1.25237	6	5	8.93574	5.70753
chr21	33229895	33264513	21q22.11	IFNAR2	226.774	181.119	1.25207	6	5	26.8175	29.766
chr9	112032554	112033473	N/A	Hs.595538	68.1571	54.4563	1.25159	6	5	77.683	77.4
chr12	10372353	10390054	12p13.2	KLRK1	862.328	689.086	1.25141	6	5	17.4034	36.7937
chr2	119759631	119984899	2q14.2	PTPN4	135.619	108.396	1.25115	6	5	138.012	132.32
chr15	65766452	65767418	N/A	Hs.591107	9.14009	7.30566	1.2511	6	5	23.9155	22.3965
chr7	100218625	100221489	7q22.1	PVRIG	213.949	171.023	1.251	6	5	23.4456	19.5307
chr12	103935680	103936630	N/A	Hs.658060	38.5264	30.797	1.25098	6	5	7.75614	19.6044
chr1	173183729	173462208	1q25.1	TNFSF4	47.998	38.3687	1.25097	6	5	35.4045	21.9882
chr3	72404787	72405540	N/A	Hs.656739	32.9919	26.3768	1.25079	6	5	36.9377	34.7672
chr4	118591744	118635025	4q26	LOC729218	10.8042	8.63957	1.25055	6	5	40.4218	13.1089
chr21	42499632	42581440	21q22.3	SLC37A1	35.341	28.2684	1.2502	6	5	91.3301	90.89
chr11	12110576	12281017	11p15.3	MICAL2	179.897	143.914	1.25003	6	5	119.434	118.092
chr2	74421721	74425755	2p13.1	WDR54	223.882	179.112	1.24996	6	5	12.5009	13.2116
chr17	59109947	59155439	17q22	SKA2	193.527	154.827	1.24996	6	5	69.8747	69.7202
chr16	81310715	81311268	N/A	Hs.730925	2.75109	2.2012	1.24982	6	5	6.16895	9.94945
chr1	50732893	50733413	N/A	Hs.666447	18.2442	14.5992	1.24967	6	5	29.8443	15.8185
chr17	80220287	80253509	17q25.3	SLC26A11	253.294	202.794	1.24902	6	5	13.9317	16.4367
chr10	20779973	21174187	10p12.31	NEBL	8.55443	6.84959	1.2489	6	5	102.274	98.0423
chr1	93448067	93569671	1p22.1	FNBP1L	7.94903	6.36575	1.24872	6	5	33.7871	21.6202
chr10	11276297	11278120	N/A	Hs.655681	22.1452	17.7368	1.24854	6	5	15.4478	19.3923
chr1	192158462	192187172	1q31.2	RGS18	796.832	638.217	1.24853	6	5	39.1496	16.5637
chr22	38216045	38273034	22q13.1	TMEM184B	111.28	89.1294	1.24853	6	5	10.9331	3.29912
chr1	223839020	223843630	N/A	Hs.624309	68.6791	55.0348	1.24792	6	5	27.5084	41.9865
chr3	52833115	52835219	3p21.1	MUSTN1	76.1585	61.0288	1.24791	6	5	13.1659	25.8303
chr4	88090264	88231417	4q22.1	ABCG2	5.48489	4.39747	1.24728	6	5	12.4237	8.49857
chrX	11137543	11665701	Xp22.2	ARHGAP6	31.9841	25.6476	1.24706	6	5	103.083	100.174
chr18	13107313	13107922	N/A	Hs.665088	16.7413	13.4253	1.247	6	5	30.6898	37.982
chr1	8016403	8018198	N/A	Hs.658370	7.13932	5.72529	1.24698	6	5	11.5134	19.6535
chr8	38379308	38379860	N/A	Hs.664521	66.683	53.4763	1.24696	6	5	28.7169	33.3574
chr17	30194319	30235968	17q11.2	SLC6A4	8.52951	6.8414	1.24675	6	5	89.1434	81.2292
chr6	13786549	13814994	6p23	MCUR1	159.943	128.318	1.24645	6	5	61.7718	59.7778
chrX	48960983	48972099	Xp11.23	KCND1	20.2573	16.2529	1.24638	6	5	19.6119	10.691
chr2	97712030	97744327	2q11.2	ZAP70	421.376	338.108	1.24628	6	5	34.4027	39.6459
chr9	96385941	96418643	9q22.32	ZNF367	43.19	34.6596	1.24612	6	5	8.46711	22.9233
chr15	80091821	80092344	N/A	Hs.306329	39.6663	31.8367	1.24593	6	5	26.2352	36.4519
chr4	121816444	121823933	4q27	CCNA2	24.3277	19.5266	1.24588	6	5	71.4434	83.9055
chr1	47250139	47314787	1p33	STIL	14.7131	11.8104	1.24578	6	5	18.461	7.75444
chr22	39349949	39385588	22q13.1	SYNGR1	64.7662	51.994	1.24565	6	5	65.0743	59.218
chr1	54849627	54887248	1p32.3	DHCR24	53.435	42.9143	1.24516	6	5	16.2949	23.0013
chr15	64815630	64827173	15q22.31	PIF1	9.1672	7.36231	1.24515	6	5	82.628	79.5054
chr13	51932669	52012130	13q14.3	ATP7B	10.6519	8.55541	1.24505	6	5	15.2979	11.1182
chr11	94567308	94621421	11q21	PIWIL4	41.116	33.0249	1.245	6	5	63.7899	6.55938
chr10	32900318	32958365	10p11.22	ITGB1	328.595	263.978	1.24479	6	5	180.992	183.303
chr9	113112896	113119846	9q32	FAM225A	22.2194	17.8511	1.24471	6	5	16.5053	19.4255
chr6	37482920	37499924	6p21.2	CCDC167	156.119	125.438	1.2446	6	5	19.2524	17.1334
chr5	6729917	6730843	N/A	Hs.656059	75.1706	60.4073	1.2444	6	5	17.5308	19.6624
chr3	124965710	125055958	3q21.2	HEG1	135.45	108.853	1.24434	6	5	43.2086	40.2672
chr9	113444729	113597743	9q32	RGS3	46.5551	37.4143	1.24431	6	5	123.136	117.828
chr20	40685848	40689240	20q12	MAFB	705.81	567.43	1.24387	6	5	56.8373	77.3449
chr21	31118418	31559977	21q22.11	TIAM1	306.318	246.288	1.24374	6	5	104.409	98.8493
chr1	43336875	43354464	1p34.2	MPL	20.8862	16.794	1.24367	6	5	110.627	94.8433
chr14	81605347	81623061	14q31.1	LINC01467	2.64285	2.1253	1.24352	6	5	14.6255	12.7654
chr11	67506490	67508728	11q13.2	CDK2AP2	134.677	108.304	1.24351	6	5	13.9457	18.6147
chr7	158753599	158755166	N/A	Hs.656710	94.2655	75.8147	1.24337	6	5	20.4813	30.8023
chr18	48568975	48569755	N/A	Hs.663495	6.12406	4.92573	1.24328	6	5	23.431	15.1193
chr19	49948993	49961172	19q13.33	SIGLEC11	7.15417	5.75437	1.24326	6	5	23.9065	19.7887
chr20	38805693	38923024	20q11.23	PPP1R16B	143.141	115.141	1.24318	6	5	32.1183	43.3206
chr21	44768580	44801836	21q22.3	UBE2G2	201.579	162.202	1.24277	6	5	91.2747	91.0896
chrX	154487306	154490690	Xq28	SLC10A3	83.2883	67.0271	1.24261	6	5	7.88372	14.7497
chr6	5997999	6007605	6p25.1	NRN1	9.0726	7.3025	1.2424	6	5	19.4335	39.5062
chr4	78971748	79308799	4q21.21	LINC01088	3.88135	3.12461	1.24219	6	5	84.4286	44.3537
chr6	13695424	13695897	N/A	Hs.611969	60.3772	48.6098	1.24208	6	5	31.5795	39.1312
chr14	80478321	80959501	14q31.1	CEP128	15.6723	12.6193	1.24193	6	5	70.6268	60.7569
chr15	100631331	100632856	N/A	Hs.719572	25.468	20.5084	1.24184	6	5	14.7594	19.1083
chr10	100347015	100364831	10q24.31	SCD	24.3809	19.6334	1.24181	6	5	109.334	69.5061
chr12	47963547	47968878	12q13.11	TMEM106C	84.6124	68.1416	1.24171	6	5	89.9194	85.2862
chr3	149517235	149724783	3q25.1	WWTR1	7.96031	6.41303	1.24127	6	5	40.1154	52.5526
chr2	26786014	26794589	2p23.3	CENPA	21.4732	17.2995	1.24126	6	5	42.4778	55.8588
chr3	156674416	156706770	3q25.31	TIPARP	440.573	355.124	1.24062	6	5	14.9878	19.3529
chr6	26055740	26056471	6p22.2	HIST1H1C	60.014	48.3806	1.24046	6	5	33.5871	23.2561
chr3	185643739	185825051	3q27.2	IGF2BP2	78.2623	63.0947	1.24039	6	5	102.919	99.5447
chr22	20241415	20268293	22q11.21	RTN4R	10.9192	8.81005	1.23941	6	5	18.7111	13.7471
chr3	45917899	45995824	3p21.31	FYCO1	61.7229	49.8147	1.23905	6	5	41.2755	36.1482
chr15	90083978	90102554	15q26.1	IDH2	89.9682	72.6199	1.23889	6	5	62.4343	60.8354
chr6	37921025	37921902	N/A	Hs.658420	18.0017	14.5313	1.23883	6	5	36.0537	32.8586
chr1	41506365	42035925	1p34.2	HIVEP3	57.8435	46.7052	1.23848	6	5	55.4412	70.3933
chr6	81745730	81752711	6q14.1	FAM46A	175.776	141.951	1.23829	6	5	138.792	124.697
chr11	118339074	118344233	11q23.3	CD3D	2171.37	1754.32	1.23773	6	5	11.6913	29.8768
chr6	158644881	158766298	6q25.3	SYTL3	48.5902	39.2655	1.23748	6	5	141.069	147.521
chr1	158286841	158332038	1q23.1	CD1B	15.4523	12.4881	1.23736	6	5	14.3349	14.6722
chr2	9583967	9631055	2p25.1	YWHAQ	1267.91	1024.71	1.23734	6	5	28.6413	29.8822
chr2	153477338	153478808	2q23.3	RPRM	10.6694	8.62297	1.23732	6	5	26.6235	10.8792
chr16	21258518	21303136	16p12.2	CRYM	37.6226	30.4149	1.23698	6	5	14.5465	11.7882
chr12	53191318	53207376	12q13.13	ITGB7	244.99	198.096	1.23673	6	5	11.243	20.9549
chr1	50968695	50974637	1p32.3	CDKN2C	47.6611	38.5622	1.23595	6	5	13.2823	18.4621
chr14	24143365	24147316	14q12	PSME2	1263.81	1022.93	1.23547	6	5	8.20113	10.9288
chr11	118896140	118926072	11q23.3	BCL9L	90.319	73.1107	1.23537	6	5	17.1226	27.7608
chr6	52671086	52686588	6p12.2	TMEM14A	157.483	127.519	1.23497	6	5	18.1908	18.722
chr4	109709989	109730086	4q25	PLA2G12A	96.2273	77.9249	1.23487	6	5	57.8025	60.2369
chr15	101175723	101251932	15q26.3	CHSY1	330.668	267.779	1.23486	6	5	11.8075	18.9399
chr1	6247346	6260975	1p36.31	GPR153	58.2315	47.1574	1.23483	6	5	16.944	16.1875
chr1	209661359	209742562	1q32.2	LOC101930114	23.9187	19.3715	1.23474	6	5	7.69073	15.8889
chr4	169718431	169719933	N/A	Hs.657388	15.5153	12.5671	1.2346	6	5	17.5835	21.8337
chr2	28392759	28417312	2p23.2	FOSL2	149.194	120.86	1.23443	6	5	108.48	108.826
chr2	9934866	9935552	N/A	Hs.631902	13.5333	10.9663	1.23409	6	5	9.83007	16.8295
chr6	26199559	26199988	6p22.2	HIST1H2BF	62.2876	50.4788	1.23394	6	5	32.1382	13.9802
chr1	161983192	162024465	1q23.3	OLFML2B	14.2753	11.5691	1.23392	6	5	16.3669	28.3082
chr11	313991	315272	11p15.5	IFITM1	2926.67	2372.34	1.23366	6	5	8.22412	21.9744
chr17	57410051	57410739	N/A	Hs.663316	58.7371	47.6246	1.23333	6	5	38.9237	32.0937
chr16	71910648	71910993	N/A	Hs.674612	17.8463	14.4704	1.2333	6	5	18.1305	6.99072
chr1	51236273	51273447	1p32.3	RNF11	414.427	336.085	1.2331	6	5	21.5274	11.6011
chr22	31637268	31638264	N/A	Hs.661577	55.6778	45.1657	1.23275	6	5	22.3909	11.1659
chr9	122369906	122395703	9q33.2	PTGS1	164.535	133.477	1.23269	6	5	52.3819	50.666
chr6	31494881	31511124	6p21.33	MICB	379.614	307.971	1.23263	6	5	12.6425	19.5003
chr21	37073184	37203118	21q22.13	TTC3	472.099	383.011	1.2326	6	5	67.2694	69.2617
chr21	45502517	45563143	21q22.3	SLC19A1	31.7897	25.7939	1.23245	6	5	86.3058	80.7004
chr19	39444537	39445487	N/A	Hs.635341	25.5211	20.71	1.23231	6	5	19.6851	14.2358
chr1	19743313	19744013	N/A	Hs.466729	23.1981	18.8298	1.23199	6	5	24.2686	32.7759
chr12	19265950	19266338	N/A	Hs.658635	18.7292	15.203	1.23194	6	5	22.9983	18.6857
chr4	165328604	165329589	N/A	Hs.655159	18.8389	15.2921	1.23193	6	5	28.3348	34.8355
chr1	20482391	20486235	1p36.12	CAMK2N1	23.8768	19.3861	1.23165	6	5	91.5418	96.8412
chr3	183253207	183273391	3q27.1	B3GNT5	36.1675	29.3691	1.23148	6	5	132.801	132.184
chr11	63574462	63616926	11q12.3-q13.1	PLA2G16	88.6417	71.9796	1.23148	6	5	53.3335	62.6409
chr6	157087161	157087804	N/A	Hs.655487	36.3118	29.4977	1.231	6	5	37.2223	43.8625
chr3	23856298	23857320	N/A	Hs.668088	28.8156	23.4084	1.23099	6	5	33.7999	21.518
chr19	34811425	34814620	N/A	Hs.655296	13.3895	10.8777	1.23092	6	5	14.9043	39.9317
chr21	28928144	28992959	21q21.3	LTN1	94.288	76.6273	1.23048	6	5	106.707	113.061
chr9	124862118	124877733	9q33.3	ARPC5L	310.417	252.295	1.23037	6	5	76.3507	75.2095
chr19	38647616	38730532	19q13.2	ACTN4	471.767	383.439	1.23036	6	5	17.7976	4.67987
chr1	235108548	235109019	N/A	Hs.734553	21.0266	17.0922	1.23019	6	5	14.9816	28.5891
chr16	1989945	1994275	16p13.3	SYNGR3	28.5334	23.1976	1.23002	6	5	28.9457	22.1087
chr7	102973437	102978667	7q22.1	NFE4	3.7033	3.01127	1.22982	6	5	17.2572	16.9429
chr12	54854515	54858393	12q13.2	MUCL1	7.55906	6.14744	1.22963	6	5	12.7482	14.8582
chr10	69410249	69410997	N/A	Hs.714857	16.0451	13.0495	1.22956	6	5	36.7394	6.30872
chr14	23185284	23274285	14q11.2	RNF212B	9.50898	7.73406	1.22949	6	5	24.0394	11.6818
chr21	41885110	41953957	21q22.3	C2CD2	59.7701	48.618	1.22938	6	5	6.18086	14.4766
chr7	7968743	8089080	7p21.3	GLCCI1	125.383	102.002	1.22922	6	5	107.639	109.626
chr14	24318349	24335071	14q12	ADCY4	39.9449	32.4969	1.22919	6	5	9.92833	18.3827
chr17	47209017	47227650	17q21.32	MYL4	23.8864	19.4372	1.2289	6	5	45.0689	35.3938
chr7	19113047	19117672	7p21.1	TWIST1	2.8949	2.35615	1.22866	6	5	8.93523	10.5729
chr10	62811996	62819167	10q21.3	EGR2	71.6257	58.2961	1.22865	6	5	144.605	85.523
chr16	81006498	81033107	16q23.2	CENPN	20.3979	16.6027	1.22859	6	5	73.19	68.0678
chr15	55202966	55291188	15q21.3	RAB27A	518.635	422.148	1.22856	6	5	27.164	22.6999
chr17	43044295	43125483	17q21.31	BRCA1	21.0521	17.1376	1.22842	6	5	44.7277	24.6163
chr21	32733899	32771858	21q22.11	PAXBP1	148.143	120.598	1.2284	6	5	73.7365	79.736
chr1	89006677	89022880	1p22.2	GBP3	220.949	179.877	1.22833	6	5	11.8858	29.0575
chr16	69186133	69309052	16q22.1	SNTB2	33.9371	27.634	1.22809	6	5	104.413	102.064
chr1	11857464	11858935	1p36.22	NPPB	10.5946	8.62712	1.22806	6	5	11.9962	6.70758
chr12	19251393	19251757	N/A	Hs.656151	6.39713	5.21153	1.22749	6	5	31.2959	33.9865
chr12	101745497	101830867	12q23.2	GNPTAB	164.847	134.309	1.22737	6	5	134.11	129.963
chr6	26124145	26124690	6p22.2	HIST1H2AC	663.944	541.007	1.22724	6	5	39.1592	27.5625
chr6	144004916	144008730	6q24.2	HYMAI	15.9949	13.0366	1.22693	6	5	26.3482	38.9614
chr1	165827495	165911618	1q24.1	UCK2	48.697	39.6904	1.22692	6	5	12.4258	9.90145
chr14	35001286	35002046	N/A	Hs.658345	28.1441	22.9389	1.22691	6	5	58.9378	55.3546
chr6	26272976	26273412	6p22.2	HIST1H2BI	21.4005	17.4437	1.22683	6	5	22.4806	13.7659
chr6	17600287	17611719	6p22.3	FAM8A1	459.191	374.293	1.22682	6	5	8.37	13.479
chr12	123936409	123972985	12q24.31	CCDC92	378.048	308.227	1.22652	6	5	10.7751	18.8471
chr12	48965340	48971858	12q13.12	WNT10B	58.8857	48.0122	1.22647	6	5	9.50996	7.51232
chr12	57520710	57530148	12q13.3	MBD6	103.594	84.5003	1.22596	6	5	90.6639	88.6593
chr21	25994392	25995444	N/A	Hs.669083	8.18878	6.68079	1.22572	6	5	9.0265	14.6461
chr3	50414917	50415673	N/A	Hs.656373	10.6657	8.70191	1.22568	6	5	17.4285	12.0646
chr1	206186179	206204918	1q32.1	FAM72A	48.0214	39.1918	1.22529	6	5	13.0706	25.2538
chr11	117070843	117071637	N/A	Hs.656873	17.8665	14.5816	1.22528	6	5	23.6503	10.0875
chr1	74568111	74674343	1p31.1	ERICH3	2.17909	1.77848	1.22525	6	5	33.4033	17.5725
chr2	39917634	40255209	2p22.1	SLC8A1-AS1	3.82889	3.12568	1.22498	6	5	55.5094	28.1097
chr12	118032687	118062430	12q24.23	WSB2	379.88	310.144	1.22485	6	5	9.80418	12.8221
chr11	63552759	63565072	11q12.3	HRASLS2	17.7556	14.4966	1.22482	6	5	61.1043	20.1267
chr11	33076150	33079454	11p13	LINC00294	122.716	100.211	1.22458	6	5	4.40487	5.81601
chr9	108942569	109013594	9q31.3	CTNNAL1	24.6411	20.1249	1.22441	6	5	11.1032	18.1907
chr8	489790	545781	8p23.3	TDRP	12.0942	9.87849	1.2243	6	5	78.6192	64.4414
chr2	74557640	74648338	2p13.1	M1AP	4.33628	3.54201	1.22424	6	5	85.7588	74.3838
chr12	132623762	132687524	12q24.33	POLE	66.3807	54.2243	1.22419	6	5	28.4623	6.94458
chr14	90401670	90402793	N/A	Hs.673959	25.1311	20.5303	1.2241	6	5	13.4324	11.9517
chr2	200825356	200827331	N/A	Hs.102941	137.85	112.614	1.22409	6	5	25.6082	32.1667
chr8	23102814	23117437	8p21.3	TNFRSF10C	24.4865	20.0068	1.22391	6	5	56.4256	40.442
chr21	41304229	41357727	21q22.3	FAM3B	4.88789	3.99396	1.22382	6	5	34.8782	27.1142
chr21	36750888	36990254	21q22.13	HLCS	21.3645	17.458	1.22376	6	5	57.8887	54.5704
chr11	75337799	75338190	N/A	Hs.737993	55.4898	45.3507	1.22357	6	5	32.6924	14.1917
chr21	41798225	41879482	21q22.3	PRDM15	34.2505	27.9977	1.22333	6	5	118.853	111.383
chr5	142310427	142325055	5q31.3	SPRY4	12.276	10.0353	1.22329	6	5	13.8077	15.2694
chr12	63142759	63152810	12q14.2	AVPR1A	11.1963	9.15308	1.22323	6	5	97.1568	106.032
chr12	50175780	50283570	12q13.12	LIMA1	65.8499	53.8395	1.22308	6	5	83.0264	89.3115
chr5	34943816	34944731	N/A	Hs.659850	20.2673	16.5738	1.22285	6	5	17.5923	18.8333
chr22	35648317	35668409	22q12.3	APOL6	83.136	67.9991	1.2226	6	5	105.998	106.205
chr2	101272936	101273049	2q11.2	SNORD89	211.25	172.803	1.22249	6	5	18.3242	16.6126
chr2	37099210	37157065	2p22.2	EIF2AK2	113.953	93.2142	1.22249	6	5	99.3061	96.9992
chr6	6144078	6320691	6p25.1	F13A1	668.677	547.047	1.22234	6	5	23.2136	30.6415
chr12	10618923	10674318	12p13.2	STYK1	8.53153	6.98127	1.22206	6	5	20.2466	22.0772
chr2	27442366	27446481	2p23.3	KRTCAP3	30.158	24.6794	1.22199	6	5	7.68683	11.606
chr1	38885806	38941830	1p34.3	RHBDL2	7.10498	5.81455	1.22193	6	5	57.8977	49.0422
chr19	18418719	18434562	19p13.11	SSBP4	144.001	117.847	1.22192	6	5	56.5832	49.8548
chr22	26521783	26525204	N/A	Hs.167167	69.9872	57.2784	1.22188	6	5	18.2118	16.8209
chr19	35030688	35040449	19q13.11	SCN1B	38.5356	31.5431	1.22168	6	5	23.2932	18.9531
chr9	100473238	100577636	9q31.1	TMEFF1	2.92035	2.39049	1.22165	6	5	32.2299	17.5075
chr20	59146073	59259113	20q13.32	ZNF831	77.9634	63.8307	1.22141	6	5	26.6934	31.4856
chr1	156404252	156456649	1q22	C1orf61	22.1631	18.1483	1.22122	6	5	74.1841	68.1072
chr6	52497402	52577064	6p12.2	TRAM2	80.3293	65.7797	1.22119	6	5	87.4248	93.3322
chr17	37488561	37513501	17q12	DUSP14	47.0897	38.5641	1.22108	6	5	13.1944	17.9677
chr7	131104213	131105108	N/A	Hs.657334	3.80572	3.11734	1.22082	6	5	17.079	16.5255
chr1	93885199	93909598	1p22.1	GCLM	43.8855	35.9704	1.22005	6	5	80.132	78.7335
chr11	102690943	102705785	11q22.2	MMP27	3.54131	2.90317	1.21981	6	5	37.3962	12.1364
chr3	10284419	10285746	3p25.3	LINC00852	44.4271	36.424	1.21972	6	5	21.7173	13.0113
chr7	497245	520668	7p22.3	PDGFA	29.653	24.3119	1.21969	6	5	25.9415	24.9251
chr11	612555	615999	11p15.5	IRF7	267.774	219.547	1.21966	6	5	18.5776	6.13863
chr1	183636047	183928551	1q25.3	RGL1	73.4232	60.2051	1.21955	6	5	12.5761	20.8209
chr8	143574661	143579694	8q24.3	NAPRT	78.6118	64.4701	1.21935	6	5	96.8925	92.4617
chr10	6393038	6580646	10p15.1	PRKCQ	350.219	287.299	1.21901	6	5	53.839	60.2705
chr3	179370729	179371366	N/A	Hs.657666	19.1905	15.7447	1.21886	6	5	48.5213	12.8727
chr17	48133438	48430291	17q21.32	SKAP1	299.921	246.121	1.21859	6	5	11.3325	14.0194
chr8	73727842	73733053	N/A	Hs.667702	8.43352	6.92099	1.21854	6	5	8.70235	9.91664
chr9	137062127	137070576	9q34.3	SAPCD2	56.7226	46.5496	1.21854	6	5	14.5028	16.448
chr16	28984826	28990783	16p11.2	LAT	320.755	263.248	1.21845	6	5	32.544	37.561
chr12	2885816	2886493	N/A	Hs.668035	39.2381	32.2119	1.21812	6	5	34.5817	44.0823
chrX	71107404	71111631	Xq13.1	IL2RG	629.081	516.529	1.2179	6	5	25.139	23.2342
chr4	1345662	1388049	4p16.3	UVSSA	79.7813	65.5183	1.2177	6	5	125.303	115.364
chr2	40259478	40259962	N/A	Hs.675123	18.9687	15.5783	1.21764	6	5	37.2349	14.7756
chrX	112774877	112840946	Xq23	AMOT	2.76994	2.27503	1.21754	6	5	10.3792	2.8521
chr9	68541154	68644340	9q21.11	LOC105376072	5.13493	4.2186	1.21721	6	5	6.48796	13.6933
chr2	191834305	191847280	2q32.3	CAVIN2	174.513	143.376	1.21717	6	5	43.4501	41.6626
chr19	12938600	12944490	19p13.13	CALR	270.447	222.194	1.21717	6	5	58.6796	59.3845
chr12	55725443	55729673	12q13.2	CD63	930.458	764.459	1.21715	6	5	14.7931	15.7691
chr18	3250307	3251735	N/A	Hs.659034	109.404	89.8925	1.21706	6	5	20.272	20.9795
chrX	37349275	37457295	Xp21.1	PRRG1	3.96987	3.26192	1.21704	6	5	10.9245	19.0948
chr2	69915041	69942945	2p13.3	MXD1	126.312	103.787	1.21703	6	5	80.1357	75.8329
chr12	61708248	62192839	12q14.1	FAM19A2	7.10436	5.83754	1.21701	6	5	49.535	17.482
chr1	10620653	10621206	N/A	Hs.671679	20.0467	16.4722	1.217	6	5	9.14412	12.3182
chr5	90558681	91164226	5q14.3	ADGRV1	2.82782	2.32372	1.21694	6	5	96.4052	38.9787
chr17	50862223	50867978	17q21.33	TOB1	588.893	483.951	1.21684	6	5	44.7806	54.5445
chr1	232397965	232630491	1q42.2	SIPA1L2	29.6366	24.3572	1.21675	6	5	57.1078	54.5181
chr3	197889075	197960019	3q29	IQCG	19.7317	16.2185	1.21662	6	5	82.6888	79.62
chr4	56170195	56330724	4q12	KIAA1211	4.07607	3.35093	1.2164	6	5	58.6676	59.5105
chrX	57677067	57680260	Xp11.21	NLRP2B	4.87549	4.00852	1.21628	6	5	18.7756	9.75981
chr6	125780948	125932030	6q22.31-q22.32	NCOA7	143.35	117.875	1.21612	6	5	137.67	136.283
chr9	131599421	131599878	N/A	Hs.666777	36.0334	29.6325	1.21601	6	5	11.594	12.4892
chr17	14301050	14349404	17p12	HS3ST3B1	50.9244	41.8827	1.21588	6	5	124.521	124.46
chr5	60751789	60844292	5q12.1	ELOVL7	111.77	91.9281	1.21584	6	5	41.8835	52.2483
chr1	171484591	171486860	N/A	Hs.664915	4.74335	3.90142	1.2158	6	5	26.4999	17.0435
chr21	29193494	29288205	21q21.3	LINC00189	4.47749	3.68303	1.21571	6	5	62.2286	37.9534
chr11	94128928	94185596	11q21	PANX1	73.073	60.1105	1.21565	6	5	105.18	97.5729
chr1	67336479	67337907	N/A	Hs.656386	6.34542	5.22089	1.21539	6	5	39.8371	49.1614
chr21	34787801	35049334	21q22.12	RUNX1	50.9676	41.9354	1.21538	6	5	155.409	155.369
chr3	124761948	124901411	3q21.2	ITGB5	50.3516	41.4313	1.2153	6	5	98.2614	97.0012
chr15	63928274	63935953	15q22.31	LOC101928988	2.86947	2.36133	1.21519	6	5	19.7905	26.2857
chr3	111674676	111846447	3q13.2	PLCXD2	61.0574	50.2452	1.21519	6	5	87.3953	86.5668
chr1	10210706	10381603	1p36.22	KIF1B	48.0783	39.5648	1.21518	6	5	65.9255	68.4035
chr1	162378906	162386818	1q23.3	C1orf226	5.00632	4.12081	1.21489	6	5	30.8496	13.5221
chr21	39184176	39321595	21q22.2	BRWD1	54.1104	44.5407	1.21485	6	5	52.0146	48.9112
chr17	58301227	58329030	17q22	TSPOAP1	72.9931	60.0862	1.21481	6	5	19.6934	16.4054
chr1	68474152	68497221	1p31.3	DEPDC1	3.09026	2.54411	1.21467	6	5	39.3096	32.6052
chr4	86951919	86952675	N/A	Hs.657684	32.9048	27.0967	1.21435	6	5	35.812	32.3909
chr17	48634804	48639366	17q21.32	LOC101060400	9.76713	8.04331	1.21432	6	5	19.5387	20.0425
chr9	137007234	137028922	9q34.3	ABCA2	29.8538	24.5867	1.21422	6	5	67.145	54.9992
chr20	49939122	49939766	N/A	Hs.670986	91.7267	75.5441	1.21421	6	5	26.3844	16.6874
chr1	155681842	155682589	N/A	Hs.658791	118.143	97.3065	1.21414	6	5	33.7812	19.0977
chr17	74466320	74484798	17q25.1	CD300A	355.835	293.093	1.21407	6	5	121.986	122.928
chr1	45620044	45624787	1p34.1	CCDC17	19.352	15.9431	1.21381	6	5	15.5272	12.2328
chr7	45912245	45921272	7p12.3	IGFBP3	35.4027	29.1679	1.21376	6	5	58.6407	42.1857
chr6	37632508	37697990	6p21.2	MDGA1	25.3648	20.8986	1.21371	6	5	66.0714	58.5456
chr11	67368912	67369588	N/A	Hs.668675	87.7992	72.3415	1.21368	6	5	27.4017	29.423
chr8	21908873	21913717	8p21.3	DOK2	288.849	238.004	1.21363	6	5	8.61582	15.8516
chr19	31336888	31338965	N/A	Hs.34558	14.2194	11.7178	1.21349	6	5	15.7727	20.5025
chr22	21642253	21644299	22q11.21	SDF2L1	117.837	97.1085	1.21346	6	5	16.9777	18.5248
chr3	160435503	160449838	3q25.33	TRIM59	48.0643	39.6094	1.21346	6	5	13.0748	17.3236
chr7	131485273	131486271	N/A	Hs.655570	28.5214	23.5078	1.21327	6	5	96.9074	99.9413
chr2	218606873	218637186	2q35	PLCD4	7.02677	5.794	1.21277	6	5	14.5452	16.6782
chr1	205767986	205775487	1q32.1	RAB29	256.049	211.143	1.21268	6	5	109.521	107.161
chr2	115144048	115161343	2q14.1	DPP10-AS1	6.37238	5.25533	1.21256	6	5	13.2749	8.90845
chr16	3538272	3578373	16p13.3	NLRC3	442.394	364.877	1.21245	6	5	9.85377	24.4705
chr21	33589341	33641854	21q22.11	CRYZL1	105.211	86.7759	1.21244	6	5	90.2068	87.4036
chr20	50586108	50692004	20q13.13	RIPOR3	13.1846	10.8753	1.21235	6	5	49.0531	20.3562
chr2	88857361	88857683	2p11.2	IGKC	150.472	124.122	1.21229	6	5	150.18	137.685
chr9	89384635	89385461	N/A	Hs.721063	33.3266	27.4911	1.21227	6	5	3.98964	8.44187
chr11	76608151	76630528	11q13.5	LOC101928813	5.34331	4.40782	1.21223	6	5	16.3118	8.88662
chr10	94545767	94613905	10q23.33	HELLS	10.3325	8.52358	1.21223	6	5	63.1462	54.7166
chr5	68215737	68301821	5q13.1	PIK3R1	477.935	394.272	1.2122	6	5	81.5004	82.8536
chr1	17308195	17364004	1p36.13	PADI4	64.3696	53.1083	1.21204	6	5	141.479	120.66
chr7	157539052	158587802	7q36.3	PTPRN2	34.0265	28.074	1.21203	6	5	54.4547	51.3867
chrX	106032439	106038727	Xq22.3	SERPINA7	5.78856	4.77593	1.21203	6	5	14.6074	10.7442
chr12	120534309	120577594	12q24.31	RNF10	229.782	189.598	1.21194	6	5	18.8342	17.7329
chr4	4267701	4290169	4p16.3	LYAR	214.989	177.415	1.21178	6	5	39.352	37.7974
chr7	149881359	150325523	7q36.1	ACTR3C	8.32749	6.87211	1.21178	6	5	5.66137	2.08576
chr7	148807372	148884662	7q36.1	EZH2	53.3411	44.0218	1.2117	6	5	28.6554	12.6474
chr4	89237666	89308010	4q22.1	GPRIN3	54.6415	45.0993	1.21158	6	5	83.5474	84.0836
chr11	55883297	55891810	11q12.1	TRIM51	6.84958	5.65354	1.21156	6	5	23.8955	19.0257
chr9	128552558	128633665	9q34.11	SPTAN1	88.3449	72.9229	1.21148	6	5	93.9349	94.7394
chr10	117280489	117375467	10q25.3-q26.11	PDZD8	64.9779	53.642	1.21132	6	5	76.3837	76.3317
chr17	43006725	43014459	17q21.31	IFI35	168.172	138.835	1.21131	6	5	12.7009	9.92574
chr7	74453790	74603070	7q11.23	GTF2IRD1	16.3306	13.4818	1.21131	6	5	17.6753	10.685
chr20	56369389	56392337	20q13.2	AURKA	14.1834	11.7094	1.21128	6	5	70.4249	67.0295
chr1	159314561	159469085	N/A	Hs.636709	2.95445	2.43932	1.21118	6	5	8.19381	11.9637
chr17	30738307	30740578	N/A	Hs.648756	10.2008	8.42293	1.21108	6	5	94.6023	86.9336
chr16	56666735	56668065	16q13	MT1G	112.18	92.636	1.21098	6	5	100.433	103.925
chr14	91232532	91264581	14q32.11	GPR68	42.6473	35.224	1.21075	6	5	92.6692	92.2647
chr5	102754783	103031105	5q21.1	PAM	134.364	110.978	1.21073	6	5	63.0282	64.6509
chr1	214603181	214664574	1q41	CENPF	9.22234	7.6175	1.21068	6	5	114.525	100.643
chr7	76637085	76638204	N/A	Hs.737245	18.137	14.9818	1.2106	6	5	28.977	10.524
chr17	42313324	42388505	17q21.2	STAT3	212.871	175.841	1.21058	6	5	57.5674	56.9727
chr11	118304580	118316175	11q23.3	CD3E	265.487	219.313	1.21054	6	5	31.1481	27.4738
chr9	5450503	5470567	9p24.1	CD274	23.3243	19.2684	1.21049	6	5	63.562	53.0239
chr18	738057	740210	N/A	Hs.658859	7.64251	6.31377	1.21045	6	5	26.7101	26.7202
chr11	115206341	115209301	N/A	Hs.663015	4.49932	3.7174	1.21034	6	5	19.2139	18.8363
chr12	4273736	4305356	12p13.32	CCND2	241.261	199.346	1.21026	6	5	157.426	163.371
chr12	122887511	122888720	N/A	Hs.654656	27.743	22.9233	1.21025	6	5	25.8605	16.6605
chr19	35739250	35742450	19q13.12	IGFLR1	216.901	179.222	1.21024	6	5	18.8698	14.4836
chr3	46979683	47009704	3p21.31	NBEAL2	118.717	98.096	1.21021	6	5	87.1729	88.6721
chr5	1461427	1523961	5p15.33	LPCAT1	584.128	482.712	1.21009	6	5	17.6812	26.9284
chr20	17569173	17608242	20p12.1	DSTN	346.339	286.262	1.20987	6	5	90.3288	92.5983
chr12	119283825	119303380	12q24.23	LINC00934	4.60684	3.80785	1.20983	6	5	8.23238	13.1079
chr11	308107	309410	11p15.5	IFITM2	2861.74	2365.63	1.20971	6	5	14.166	14.0168
chr1	26177490	26189884	1p36.11	CNKSR1	24.6572	20.3837	1.20966	6	5	12.2295	8.76299
chr19	3594506	3608749	19p13.3	TBXA2R	57.5664	47.594	1.20953	6	5	42.1432	35.394
chr3	17962572	18268922	3p24.3	LOC339862	1.70879	1.41289	1.20942	6	5	21.847	7.51177
chr21	29056322	29073797	21q21.3	CCT8	580.125	479.772	1.20917	6	5	103.726	104.676
chrX	73792205	73829231	Xq13.2	TSIX	48.201	39.8633	1.20916	6	5	67.6981	75.6715
chr4	73836556	73838760	4q13.3	CXCL6	2.22522	1.84036	1.20912	6	5	39.2533	14.4163
chr4	83292461	83335153	4q21.23	HPSE	109.176	90.3077	1.20893	6	5	14.4338	28.4913
chr3	24117153	24495281	3p24.2	THRB	7.53707	6.2345	1.20893	6	5	60.4814	64.734
chr5	10564323	10657816	5p15.2	ANKRD33B	43.0024	35.5723	1.20887	6	5	14.192	5.73855
chr22	42943179	42944864	N/A	Hs.656300	12.1249	10.0306	1.20879	6	5	42.776	22.8536
chr18	11688956	11885685	18p11.21	GNAL	12.9062	10.6786	1.20861	6	5	109.127	112.102
chr5	55024279	55034132	5q11.2	GZMK	921.371	762.364	1.20857	6	5	34.6823	27.5281
chr1	145891208	145910189	1q21.1	ITGA10	22.232	18.3958	1.20854	6	5	3.4089	6.53168
chr21	36320189	36376646	21q22.12	MORC3	173.898	143.894	1.20852	6	5	7.05142	10.6739
chr18	49782165	49782553	N/A	Hs.600066	28.7362	23.7805	1.20839	6	5	27.9157	19.7229
chr12	4538784	4560047	12p13.32	RAD51AP1	21.9015	18.1246	1.20839	6	5	43.7172	12.76
chrX	153411461	153426481	Xq28	ZFP92	42.727	35.3729	1.2079	6	5	9.77186	3.20485
chr22	39743044	39893884	22q13.1	ENTHD1	2.25241	1.86532	1.20752	6	5	23.181	19.0953
chr20	2980485	2983568	N/A	Hs.687918	48.1321	39.8608	1.20751	6	5	23.2971	19.2639
chr14	101760573	101927992	14q32.31	PPP2R5C	322.636	267.252	1.20723	6	5	76.1635	79.0601
chr6	36117722	36118366	N/A	Hs.485241	18.1174	15.0078	1.2072	6	5	22.0885	11.2658
chr3	171058414	171460408	3q26.2-q26.31	TNIK	78.527	65.0531	1.20712	6	5	73.0571	76.3053
chr16	425621	522485	16p13.3	RAB11FIP3	53.226	44.0986	1.20698	6	5	71.9287	63.2585
chr20	46364550	46391474	N/A	Hs.630983	14.4875	12.0037	1.20692	6	5	4.39113	12.0831
chrX	38149335	38220924	Xp11.4	SRPX	3.40336	2.81999	1.20687	6	5	20.1651	13.988
chr11	119044185	119057246	11q23.3	HYOU1	266.567	220.88	1.20684	6	5	11.4791	11.6628
chr1	47179250	47180339	1p33	LINC00853	16.8409	13.9557	1.20673	6	5	20.8011	17.5109
chr20	4148779	4187747	20p13	SMOX	50.6176	41.9471	1.2067	6	5	103.158	101.564
chr9	100455015	100456372	N/A	Hs.458124	23.7654	19.6966	1.20657	6	5	6.78465	24.7842
chr11	61792637	61797244	11q12.2	FEN1	70.6508	58.5625	1.20642	6	5	50.2236	47.0855
chrX	10130371	10131133	N/A	Hs.661853	33.0547	27.4017	1.2063	6	5	21.2299	8.20307
chr1	45002548	45011355	1p34.1	HECTD3	108.61	90.0389	1.20625	6	5	8.31609	18.8064
chr1	149842218	149842751	1q21.2	HIST2H2AA3	211.512	175.355	1.20619	6	5	93.1363	84.501
chr4	87029658	87030134	N/A	Hs.660356	4.85955	4.02934	1.20604	6	5	23.7685	31.8269
chr4	158666675	158672255	4q32.1	C4orf46	15.4178	12.7845	1.20597	6	5	32.4287	34.7122
chr15	40872214	40874289	15q15.1	RHOV	45.2012	37.4819	1.20595	6	5	14.7681	4.07212
chr3	168062401	168063111	N/A	Hs.672849	11.9257	9.88916	1.20594	6	5	20.7638	18.0628
chr7	88276429	88306913	7q21.12	STEAP4	53.4618	44.3359	1.20584	6	5	119.729	101.815
chr5	88825266	88826536	N/A	Hs.662809	9.70563	8.04902	1.20581	6	5	40.3562	25.2171
chr6	36112238	36113356	N/A	Hs.662175	61.01	50.6009	1.20571	6	5	29.4538	35.6277
chr21	29024617	29054488	21q21.3	USP16	374.196	310.361	1.20568	6	5	24.3804	27.4468
chr9	120902393	120929173	9q33.2	TRAF1	42.8025	35.5088	1.20541	6	5	50.4279	45.745
chr16	2475104	2509669	16p13.3	TBC1D24	41.2421	34.2174	1.20529	6	5	66.9587	65.2045
chr19	43064210	43082741	19q13.31	PSG2	4.67223	3.87648	1.20527	6	5	18.7714	7.28658
chr10	70672518	70762441	10q22.1	ADAMTS14	14.4511	11.9902	1.20525	6	5	13.4156	9.20498
chr12	52377665	52386977	12q13.13	KRT84	3.55153	2.94682	1.20521	6	5	14.3968	9.69117
chr16	87693537	87765997	16q24.2	KLHDC4	68.2299	56.6206	1.20504	6	5	86.2051	84.3837
chr16	4796962	4802950	16p13.3	ROGDI	144.329	119.78	1.20494	6	5	23.7221	16.3805
chrX	48458537	48470256	Xp11.23	SLC38A5	34.894	28.9593	1.20493	6	5	19.0977	13.069
chr1	39084167	39487138	1p34.3	MACF1	231.74	192.334	1.20488	6	5	113.389	123.662
chr1	18904280	18956672	1p36.13	IFFO2	62.5174	51.893	1.20474	6	5	17.1863	18.6689
chr12	9752486	9760901	12p13.31	CD69	819.659	680.373	1.20472	6	5	15.276	45.7719
chr2	24175043	24191698	2p23.3	FAM228A	7.65857	6.35842	1.20448	6	5	14.3002	18.1445
chr17	41117181	41118354	17q21.2	KRTAP4-11	2.36032	1.95994	1.20428	6	5	8.93628	7.02625
chr1	151445633	151446546	N/A	Hs.659412	6.79216	5.64012	1.20426	6	5	10.2527	8.95431
chr15	39598643	39782838	15q14	FSIP1	4.46888	3.71112	1.20418	6	5	19.8216	9.80317
chr3	197131584	197132256	N/A	Hs.667735	10.7934	8.96385	1.20411	6	5	35.3802	23.4548
chr14	20801356	20802877	14q11.2	RNASE1	13.486	11.2003	1.20408	6	5	93.0844	93.3541
chr10	117241073	117279430	10q25.3	SLC18A2	11.9517	9.92738	1.20391	6	5	70.727	68.226
chr8	123523714	123525756	N/A	Hs.667730	10.0929	8.38385	1.20386	6	5	16.8651	19.117
chr12	77021246	77065580	12q21.2	E2F7	9.0818	7.54394	1.20385	6	5	45.2354	56.9845
chr15	71639467	71639856	N/A	Hs.658745	4.42601	3.67684	1.20375	6	5	8.14211	9.45266
chr7	101014320	101017608	7q22.1	LOC102724094	34.4717	28.6371	1.20374	6	5	10.0578	15.1857
chr6	4605774	4607353	N/A	Hs.544767	9.68254	8.04377	1.20373	6	5	17.4369	12.7067
chr18	23506184	23586617	18q11.2	NPC1	77.5053	64.3876	1.20373	6	5	137.249	134.871
chr4	127880861	127899224	4q28.1	PLK4	6.80696	5.65547	1.20361	6	5	102.819	90.0638
chr17	41712326	41715969	17q21.2	GAST	17.2368	14.3236	1.20338	6	5	6.90157	23.3252
chr17	6755411	6775647	17p13.1	XAF1	198.56	165.042	1.20309	6	5	80.4383	76.5822
chr16	3953387	4116185	16p13.3	ADCY9	39.7369	33.0318	1.20299	6	5	90.1289	77.4764
chr9	121201082	121332844	9q33.2	GSN	56.1023	46.645	1.20275	6	5	191.811	194.813
chr14	24311499	24318036	14q12	LTB4R	99.0469	82.3554	1.20268	6	5	50.5334	49.7482
chr17	56887909	56914048	17q22	TRIM25	114.472	95.1939	1.20252	6	5	71.1948	70.4179
chr12	51351870	51391955	12q13.13	GALNT6	93.7909	77.9985	1.20247	6	5	45.6305	49.3878
chr5	58969038	60488098	5q11.2-q12.1	PDE4D	44.7258	37.1951	1.20247	6	5	143.815	130.781
chr4	177309837	177362938	4q34.3	NEIL3	3.87329	3.22131	1.2024	6	5	21.9478	11.8339
chr5	151661096	151687054	5q33.1	SPARC	199.175	165.65	1.20238	6	5	103.562	103.309
chr4	73986439	73988190	4q13.3	PPBP	2663.53	2215.38	1.20229	6	5	22.1029	25.9352
chr10	101819068	101828889	10q24.32	KCNIP2-AS1	17.1823	14.2916	1.20227	6	5	8.73379	12.897
chr3	36826817	36945662	3p22.2	TRANK1	102.329	85.1191	1.20219	6	5	11.1474	15.1404
chr8	38933027	38933794	N/A	Hs.660430	66.539	55.3488	1.20218	6	5	30.3908	30.1441
chr18	58674739	58675465	N/A	Hs.665000	16.2595	13.5275	1.20196	6	5	28.0979	18.3577
chr5	54286883	54289005	N/A	Hs.658411	20.4101	16.9841	1.20172	6	5	37.5592	36.9562
chr22	37675606	37679802	22q13.1	LGALS1	1927.51	1604.05	1.20165	6	5	11.1626	19.9815
chr20	35171937	35215989	20q11.22	PROCR	35.5237	29.5648	1.20156	6	5	17.9904	22.5459
chr5	177456612	177480368	5q35.3	DBN1	33.468	27.8556	1.20148	6	5	25.5022	20.7578
chr21	45074578	45226563	21q22.3	ADARB1	42.759	35.5979	1.20117	6	5	112.847	101.591
chr19	54532692	54545768	19q13.42	KIR3DX1	7.76564	6.46543	1.2011	6	5	29.6096	45.0776
chr3	108088579	108089210	N/A	Hs.657846	84.7686	70.5766	1.20109	6	5	26.2472	32.7313
chr11	68754620	68844410	11q13.3	CPT1A	133.846	111.49	1.20052	6	5	155.446	152.927
chr4	168216291	168318807	4q32.3	DDX60	137.345	114.431	1.20024	6	5	18.6073	13.5446
chr2	200305881	200482263	2q33.1	SPATS2L	21.1243	17.6018	1.20012	6	5	141.923	142.627
chr1	37802942	37808193	1p34.3	YRDC	91.0608	75.911	1.19957	6	5	50.2358	48.2405
chr12	116226062	116226561	N/A	Hs.687674	79.7507	66.4844	1.19954	6	5	30.5981	35.568
chr10	75435774	75436072	N/A	Hs.132670	15.3325	12.7823	1.19951	6	5	14.096	14.3246
chr7	143571801	143574387	7q35	CTAGE15	46.6532	38.8967	1.19941	6	5	14.7313	9.3426
chr17	1829979	1899554	17p13.3	RPA1	344.855	287.527	1.19939	6	5	90.2292	91.9972
chr10	73497538	73626844	10q22.2	USP54	21.9986	18.3418	1.19937	6	5	12.9685	8.38199
chr1	223701593	223776018	1q41	CAPN2	1011.91	843.761	1.19929	6	5	101.548	101.742
chr4	40484642	40485872	N/A	Hs.658261	13.7854	11.4956	1.19919	6	5	37.9785	36.2821
chr14	71466009	71467115	N/A	Hs.191850	52.1979	43.5323	1.19906	6	5	58.9848	55.5366
chr2	74532258	74555709	2p13.1	LOXL3	73.9611	61.6895	1.19893	6	5	15.9886	21.3617
chr3	111071759	111201444	3q13.13	NECTIN3	3.92194	3.27127	1.19891	6	5	14.6861	23.3243
chr8	140743791	140744481	N/A	Hs.669667	3.5784	2.98528	1.19868	6	5	15.9633	10.1158
chr16	56989547	57083524	16q13	NLRC5	623.701	520.329	1.19867	6	5	8.29193	12.8318
chr2	152584913	152585921	N/A	Hs.655421	9.99624	8.33999	1.19859	6	5	73.2242	28.6167
chr3	51707033	51718616	3p21.2	GRM2	20.1236	16.7904	1.19852	6	5	50.3286	40.9203
chr21	26836287	26845409	21q21.3	ADAMTS1	16.9578	14.1497	1.19845	6	5	95.305	78.8043
chr14	23117306	23119611	14q11.2	CEBPE	21.7322	18.1349	1.19836	6	5	53.8973	7.88294
chr12	9067708	9115962	12p13.31	A2M	6.71477	5.60399	1.19821	6	5	39.6721	48.0546
chr8	66562175	66613290	8q13.1	MYBL1	201.036	167.783	1.19819	6	5	135.575	140.67
chr11	134224605	134247792	11q25	VPS26B	158.008	131.884	1.19808	6	5	44.3378	42.9305
chr4	74036589	74038773	4q13.3	CXCL3	15.6338	13.0493	1.19806	6	5	8.93551	28.0623
chr19	14119509	14136628	19p13.12	ASF1B	50.9361	42.5163	1.19804	6	5	25.9929	12.1256
chrX	129738970	129769549	Xq26.1	XPNPEP2	17.9394	14.9755	1.19792	6	5	15.7126	15.9249
chr5	95885098	95962288	5q15	ELL2	37.949	31.6803	1.19787	6	5	98.1026	108.058
chr6	26365159	26451697	6p22.2	BTN3A2	557.384	465.35	1.19777	6	5	43.9491	59.0497
chr21	39342315	39349121	21q22.2	HMGN1	1564.06	1305.83	1.19776	6	5	22.5141	19.4804
chr10	102224767	102229589	10q24.32	ELOVL3	5.47034	4.56795	1.19755	6	5	43.7324	30.188
chr15	77994985	78077708	15q24.3-q25.1	TBC1D2B	95.0863	79.4151	1.19733	6	5	124.815	123.613
chr7	150824875	150861291	7q36.1	AOC1	5.58732	4.66674	1.19727	6	5	38.5049	3.0846
chr21	45288052	45297354	21q22.3	LOC642852	32.7597	27.3628	1.19724	6	5	45.273	49.6746
chr12	109777534	109778253	N/A	Hs.21278	3.79193	3.16725	1.19723	6	5	12.8713	8.45951
chr7	100620416	100642780	7q22.1	TFR2	21.3006	17.7919	1.19721	6	5	17.4051	12.5958
chr20	17987397	17988041	N/A	Hs.663320	4.49504	3.75483	1.19714	6	5	11.0302	31.4699
chr17	16415542	16437003	17p11.2	TRPV2	120.389	100.579	1.19696	6	5	91.0661	90.9771
chr5	120464222	120794587	5q23.1	PRR16	6.57202	5.49062	1.19695	6	5	42.7076	49.385
chr22	22904988	22905025	22q11.22	IGLJ3	446.671	373.197	1.19688	6	5	254.673	232.34
chr1	212686417	212699985	1q32.3	BATF3	90.0508	75.2425	1.19681	6	5	13.986	19.5666
chr16	50246158	50318135	16q12.1	ADCY7	260.945	218.043	1.19676	6	5	89.151	86.2753
chr6	31739948	31764850	6p21.33	MSH5-SAPCD1	51.0181	42.6369	1.19657	6	5	22.0436	12.9628
chr6	36130484	36144524	6p21.31	MAPK13	60.1797	50.2998	1.19642	6	5	5.95831	16.218
chr12	120687124	120701864	12q24.31	MLEC	216.668	181.115	1.1963	6	5	55.6239	57.0101
chr9	69099907	69255208	9q21.11	TJP2	29.6454	24.7853	1.19609	6	5	130.653	119.171
chr1	205657851	205680502	1q32.1	SLC45A3	21.2138	17.7365	1.19605	6	5	82.5521	94.6108
chr9	92564815	92565308	N/A	Hs.660182	4.21461	3.52394	1.19599	6	5	35.9336	38.9711
chr22	25497129	25497883	N/A	Hs.655072	18.5892	15.5449	1.19584	6	5	31.6605	22.7261
chr9	128405993	128437351	9q34.11	CERCAM	26.2214	21.9273	1.19583	6	5	19.5075	11.9816
chr1	207645113	207723691	1q32.2	CR1L	8.9033	7.44594	1.19573	6	5	18.5705	3.39543
chr1	15409895	15430343	1p36.21	EFHD2	773.322	646.747	1.19571	6	5	62.982	67.1681
chr16	4314761	4339597	16p13.3	GLIS2	13.7737	11.5203	1.19561	6	5	8.98895	5.90783
chr4	42706078	42707120	N/A	Hs.434799	3.13894	2.62548	1.19557	6	5	6.34117	15.9778
chrX	71301275	71305371	Xq13.1	ITGB1BP2	21.8563	18.2814	1.19555	6	5	11.3503	8.19158
chrX	70286361	70290040	Xq13.1	PDZD11	144.284	120.702	1.19537	6	5	9.30684	7.36429
chr6	42915989	42925838	6p21.1	PTCRA	70.8569	59.2825	1.19524	6	5	30.7735	26.8489
chr1	146387144	146388091	1q21.1	LOC100996756	164.192	137.378	1.19519	6	5	22.0054	40.1643
chr1	108648288	108661526	1p13.3	HENMT1	188.725	157.942	1.1949	6	5	20.4994	24.681
chr11	117833718	117838975	N/A	Hs.668939	11.9162	9.97352	1.19479	6	5	14.4523	8.84421
chr1	74026015	74198201	1p31.1	LRRIQ3	2.85239	2.38736	1.19479	6	5	38.2716	15.1391
chr17	3723903	3726699	17p13.2	HASPIN	5.30113	4.43698	1.19476	6	5	20.2193	10.3354
chr4	958884	973560	4p16.3	DGKQ	163.051	136.49	1.19459	6	5	103.88	96.5176
chr20	63696651	63698698	20q13.33	TNFRSF6B	25.3751	21.2431	1.19451	6	5	16.1419	14.3789
chr21	32311019	32393003	21q22.11	URB1	22.0021	18.4205	1.19444	6	5	64.3431	59.1042
chr8	102648777	102655902	8q22.3	KLF10	626.998	524.942	1.19441	6	5	15.4119	50.2336
chr14	63911781	63912357	N/A	Hs.665503	4.36276	3.65289	1.19433	6	5	30.129	19.2187
chr5	141476002	141512977	5q31.3	PCDHGC3	19.8014	16.5827	1.1941	6	5	82.184	78.862
chr12	9067990	9068682	N/A	Hs.607368	2.57243	2.15443	1.19402	6	5	7.94301	7.33115
chr12	94567124	94650562	12q22	TMCC3	62.3032	52.1811	1.19398	6	5	60.0829	31.7688
chr17	78129296	78142968	17q25.3	TMC8	452.079	378.676	1.19384	6	5	123.296	122.01
chr12	19129680	19376400	12p12.3	PLEKHA5	36.5963	30.6568	1.19374	6	5	72.5401	76.2995
chr14	91258033	91259001	N/A	Hs.407358	7.91388	6.63087	1.19349	6	5	9.58998	19.109
chr19	43506719	43527256	19q13.31	ETHE1	337.376	282.696	1.19342	6	5	16.4824	14.0719
chr5	52989326	53094779	5q11.2	ITGA2	5.68533	4.76446	1.19328	6	5	28.1003	31.4913
chr16	57694801	57731455	16q21	DRC7	10.2678	8.60527	1.1932	6	5	19.7157	13.9973
chr8	133278885	133279439	N/A	Hs.660557	34.2991	28.7483	1.19308	6	5	16.2558	12.0068
chr7	129434433	129488399	7q32.1	STRIP2	3.36484	2.82048	1.19301	6	5	12.1486	12.3874
chr8	10606349	10655107	8p23.1	RP1L1	8.32893	6.9823	1.19286	6	5	7.72844	10.92
chr4	2930560	2934859	4p16.3	MFSD10	160.072	134.205	1.19275	6	5	12.429	12.5776
chr6	110475262	110479436	6q21	LOC105377938	4.76732	3.99711	1.19269	6	5	16.1228	11.9734
chr2	202034587	202038437	2q33.1	FZD7	3.02234	2.53452	1.19247	6	5	31.414	14.3368
chr17	18950676	19020691	17p11.2	SLC5A10	8.11828	6.80879	1.19232	6	5	17.5682	9.21352
chr17	7101322	7115522	17p13.1	ASGR2	172.719	144.86	1.19232	6	5	28.2365	29.2635
chr12	22193391	22334714	12p12.1	ST8SIA1	16.3564	13.72	1.19215	6	5	44.0659	30.2808
chr11	126341716	126355587	11q24.2	GSEC	19.0251	15.9594	1.1921	6	5	25.9389	28.726
chr2	167954020	168247595	2q24.3	STK39	183.541	153.966	1.19209	6	5	10.1086	7.41897
chr10	45454585	45594907	10q11.21-q11.22	MARCH8	115.265	96.6964	1.19203	6	5	141.236	132.448
chr11	124747474	124752213	11q24.2	VSIG2	23.9321	20.0774	1.19199	6	5	5.97586	20.1999
chr22	28794560	28800572	22q12	XBP1	106.562	89.4018	1.19194	6	5	96.3088	94.5695
chr14	21621904	22552132	14q11.2	TRA	28.7502	24.1211	1.19191	6	5	121.062	55.7905
chr7	87345635	87399796	7q21.12	CROT	30.3354	25.4539	1.19178	6	5	94.5685	93.7778
chr10	99396870	99430773	10q24.2	GOT1	52.852	44.3472	1.19178	6	5	19.6173	14.815
chr8	10355813	10362462	N/A	Hs.656128	11.5159	9.66362	1.19168	6	5	29.4578	26.3421
chr3	186570676	186585800	3q27.3	DNAJB11	238.534	200.19	1.19154	6	5	14.2843	9.67392
chr1	25338298	25362361	1p36.11	TMEM50A	666.233	559.14	1.19153	6	5	31.2198	29.9337
chr3	121431420	121546006	3q13.33	POLQ	11.9625	10.0397	1.19151	6	5	73.3735	81.4536
chr15	94470767	94471775	N/A	Hs.664781	61.9091	51.9587	1.19151	6	5	24.5768	23.7266
chr12	120210439	120265771	12q24.23	PXN	128.497	107.849	1.19145	6	5	89.044	86.2812
chr5	107659505	107660105	N/A	Hs.665919	3.56168	2.98943	1.19142	6	5	8.90978	21.0503
chr21	44646414	44647650	21q22.3	KRTAP10-11	17.2955	14.5193	1.19121	6	5	11.1757	5.74037
chr17	78146035	78166283	17q25.3	C17orf99	3.59072	3.01439	1.19119	6	5	34.0352	15.5444
chr13	77697854	77764242	13q22.3	SLAIN1	39.9901	33.5732	1.19113	6	5	21.2875	16.1733
chr15	32641669	32697097	15q13.3	SCG5	4.5059	3.78292	1.19112	6	5	11.4529	11.6921
chr9	86026141	86100201	9q21.33	GOLM1	34.1019	28.6303	1.19111	6	5	77.8745	71.0403
chr7	23679600	23680297	N/A	Hs.128757	17.7436	14.8974	1.19105	6	5	29.9	23.4954
chr22	50059391	50085929	22q13.33	MLC1	41.6342	34.9629	1.19081	6	5	27.2303	25.6266
chr17	1711504	1716272	17p13.3	MIR22HG	262.864	220.771	1.19067	6	5	14.4651	37.3368
chr10	70939053	70955641	10q22.1	LOC105378349	15.7898	13.2625	1.19055	6	5	17.2241	9.12501
chr16	56682470	56684196	16q13	MT1X	271.197	227.83	1.19035	6	5	18.8081	22.7035
chr12	1791957	1922606	12p13.33	CACNA2D4	63.013	52.9419	1.19023	6	5	79.7136	81.3602
chr22	39994949	40030039	22q13.1	FAM83F	8.75448	7.35556	1.19019	6	5	13.0584	9.4322
chr4	41256881	41268429	4p13	UCHL1	8.94928	7.51931	1.19017	6	5	43.7053	33.6171
chr20	60047074	60072987	20q13.33	C20orf197	14.1744	11.9116	1.18997	6	5	57.4933	50.1014
chr18	13214082	13216325	N/A	Hs.639354	3.18688	2.67854	1.18978	6	5	6.71564	10.5082
chr12	57604327	57609804	12q13.3	DTX3	38.4315	32.3075	1.18955	6	5	124.552	109.728
chr5	138465492	138469315	5q31.2	EGR1	312.796	262.974	1.18946	6	5	138.407	114.299
chr10	122270745	122338180	10q26.13	BTBD16	5.44206	4.57525	1.18946	6	5	13.8543	8.30419
chr3	133824235	133895847	3q22.1	RAB6B	25.974	21.8372	1.18944	6	5	48.7354	54.8622
chr17	60149941	60178118	17q23.1	CA4	13.3549	11.2285	1.18938	6	5	39.8892	35.9401
chr16	79600901	79612513	16q23.2	LOC101928230	29.4508	24.7625	1.18933	6	5	9.29883	12.981
chr2	112645857	112663825	2q14.1	SLC20A1	383.072	322.112	1.18925	6	5	54.0957	71.5765
chr1	75127832	75133058	N/A	Hs.552655	3.88199	3.265	1.18897	6	5	17.2744	10.192
chr12	126915227	127060397	12q24.32	LINC02405	5.88358	4.94852	1.18896	6	5	9.21378	8.70109
chr17	48575507	48578381	17q21.32	HOXB4	45.7842	38.5218	1.18853	6	5	15.5225	12.0924
chr19	38841489	38843178	N/A	Hs.446623	327.107	275.225	1.18851	6	5	13.8694	11.2728
chr1	156742107	156752448	1q23.1	HDGF	535.155	450.349	1.18831	6	5	4.79074	12.4607
chr14	77181759	77259495	14q24.3	TMEM63C	27.3626	23.0269	1.18829	6	5	27.1924	35.3315
chr1	54236443	54239063	1p32.3	SSBP3-AS1	50.1707	42.2222	1.18825	6	5	25.7897	12.8759
chr15	41892777	41898815	15q15.1	LOC105370792	23.4529	19.7405	1.18806	6	5	23.7115	9.81629
chr11	66284580	66289167	11q13.2	YIF1A	156.312	131.579	1.18797	6	5	7.64844	13.3995
chrX	68013469	68014901	N/A	Hs.567162	3.09537	2.60575	1.1879	6	5	14.2055	11.918
chr8	141224002	141225865	N/A	Hs.663667	4.92572	4.14684	1.18783	6	5	13.6065	8.35365
chr19	16078851	16087893	N/A	Hs.665133	10.1523	8.54708	1.18781	6	5	35.2574	21.2177
chr17	37550499	37551436	N/A	Hs.655051	55.2335	46.5005	1.18781	6	5	13.4197	8.59675
chr12	128793194	128823996	12q24.33	SLC15A4	146.887	123.673	1.18771	6	5	74.1903	75.4348
chr18	24162045	24397882	18q11.2	OSBPL1A	39.2538	33.0509	1.18768	6	5	52.4776	57.412
chr19	46861002	47005077	19q13.32	ARHGAP35	81.6102	68.7163	1.18764	6	5	141.138	137.826
chr11	790475	798269	11p15.5	SLC25A22	68.1354	57.3727	1.18759	6	5	11.4732	5.95318
chrX	72189865	72190487	N/A	Hs.659499	4.22771	3.5603	1.18746	6	5	20.8937	2.47974
chr4	183796331	184023530	4q35.1	STOX2	6.2914	5.2984	1.18741	6	5	87.2338	102.296
chr1	20183106	20196060	1p36.12	UBXN10	17.474	14.7178	1.18727	6	5	48.3288	47.1335
chr10	43909296	43981265	10q11.21	LINC00841	6.06295	5.10665	1.18727	6	5	9.94271	8.05366
chr4	26583924	26858919	4p15.2	TBC1D19	23.8353	20.0771	1.18719	6	5	13.4962	18.033
chr7	44664577	44665305	N/A	Hs.657721	52.9061	44.5694	1.18705	6	5	19.1763	27.6015
chr6	26538344	26546937	6p22.2	HMGN4	540.057	454.962	1.18704	6	5	25.609	23.5712
chr21	39445865	39515506	21q22.2	SH3BGR	17.4379	14.6918	1.18691	6	5	9.29883	8.38088
chr16	30472662	30523185	16p11.2	ITGAL	693.912	584.717	1.18675	6	5	39.9246	38.1362
chrX	24558087	24672862	Xp22.11	PCYT1B	9.28863	7.82728	1.1867	6	5	52.5994	55.0925
chr1	206203464	206464443	1q32.1	SRGAP2	39.499	33.2849	1.1867	6	5	79.7164	81.1115
chr8	133572587	133573861	N/A	Hs.598335	18.2909	15.4141	1.18663	6	5	29.3546	13.9311
chr21	44939697	44976989	21q22.3	FAM207A	43.8089	36.923	1.18649	6	5	61.6843	65.8323
chr7	128866410	128872047	7q32.1	LOC100130705	13.7961	11.6283	1.18642	6	5	8.43984	6.94882
chr4	57100063	57100854	N/A	Hs.669773	6.69995	5.64835	1.18618	6	5	23.4545	18.7541
chr16	287440	355226	16p13.3	AXIN1	126.021	106.243	1.18616	6	5	13.6048	10.5245
chr6	35833034	35921180	6p21.31	SRPK1	131.859	111.171	1.1861	6	5	88.5345	85.2197
chr3	52198083	52214327	3p21.2	ALAS1	90.3167	76.1472	1.18608	6	5	22.2429	17.6506
chr5	141199775	141203045	5q31.3	PCDHB11	9.90544	8.35157	1.18606	6	5	14.9152	7.9961
chr8	25424357	25458468	8p21.2	KCTD9	85.5101	72.1034	1.18594	6	5	20.7251	7.47993
chr21	33266360	33297234	21q22.11	IL10RB	182.537	153.921	1.18591	6	5	20.6995	36.1777
chr7	135166425	135170907	N/A	Hs.657930	15.0668	12.7054	1.18585	6	5	6.34773	15.536
chr16	54918863	54929189	16q12.2	CRNDE	4.70046	3.96378	1.18585	6	5	33.0518	41.2086
chr10	6144802	6254648	10p15.1	PFKFB3	192.215	162.095	1.18582	6	5	63.4684	39.4798
chr16	72044261	72094316	16q22.2	TXNL4B	50.1196	42.2687	1.18574	6	5	39.5601	46.9263
chr16	30659531	30664436	N/A	Hs.728926	54.8383	46.2559	1.18554	6	5	15.3499	19.3123
chr9	74722495	74888094	9q21.13	TRPM6	8.07645	6.81248	1.18554	6	5	33.9915	43.2331
chrX	101397791	101408013	Xq22.1	GLA	186.502	157.317	1.18552	6	5	5.2989	17.999
chr6	7890045	7891516	N/A	Hs.604380	16.7008	14.0899	1.1853	6	5	28.0049	14.2061
chr2	96837914	96844021	2q11.2	ANKRD23	22.7628	19.2046	1.18528	6	5	23.1891	17.8296
chr21	42403862	42447680	21q22.3	UBASH3A	177.389	149.669	1.18521	6	5	26.8148	43.7709
chr19	7631614	7636967	19p13.2	PCP2	39.626	33.4383	1.18505	6	5	18.273	15.0784
chr6	655939	656964	6p25.3	HUS1B	12.8235	10.8211	1.18505	6	5	15.3996	29.2223
chr11	63536801	63546458	11q12.3	RARRES3	679.411	573.32	1.18505	6	5	6.41659	17.0529
chr13	106489731	106535040	13q33.3	EFNB2	4.02319	3.39501	1.18503	6	5	34.08	16.4655
chr16	88715338	88785220	16q24.3	PIEZO1	159.133	134.343	1.18453	6	5	132.081	130.4
chr18	61885995	61886914	N/A	Hs.465316	5.28368	4.46089	1.18445	6	5	17.0725	8.24777
chr8	52707434	52708225	N/A	Hs.671926	177.129	149.591	1.18409	6	5	39.6586	37.45
chr8	144477987	144502121	8q24.3	PPP1R16A	18.9628	16.0168	1.18393	6	5	13.2109	18.9735
chr14	95534986	95544718	14q32.13	GLRX5	434.22	366.789	1.18384	6	5	17.7706	5.11715
chr12	69348354	69354233	12q15	LYZ	2196.42	1855.48	1.18375	6	5	47.5189	45.0274
chr11	12216442	12219872	N/A	Hs.675103	30.1434	25.4671	1.18362	6	5	10.5781	12.0831
chr11	125445745	125496310	11q24.2	FEZ1	31.5637	26.6673	1.18361	6	5	98.3984	87.927
chr5	141636946	141641077	5q31.3	RELL2	76.3534	64.5153	1.18349	6	5	8.94695	9.28959
chr5	73626158	73941993	5q13.2	ARHGEF28	9.2008	7.77484	1.18341	6	5	61.6371	58.9891
chr6	43427538	43451994	6p21.1	ABCC10	92.413	78.0988	1.18328	6	5	36.0104	30.4453
chr7	33060380	33061695	N/A	Hs.658736	44.4962	37.606	1.18322	6	5	22.3322	30.185
chr2	73700509	73701340	2p13.1	NAT8B	23.2508	19.6514	1.18316	6	5	45.3869	27.7317
chr17	68103707	68104274	N/A	Hs.663985	175.991	148.751	1.18313	6	5	29.744	23.9121
chr2	74223171	74224426	N/A	Hs.469033	10.0428	8.48882	1.18306	6	5	7.90583	5.93725
chr15	62827674	62831134	N/A	Hs.511686	9.68615	8.18735	1.18306	6	5	12.4014	7.87875
chr15	33968314	34065094	15q14	CHRM5	3.92414	3.317	1.18304	6	5	8.59019	6.29221
chr7	127919140	127920874	N/A	Hs.658831	46.8675	39.6165	1.18303	6	5	19.1416	24.3509
chr11	76802954	76804555	N/A	Hs.146276	5.17192	4.37253	1.18282	6	5	6.31545	2.58413
chr10	8259331	8268305	10p14	LINC00708	3.15205	2.665	1.18276	6	5	10.8872	7.51299
chr2	112583290	112585698	2q14.1	LOC101927330	11.2155	9.4849	1.18246	6	5	13.0882	6.85283
chr19	35902365	35904271	19q13.12	HCST	1162.66	983.294	1.18241	6	5	7.21453	17.5105
chr22	43999211	44169233	22q13.31	PARVB	49.2994	41.6944	1.1824	6	5	70.6381	61.9103
chr1	51274739	51275253	N/A	Hs.127794	31.693	26.8042	1.18239	6	5	20.0738	15.0593
chr4	5531921	5709548	4p16.2	EVC2	5.47974	4.63446	1.18239	6	5	47.8652	50.0842
chr22	22895375	22895694	22q11.22	IGLC1	363.434	307.415	1.18222	6	5	254.313	235.366
chr1	152686123	152687401	1q21.3	LCE2B	6.34908	5.37074	1.18216	6	5	8.73084	13.7967
chr22	36140323	36166177	22q12.3	APOL3	156.816	132.658	1.1821	6	5	5.77107	8.12651
chr12	109097594	109110993	12q24.11	UNG	46.9561	39.7239	1.18206	6	5	12.5045	9.22864
chr16	69264203	69264851	N/A	Hs.667785	17.6476	14.9305	1.18198	6	5	79.3329	79.5393
chr6	33621333	33696574	6p21.31	ITPR3	82.819	70.0688	1.18197	6	5	115.931	113.119
chr17	3288318	3336087	17p13.3	OR3A1	6.20382	5.24914	1.18187	6	5	7.64105	13.0617
chr3	172750682	172829273	3q26.31	ECT2	7.15476	6.05385	1.18185	6	5	69.8816	72.0584
chr9	74946583	74952886	9q21.13	C9orf40	24.7921	20.9795	1.18173	6	5	39.1796	37.2114
chr12	121777754	121793688	12q24.31	RHOF	122.111	103.333	1.18172	6	5	90.4687	88.4475
chr21	33488055	33491723	21q22.11	DNAJC28	4.06715	3.44181	1.18169	6	5	24.1219	18.05
chr5	132689580	132721583	N/A	Hs.680119	9.29049	7.8629	1.18156	6	5	11.7488	7.89729
chr9	98787385	98789049	N/A	Hs.661835	8.82061	7.4658	1.18147	6	5	14.5882	18.963
chr11	87809490	88175505	11q14.2	RAB38	16.1382	13.6606	1.18137	6	5	19.5948	17.711
chrX	119236245	119244466	Xq24	PGRMC1	245.159	207.538	1.18127	6	5	73.6288	68.0947
chr15	43510946	43531620	15q15.3	MAP1A	11.9933	10.153	1.18126	6	5	83.9864	70.774
chr3	171461335	171462540	N/A	Hs.370423	11.0441	9.34959	1.18124	6	5	27.7683	25.2392
chr17	58192724	58205174	17q22	EPX	5.89813	4.99322	1.18123	6	5	12.4995	19.5266
chr21	8244714	8428600	N/A	Hs.678608	7.10072	6.01137	1.18122	6	5	21.0353	3.14356
chr3	5208943	5209264	N/A	Hs.669794	7.37316	6.24309	1.18101	6	5	17.9255	16.9249
chr12	49366905	49527441	12q13.12	SPATS2	22.1233	18.7326	1.18101	6	5	81.9013	78.0981
chr1	19348134	19349036	N/A	Hs.669334	37.8114	32.019	1.1809	6	5	28.3542	13.4649
chr1	25884186	25906877	1p36.11	STMN1	27.9465	23.6663	1.18085	6	5	98.9915	96.2541
chr2	105769469	105770141	N/A	Hs.660379	114.165	96.6858	1.18078	6	5	62.5139	43.0481
chr16	67229389	67247522	16q22.1	FHOD1	121.548	102.95	1.18065	6	5	6.99811	14.7418
chr5	76403255	76708132	5q13.3	IQGAP2	214.756	181.918	1.18051	6	5	102.231	102.501
chr8	14084835	15238283	8p22	SGCZ	2.27168	1.92461	1.18034	6	5	17.5246	9.12562
chr17	28714281	28718268	17q11.2	RAB34	145.905	123.616	1.18031	6	5	26.7797	33.7735
chr2	10783391	10837977	2p25.1	PDIA6	390.59	330.927	1.18029	6	5	36.1378	34.2259
chr3	184513111	184514368	N/A	Hs.131773	3.75414	3.18079	1.18026	6	5	22.1834	8.54904
chr16	2019520	2020755	16p13.3	NPW	3.51956	2.98217	1.1802	6	5	18.8939	15.1657
chr7	113080413	113087778	7q31.1	GPR85	3.50642	2.97125	1.18012	6	5	53.2101	35.887
chr5	79991296	80083287	5q14.1	THBS4	18.4882	15.6665	1.18011	6	5	32.8446	20.5248
chr20	23602410	23605973	20p11.21	CST9	13.5326	11.4683	1.18	6	5	9.2451	5.45914
chr19	16078008	16079178	N/A	Hs.662829	159.02	134.783	1.17983	6	5	28.0966	25.1429
chr9	21967752	21995043	9p21.3	CDKN2A	19.1716	16.2497	1.17981	6	5	62.8278	57.5947
chr11	119093874	119095467	11q23.3	H2AFX	48.7983	41.3621	1.17978	6	5	97.9029	86.7912
chr1	161721544	161728143	1q23.3	FCRLB	32.6412	27.6675	1.17977	6	5	9.0307	24.827
chr11	126423493	127003460	11q24.2	KIRREL3	9.61652	8.15192	1.17966	6	5	12.9469	7.98784
chr1	37692401	37709719	1p34.3	CDCA8	25.0076	21.2004	1.17958	6	5	21.9742	5.22338
chr8	22367249	22434129	8p21.3	SLC39A14	20.1245	17.0611	1.17956	6	5	110.076	111.84
chr19	45251258	45305283	19q13.32	MARK4	161.809	137.183	1.17951	6	5	35.1522	37.8822
chr2	42306979	42309242	N/A	Hs.658698	34.0549	28.8727	1.17948	6	5	21.8886	22.8424
chr17	47253842	47312711	17q21.32	ITGB3	35.5431	30.1346	1.17948	6	5	108.072	115.081
chr5	6718164	6719374	N/A	Hs.669866	33.7293	28.5974	1.17945	6	5	5.97622	22.0651
chr4	151670849	151675937	N/A	Hs.636045	10.3798	8.80282	1.17915	6	5	9.96813	12.7124
chr9	112040781	112175520	9q31.3-q32	SUSD1	178.497	151.386	1.17908	6	5	11.945	33.3413
chr16	798041	800733	16p13.3	GNG13	2.33053	1.97659	1.17907	6	5	6.11828	9.29109
chr21	36156781	36294274	21q22.12	DOPEY2	25.4399	21.5791	1.17892	6	5	82.6362	83.0663
chr22	50525752	50530085	22q13.33	TYMP	151.493	128.52	1.17875	6	5	24.0258	22.3457
chr22	30425623	30429054	22q12.2	MTFP1	125.208	106.223	1.17873	6	5	30.6943	41.4989
chrX	103917411	103922127	Xq22.2	LOC100128594	5.86971	4.97969	1.17873	6	5	61.0305	38.0466
chr16	85169512	85676206	16q24.1	GSE1	136.425	115.741	1.17871	6	5	78.2468	80.8769
chr12	13196668	13216774	12p13.1	EMP1	10.2606	8.70496	1.17871	6	5	122.549	154.766
chr3	196049284	196082161	3q29	TFRC	226.746	192.379	1.17864	6	5	119.492	116.694
chr2	97669743	97703066	2q11.2	C2orf92	19.9023	16.8867	1.17858	6	5	17.5318	10.9787
chrX	48786540	48794311	Xp11.23	GATA1	27.5112	23.3444	1.17849	6	5	24.5726	29.8296
chr17	44319625	44324870	17q21.31	SLC25A39	131.16	111.295	1.17848	6	5	37.1162	8.6627
chr9	133361449	133377949	9q34.2	SURF4	193.583	164.269	1.17845	6	5	49.5164	50.6825
chr22	17580157	17589192	22q11.21	LOC101929372	10.4771	8.89125	1.17836	6	5	14.6228	7.69371
chr3	50347487	50351055	3p21.31	NPRL2	128.558	109.106	1.17829	6	5	76.604	77.5451
chr14	73591528	73595766	14q24.3	ACOT4	25.5552	21.6909	1.17815	6	5	31.8879	20.5615
chr17	49838309	49848017	17q21.33	TAC4	15.262	12.9559	1.17799	6	5	13.9462	6.25821
chr19	15370639	15371121	N/A	Hs.674772	27.3494	23.2182	1.17793	6	5	44.5059	21.7264
chr13	30202626	30307500	13q12.3	KATNAL1	33.5862	28.5136	1.1779	6	5	69.0964	68.4603
chr12	11182264	11182850	N/A	Hs.562454	2.63559	2.23763	1.17785	6	5	20.2598	7.89891
chr15	40735884	40755336	15q15.1	RMDN3	107.45	91.2321	1.17776	6	5	7.27714	7.45452
chr20	45890144	45898820	20q13.12	CTSA	572.099	485.794	1.17766	6	5	11.7786	24.8099
chr12	117038923	117099490	12q24.22	TESC	87.2311	74.076	1.17759	6	5	92.5932	95.6607
chr21	45555688	45556595	N/A	Hs.657999	20.0641	17.0386	1.17757	6	5	9.42836	13.3734
chr3	15254353	15341394	3p25.1	SH3BP5	608.243	516.653	1.17728	6	5	37.34	36.9121
chr1	148429880	148430354	N/A	Hs.728898	85.3677	72.5155	1.17724	6	5	13.5245	36.8554
chr2	43831942	43880051	2p21	ABCG8	9.05299	7.69032	1.17719	6	5	10.4803	12.7249
chr2	96188287	96192329	N/A	Hs.668178	44.943	38.1787	1.17718	6	5	25.6882	21.4984
chrX	149596556	149631912	Xq28	TMEM185A	35.2438	29.9412	1.1771	6	5	81.4637	76.9054
chr1	205227910	205273343	1q32.1	TMCC2	31.1979	26.5059	1.17702	6	5	37.3543	25.2531
chr14	73711783	73714425	14q24.3	PNMA1	182.983	155.474	1.17693	6	5	15.6947	16.4884
chr14	23376439	23379772	14q11.2	CMTM5	110.245	93.6813	1.17681	6	5	48.909	43.6788
chr6	26183796	26184230	6p22.2	HIST1H2BE	73.4651	62.4302	1.17676	6	5	35.5659	13.2559
chr1	37474518	37484377	1p34.3	ZC3H12A	90.0208	76.5	1.17674	6	5	25.0485	35.3339
chr2	53974872	53975233	N/A	Hs.632855	3.26606	2.77574	1.17664	6	5	32.8707	19.3105
chr3	142157527	142225607	3q23	GK5	20.2186	17.1874	1.17636	6	5	123.209	118.953
chr8	29067278	29263384	8p12	KIF13B	111.222	94.5477	1.17635	6	5	7.21876	10.5097
chr22	23180365	23318037	22q11.23	BCR	96.4931	82.0313	1.1763	6	5	40.1873	40.8671
chr17	68294878	68295487	N/A	Hs.656484	26.3579	22.4109	1.17612	6	5	24.0978	12.3461
chr11	18394389	18408218	11p15.1	LDHA	1821.34	1548.65	1.17608	6	5	9.79966	10.4024
chr22	22380880	22381347	22q11.22	IGLV1-44	230.637	196.117	1.17602	6	5	205.192	199.528
chr12	102395867	102481839	12q23.2	IGF1	7.6708	6.52425	1.17574	6	5	81.9543	86.6917
chr9	12774990	12823060	9p23	LURAP1L	6.6934	5.69306	1.17571	6	5	18.7319	15.4568
chr5	96759245	96935983	5q15	ERAP1	124.113	105.579	1.17554	6	5	151.541	132.204
chr8	141207166	141308321	8q24.3	SLC45A4	58.4817	49.7497	1.17552	6	5	44.7122	39.2342
chr14	105009573	105021088	14q32.33	CDCA4	125.25	106.565	1.17534	6	5	16.8177	14.5978
chr12	120572900	120573737	N/A	Hs.666472	47.9596	40.8064	1.17529	6	5	39.4401	20.9047
chr3	185506262	185552661	3q27.2	LIPH	4.82363	4.1042	1.17529	6	5	22.7711	12.0463
chr6	161129980	161274108	6q26	AGPAT4	64.7585	55.1085	1.17511	6	5	50.3608	44.1748
chr2	230034974	230068999	2q36.3	SLC16A14	5.38468	4.58253	1.17504	6	5	31.9006	22.3132
chrX	115726503	115887249	N/A	Hs.496631	17.5334	14.9216	1.17503	6	5	21.5174	4.43864
chr22	44192160	44193258	N/A	Hs.661618	44.6697	38.0157	1.17503	6	5	17.7393	16.7979
chr9	127612207	127692716	9q34.11	STXBP1	18.8611	16.0531	1.17492	6	5	17.9848	20.5289
chr2	201451669	201480851	2q33.1	STRADB	165.991	141.29	1.17482	6	5	58.9273	10.8375
chr3	68975212	69013961	3p14.1	EOGT	41.5888	35.401	1.17479	6	5	21.234	5.1838
chrX	101623127	101631910	Xq22.1	ARMCX3	123.539	105.169	1.17468	6	5	24.576	25.9337
chr6	31827735	31830254	6p21.33	HSPA1B	39.384	33.5284	1.17464	6	5	27.3837	31.3862
chr2	74502617	74505065	2p13.1	LBX2-AS1	22.5556	19.2031	1.17458	6	5	22.3799	14.5076
chr6	108574858	108575392	N/A	Hs.666935	72.9113	62.079	1.17449	6	5	13.7471	13.6625
chr1	42946588	42947601	N/A	Hs.670510	5.1073	4.34856	1.17448	6	5	18.412	11.9495
chr14	61280953	61550980	14q23.1	PRKCH	351.922	299.662	1.1744	6	5	115.469	117.39
chr3	51873596	51875767	3p21.2	IQCF5-AS1	3.51662	2.99466	1.1743	6	5	14.2949	6.93333
chr2	111266843	111267473	N/A	Hs.639477	7.15528	6.09341	1.17427	6	5	7.97899	10.1436
chr7	135148014	135166215	7q33	TMEM140	114.356	97.3863	1.17425	6	5	35.5756	24.1186
chr4	73251319	73252290	N/A	Hs.655397	106.425	90.6394	1.17416	6	5	14.1902	30.7481
chr7	100539211	100568220	7q22.1	AGFG2	22.7626	19.3865	1.17415	6	5	87.4171	80.5534
chr21	25562145	25575168	N/A	MIR155HG	46.1657	39.3185	1.17415	6	5	12.2669	15.1679
chr1	1872001	1872560	N/A	Hs.666931	74.4374	63.3984	1.17412	6	5	36.4839	25.6437
chr4	76313039	76421920	4q21.1	CCDC158	2.24081	1.90898	1.17383	6	5	11.2817	12.6044
chr4	15935569	15938740	4p15.32	FGFBP1	14.6936	12.5182	1.17377	6	5	9.47971	15.2567
chr3	134650131	134651654	N/A	Hs.671693	6.559	5.58809	1.17375	6	5	5.8186	10.1454
chr4	103105806	103198409	4q24	CENPE	9.84511	8.38784	1.17374	6	5	34.4937	46.3631
chr8	86514423	86561498	8q21.3	CPNE3	389.347	331.722	1.17372	6	5	95.4878	87.9177
chr17	68101555	68135929	17q24.2	LINC00674	57.2069	48.7425	1.17366	6	5	95.5906	92.4609
chr3	189415530	189415993	N/A	Hs.436205	2.69444	2.29586	1.17361	6	5	14.0203	8.42293
chr22	31212264	31280080	22q12.2	LIMK2	40.8021	34.7677	1.17356	6	5	75.4394	69.561
chr16	29127069	29127843	N/A	Hs.624779	5.88866	5.01818	1.17347	6	5	19.5546	19.3697
chr22	32043032	32113029	22q12.3	SLC5A1	10.2449	8.73055	1.17346	6	5	19.5629	11.9006
chr19	1248552	1259143	19p13.3	MIDN	62.4477	53.2202	1.17338	6	5	130.973	129.58
chr12	76025447	76031776	12q21.2	PHLDA1	14.4961	12.3545	1.17335	6	5	55.9596	60.2575
chr1	114584575	114670111	1p13.2	DENND2C	13.7302	11.7022	1.1733	6	5	48.5891	47.2304
chr7	116253203	116255284	N/A	Hs.670418	24.2376	20.6578	1.17329	6	5	18.311	21.0226
chr11	2718775	2719509	N/A	Hs.665624	33.1223	28.2342	1.17313	6	5	20.356	2.74732
chr12	132864794	132865398	N/A	Hs.658589	9.19971	7.84224	1.1731	6	5	11.8969	12.3751
chr11	62337302	62401399	11q12.3	ASRGL1	73.7784	62.8981	1.17298	6	5	15.8981	35.1789
chr19	45589764	45602208	19q13.32	GPR4	11.9599	10.1962	1.17297	6	5	34.3164	34.2711
chr20	869899	916367	20p13	ANGPT4	38.2209	32.5948	1.17261	6	5	12.0976	10.1329
chr12	10801532	10802627	12p13.2	TAS2R7	2.57096	2.19289	1.17241	6	5	17.6367	4.55168
chr15	73994673	74047819	15q24.1	PML	34.9225	29.7873	1.1724	6	5	69.0182	69.465
chr1	25831913	25859458	1p36.11	AUNIP	9.28607	7.92068	1.17238	6	5	14.4085	17.0318
chr19	19330600	19331216	N/A	Hs.112751	42.2405	36.0301	1.17237	6	5	18.8134	22.9106
chr1	10636602	10796676	1p36.22	CASZ1	22.3123	19.0323	1.17234	6	5	74.3978	85.6867
chr7	129502479	129512932	7q32.1	SMKR1	43.6361	37.2242	1.17225	6	5	27.1766	23.5455
chr15	40594012	40664342	15q15.1	KNL1	5.40467	4.61065	1.17221	6	5	88.2888	75.8173
chr10	132036068	132184852	10q26.3	JAKMIP3	13.1775	11.2417	1.1722	6	5	16.2686	20.6987
chr7	74964693	75031532	7q11.23	CASTOR2	69.0254	58.8857	1.17219	6	5	9.58317	12.2963
chr4	74445098	74455009	4q13.3	AREG	54.7526	46.7103	1.17218	6	5	266.566	211.329
chr9	130444707	130501274	9q34.11	ASS1	19.8819	16.9617	1.17216	6	5	20.6248	9.61988
chr1	25362249	25430193	1p36.11	RHCE	13.0405	11.1253	1.17215	6	5	20.9464	12.7944
chr12	51245349	51270418	12q13.13	SMAGP	76.2455	65.0487	1.17213	6	5	13.5461	12.1787
chr5	154309907	154310432	N/A	Hs.658173	2.92611	2.49653	1.17207	6	5	10.6043	10.622
chr19	51610967	51630474	19q13.41	SIGLEC5	60.2513	51.4089	1.172	6	5	26.3461	49.5497
chr20	34049119	34049190	20q11.22	MIR4755	28.1097	23.9863	1.17191	6	5	15.0468	7.19998
chr1	53328233	53336509	1p32.3	LINC01771	8.27156	7.05928	1.17173	6	5	18.7012	17.1684
chr12	6638076	6647414	12p13.31	ACRBP	185.471	158.29	1.17172	6	5	81.5915	82.6991
chr1	109309565	109397945	1p21.3-p13.1	SORT1	97.5121	83.222	1.17171	6	5	109.264	117.391
chr5	177519789	177554585	5q35.3	FAM193B	96.1395	82.0585	1.1716	6	5	93.5729	92.0212
chr1	109603091	109619733	1p13.3	GNAT2	3.23555	2.76172	1.17157	6	5	22.9265	6.05559
chr14	54842005	54902824	14q22.2	GCH1	918.887	784.323	1.17157	6	5	13.9978	14.8993
chr22	20965130	20981360	22q11.21	AIFM3	45.1395	38.5311	1.17151	6	5	11.7287	22.6
chr7	155288609	155297680	7q36.3	LOC105375591	50.5839	43.1822	1.17141	6	5	6.73755	17.8568
chr6	39188971	39229475	6p21.2	KCNK5	10.3028	8.79547	1.17137	6	5	20.7966	12.0359
chr1	100071505	100072594	N/A	Hs.687325	58.0136	49.5355	1.17115	6	5	33.4701	20.8539
chr12	49322135	49331733	12q13.12	TROAP	20.1932	17.2426	1.17112	6	5	17.5405	12.8552
chr3	71754050	71755177	3p13	GPR27	62.3018	53.1987	1.17112	6	5	51.6959	51.935
chr20	62388630	62407283	20q13.33	CABLES2	69.0932	58.9998	1.17108	6	5	9.78428	8.33222
chr11	63938970	63957322	11q13.1	NAA40	84.7861	72.4023	1.17104	6	5	19.5041	14.9909
chr2	230984368	230996032	2q37.1	SPATA3-AS1	13.8819	11.855	1.17097	6	5	7.62409	8.24277
chr4	3952711	3953251	N/A	Hs.603979	4.47461	3.82136	1.17095	6	5	23.9226	5.64972
chr20	47355793	47356334	N/A	Hs.694007	23.8804	20.3972	1.17077	6	5	15.8635	15.3251
chr8	85245487	85284073	8q21.2	CA13	22.4874	19.208	1.17073	6	5	71.7616	63.0193
chr6	29555612	29559925	6p22.1	UBD	6.26924	5.35516	1.17069	6	5	9.02839	6.6603
chr17	38705620	38729803	17q12	MLLT6	274.875	234.802	1.17066	6	5	87.4127	84.938
chr15	74541177	74598131	15q24.1	ARID3B	80.1448	68.4623	1.17064	6	5	8.77791	17.0713
chr7	116953327	117230023	7q31.2	ST7	21.6847	18.5246	1.17059	6	5	26.0888	19.472
chr11	115173625	115504523	11q23.3	CADM1	16.8072	14.3582	1.17056	6	5	95.8922	96.2238
chr11	113797875	113875580	11q23.2	USP28	46.0173	39.3132	1.17053	6	5	62.252	64.1857
chr6	26440472	26453415	6p22.2	BTN3A3	639.927	546.728	1.17047	6	5	95.5474	98.4855
chr1	109113963	109206781	1p13.3	KIAA1324	19.113	16.3307	1.17037	6	5	59.8702	51.9572
chr7	141551278	141655244	7q34	AGK	59.7224	51.0289	1.17036	6	5	72.5549	72.4851
chr12	53973126	53976419	12q13.13	HOXC11	23.1979	19.8268	1.17003	6	5	10.0038	11.15
chr11	3104756	3105435	N/A	Hs.664045	72.3494	61.8361	1.17002	6	5	11.8207	16.4259
chr1	112625659	112626642	N/A	Hs.657596	93.8312	80.1985	1.16999	6	5	19.2503	24.3824
chr14	55781135	55796674	14q22.3	LINC00520	9.28906	7.93988	1.16992	6	5	7.32286	12.0121
chr7	1815792	2232971	7p22.3	MAD1L1	156.666	133.918	1.16987	6	5	32.6229	35.4664
chr2	61145068	61164830	2p15	C2orf74	48.7535	41.6778	1.16977	6	5	17.1213	31.5443
chr1	67685177	67688338	1p31.3	GADD45A	171.85	146.919	1.16969	6	5	14.4921	34.3234
chr1	228083799	228086515	N/A	Hs.735802	91.6887	78.3891	1.16966	6	5	36.4128	13.9256
chr10	109864766	109923553	10q25.1	XPNPEP1	163.663	139.938	1.16954	6	5	95.615	94.2633
chr2	1413461	1542729	2p25.3	TPO	7.89681	6.75256	1.16945	6	5	8.72158	15.8169
chr10	95783121	95783724	N/A	Hs.661976	19.5647	16.7308	1.16938	6	5	28.9304	16.8261
chr10	113087041	113088940	N/A	Hs.660976	21.2221	18.1482	1.16937	6	5	43.0557	21.1246
chr7	73699205	73719702	7q11.23	STX1A	39.7752	34.0211	1.16913	6	5	4.41131	6.80524
chr4	103589468	103719816	4q24	TACR3	4.95114	4.23521	1.16904	6	5	12.1019	8.82192
chr17	47823272	47831541	17q21.32	MRPL10	221.068	189.116	1.16896	6	5	10.7114	8.93193
chr10	22534837	22714574	10p12.2	PIP4K2A	499.81	427.583	1.16892	6	5	89.3189	91.9678
chr11	111602706	111607786	N/A	Hs.673033	3.61687	3.0945	1.1688	6	5	25.758	13.6963
chr14	59595976	59871288	14q23.1	RTN1	160.399	137.24	1.16875	6	5	17.3349	29.9759
chr21	29748175	29764006	21q21.3	GRIK1-AS1	7.43705	6.36372	1.16866	6	5	15.4477	14.5935
chr3	26716552	26717297	N/A	Hs.7847	4.365	3.73507	1.16865	6	5	15.6357	8.37047
chr14	93067452	93072152	14q32.12	ITPK1-AS1	8.08195	6.91674	1.16846	6	5	87.9357	83.2997
chr4	1995877	1996345	N/A	Hs.734753	41.7949	35.7696	1.16845	6	5	24.4208	13.763
chr15	80059568	80138393	15q25.1	ZFAND6	251.337	215.124	1.16834	6	5	27.4501	37.4051
chr14	91271323	91418498	14q32.11-q32.12	CCDC88C	186.415	159.573	1.16821	6	5	82.9751	85.8875
chr17	3911153	3912090	N/A	Hs.656554	46.6248	39.9129	1.16816	6	5	29.4393	28.4648
chr2	241106099	241150347	2q37.3	PASK	165.775	141.92	1.16809	6	5	83.1257	72.7247
chr18	50375022	50394168	18q21.1	SKA1	3.10045	2.65461	1.16795	6	5	32.4486	9.20062
chr12	117021771	117022500	N/A	Hs.659243	19.9182	17.0551	1.16787	6	5	14.1	12.3005
chr17	40315192	40315735	N/A	Hs.137731	22.3436	19.1325	1.16784	6	5	23.2705	16.5999
chr11	18412298	18451246	11p15.1	LDHC	10.4566	8.95557	1.16761	6	5	23.1895	13.1872
chr10	20116527	20117060	N/A	Hs.657174	1.96297	1.68124	1.16757	6	5	15.0582	9.99553
chr9	114396723	114398503	N/A	Hs.737589	7.09858	6.07996	1.16754	6	5	8.3158	3.26567
chr6	52750856	52751333	N/A	Hs.659570	10.4996	8.99311	1.16752	6	5	11.8917	10.4695
chr14	52314298	52328606	14q22.1	PTGER2	325.622	278.912	1.16747	6	5	13.6208	16.6867
chr12	56341597	56360253	12q13.3	STAT2	236.746	202.799	1.16739	6	5	129.302	127.177
chrX	153056343	153060467	Xq28	PNMA3	36.8435	31.5661	1.16719	6	5	43.7998	34.521
chr12	118353875	118356027	N/A	Hs.656405	15.0196	12.8686	1.16715	6	5	13.1563	14.1453
chr21	34375450	34402777	21q22.11-q22.12	SMIM11A	47.5412	40.7356	1.16707	6	5	42.5369	36.5627
chr2	111195866	111495161	2q13	MIR4435-2HG	13.6068	11.66	1.16697	6	5	95.162	93.4085
chr8	102856085	102857133	N/A	Hs.657080	29.0705	24.9132	1.16687	6	5	35.9976	17.9435
chr2	216257862	216372027	2q35	MARCH4	12.2212	10.4745	1.16676	6	5	7.59183	10.8333
chr6	31815514	31817942	6p21.33	HSPA1A	546.194	468.147	1.16672	6	5	70.9664	83.7823
chr20	2295967	2341079	20p13	TGM3	5.62799	4.82482	1.16647	6	5	12.9728	4.54359
chr22	49773278	49827927	22q13.33	BRD1	138.674	118.888	1.16642	6	5	67.5753	65.1759
chr2	182924851	183038858	2q32.1	NCKAP1	8.50435	7.29103	1.16641	6	5	81.7472	78.9713
chr8	130333752	130334613	N/A	Hs.662262	19.8581	17.0255	1.16637	6	5	19.0567	36.2836
chr20	35615856	35621094	20q11.22	SPAG4	4.66058	3.99709	1.16599	6	5	15.2339	20.5592
chr1	27341992	27353932	1p36.11	SYTL1	508.818	436.381	1.16599	6	5	11.0774	6.71765
chr3	141231825	141294903	3q23	PXYLP1	76.2143	65.3675	1.16594	6	5	100.977	100.803
chr6	32821833	32838823	6p21.32	TAP2	129.508	111.095	1.16574	6	5	124.56	120.476
chr2	191029576	191172684	2q32.2-q32.3	STAT4	348.943	299.343	1.1657	6	5	18.552	28.7581
chr2	110637698	110678107	2q13	BUB1	5.74621	4.92954	1.16567	6	5	95.7348	83.0978
chr14	34710382	34714823	14q13.1	CFL2	30.0681	25.7949	1.16566	6	5	75.2197	84.101
chr2	181055394	181056217	N/A	Hs.661131	49.9778	42.8752	1.16566	6	5	36.5199	48.6714
chr17	50373220	50381479	17q21.33	EME1	37.221	31.932	1.16563	6	5	92.9764	88.9838
chr9	35697337	35732395	9p13.3	TLN1	83.2696	71.4378	1.16562	6	5	92.4805	89.3998
chr17	48444833	48466040	17q21.32	LOC101927166	31.2018	26.7697	1.16557	6	5	99.8974	100.03
chr16	67175602	67183980	16q22.1	KIAA0895L	16.8897	14.4921	1.16544	6	5	12.8047	17.0531
chr3	157081667	157123002	3q25.31	LINC00880	11.9149	10.2239	1.1654	6	5	7.07145	7.64799
chr3	52433252	52445027	3p21.1	SEMA3G	12.6198	10.8311	1.16515	6	5	17.2546	17.0717
chr5	55504807	55505223	N/A	Hs.670421	55.1792	47.366	1.16495	6	5	16.7973	12.7837
chrX	71615913	71618517	Xq13.1	CXCR3	53.1571	45.6463	1.16454	6	5	36.8981	29.0841
chr16	67148102	67150999	16q22.1	B3GNT9	21.7998	18.7199	1.16452	6	5	9.92751	10.4648
chr14	105486920	105488789	14q32.33	CRIP1	865.987	743.645	1.16452	6	5	11.603	17.4043
chr13	20701668	20702714	N/A	Hs.130652	3.80209	3.26501	1.1645	6	5	16.9273	6.09644
chr21	37208503	37221736	21q22.13	DSCR9	19.7794	16.9888	1.16427	6	5	10.2015	5.46436
chr1	9292882	9369532	1p36.22	SPSB1	12.402	10.6523	1.16426	6	5	14.8052	9.21053
chr2	26562559	26581166	2p23.3	C2orf70	10.5953	9.10121	1.16417	6	5	10.2308	10.7733
chr22	21697536	21735834	22q11.21-q11.22	YPEL1	56.573	48.5964	1.16414	6	5	40.4541	41.6599
chr13	20081363	20081667	N/A	Hs.657311	42.6248	36.6161	1.1641	6	5	22.9207	16.6323
chr14	55054329	55055030	N/A	Hs.658839	56.4354	48.4811	1.16407	6	5	28.2189	17.9293
chr1	35599541	35641844	1p34.3	PSMB2	143.973	123.683	1.16405	6	5	128.538	131.074
chr3	9947404	9954787	3p25.3	PRRT3-AS1	15.122	12.9912	1.16402	6	5	6.56194	13.5895
chr12	57722640	57723057	N/A	Hs.635432	15.9888	13.7365	1.16396	6	5	9.15256	9.69847
chr6	34466061	34536262	6p21.31	PACSIN1	34.1234	29.3179	1.16391	6	5	54.4493	44.0554
chr22	50523568	50526439	22q13.33	SCO2	405.325	348.272	1.16382	6	5	22.1763	30.6555
chr21	33903453	33915854	21q22.11	ATP5O	638.934	549.002	1.16381	6	5	123.445	122.628
chr11	94543851	94549898	11q21	FUT4	78.8912	67.793	1.16371	6	5	54.671	35.6742
chr14	24809654	25050297	14q12	STXBP6	5.76514	4.95492	1.16352	6	5	54.8263	54.2991
chr12	14973022	14982697	12p12.3	PDE6H	5.35785	4.60542	1.16338	6	5	20.8251	7.08717
chr4	40580219	40581122	N/A	Hs.658362	24.5677	21.1184	1.16333	6	5	27.0532	15.5194
chr6	13304951	13328583	6p24.1	TBC1D7	34.5806	29.7268	1.16328	6	5	96.5476	95.688
chr6	27871845	27872321	6p22.1	HIST1H3I	2.56297	2.20329	1.16325	6	5	12.3675	5.5847
chr22	32474682	32498831	22q12.3	FBXO7	324.18	278.692	1.16322	6	5	74.4133	73.5852
chr14	26872803	26914743	N/A	Hs.97955	3.44837	2.96451	1.16322	6	5	13.4317	13.7598
chr18	24460568	24487427	18q11.2	HRH4	3.43094	2.9499	1.16307	6	5	21.3608	22.4397
chr5	76615482	76623434	5q13.3	F2RL2	2.53825	2.18249	1.16301	6	5	15.5441	10.4239
chr17	48621156	48626473	17q21.32	HOXB9	10.9769	9.43843	1.163	6	5	44.6824	37.0857
chr17	73207353	73232394	17q25.1	FAM104A	177.055	152.244	1.16297	6	5	97.3817	97.2305
chr2	166888487	167259753	2q24.3	XIRP2	3.77159	3.24319	1.16293	6	5	22.5174	6.9094
chr21	33324443	33360361	21q22.11	IFNAR1	64.3693	55.3562	1.16282	6	5	68.7987	79.1042
chr9	129803143	129811424	9q34.11	TOR1B	128.317	110.351	1.16281	6	5	6.24362	19.6565
chr8	9653561	9654402	N/A	Hs.658440	17.7612	15.2757	1.16271	6	5	24.6491	26.7822
chr1	223220819	223364240	1q41	SUSD4	16.9027	14.5386	1.1626	6	5	46.1951	27.7895
chr11	64894532	64917250	11q13.1	ATG2A	258.289	222.174	1.16255	6	5	14.1967	13.3509
chr17	77499663	77504234	N/A	Hs.306900	12.3491	10.623	1.16248	6	5	12.0072	18.4979
chr2	72693798	72695332	N/A	Hs.657817	24.6093	21.1717	1.16237	6	5	84.4274	83.6487
chr5	72439898	72440754	N/A	Hs.224794	19.6598	16.9141	1.16233	6	5	15.9003	43.7206
chr1	155210675	155232822	N/A	Hs.656252	51.7244	44.5008	1.16233	6	5	16.2881	18.3246
chr3	19879472	19947036	3p24.3	EFHB	2.77649	2.38888	1.16226	6	5	19.8541	35.611
chr19	41114292	41128381	19q13.2	CYP2F1	3.35103	2.88342	1.16218	6	5	18.6834	3.08379
chr6	32840717	32844935	6p21.32	PSMB8	667.657	574.513	1.16213	6	5	15.5161	9.69178
chr19	35937120	35945195	19q13.12	LRFN3	30.472	26.2212	1.16211	6	5	10.6997	15.8265
chr17	8878916	8965712	17p13.1	PIK3R5	210.174	180.861	1.16207	6	5	116.068	115.644
chr4	76306026	76311130	4q21.1	STBD1	11.5454	9.93612	1.16197	6	5	62.3142	51.6667
chrX	153802166	153830567	Xq28	PDZD4	67.2139	57.8501	1.16186	6	5	16.7437	18.5919
chr5	60138500	60138797	N/A	Hs.661379	2.00874	1.72909	1.16173	6	5	37.8079	7.57209
chr1	20806292	21177320	1p36.12	EIF4G3	76.5811	65.9208	1.16171	6	5	65.8734	69.2081
chr16	22206264	22288745	16p12.2	EEF2K	98.0625	84.4282	1.16149	6	5	15.0091	20.6899
chr12	119685790	119877318	12q24.23	CIT	15.5797	13.4154	1.16133	6	5	49.0014	35.1658
chr19	2249114	2252073	19p13.3	AMH	14.4605	12.4527	1.16124	6	5	10.3754	16.4849
chr4	10074339	10116983	4p16.1	WDR1	429.46	369.843	1.16119	6	5	127.595	129.026
chr17	76617769	76643838	17q25.1	ST6GALNAC1	16.39	14.1163	1.16107	6	5	23.9886	48.2149
chr19	34359592	34402413	19q13.11	GPI	499.016	429.825	1.16097	6	5	13.5602	17.4678
chr7	30911800	30925516	7p14.3	AQP1	6.40544	5.51733	1.16097	6	5	18.115	23.5704
chr9	118687751	118705960	N/A	Hs.104789	19.9849	17.2173	1.16075	6	5	12.9957	15.2324
chr15	75335996	75341927	15q24.2	COMMD4	88.4241	76.1799	1.16073	6	5	68.6803	68.9752
chr20	46366045	46407051	20q13.12	ELMO2	95.9933	82.7109	1.16059	6	5	93.0883	91.671
chr6	24716146	24719472	N/A	Hs.9676	577.654	497.754	1.16052	6	5	24.5724	22.5809
chr5	15653603	15655213	N/A	Hs.661374	1.83884	1.5845	1.16051	6	5	13.1754	12.9153
chr19	41330531	41353933	19q13.2	TGFB1	286.144	246.577	1.16046	6	5	93.1788	91.5288
chr22	37906148	37942458	22q13.1	MICALL1	118.591	102.194	1.16045	6	5	7.62738	16.2259
chr15	43826914	43868419	15q15.3	WDR76	10.9078	9.39975	1.16044	6	5	66.6164	74.3922
chr1	32775237	32818032	1p35.1	YARS	226.454	195.147	1.16043	6	5	68.7517	70.5921
chr2	98444592	98594068	2q11.2	INPP4A	233.928	201.589	1.16042	6	5	147.045	147.421
chr16	15037853	15056079	16p13.11	NTAN1	106.175	91.4997	1.16038	6	5	54.1713	55.4042
chr18	45507201	45550163	N/A	Hs.667486	2.969	2.55894	1.16024	6	5	2.03121	8.25055
chr12	3077355	3286564	12p13.33-p13.32	TSPAN9	33.9155	29.2326	1.16019	6	5	56.6118	52.9223
chr12	98645141	98735433	12q23.1	APAF1	63.1006	54.3916	1.16012	6	5	107.437	105.241
chr6	135180981	135219173	6q23.3	MYB	28.1097	24.2318	1.16004	6	5	131.243	97.5582
chr11	57551655	57568330	11q12.1	UBE2L6	448.11	386.298	1.16001	6	5	7.21852	9.05113
chrX	154885042	154885558	Xq28	H2AFB1	11.5894	9.99106	1.15998	6	5	16.7993	14.4293
chr14	91779751	91867536	14q32.12	TC2N	83.0577	71.6045	1.15995	6	5	72.372	78.521
chr9	110243812	110256640	9q31.3	TXN	277.855	239.542	1.15995	6	5	86.7124	91.7558
chr17	47694065	47712063	17q21.32	TBKBP1	61.3408	52.8833	1.15993	6	5	10.939	15.4579
chr16	69339512	69343111	16q22.1	NIP7	75.3296	64.9482	1.15984	6	5	19.457	22.6413
chr2	241558731	241574138	2q37.3	BOK	25.0905	21.6328	1.15984	6	5	65.9408	53.9539
chr15	32615144	32639949	15q13.3	ARHGAP11A	4.25966	3.67266	1.15983	6	5	23.1115	21.3143
chr7	139674327	139675063	N/A	Hs.520751	35.5491	30.6512	1.15979	6	5	28.5854	47.3958
chr6	30699807	30717988	6p21.33	MDC1	81.4611	70.243	1.1597	6	5	62.0771	66.6775
chr1	201483530	201507259	1q32.1	CSRP1	227.362	196.058	1.15966	6	5	7.46454	10.4481
chr2	230907318	230961269	2q37.1	GPR55	9.97742	8.60375	1.15966	6	5	66.3779	62.8407
chr9	35073838	35080016	9p13.3	FANCG	48.0523	41.4409	1.15954	6	5	12.1183	6.77722
chr8	57746149	57750197	8q12.1	LOC286178	6.49513	5.60161	1.15951	6	5	16.869	11.3473
chr10	43982199	43982663	N/A	Hs.127380	15.3971	13.2793	1.15949	6	5	11.2368	6.79586
chr9	136654753	136672678	9q34.3	EGFL7	25.6133	22.092	1.15939	6	5	8.356	4.95422
chr17	63477061	63498380	17q23.3	ACE	11.0915	9.56702	1.15935	6	5	66.2903	58.8202
chr12	3613366	3753216	12p13.32	CRACR2A	79.0433	68.1793	1.15934	6	5	132.707	135.064
chr19	44671452	44684355	19q13.31	CEACAM19	26.7051	23.0365	1.15925	6	5	13.8789	14.4972
chr1	115700003	115768805	1p13.1	CASQ2	6.2743	5.41238	1.15925	6	5	11.4784	4.06482
chr2	58159243	58241380	2p16.1	FANCL	48.272	41.6425	1.1592	6	5	18.1532	17.3591
chr6	99568096	99569096	N/A	Hs.664017	17.2231	14.8581	1.15917	6	5	8.07273	6.6561
chr19	49388218	49418002	19q13.33	CCDC155	4.07152	3.51253	1.15914	6	5	13.2626	9.29814
chr16	4777602	4791610	16p13.3	SEPT12	34.3854	29.6648	1.15913	6	5	6.36237	14.506
chr9	92225574	92226715	N/A	Hs.661794	25.0965	21.6524	1.15906	6	5	24.0034	26.5717
chr9	133061978	133071863	9q34.13	CEL	10.8135	9.33043	1.15895	6	5	17.3301	21.3046
chr20	63528413	63537370	20q13.33	PTK6	17.9944	15.5266	1.15894	6	5	21.6509	22.278
chr18	79085133	79087162	N/A	Hs.662075	6.06955	5.23767	1.15882	6	5	13.1407	18.0206
chrX	149881141	149885835	Xq28	MAGEA8	4.86684	4.19988	1.15881	6	5	6.59188	17.5725
chr1	35571067	35595591	1p34.3	TFAP2E	35.9241	31.006	1.15862	6	5	16.5058	6.72658
[truncated: 22,702 more rows]
