# Supplementary material for: Integrated Quantitative Transcriptome Maps of Human Trisomy 21 Tissues and Cells
Source: Front Genet. 2018 Apr 24;9:125. doi: 10.3389/fgene.2018.00125 (PMC5928158; doi:10.3389/fgene.2018.00125)
Supplement: Supplementary file 5 [file Table_5.XLSX]

## Sheet: Sheet1
Integrated quantitative transcriptome maps of human trisomy 21 tissues and cells Maria Chiara Pelleri, Chiara Cattani, Lorenza Vitale, Francesca Antonaros, Pierluigi Strippoli, Chiara Locatelli, Guido Cocchi, Allison Piovesan* and Maria Caracausi *To whom correspondence should be addressed. Tel: +39 0512094113; Fax: +39 0512094110; e-mail address: allison.piovesan2@unibo.it
Supplementary Table S5. Regional differential expression of pool A (DS Fibroblasts) versus pool B (normal Fibroblasts). Loci were sorted in descending order of expression ratio (Ratio A/B). N/A: not available. Red: values in the interval next to 3:2 (range 1.30-1.70). Blue: values in the interval next to 2:3 (range 0.58-0.76).
Chr	txStart	txEnd	Location	Gene_name	Expression_A	Expression_B	Expression_A_B	Sample_Count_A	Sample_Count_B	SD_as_%of_Expression_A	SD_as_%of_Expression_B
chr9	17578954	17797129	9p22.2	SH3GL2	197.491	1.77104	111.511	11	14	95.5234	31.8444
chr2	164897745	164955721	2q24.3	SLC38A11	462.016	5.68666	81.2456	11	14	96.7871	100.028
chr11	26189123	26663289	11p14.3-p14.2	ANO3	102.945	3.04618	33.7949	11	14	70.4151	103.655
chr8	79610814	79666175	8q21.13	STMN2	674.064	22.9332	29.3925	11	14	84.5001	109.986
chr18	59219188	59230774	18q21.32	GRP	45.7557	1.58028	28.9542	11	14	266.701	43.1472
chr2	232606057	232682781	2q37.1	EFHD1	617.145	22.172	27.8344	11	14	110.079	128.701
chr1	204190341	204196491	1q32.1	KISS1	150.265	7.97842	18.8339	11	14	151.1	77.7804
chr2	238138722	238152906	2q37.3	KLHL30	19.1887	1.03927	18.4636	6	9	93.9445	9.71141
chr12	52285913	52291515	12q13.13	KRT81	39.5488	2.16225	18.2905	11	14	164.742	103.218
chr1	173041220	173050963	1q25.1	TNFSF18	40.5703	2.48659	16.3156	11	14	97.3504	68.5728
chr17	41363494	41369800	17q21.2	KRT33B	30.0069	2.01798	14.8697	11	14	108.412	70.0974
chr3	195568702	195584205	3q29	APOD	482.442	37.8983	12.7299	11	14	140.185	113.9
chr3	149369018	149377860	3q25.1	TM4SF1	333.339	28.1531	11.8402	11	14	229.296	182.615
chr1	197912505	197935476	1q31.3	LHX9	66.3556	5.69711	11.6472	11	14	311.509	174.332
chr10	114280730	114405143	10q25.3	AFAP1L2	17.6655	1.5226	11.6022	11	14	95.4464	60.4081
chr4	176213673	176277571	4q34.2	ASB5	78.6728	6.79947	11.5704	11	14	91.2222	68.0171
chr4	70655541	70676901	4q13.3	JCHAIN	24.8452	2.17586	11.4186	11	14	84.4896	64.296
chr17	41619440	41624630	17q21.2	KRT17	66.9779	5.91481	11.3238	11	14	87.3514	62.079
chr4	150078274	150258563	4q31.23-q31.3	DCLK2	38.6619	3.75219	10.3038	11	14	103.433	64.5243
chr7	27162438	27180261	7p15.2	HOXA10-HOXA9	112.714	11.3531	9.928	5	5	38.3307	63.4342
chr11	18266225	18269977	11p15.1	SAA1	14.4527	1.46978	9.83329	6	9	94.1694	25.5371
chr7	80602188	80679277	7q21.11	CD36	27.0616	2.78338	9.72259	11	14	143.393	105.184
chr1	109466478	109482142	1p13.3	SYPL2	184.218	19.6885	9.35663	11	14	94.8818	100.611
chr12	53985162	53990279	12q13.13	HOXC10	155.081	16.6737	9.30095	11	14	137.425	96.7848
chr5	114056006	114496500	5q22.3	KCNN2	84.7964	9.23982	9.17727	11	14	90.4039	218.147
chr21	41420329	41459214	21q22.3	MX1	446.86	52.12	8.57367	11	14	99.8719	96.1369
chr12	112978395	113011723	12q24.13	OAS2	25.6921	3.04325	8.44234	11	14	221.491	138.36
chr4	83090048	83114758	4q21.22	PLAC8	120.268	14.9573	8.04081	11	14	79.2473	95.6548
chr10	68087908	68212017	10q21.3	MYPN	76.9204	9.78228	7.86323	11	14	113.259	64.8695
chr1	220528183	220664457	1q41	MARK1	31.4614	4.07154	7.72714	11	14	165.01	81.5308
chr7	98846488	98870050	7q22.1	TMEM130	18.7403	2.47283	7.57849	11	14	37.5696	59.4106
chr7	111091006	111125454	7q31.1	LRRN3	123.376	16.3097	7.56461	11	14	60.3067	102.645
chr12	9067708	9115962	12p13.31	A2M	93.2363	12.4466	7.49093	11	14	132.631	105.173
chr14	94110733	94116699	14q32.12	IFI27	23.211	3.14257	7.386	11	14	80.873	79.7591
chr12	12891022	12913666	12p13.1	GPRC5A	82.5461	11.3285	7.28656	11	14	144.211	75.9765
chr1	152302175	152325203	1q21.3	FLG	13.2569	1.87234	7.08038	11	14	205.22	98.9192
chr1	99262956	99309584	1p21.3-p21.2	PLPPR4	333.804	47.3094	7.05575	11	14	73.7816	85.8795
chr7	150338318	150341685	7q36.1	RARRES2	195.8	28.284	6.92267	11	14	131.001	70.0843
chr3	52451091	52454041	3p21.1	TNNC1	13.818	2.00264	6.8999	11	14	91.8629	44.9178
chr3	121631398	121660948	3q13.33	HCLS1	38.7776	5.7138	6.78665	11	14	81.8392	91.6537
chr10	103277163	103290351	10q24.33	INA	74.9259	11.3673	6.59137	11	14	80.6052	117.912
chr5	77180252	77428256	5q13.3	PDE8B	51.514	8.09399	6.36448	11	14	150.438	133.879
chrX	624344	659411	Xp22.33 and Yp11.2	SHOX	16.9141	2.68198	6.30657	11	14	146.363	115.88
chr7	131500262	131556617	7q32.3	PODXL	78.1371	12.418	6.29222	11	14	228.991	311.473
chrX	153861514	153886174	Xq28	L1CAM	65.5184	10.4695	6.25803	11	14	190.053	184.063
chr16	2026868	2039026	16p13.3	SLC9A3R2	21.1315	3.42988	6.16098	11	14	99.1606	99.1908
chr14	80197525	80231054	14q31.1	DIO2	241.313	39.7015	6.07818	11	14	219.179	210.482
chr20	23045633	23049664	20p11.21	THBD	36.7967	6.09572	6.03649	11	14	229.687	188.667
chr19	17402939	17405648	19p13.11	BST2	13.5659	2.2561	6.01297	11	14	106.224	48.415
chr9	96385941	96418643	9q22.32	ZNF367	43.0728	7.35881	5.85323	11	14	125.371	100.273
chr6	147508692	147948291	6q24.3	SAMD5	50.6442	8.6524	5.8532	11	14	107.474	103.115
chr8	66562175	66613290	8q13.1	MYBL1	103.748	17.7672	5.83931	11	14	164.747	128.952
chr12	38652200	38908593	12q12	CPNE8	47.0202	8.07597	5.82224	11	14	116.126	94.4265
chr4	188091255	188109603	4q35.2	TRIML2	7.78896	1.34463	5.79262	11	14	87.1647	43.7202
chr8	40153468	40155308	8p11.21	TCIM	144.847	25.114	5.76759	11	14	103.255	131.682
chr1	31576384	31587686	1p35.2	TINAGL1	23.8743	4.16031	5.73858	11	14	125.904	108.084
chr1	20588951	20618908	1p36.12	CDA	73.1616	12.9287	5.65886	11	14	117.52	77.5111
chr2	233836701	233854566	2q37.1	HJURP	74.6521	13.2826	5.62028	11	14	93.1162	130.78
chr12	62643982	62935135	12q14.1-q14.2	PPM1H	27.8202	5.04453	5.51492	11	14	142.31	103.542
chr2	43675153	43676322	2p21	C1GALT1C1L	9.77502	1.79559	5.44389	6	9	77.406	51.4534
chr11	68684475	68691175	11q13.2	GAL	18.684	3.45195	5.41259	11	14	168.053	136.228
chr8	66112667	66175485	8q13.1	TRIM55	10.4851	1.94762	5.38357	11	14	121.813	57.9855
chr14	32329273	32833999	14q12	AKAP6	10.2417	1.91376	5.3516	11	14	116.735	62.6734
chr11	73974671	73982844	11q13.4	UCP2	35.9112	6.73918	5.32872	11	14	129.179	83.9446
chr8	141128618	141195804	8q24.3	DENND3	21.7146	4.08607	5.3143	11	14	84.601	70.6258
chr17	41033884	41034855	17q21.2	KRTAP1-3	61.9154	11.6609	5.30966	11	14	112.682	215.494
chr9	68356438	68531061	9q21.11	PGM5	38.7563	7.44874	5.20306	11	14	129.669	142.173
chr17	41377650	41383816	17q21.2	KRT34	473.74	92.3246	5.13124	11	14	122.002	215.698
chr7	27168899	27171915	7p15.2	HOXA10-AS	6.97798	1.36952	5.09519	5	5	54.7803	14.9696
chr2	72129238	72147862	2p13.2	CYP26B1	100.448	19.7253	5.09234	11	14	149.966	128.763
chr19	7637101	7647874	19p13.2	STXBP2	21.7263	4.28042	5.07573	11	14	162.213	92.2307
chr10	52318933	52319509	N/A	Hs.61596	457.493	90.5949	5.04987	5	5	62.4666	44.9863
chr2	84418598	84418924	N/A	Hs.565507	15.2988	3.06856	4.98564	6	9	58.6116	52.3628
chr4	74365143	74388760	4q13.3	EREG	20.1172	4.07242	4.93986	11	14	128.769	105.741
chr20	38926312	38953060	20q11.23	FAM83D	116.631	23.7809	4.90439	11	14	110.852	134.24
chr1	46175077	46196489	1p34.1	TSPAN1	22.6407	4.62925	4.8908	11	14	101.224	85.6328
chr5	23951348	24178265	5p14.2	C5orf17	18.2538	3.73403	4.88849	5	5	119.461	64.9972
chr3	133932696	134030076	3q22.1-q22.2	SLCO2A1	10.923	2.30408	4.74072	11	14	127.356	66.9571
chr2	96335741	96377095	2q11.2	NCAPH	14.6754	3.10558	4.72549	11	14	130.319	107.074
chr18	63753047	63805376	18q21.33	SERPINB7	570.067	121.999	4.67272	11	14	93.0012	64.4148
chrX	70290029	70420924	Xq13.1	KIF4A	65.3145	13.9974	4.6662	11	14	120.525	151.704
chr5	74948357	74975758	N/A	Hs.566332	56.6935	12.2325	4.63467	6	9	38.5667	49.2145
chr8	64580238	64583634	8q12.3	BHLHE22	17.3112	3.7445	4.62311	11	14	164.472	67.7646
chr4	88456604	88506170	4q22.1	HERC5	14.8899	3.23079	4.60875	11	14	96.5103	58.8464
chr10	56357257	56361302	10q21.1	ZWINT	105.276	22.852	4.60684	11	14	220.113	266.168
chr17	34319047	34321402	17q12	CCL8	13.9454	3.02721	4.60669	11	14	135.275	49.7682
chr1	163321933	163355764	1q23.3	NUF2	32.7924	7.25194	4.52188	11	14	190.09	187.835
chr12	10069504	10099065	12p13.2	CLEC1A	7.7215	1.73155	4.45931	11	14	92.3002	46.9835
chr17	41523617	41528389	17q21.2	KRT19	372.99	83.9485	4.44308	11	14	113.871	121.171
chr8	27809621	27838095	8p21.1	PBK	216.522	49.0629	4.41315	11	14	108.264	142.092
chr5	35856875	35879603	5p13.2	IL7R	194.077	44.106	4.40025	11	14	59.8778	108.248
chr2	165469647	165689407	2q24.3	CSRNP3	13.1277	3.00285	4.37175	11	14	131.642	75.4097
chr1	68474152	68497221	1p31.3	DEPDC1	93.6465	21.4341	4.36904	11	14	102.211	136.322
chr18	596998	650298	18p11.32	CLUL1	22.2185	5.09671	4.35938	11	14	107.241	94.6776
chr5	69415112	69444022	5q13.2	MARVELD2	16.089	3.71817	4.32712	11	14	149.597	88.473
chr17	8204731	8210768	17p13.1	AURKB	34.8857	8.11082	4.30114	11	14	109.342	90.7745
chr10	52450877	52470533	10q21.1	LINC01468	11.162	2.60239	4.28914	5	5	130.488	48.9079
chr8	94880224	94896671	8q22.1	CCNE2	34.1046	7.98608	4.27051	11	14	105.952	109.831
chr1	20552439	20555020	1p36.12	FAM43B	10.8108	2.54138	4.25389	11	14	85.8229	35.6074
chrX	68647669	68725842	Xq13.1	STARD8	15.699	3.69746	4.24589	11	14	52.0869	57.6137
chr16	69976297	70065948	16q22.1	PDXDC2P-NPIPB14P	9.55068	2.26021	4.22558	6	9	146.852	47.4046
chr17	41609778	41612827	17q21.2	KRT16	13.3739	3.17252	4.21554	11	14	98.5044	111.435
chr10	93993989	94329447	10q23.33	PLCE1	18.8146	4.48736	4.19279	11	14	153.156	82.7783
chr15	45430529	45433449	15q21.1	C15orf48	15.5511	3.72312	4.17691	11	14	134.805	74.0028
chr17	2755698	3037741	17p13.3	RAP1GAP2	11.8903	2.89482	4.10745	11	14	139.591	41.6643
chr2	10122568	10131419	2p25.1	RRM2	549.823	134.255	4.09537	11	14	96.1133	129.635
chr11	19224063	19241655	11p15.1	E2F8	12.9926	3.18371	4.08096	11	14	125.661	100.356
chr12	6844796	6852066	12p13.31	CDCA3	130.78	32.3302	4.04512	11	14	101.571	137.312
chr10	128096659	128126405	10q26.2	MKI67	62.6027	15.5803	4.01806	11	14	89.7544	106.356
chr20	31605283	31606515	20q11.21	ID1	413.764	103.197	4.00944	11	14	108.71	161.772
chr11	102835797	102843689	11q22.2	MMP3	1083.69	270.685	4.00351	11	14	82.3824	202.177
chr17	28577565	28599038	17q11.2	SPAG5	64.9782	16.2459	3.99966	11	14	119.035	128.642
chr8	73063077	73093272	8q21.11	SBSPON	52.7642	13.2204	3.9911	11	14	138	123.457
chr15	22757857	22778737	15q11.2	LOC283683	30.1178	7.56568	3.98085	6	9	56.5532	45.0773
chr9	211297	465260	9p24.3	DOCK8	6.36085	1.60918	3.95286	11	14	155.531	57.1673
chr8	25458569	25511308	8p21.2	CDCA2	38.1897	9.66919	3.94963	11	14	100.554	106.638
chr10	93496612	93529094	10q23.33	CEP55	188.25	47.7654	3.94114	11	14	85.6954	104.517
chr3	48636463	48662915	3p21.31	CELSR3	12.5708	3.1969	3.93219	11	14	101.835	79.3985
chr19	36150922	36152869	19q13.12	COX7A1	540.825	137.8	3.92472	11	14	81.9976	93.9676
chr20	63743668	63832332	20q13.33	ZBTB46	8.28718	2.11529	3.91774	11	14	112.7	59.3653
chr12	93569822	93626236	12q22	SOCS2	202.872	51.8208	3.91488	11	14	143.904	135.131
chr2	26786014	26794589	2p23.3	CENPA	44.4914	11.4311	3.89214	11	14	120.09	125.882
chr4	1721383	1745178	4p16.3	TACC3	62.3413	16.0176	3.89206	11	14	87.2541	81.8137
chr4	184694065	184734132	4q35.1	CENPU	69.1446	17.8281	3.87841	11	14	151.908	164.805
chr17	40287689	40303161	17q21.2	CDC6	58.5135	15.1587	3.86005	11	14	95.1781	108.834
chr7	36389803	36453791	7p14.2	ANLN	451.013	117.158	3.84961	11	14	94.0476	110.729
chr22	38982399	38992779	22q13.1	APOBEC3B	51.0045	13.2707	3.84338	11	14	145.167	161.275
chr12	14942015	14961770	12p12.3	ARHGDIB	43.919	11.4464	3.83692	11	14	120.474	134.303
chr18	2571511	2616635	18p11.32	NDC80	102.282	26.7341	3.82589	11	14	60.8229	62.7281
chr22	19479278	19520612	22q11.21	CDC45	43.3249	11.3558	3.81521	11	14	24.8703	43.9989
chr3	24829323	25597932	3p24.2	RARB	49.608	13.0096	3.81318	11	14	141.247	171.752
chr3	75906675	77649964	3p12.3	ROBO2	22.5177	5.92582	3.79993	11	14	156.193	129.947
chr1	37692401	37709719	1p34.3	CDCA8	85.2815	22.4818	3.79336	11	14	76.1959	89.6496
chr15	40161009	40221136	15q15.1	BUB1B	107.799	28.4623	3.78744	11	14	110.117	139.983
chr9	27109141	27230178	9p21.2	TEK	63.8568	16.9073	3.77689	11	14	80.1732	67.004
chr1	44739704	44767767	1p34.1	KIF2C	78.4067	20.8074	3.76822	11	14	97.5777	106.349
chr1	149887469	149887916	1q21.2	HIST2H2AB	10.1547	2.71543	3.73963	6	9	49.1717	56.6686
chr10	56353642	56354577	N/A	Hs.499682	12.8767	3.44945	3.73298	5	5	40.0045	18.9315
chr17	16415542	16437003	17p11.2	TRPV2	63.9444	17.154	3.72766	11	14	61.934	60.032
chr14	54396939	54420218	14q22.2	CDKN3	195.403	52.4685	3.72421	11	14	77.4734	84.9485
chr3	113947901	113998002	3q13.31	ZDHHC23	11.4791	3.12269	3.67602	11	14	79.3417	49.5952
chr3	113828182	113947174	3q13.31	GRAMD1C	17.1396	4.66479	3.67425	11	14	94.1595	105.886
chr1	212035553	212105006	1q32.3	DTL	93.5232	25.483	3.67002	11	14	78.1728	102.424
chr6	79537561	79703670	6q14.1	SH3BGRL2	58.7617	16.0569	3.6596	11	14	134.937	90.2381
chr16	20806429	20849668	16p12.3	REXO5	10.9001	2.9805	3.65716	11	14	87.7792	68.5223
chr19	42866461	42879719	19q13.2	PSG1	19.9783	5.46642	3.65474	11	14	212.562	86.6102
chr5	177305500	177312291	5q35.3	MXD3	14.3439	3.9258	3.65376	11	14	76.4909	92.9725
chr20	19212646	19722897	20p11.23	SLC24A3	27.596	7.5989	3.63158	11	14	112.394	118.041
chr18	63949259	63969329	18q22.1	HMSD	7.12833	1.96854	3.62113	6	9	52.1422	52.0329
chrX	43948776	43973675	Xp11.3	NDP	13.7095	3.82215	3.58685	11	14	113.386	88.4659
chr12	14914027	14938549	12p12.3	ERP27	9.14992	2.5567	3.57879	11	14	93.6555	75.5663
chr11	78015715	78046191	11q14.1	KCTD14	19.153	5.35226	3.57849	11	14	101.072	67.6733
chr15	40594012	40664342	15q15.1	KNL1	25.4812	7.13013	3.57373	11	14	202.725	202.496
chr1	153357854	153361027	1q21.3	S100A9	34.0075	9.52659	3.56974	11	14	91.3588	75.7939
chr17	41040559	41041461	17q21.2	KRTAP1-1	36.405	10.2076	3.56645	5	5	113.317	118.359
chr20	25407470	25448568	20p11.21	GINS1	86.4599	24.2895	3.55957	11	14	123.678	128.14
chr2	181537903	181539140	N/A	Hs.72981	46.4099	13.2246	3.50935	5	5	44.7215	41.5194
chr16	23678772	23690367	16p12.2	PLK1	52.5214	14.972	3.50797	11	14	118.388	82.9213
chr2	106063290	106078155	2q12.2	C2orf40	8.15724	2.33226	3.49757	11	14	124.221	56.4099
chr3	178536298	178844429	3q26.32	KCNMB2	12.1303	3.48061	3.48511	11	14	133.106	93.0385
chr17	41026026	41027202	17q21.2	KRTAP1-5	941.131	270.385	3.48071	11	14	69.7573	191.107
chr16	82035237	82098534	16q23.3	HSD17B2	155.54	44.7358	3.47686	11	14	111.965	115.504
chr4	17810813	17844865	4p15.31	NCAPG	120.436	34.6842	3.47236	11	14	72.61	90.976
chr13	22820340	22821016	N/A	Hs.549879	3.21396	0.93027	3.45487	5	5	64.3363	58.0179
chr6	24494969	24537207	6p22.3	ALDH5A1	24.756	7.18899	3.4436	11	14	88.0723	65.7933
chr17	6444305	6451065	17p13.2	PIMREG	74.8821	21.8629	3.42507	11	14	72.9827	90.5142
chr16	88803778	88809258	16q24.3	CDT1	33.7457	9.87011	3.41899	11	14	88.447	134.23
chr12	56752449	56787790	12q13.3	HSD17B6	52.7933	15.4483	3.41741	11	14	127.523	45.3728
chr12	119685790	119877318	12q24.23	CIT	27.2913	7.99212	3.41477	11	14	143.81	158.305
chr12	100573661	100628288	12q23.1	GAS2L3	49.5707	14.561	3.40435	11	14	131.382	123.395
chr1	241847967	241889939	1q43	EXO1	12.7105	3.73451	3.40352	11	14	124.68	105.888
chr6	72621843	73198851	6q13	KCNQ5	34.092	10.0858	3.3802	11	14	205.387	350.585
chr2	53767792	53775150	2p16.2	CHAC2	34.3608	10.166	3.37999	11	14	121.142	129.859
chr2	47369148	47387028	2p21	EPCAM	10.4129	3.0865	3.3737	11	14	95.4107	57.3562
chr1	200551497	200620791	1q32.1	KIF14	66.5771	19.7581	3.36961	11	14	69.9328	66.7893
chr22	41927747	41947164	22q13.2	CENPM	27.972	8.35079	3.34962	11	14	65.9366	100.615
chr5	65488919	65563194	5q12.3	CENPK	87.0258	25.9862	3.34893	11	14	62.6741	62.2617
chr2	74939347	74942670	2p12	LINC01293	9.5699	2.86559	3.33959	11	14	108.725	60.5192
chr4	80266588	80291017	4q21.21	FGF5	123.484	37.112	3.32733	11	14	108.858	115.853
chr5	138178728	138187715	5q31.2	KIF20A	155.053	46.6287	3.32527	11	14	89.2168	87.8925
chr17	41238018	41239004	17q21.2	KRTAP9-8	12.5815	3.7926	3.31739	11	14	138.979	61.3111
chr18	59229574	59230139	N/A	Hs.703788	2.37905	0.717472	3.31587	5	5	86.8058	55.1358
chr2	172427354	172506455	2q31.1	ITGA6	61.5857	18.6323	3.30532	11	14	99.7617	302.279
chr17	78214196	78225635	17q25.3	BIRC5	90.5207	27.4436	3.29842	11	14	116.353	120.806
chr12	49989162	50033136	12q13.12	RACGAP1	182.942	55.6094	3.28976	11	14	133.245	139.283
chr10	27796355	27999050	10p12.1	ARMC4	34.0808	10.36	3.28965	11	14	107.6	98.3736
chr14	64540468	64543237	14q23.3	HSPA2	423.166	129.017	3.27992	11	14	45.8016	48.3104
chr20	17493905	17569220	20p12.1	BFSP1	10.6772	3.25909	3.27612	11	14	63.9518	42.2081
chr10	60778331	60794852	10q21.2	CDK1	147.985	45.1916	3.27461	11	14	125.314	150.551
chr5	177938164	177959825	5q35.3	LOC100128340	6.83279	2.09174	3.26656	6	9	68.1045	28.3801
chr20	13221771	13326734	20p12.1	ISM1	15.9324	4.89021	3.25802	11	14	123.725	77.6879
chr21	25562145	25575168	N/A	MIR155HG	20.5182	6.30553	3.254	11	14	90.5605	77.2608
chr1	206186179	206204918	1q32.1	FAM72A	67.9807	20.9846	3.23955	11	14	114.469	124.281
chr1	156668763	156677397	1q23.1	NES	149.732	46.2305	3.23881	11	14	99.6944	74.0294
chr17	78174079	78187208	17q25.3	TK1	169.141	52.2591	3.23659	11	14	66.8247	82.2533
chr11	5507300	5509993	11p15.4	UBQLN3	43.3187	13.3919	3.2347	11	14	110.594	92.6034
chr15	90966038	90994651	15q26.1	PRC1	381.201	117.879	3.23383	11	14	83.427	65.324
chr1	1013467	1014540	1p36.33	ISG15	441.972	136.744	3.23212	11	14	42.1209	30.7661
chr19	10289352	10296778	19p13.2	ICAM5	18.3144	5.6728	3.22846	11	14	77.7824	54.5746
chr2	110637698	110678107	2q13	BUB1	30.7807	9.56401	3.21839	11	14	156.323	143.996
chr14	55148116	55191678	14q22.3	DLGAP5	94.0359	29.2912	3.21038	11	14	96.7048	98.5963
chr8	142699791	142704170	8q24.3	LY6K	36.9664	11.524	3.20779	11	14	261.496	206.825
chr10	110497867	110511544	10q25.2	DUSP5	299.234	93.8689	3.18778	11	14	65.2632	47.6624
chr22	46295879	46333699	22q13.31	GTSE1	45.2052	14.2285	3.17709	11	14	96.8399	106.961
chr19	14119509	14136628	19p13.12	ASF1B	44.3276	14.021	3.16152	11	14	47.5879	44.8996
chrX	101098159	101181847	Xq22.1	CENPI	14.6162	4.62345	3.16132	11	14	148.316	96.6919
chr5	138285265	138338355	5q31.2	CDC25C	7.76506	2.4684	3.14579	11	14	119.644	96.8444
chr14	53949736	53956862	14q22.2	BMP4	69.2219	22.1997	3.11815	11	14	189.897	192.713
chr4	14111968	14140052	4p15.33	LINC01085	7.26013	2.33051	3.11525	5	5	99.242	37.1153
chr1	92029976	92063536	1p22.1	EPHX4	29.1666	9.38014	3.1094	11	14	86.112	77.1416
chr5	163460511	163491945	5q34	HMMR	139.547	44.9002	3.10794	11	14	103.138	86.6506
chr12	3752537	3757842	N/A	Hs.577721	11.7637	3.79205	3.1022	6	9	41.1785	30.1411
chr18	50375022	50394168	18q21.1	SKA1	17.6282	5.70888	3.08785	11	14	69.5793	73.7278
chr1	94168907	94275068	1p22.1	ARHGAP29	152.254	49.4195	3.08085	11	14	227.783	230.57
chr20	31739101	31801802	20q11.21	TPX2	207.99	67.6761	3.07332	11	14	96.7694	87.6208
chr1	196819730	196832189	1q31.3	CFHR1	22.9282	7.46619	3.07094	11	14	123.95	131.833
chr11	102862729	102875034	11q22.2	MMP12	18.6168	6.06971	3.06717	11	14	190.136	251.796
chr22	18149959	18177397	22q11.21	USP18	18.0566	5.94607	3.03674	11	14	39.0492	59.2145
chr2	168865045	168890443	2q24.3	SPC25	35.7204	11.7771	3.03304	11	14	112.955	65.4522
chr6	26216200	26216644	6p22.2	HIST1H2BG	10.4952	3.46156	3.03194	11	14	76.8957	67.4876
chr5	69167010	69178245	5q13.2	CCNB1	272.966	90.7627	3.00747	11	14	106.728	121.242
chr1	98046070	98046171	1p21.3	MIR137	8.51092	2.8306	3.00675	11	14	103.323	63.6476
chr9	136363956	136373681	9q34.3	CARD9	52.0873	17.3268	3.00617	11	14	89.4098	96.8605
chr7	27096094	27100258	7p15.2	HOTAIRM1	19.4343	6.48961	2.99468	11	14	206.847	99.9839
chr13	35473789	35476695	13q13.3	MAB21L1	120.059	40.1025	2.99381	11	14	110.913	67.5082
chr2	172425296	172427364	N/A	Hs.587044	10.4781	3.50047	2.99333	6	9	39.9145	33.5166
chr1	197084127	197146694	1q31.3	ASPM	119.898	40.149	2.98633	11	14	129.412	105.752
chr7	30911800	30925516	7p14.3	AQP1	52.1696	17.502	2.98079	11	14	192.328	200.7
chr6	33391524	33410226	6p21.32	KIFC1	33.398	11.2192	2.97685	11	14	68.7998	65.1364
chr12	4538784	4560047	12p13.32	RAD51AP1	102.561	34.5244	2.97068	11	14	66.866	85.4168
chr13	21153595	21176602	13q12.11	SKA3	24.8669	8.38435	2.96587	11	14	81.2453	112.755
chr10	11742357	11764070	10p14	ECHDC3	37.5724	12.6818	2.9627	11	14	56.2974	33.5442
chr8	41653225	41896762	8p11.21	ANK1	7.83128	2.64863	2.95673	11	14	157.884	65.7161
chr16	85677674	85688982	16q24.1	GINS2	46.9764	15.93	2.94892	11	14	120.136	107.509
chr14	38254000	38256370	14q21.1	CLEC14A	37.9672	12.9032	2.94247	11	14	111.432	173.708
chr1	43358955	43363203	1p34.2	CDC20	165.962	56.4292	2.94106	11	14	63.4719	37.5463
chr1	161706972	161714352	1q23.3	FCRLA	6.01673	2.04827	2.93747	11	14	120.152	73.1008
chr5	80626226	80654981	5q14.1	DHFR	151.075	51.5104	2.9329	11	14	88.3345	95.7872
chr11	59107185	59127415	11q12.1	FAM111B	5.29618	1.81016	2.9258	11	14	88.7526	49.9004
chr6	31158524	31164215	6p21.33	TCF19	21.4173	7.33393	2.9203	11	14	138.465	99.6458
chr2	110083870	110118139	2q13	MALL	89.6945	30.7777	2.91427	11	14	77.8665	83.9809
chr6	71288296	71309059	6q13	OGFRL1	68.4509	23.5032	2.91241	11	14	62.0442	80.64
chr7	144186083	144195698	7q35	ARHGEF35	72.7278	25.0163	2.90722	6	9	29.0151	55.6432
chr18	21650897	21704805	18q11.2	ABHD3	27.1466	9.36152	2.89981	11	14	79.2592	100.579
chr17	40388521	40417950	17q21.2	TOP2A	195.45	67.4113	2.89937	11	14	96.2422	86.9617
chr7	87876229	87909541	7q21.12	DBF4	71.4637	24.6812	2.89548	11	14	125.083	145.383
chr1	46247695	46278477	1p34.1	RAD54L	11.403	3.9387	2.89511	11	14	74.8375	68.8867
chr9	117704175	117717491	9q33.1	TLR4	7.09698	2.45146	2.895	11	14	154.528	64.2792
chr10	73631612	73641757	10q22.2	MYOZ1	14.3275	4.95006	2.89441	11	14	104.905	52.7882
chr15	41332694	41381050	15q15.1	NUSAP1	153.404	53.0501	2.89167	11	14	98.154	100.245
chr21	36710762	36711814	N/A	Hs.666775	2.98221	1.03156	2.89098	5	5	108.972	73.3207
chr9	124258585	124261417	9q33.3	LOC613206	9.95347	3.4472	2.88741	6	9	62.9017	29.9117
chr10	13161554	13211110	10p13	MCM10	30.9326	10.7155	2.88673	11	14	90.7692	90.644
chr8	27491002	27597559	8p21.2-p21.1	EPHX2	33.817	11.7226	2.88478	11	14	92.1948	98.1329
chr8	121613031	121641390	8q24.13	HAS2	238.688	82.7529	2.88435	11	14	198.188	187.565
chr15	74173746	74176871	15q24.1	ISLR	113.406	39.4194	2.8769	11	14	107.674	176.003
chr9	135075243	135121184	9q34.3	OLFM1	12.3063	4.28512	2.87186	11	14	94.4312	90.6976
chr18	657604	673499	18p11.32	TYMS	662.852	231.582	2.86227	11	14	126.879	121.036
chr3	10026387	10101937	3p25.3	FANCD2	10.1461	3.54798	2.8597	11	14	142.007	98.4983
chr3	169242855	169243356	N/A	Hs.674745	3.02766	1.0614	2.85252	5	5	46.9725	67.3403
chr10	11823341	11872277	10p14	PROSER2	16.0821	5.64354	2.84965	11	14	80.9623	67.8057
chr5	103258702	103278660	5q21.1	C5orf30	218.875	77.1935	2.8354	11	14	47.1326	43.4894
chr19	55401282	55408146	19q13.42	UBE2S	381.78	134.825	2.83168	11	14	130.188	143.62
chr3	127598357	127622436	3q21.3	MCM2	117.576	41.7053	2.8192	11	14	100.494	112.672
chr19	39328357	39336086	19q13.2	GMFG	10.6471	3.78083	2.81606	11	14	114.865	75.9525
chr4	48016772	48040173	4p12	NIPAL1	15.1875	5.39578	2.81469	6	9	35.6619	79.5972
chr20	62353010	62356480	20q13.33	LAMA5-AS1	3.59333	1.27739	2.81303	5	5	80.2378	39.4986
chr18	13107313	13107922	N/A	Hs.665088	2.92183	1.03906	2.81201	5	5	56.8839	97.5454
chr12	53268257	53293643	12q13.13	ESPL1	29.3712	10.4631	2.80712	11	14	81.0739	95.1789
chr13	51260952	51262365	N/A	Hs.680098	1.79131	0.638746	2.80442	5	5	49.8874	90.9823
chr15	89243954	89317132	15q26.1	FANCI	51.8695	18.5099	2.80226	11	14	74.5788	83.0764
chr2	164680185	164842168	2q24.3	COBLL1	213.716	76.6255	2.7891	11	14	186.129	124.952
chr4	177309837	177362938	4q34.3	NEIL3	14.5206	5.20928	2.78745	11	14	88.0117	67.1254
chr1	237004103	237004418	1q43	MT1HL1	481.951	173.024	2.78545	11	14	144.663	227.62
chr1	214603181	214664574	1q41	CENPF	85.4331	30.6801	2.78465	11	14	121.946	99.5012
chr12	14804650	14816761	12p12.3	SMCO3	6.10986	2.19632	2.78186	11	14	86.9805	26.0177
chr11	112961247	113278436	11q23.2	NCAM1	12.5048	4.50106	2.77819	11	14	152.916	139.325
chr1	211658256	211675630	1q32.3	NEK2	48.3692	17.4214	2.77642	11	14	105.636	87.0721
chr3	160408211	160408785	N/A	Hs.670752	7.9078	2.85035	2.77433	5	5	42.2757	14.8833
chr12	2857681	2877155	12p13.33	FOXM1	59.2234	21.3974	2.76779	11	14	101.6	103.171
chr15	82807808	82808972	N/A	Hs.143374	6.72458	2.43172	2.76536	5	5	71.4161	62.7648
chr8	8317731	8386444	8p23.1	PRAG1	457.24	165.385	2.7647	11	14	70.7981	60.5917
chr15	22786225	22829789	15q11.2	NIPA1	167.63	60.7382	2.75987	11	14	113.209	89.51
chr13	83877205	83882393	13q31.1	SLITRK1	11.9965	4.3663	2.74752	11	14	105.764	106.081
chr13	32029742	32299122	13q13.1	FRY	16.7971	6.12607	2.7419	11	14	147.263	74.823
chr3	108545752	108589644	3q13.13	CIP2A	23.3697	8.5352	2.73804	11	14	97.6522	87.5823
chr8	123319850	123396992	8q24.13	ATAD2	82.0337	30.0889	2.72638	11	14	66.5669	59.1968
chr4	173331376	173334444	4q34.1	HMGB2	473.48	173.685	2.72609	11	14	158.712	119.924
chr20	6767700	6780280	20p12.3	BMP2	10.4815	3.85027	2.72227	11	14	80.6663	103.797
chr20	45812576	45816957	20q13.12	UBE2C	119.837	44.0431	2.7209	11	14	145.258	123.198
chr21	44331574	44332402	N/A	Hs.655733	13.1059	4.82096	2.71852	5	5	57.0208	44.2884
chr17	41754607	41786853	17q21.2	JUP	62.0197	22.8498	2.71423	11	14	137.859	149.942
chr8	7357168	7381540	8p23.1	ZNF705G	3.72692	1.37445	2.71158	5	5	57.8015	18.8835
chr7	158631169	158704831	7q36.3	NCAPG2	51.2871	18.9493	2.70655	11	14	126.661	104.266
chr7	27162438	27165530	7p15.2	HOXA9	125.334	46.3296	2.70526	11	14	96.9599	106.354
chr2	112773915	112785398	2q14.1	IL1A	7.41068	2.74509	2.69961	11	14	109.706	88.3392
chr2	112736349	112764677	2q14.1	CKAP2L	33.7733	12.5143	2.69879	11	14	48.9158	84.5085
chr11	134152442	134225443	11q25	NCAPD3	44.8109	16.6344	2.69387	11	14	74.8473	86.8308
chr4	1793299	1808872	4p16.3	FGFR3	15.0193	5.58109	2.69111	11	14	107.622	74.5668
chr5	892854	919348	5p15.33	TRIP13	133.934	49.7813	2.69045	11	14	80.5317	51.0755
chrX	102513682	102516771	Xq22.1	TMSB15A	180.212	67.0122	2.68925	11	14	127.809	126.303
chr20	56369389	56392337	20q13.2	AURKA	158.488	58.9798	2.68716	11	14	98.2788	75.5776
chr9	136547842	136549744	9q34.3	NALT1	30.8083	11.4679	2.68648	6	9	79.1693	53.7762
chr4	140388453	140427661	4q31.1	CLGN	21.5386	8.06273	2.67138	11	14	231.022	285.941
chr6	24804281	25042288	6p22.3	RIPOR2	76.1989	28.5296	2.67087	11	14	101.297	113.691
chr17	44936642	44939851	N/A	Hs.653681	2.97418	1.11457	2.66846	5	5	44.8135	70.4926
chr14	103519658	103522859	14q32.33	CKB	75.8386	28.4841	2.66249	11	14	29.9716	71.5104
chr15	97960703	97973838	15q26.2	ARRDC4	439.998	165.522	2.65825	11	14	72.6589	62.1282
chr3	39263494	39281735	3p22.2	CX3CR1	6.97601	2.62461	2.65792	11	14	160.643	70.584
chr1	173482510	173484123	N/A	Hs.658605	20.9671	7.89067	2.6572	5	5	105.263	41.7807
chr7	120988697	121297444	7q31.31	CPED1	155.903	58.7895	2.65189	11	14	116.076	145.686
chr6	80004147	80043577	6q14.1	TTK	73.9771	27.9583	2.64598	11	14	78.7547	74.5271
chr15	57944323	57944860	N/A	Hs.104792	17.8382	6.74735	2.64374	6	9	30.5038	54.5568
chr8	41529206	41545046	8p11.21	GINS4	13.8252	5.22978	2.64355	11	14	138.95	80.4949
chr6	71886703	72403143	6q13	RIMS1	10.2059	3.87367	2.63468	11	14	212.717	240.32
chr21	34446688	34512275	21q22.12	KCNE1	4.24191	1.61058	2.63378	11	14	102.948	52.6175
chr22	35400068	35454942	22q12.3	MCM5	93.0704	35.3602	2.63206	11	14	78.0442	64.4861
chr7	27187235	27188082	N/A	Hs.662980	4.6515	1.7737	2.62249	5	5	114.664	43.15
chr11	66011991	66013505	11q13.1	CST6	13.7324	5.24059	2.62039	11	14	75.4162	91.5162
chr3	48157178	48188658	3p21.31	CDC25A	10.7579	4.10847	2.61847	11	14	64.054	55.2599
chr21	41361986	41408943	21q22.3	MX2	58.1688	22.2729	2.61164	11	14	76.7987	58.0933
chr7	144318125	144319057	7q35	OR2A1	10.0257	3.85667	2.59956	6	9	60.9605	79.3754
chr8	132709945	132760668	8q24.22	TMEM71	3.71729	1.43013	2.59927	11	14	80.019	43.271
chr10	79937740	79982236	10q22.3	SFTPD	10.6042	4.08648	2.59496	11	14	77.3297	67.4416
chr9	36572862	36677683	9p13.2	MELK	188.085	72.4956	2.59443	11	14	111.668	91.7947
chr16	2972791	2980539	16p13.3	PKMYT1	29.2101	11.2892	2.58745	11	14	72.6531	82.4738
chr5	126776623	126837020	5q23.2	LMNB1	71.2748	27.5491	2.5872	11	14	79.1258	75.9886
chr13	48411045	48444704	13q14.2	LPAR6	54.6576	21.1729	2.58149	11	14	124.882	95.5268
chr9	122369906	122395703	9q33.2	PTGS1	101.998	39.5235	2.58068	11	14	181.292	192.952
chr17	42572310	42577831	17q21.2	PSMC3IP	25.3701	9.83613	2.57928	11	14	125.465	114.786
chr17	59155499	59206709	17q22	PRR11	250.047	97.0211	2.57724	11	14	108.478	106.6
chr5	70049523	70077595	5q13.2	SMN2	7.087	2.75008	2.57702	6	9	48.1446	35.3391
chr10	124006060	124093684	10q26.13	CHST15	77.2947	30.0048	2.57608	11	14	123.838	136.273
chr12	7320510	7444185	12p13.31	CD163L1	20.2652	7.86703	2.57596	11	14	111.686	94.1555
chr4	120059422	120066858	4q27	MAD2L1	160.578	62.3726	2.57449	11	14	109.85	118.688
chr19	12802054	12813648	19p13.13	RNASEH2A	83.4008	32.4689	2.56864	11	14	89.4998	74.7195
chr9	137062127	137070576	9q34.3	SAPCD2	15.4651	6.03416	2.56293	11	14	72.0518	97.9494
chr6	116752197	116765723	6q22.1	FAM162B	100.501	39.2462	2.56078	11	14	93.6292	109.85
chr5	137617500	137736090	5q31.2	KLHL3	15.9915	6.2455	2.56048	11	14	106.211	65.0798
chr2	47906598	47908167	2p16.3	LOC100506235	1.04117	0.406745	2.55975	5	5	62.7346	132.301
chr10	8045421	8075201	10p14	GATA3	13.3882	5.23162	2.55909	11	14	132.822	225.038
chrX	53557192	53557274	Xp11.22	MIRLET7F2	5.08039	1.98625	2.55778	6	9	72.4648	30.8622
chr1	240775193	241357374	1q23.1	RGS7	7.47611	2.92945	2.55205	11	14	169.66	110.152
chr10	94605413	94607382	N/A	Hs.658935	17.0598	6.68756	2.55098	5	5	40.4567	41.6755
chr5	73600955	73601230	N/A	Hs.566333	5.91885	2.32066	2.5505	6	9	63.9543	33.8997
chr2	200510198	200584095	2q33.1	SGO2	57.9464	22.7562	2.5464	11	14	119.439	104.101
chr7	27181157	27185216	7p15.2	HOXA11	31.7151	12.4604	2.54527	11	14	91.4616	132.442
chr17	74776483	74839783	17q25.1	TMEM104	18.6989	7.34787	2.54481	11	14	71.7685	79.214
chr16	56657943	56659303	16q13	MT1F	159.734	62.7907	2.54392	11	14	105.607	161.148
chr3	44761714	44853274	3p21.31	KIF15	23.302	9.16059	2.54373	11	14	77.9456	48.1184
chr2	238510690	238555499	2q37.3	LINC01107	7.03811	2.76752	2.54311	11	14	115.074	34.5113
chr12	112938433	112973251	12q24.13	OAS3	20.7517	8.16945	2.54015	11	14	103.403	121.687
chr4	121816444	121823933	4q27	CCNA2	157.143	61.8657	2.54007	11	14	67.9931	85.6362
chr2	19992052	20012694	2p24.1	MATN3	7.05989	2.78404	2.53584	11	14	38.8284	65.6807
chr7	116672359	116798386	7q31.2	MET	368.425	145.642	2.52966	11	14	147.952	144.114
chr1	41137047	41139435	N/A	Hs.687862	1.58514	0.629987	2.51615	5	5	57.4184	86.4472
chr1	90593291	90594164	N/A	Hs.571857	1.6581	0.66067	2.50973	5	5	46.4506	65.61
chr11	28020616	28108199	11p14.1	KIF18A	25.9305	10.3424	2.50721	11	14	105.619	103.095
chr3	149474581	149503394	3q25.1	TM4SF4	3.29709	1.31588	2.50561	11	14	151.698	49.9385
chr10	27672874	27745849	10p12.1	MKX	560.639	223.905	2.50392	11	14	137.709	149.379
chr7	87627656	87832298	7q21.12	RUNDC3B	9.75929	3.89905	2.50299	11	14	97.2766	45.6489
chrX	68828997	68842164	Xq13.1	EFNB1	27.5184	10.998	2.50212	11	14	54.7535	59.8839
chr10	73644881	73656105	10q22.2	SYNPO2L	6.10956	2.44744	2.49631	11	14	102.595	53.7747
chr14	96797309	96881614	14q32.2	VRK1	62.2315	24.9808	2.49117	11	14	85.847	80.7127
chr5	160421807	160428744	5q33.3	PTTG1	363.964	146.416	2.48582	11	14	103.618	72.9227
chr10	94545767	94613905	10q23.33	HELLS	33.4201	13.446	2.48551	11	14	88.806	68.9779
chr3	33150041	33219215	3p22.3	SUSD5	14.7154	5.92346	2.48426	11	14	208.958	67.202
chr1	233614004	233672512	1q42.2	KCNK1	43.2645	17.4338	2.48165	11	14	105.85	90.9215
chr18	74073343	74147865	18q22.3	FBXO15	8.7257	3.51614	2.48161	11	14	45.5075	41.6317
chr16	86286431	86293389	16q24.1	LINC02135	2.48239	1.00078	2.48045	5	5	45.9776	24.9383
chr2	218216049	218217087	N/A	Hs.445843	11.0108	4.43907	2.48043	6	9	51.6732	30.0336
chr10	52314281	52317657	10q21.1	DKK1	2245.52	906.021	2.47844	11	14	71.3208	78.3813
chr22	29333163	29333258	22q12.2	SNORD125	6.38289	2.5809	2.47313	6	9	50.3208	44.204
chr19	35868445	35879797	19q13.12	APLP1	38.3098	15.4929	2.47274	11	14	65.1135	114.776
chr16	68644820	68727573	16q22.1	CDH3	6.45107	2.61391	2.46798	11	14	129.111	70.1856
chr16	77336782	77337733	N/A	Hs.670282	2.19896	0.892043	2.46508	5	5	32.7932	69.1636
chr11	66016752	66026518	11q13.1	CATSPER1	7.37433	2.99409	2.46296	11	14	61.7941	79.2983
chr15	30626676	30638810	15q13.2	ARHGAP11B	6.38563	2.5929	2.46273	11	14	93.2286	74.6546
chr14	37172026	37173794	14q13.3	SLC25A21-AS1	5.10484	2.07371	2.4617	5	5	43.4396	33.0958
chr19	4639505	4655568	19p13.3	TNFAIP8L1	16.8974	6.86481	2.46144	11	14	81.2348	82.7452
chr6	20099684	20212464	6p22.3	MBOAT1	26.4753	10.793	2.453	11	14	123.574	85.3839
chr16	3065312	3069819	16p13.3	IL32	17.4243	7.1082	2.4513	11	14	90.7182	107.167
chr6	106360808	106570449	6q21	CRYBG1	78.7471	32.186	2.44663	11	14	134.726	52.0749
chr10	69630241	69633599	10q22.1	FAM241B	5.16648	2.11268	2.44546	11	14	78.2985	68.1754
chr7	48453890	48455623	N/A	Hs.672053	2.19289	0.897698	2.44279	5	5	86.1123	37.3226
chr3	46877690	46903799	3p21.31	PTH1R	44.3188	18.1562	2.44098	11	14	93.3165	99.5821
chr15	59132045	59132861	N/A	Hs.557620	9.88047	4.05411	2.43715	6	9	60.3491	55.4651
chr17	1569254	1630014	17p13.3	SLC43A2	12.2352	5.02516	2.43479	11	14	89.4551	49.8808
chr14	67386979	67412200	14q23.3-q24.1	PLEK2	22.0178	9.06352	2.42928	11	14	44.683	65.7885
chr5	135570679	135579279	5q31.1	CXCL14	35.9515	14.808	2.42784	11	14	120.713	122.999
chr1	195758948	195763400	N/A	Hs.559593	2.79064	1.14976	2.42714	5	5	43.7901	57.147
chr4	1871357	1982207	4p16.3	NSD2	34.2196	14.104	2.42623	11	14	133.54	147.959
chr16	51135975	51152386	16q12.1	SALL1	21.7651	8.97119	2.42611	11	14	89.7212	160.017
chr17	44924711	44947746	17q21.31	KIF18B	25.7523	10.6369	2.42104	11	14	160.286	216.112
chr16	85792415	85792933	16q24.1	LOC101928557	2.97378	1.22976	2.41819	5	5	70.4816	17.3739
chrX	102125688	102127712	Xq22.1	TCEAL2	14.3234	5.92892	2.41585	11	14	152.865	89.2162
chr2	85394748	85418467	2p11.2	CAPG	119.303	49.3855	2.41576	11	14	81.0521	69.2028
chr1	171248471	171285978	1q24.3	FMO1	14.9535	6.2106	2.40774	11	14	124.169	59.9533
chr15	41309268	41332621	15q15.1	OIP5	43.6139	18.1293	2.40572	11	14	65.036	66.3623
chr3	160225636	160228213	3q25.33	C3orf80	3.39371	1.41384	2.40036	5	5	79.3911	105.749
chr11	128526142	128530383	11q24.3	LOC101929517	2.73683	1.14147	2.39763	5	5	39.9225	70.6051
chr7	148941488	148941571	7q36.1	RNY5	11.8155	4.93278	2.3953	6	9	32.5556	24.6855
chr10	92593068	92655395	10q23.33	KIF11	74.2751	31.0255	2.394	11	14	84.5294	73.8635
chr3	147386048	147406893	3q24	ZIC4	4.86038	2.03141	2.39262	11	14	101.239	90.444
chr3	173395899	174291287	3q26.31	NLGN1	55.1147	23.0605	2.39	11	14	79.7528	60.8998
chr2	228834604	228835175	N/A	Hs.58068	2.83963	1.18998	2.38628	5	5	55.4934	37.6017
chr1	111462694	111478512	1p13.2	C1orf162	62.4709	26.1953	2.38481	11	14	94.5204	74.4829
chr16	55323962	55330760	16q12.2	IRX6	15.2768	6.41916	2.37987	6	9	38.1819	93.2625
chr19	4229196	4237539	19p13.3	EBI3	13.2579	5.57225	2.37927	11	14	90.2061	141.295
chr1	107140224	107148189	N/A	Hs.143707	34.244	14.4276	2.3735	5	5	36.0938	71.8105
chr21	43453987	43659499	21q22.3	HSF2BP	11.6775	4.92451	2.37131	11	14	90.4405	56.7657
chr15	59105085	59125045	15q22.2	CCNB2	94.1301	39.7325	2.3691	11	14	138.574	130.728
chr8	144428780	144444488	8q24.3	TONSL	7.34611	3.10211	2.3681	11	14	82.3892	48.2398
chr21	39725838	39802096	21q22.2	IGSF5	5.81421	2.456	2.36735	11	14	67.8407	64.8233
chr8	107249482	107498055	8q23.1	ANGPT1	234.852	99.2236	2.3669	11	14	60.797	64.188
chr19	23015075	23023697	19p12	LINC01859	2.94691	1.24558	2.36589	5	5	67.9867	56.9868
chr18	63887705	63903890	18q21.33-q22.1	SERPINB2	248.019	104.832	2.36587	11	14	67.3364	81.5694
chr12	14881181	14885919	12p12.3	MGP	196.477	83.0866	2.36472	11	14	144.221	259.888
chr5	157460019	157474722	5q33.3	NIPAL4	15.0948	6.39687	2.35971	11	14	137.723	89.2051
chr21	28571095	28885373	21q21.3	N6AMT1	33.1375	14.0451	2.35937	11	14	78.7813	100.203
chr12	98512973	98516226	12q23.1	TMPO-AS1	6.71309	2.84915	2.35617	5	5	57.7318	59.1964
chr13	33818049	33973946	13q13.2	RFC3	40.9988	17.4208	2.35343	11	14	136.697	121.495
chr21	33577551	33588708	21q22.11	DONSON	107.93	45.9313	2.34982	11	14	83.7235	72.9856
chr15	69414246	69448427	15q23	KIF23	51.7206	22.0495	2.34565	11	14	118.573	76.4107
chr20	61925695	61926691	N/A	Hs.662079	4.93999	2.10724	2.34429	5	5	51.2103	38.116
chr2	219543663	219550595	2q35	TMEM198	12.7839	5.45916	2.34173	11	14	83.6051	74.5022
chr22	18527802	18531920	22q11.21	TMEM191B	11.7887	5.03555	2.34109	6	9	84.5744	63.9431
chr11	126423493	127003460	11q24.2	KIRREL3	11.127	4.75481	2.34016	11	14	120.99	132.749
chr12	98515573	98550379	12q23.1	TMPO	99.2876	42.4353	2.33974	11	14	151.447	154.772
chr1	186671812	186680427	1q31.1	PTGS2	403.184	172.568	2.33637	11	14	122.15	201.349
chr8	21690403	21789296	8p21.3	GFRA2	5.18392	2.2189	2.33626	11	14	121.538	88.9519
chr11	62686402	62689899	11q12.3	LRRN4CL	77.3421	33.1127	2.33573	11	14	189.447	147.118
chr1	24899511	24965158	1p36.11	RUNX3	38.9244	16.6828	2.3332	11	14	133.703	93.562
chr2	174326027	174330643	2q31.1	LINC01305	18.1943	7.81051	2.32946	5	5	47.7412	32.8712
chr7	142791694	142793141	7q34	TRBC1	8.1157	3.48693	2.32746	5	5	48.7917	65.856
chr2	24793115	24822376	2p23.3	CENPO	17.8203	7.65709	2.32729	11	14	129.578	97.4114
chr6	26196784	26199293	6p22.2	HIST1H3D	10.6163	4.56168	2.32727	11	14	39.7321	47.2906
chr14	103121175	103137439	14q32.32	TNFAIP2	9.80559	4.2235	2.32167	11	14	70.7854	57.7696
chr9	5450503	5470567	9p24.1	CD274	27.8026	11.9817	2.32042	11	14	119.252	145.797
chr1	156706328	156713189	N/A	Hs.213122	9.19337	3.96214	2.32031	6	9	62.943	49.7487
chr11	8684227	8684356	11p15.4	SNORA3A	8.77436	3.78568	2.31778	6	9	63.2424	37.8346
chr17	41249687	41250653	17q21.2	KRTAP9-4	13.034	5.62382	2.31765	11	14	123.947	94.4441
chr4	142023160	142846535	4q31.21	INPP4B	55.2687	23.8475	2.31759	11	14	126.629	131.397
chr5	169583634	169604778	5q35.1	SPDL1	277.252	119.719	2.31585	11	14	98.1583	93.8772
chr16	29900392	29919860	16p11.2	ASPHD1	18.6448	8.0575	2.31397	11	14	98.2274	115.396
chrX	2751108	2816500	Xp22.33	XG	27.0966	11.7121	2.31355	11	14	216.717	168.394
chr15	63321378	63382166	15q22.2	CA12	193.794	83.8402	2.31147	11	14	122.016	112.667
chr15	32615144	32639949	15q13.3	ARHGAP11A	7.03742	3.04868	2.30835	11	14	127.357	59.2109
chr7	143477873	143478796	7q35	TAS2R41	10.4619	4.53381	2.30752	11	14	97.8284	103.041
chr2	43637300	43767987	2p21	PLEKHH2	9.45641	4.10042	2.30621	11	14	114.64	112.966
chr4	127880861	127899224	4q28.1	PLK4	32.4976	14.1001	2.30478	11	14	69.4143	77.3412
chr4	103105806	103198409	4q24	CENPE	46.1812	20.0379	2.3047	11	14	107.443	76.2323
chr20	2652777	2652842	20p13	MIR1292	26.129	11.3378	2.30458	11	14	110.286	118.526
chr7	149776042	149833965	7q36.1	SSPO	8.29606	3.607	2.29999	11	14	84.7928	57.9651
chr10	99329099	99394330	10q24.2	CNNM1	8.77178	3.81712	2.29801	11	14	59.7466	66.1483
chr9	69099907	69255208	9q21.11	TJP2	19.6359	8.55668	2.29481	11	14	218.145	172.655
chr12	41074057	41074987	N/A	Hs.197082	1.79694	0.78336	2.29389	5	5	34.5608	93.1234
chr15	49369408	49370193	N/A	Hs.665297	1.74491	0.761935	2.2901	5	5	50.8301	156.152
chr1	202331657	202341966	1q32.1	UBE2T	123.803	54.1012	2.28837	11	14	63.4752	33.6069
chr7	27153716	27156677	7p15.2	HOXA7	17.1258	7.49208	2.28585	11	14	94.6888	111.507
chr4	173588218	173589252	N/A	Hs.660491	2.44518	1.06993	2.28536	5	5	64.5268	11.3599
chr21	36116799	36117807	N/A	Hs.434909	1.59477	0.698304	2.28378	5	5	60.9888	59.5718
chr7	141002399	141003886	N/A	Hs.368071	5.36775	2.35107	2.28311	5	5	15.4015	10.7127
chrX	102153707	102156014	Xq22.1	BEX5	10.6512	4.66747	2.282	11	14	102.687	67.5528
chr13	112894378	113099739	13q34	MCF2L	5.11753	2.2428	2.28176	11	14	97.058	60.4672
chr5	134114703	134148229	5q31.1	TCF7	13.6722	6.00094	2.27834	11	14	334.251	345.547
chr22	23762522	23765863	22q11.23	C22orf15	5.71693	2.51238	2.2755	11	14	96.5834	59.4741
chr9	470294	746106	9p24.3	KANK1	107.431	47.2485	2.27374	11	14	161.644	167.357
chr14	51847131	51969800	14q22.1	GNG2	78.187	34.3929	2.27335	11	14	137.81	157.787
chr2	238846566	238847679	2q37.3	LOC100287387	28.9186	12.7253	2.27253	5	5	57.4058	67.1569
chr7	146149351	146149891	N/A	Hs.663099	3.83834	1.68994	2.27128	5	5	23.213	41.4516
chr1	211257809	211259188	N/A	Hs.130178	8.16738	3.59745	2.27033	6	9	59.1735	35.0148
chrX	1336575	1382689	Xp22.33 and Yp11.2	IL3RA	3.56437	1.57056	2.26949	11	14	112.058	36.0013
chr2	64299871	64344064	2p14	LOC105374768	2.97985	1.31301	2.26949	5	5	33.602	39.9304
chr2	190408355	190502315	2q32.2	MFSD6	77.7101	34.2446	2.26926	11	14	78.4924	96.4598
chr13	20689269	20689864	N/A	Hs.713116	3.06915	1.35296	2.26847	5	5	66.4634	34.327
chr21	21746985	21797415	21q21.1	LINC01425	2.34877	1.03555	2.26812	5	5	59.7043	91.6772
chr12	8645943	8662888	12p13.31	MFAP5	1452.53	640.762	2.26688	11	14	49.3961	85.9028
chr3	44861888	44861981	3p21.31	MIR564	10.7336	4.73575	2.26651	6	9	49.3655	57.6577
chr21	34073523	34106262	21q22.11	SLC5A3	350.603	154.757	2.2655	11	14	143.459	164.163
chr6	32190766	32195523	6p21.32	GPSM3	17.3454	7.66415	2.26319	11	14	106.55	73.5028
chr13	29579378	29582975	N/A	Hs.661985	3.59878	1.59268	2.25958	5	5	128.48	36.6464
chr4	119799106	119804515	4q26	LINC01365	4.14054	1.83274	2.25921	5	5	58.1412	32.3809
chr5	54866521	54867061	N/A	Hs.59806	4.92353	2.18009	2.25841	5	5	75.7327	12.4002
chr10	101223650	101224190	N/A	Hs.576601	7.9063	3.50456	2.256	6	9	53.6244	34.8013
chrX	155382115	155383230	Xq28	F8A2	6.71035	2.97464	2.25585	6	9	83.2348	58.5046
chr1	212856604	212858138	1q32.3	FLVCR1-AS1	21.0643	9.34611	2.2538	11	14	53.2984	80.0695
chr1	47250139	47314787	1p33	STIL	76.3021	33.8726	2.25262	11	14	44.1053	34.4294
chr15	43826914	43868419	15q15.3	WDR76	16.3983	7.28006	2.2525	11	14	69.7846	38.898
chr2	204891782	204892281	N/A	Hs.685031	1.97318	0.8765	2.2512	5	5	84.591	98.8101
chr21	38805307	38824955	21q22.2	ETS2	102.832	45.688	2.25074	11	14	74.6887	76.4535
chr11	114256001	114256770	N/A	Hs.147375	2.74758	1.22182	2.24876	5	5	38.2893	45.3138
chr11	83185512	83187141	N/A	Hs.595343	2.45859	1.09333	2.24872	5	5	42.4118	53.9825
chr12	49346917	49353684	12q13.12	DNAJC22	6.56943	2.92212	2.24817	11	14	72.5944	63.6059
chr7	74231502	74254458	7q11.23	RFC2	51.1743	22.7654	2.2479	11	14	98.6342	65.173
chr1	84643707	84690757	1p22.3	SSX2IP	70.398	31.3365	2.24652	11	14	66.0158	106.169
chr19	4402596	4448322	19p13.3	CHAF1A	19.3043	8.59502	2.24599	11	14	101.931	115.628
chr1	23845077	23868369	1p36.11	FUCA1	80.0776	35.6946	2.24341	11	14	85.4665	82.2426
chr3	71536590	71537371	N/A	Hs.660949	3.39223	1.51233	2.24305	5	5	48.8085	19.3378
chr7	121325367	121341104	7q31.31	WNT16	9.49777	4.23517	2.24259	11	14	157.929	134.387
chr5	169861153	169862083	N/A	Hs.734907	150.786	67.2426	2.24241	5	5	40.0999	132.93
chr15	66502811	66502910	15q22.31	SNORD16	14.6149	6.52963	2.23824	6	9	54.1166	90.374
chr6	129576145	129710225	6q22.33	ARHGAP18	82.9684	37.0844	2.23728	11	14	97.445	104.552
chr6	31739948	31764850	6p21.33	MSH5-SAPCD1	12.5225	5.60789	2.23302	5	5	20.5289	26.0494
chr1	77281908	77559969	1p31.1	AK5	112.908	50.5756	2.23246	11	14	126.388	142.365
chr11	58526871	58578239	11q12.1	LPXN	344.983	154.601	2.23144	11	14	124.381	98.7266
chr1	38862490	38873378	1p34.3	MYCBP	40.4322	18.1257	2.23065	11	14	113.551	130.503
chr9	136994608	136997929	9q34.3	CLIC3	77.1551	34.5964	2.23015	11	14	70.3785	43.7171
chr5	126360096	126494377	5q23.2	GRAMD2B	474.364	212.796	2.22919	11	14	98.891	68.5659
chr8	47960203	47978160	8q11.21	MCM4	76.7341	34.4315	2.2286	11	14	84.1681	78.1304
chr17	16863775	17014993	N/A	Hs.382105	2.42948	1.0902	2.22847	5	5	47.5515	39.4831
chr17	42101404	42112733	17q21.2	DHX58	16.372	7.3477	2.22818	11	14	93.0836	105.062
chr21	36069924	36073177	21q22.12	CBR1	125.794	56.46	2.22803	11	14	67.6469	71.4682
chr17	12767471	12768952	N/A	Hs.462257	14.3849	6.45863	2.22723	6	9	61.3114	31.552
chr1	229453920	229454378	N/A	Hs.682239	2.71021	1.21832	2.22454	5	5	46.6905	12.5535
chr21	32244759	32283954	21q22.11	MIS18A	63.5858	28.6353	2.22054	11	14	82.2033	73.6398
chr6	43845750	43852504	6p21.1	LINC02537	2.73518	1.23288	2.21852	5	5	75.6551	38.7583
chr2	214725645	214809711	2q35	BARD1	37.0526	16.7047	2.21809	11	14	53.4149	67.268
chr3	189956728	190122437	3q28	P3H2	150.509	67.8758	2.21742	11	14	94.9415	85.2835
chr1	109483904	109492804	1p13.3	ATXN7L2	39.4547	17.8045	2.216	11	14	120.217	87.2709
chr8	7955013	8008755	8p23.1	FAM66E	6.29145	2.8412	2.21436	6	9	35.9689	30.4536
chr1	25884186	25906877	1p36.11	STMN1	55.1848	24.9266	2.21389	11	14	206.597	196.01
chr11	95133610	95137292	N/A	Hs.44811	11.9663	5.40866	2.21243	6	9	47.927	59.2636
chr1	78229599	78369464	1p31.1	MGC27382	7.4374	3.3617	2.21239	11	14	95.392	75.2221
chr11	124697770	124698312	N/A	Hs.668554	17.0035	7.68612	2.21224	5	5	27.1417	76.8384
chr5	160347558	160370656	5q33.3	C1QTNF2	10.8588	4.91037	2.21139	11	14	60.0365	51.4056
chr1	145959441	145964582	1q21.1	ANKRD34A	38.9055	17.6155	2.2086	11	14	71.6034	59.3899
chr3	132597237	132602644	3q22.1	ACKR4	62.2396	28.1946	2.2075	11	14	134.575	192.749
chr2	9103428	9105114	N/A	Hs.639791	7.73011	3.51331	2.20024	6	9	78.4911	26.6706
chr6	27132316	27132796	6p22.1	HIST1H2BJ	11.959	5.44775	2.19522	11	14	75.3646	66.5571
chr19	46610040	46625118	19q13.32	PTGIR	12.6104	5.7497	2.19322	11	14	87.0843	69.365
chr16	10528422	10580716	16p13.13	EMP2	64.6331	29.4845	2.19211	11	14	98.904	144.69
chr8	67343834	67491868	8q13.2	LOC102724708	2.49577	1.13929	2.19065	5	5	16.8144	72.5766
chr9	70043519	70226972	9q21.12	MAMDC2	127.6	58.3142	2.18814	11	14	85.8087	80.6085
chr15	89575587	89628023	15q26.1	TICRR	7.2584	3.31826	2.18741	11	14	62.5635	73.5088
chr5	141181690	141186221	5q31.3	PCDHB16	11.8341	5.41163	2.18679	11	14	67.1848	61.191
chr10	26438324	26567879	10p12.1	APBB1IP	46.7204	21.3718	2.18608	11	14	157.432	122.759
chr13	73054976	73077542	13q22.1	KLF5	46.5053	21.2872	2.18466	11	14	82.922	60.521
chr17	41046541	41047316	17q21.2	KRTAP2-1	6.05091	2.77397	2.18132	11	14	146.398	92.0485
chr2	118599783	118602966	2q14.2	LOC101927709	1.235	0.566215	2.18115	5	5	89.7417	89.5674
chr8	119062942	119068782	8q24.12	LOC101927513	5.17273	2.3729	2.17992	5	5	70.1249	53.9337
chr18	57646426	57803828	18q21.31	ATP8B1	170.209	78.0912	2.17962	11	14	105.919	132.426
chr1	31359611	31373618	1p35.2	FABP3	15.5362	7.13613	2.17712	11	14	139.411	122.364
chr16	71758402	71758487	16q22.2	SNORD71	5.27662	2.42584	2.17517	6	9	125.096	43.4794
chr12	118116725	118135970	12q24.23	LOC101928274	33.6506	15.4966	2.17148	5	5	39.4113	40.0744
chr5	60596912	60700166	5q12.1	DEPDC1B	16.2412	7.48566	2.16964	11	14	105.116	56.7135
chr6	17281508	17293875	6p22.3	RBM24	79.4914	36.6572	2.16851	11	14	79.5006	100.891
chr7	95407150	95408047	N/A	Hs.660179	11.3262	5.22326	2.16841	5	5	25.0141	31.3576
chr22	46053846	46058522	22q13.31	PRR34-AS1	118.064	54.469	2.16755	5	5	39.8185	32.4494
chr5	69189548	69210357	5q13.2	CENPH	25.5055	11.7674	2.16748	11	14	106.927	77.991
chr16	56669814	56671129	16q13	MT1H	142.051	65.5827	2.16598	11	14	164.034	281.3
chr1	15722383	15724024	N/A	Hs.661626	5.89285	2.72092	2.16576	5	5	81.8495	58.7707
chr12	27332854	27425813	12p11.23	ARNTL2	25.9974	12.0066	2.16525	11	14	106.541	120.472
chr5	76615482	76623434	5q13.3	F2RL2	199.429	92.144	2.16432	11	14	105.296	174.811
chr21	36380145	36416827	21q22.12-q22.13	CHAF1B	31.3922	14.5255	2.16117	11	14	25.9854	43.9022
chr3	24099974	24103247	3p24.2	LINC00691	2.20594	1.02105	2.16047	5	5	49.9588	104.529
chr9	98072014	98119418	9q22.33	TRIM14	9.12954	4.22588	2.16039	11	14	172.279	140.052
chr2	130836916	131047253	2q21.1	ARHGEF4	9.67491	4.47949	2.15982	11	14	136.359	130.38
chrX	1397025	1399412	Xp22.33 and Yp11.2	LINC00106	7.39348	3.42782	2.1569	5	5	35.793	30.5392
chr1	208022242	208244384	1q32.2	PLXNA2	10.6472	4.9403	2.15516	11	14	81.1866	71.4978
chr8	9171487	9172303	N/A	Hs.156398	1.46717	0.681642	2.15241	5	5	66.4348	62.5603
chr15	76336724	76342476	15q24.3	ISL2	26.4411	12.2869	2.15198	11	14	105.096	88.8375
chr12	49322135	49331733	12q13.12	TROAP	29.0933	13.5231	2.15137	11	14	60.2313	46.6165
chr11	64746389	64760715	11q13.1	PYGM	4.41663	2.05318	2.15112	11	14	93.5144	39.4753
chr1	5852042	5884319	N/A	Hs.143963	4.71543	2.19262	2.15059	5	5	50.4449	52.942
chr16	66841432	66853448	N/A	Hs.659799	1.90102	0.884552	2.14913	5	5	43.3116	27.08
chr8	144745070	144747372	N/A	Hs.669051	10.3985	4.84051	2.14821	5	5	47.8038	47.6797
chr1	52880087	52881730	N/A	Hs.105268	2.84506	1.32513	2.14701	5	5	63.4009	68.3891
chr6	70213961	70215061	N/A	Hs.596219	2.96613	1.3817	2.14673	5	5	31.2131	31.2747
chr20	13849188	13995333	20p12.1	SEL1L2	9.29327	4.32969	2.1464	11	14	103.885	71.6222
chr16	70156340	70173448	16q22.1	LOC400541	2.36961	1.10415	2.14609	5	5	38.6445	25.6358
chr17	50055968	50090485	17q21.33	ITGA3	110.524	51.5215	2.1452	11	14	103.955	102.299
chr2	227979954	228181999	2q36.3	SPHKAP	2.86899	1.33746	2.1451	11	14	97.9054	35.6146
chr6	47170225	47170819	N/A	Hs.403213	11.5474	5.38516	2.14429	6	9	44.2608	43.3887
chr19	42924132	42937178	19q13.31	PSG7	17.429	8.13743	2.14183	11	14	249.078	84.6726
chr7	148807372	148884662	7q36.1	EZH2	31.6314	14.7848	2.13945	11	14	125.499	89.6191
chr8	66922474	66922549	8q13.1	SNORD87	7.88422	3.68683	2.13848	6	9	87.4089	65.3878
chrX	153802166	153830567	Xq28	PDZD4	5.7139	2.67507	2.13598	11	14	86.1125	40.743
chr11	6926423	6958047	11p15.4	ZNF215	13.8028	6.46295	2.13568	11	14	110.739	86.9837
chr8	42255320	42270961	8p11.21	LOC101929897	12.3053	5.76376	2.13494	5	5	58.6091	60.6689
chr14	32075419	32076699	14q12	ARHGAP5-AS1	15.2847	7.16554	2.13308	11	14	35.5825	67.9643
chr17	143332	146527	N/A	Hs.113418	2.23808	1.04992	2.13167	5	5	39.2887	52.4005
chr6	29555612	29559925	6p22.1	UBD	5.61612	2.6352	2.13119	11	14	100.639	59.5511
chr11	120111286	120138179	11q23.3	TRIM29	7.26485	3.41162	2.12944	11	14	104.826	76.966
chr1	43991247	43996528	1p34.1	CCDC24	20.0439	9.41789	2.12828	11	14	86.8942	92.8385
chr3	128507835	128510595	3q21.3	LOC90246	3.69332	1.74042	2.12208	5	5	84.3078	48.5498
chr12	61708248	62192839	12q14.1	FAM19A2	7.24817	3.42217	2.118	11	14	83.5296	92.0505
chrX	15825946	15827020	N/A	Hs.720688	127.693	60.3209	2.1169	5	5	49.21	29.0325
chr4	153344649	153415097	4q31.3	MND1	15.8781	7.51117	2.11393	11	14	80.4214	71.8223
chr5	177959807	177960375	N/A	Hs.348792	2.715	1.28571	2.11168	5	5	26.2326	59.2456
chr19	3178738	3180332	19p13.3	S1PR4	14.3262	6.78615	2.11109	11	14	80.1598	57.0975
chr4	121127161	121227609	4q27	TNIP3	3.92867	1.86367	2.10803	11	14	75.4143	72.1823
chr1	55880096	55880342	N/A	Hs.538083	8.34994	3.96212	2.10744	6	9	77.8373	51.8964
chr7	155641916	155644406	7q36.3	LOC100506302	6.04565	2.8693	2.10701	5	5	49.6059	60.8865
chr5	93583337	93594613	5q15	NR2F1	167.224	79.4583	2.10455	11	14	86.1976	79.4691
chr15	64360962	64361345	N/A	Hs.678735	11.4465	5.44176	2.10345	5	5	29.4345	47.6312
chr1	3312741	3313196	N/A	Hs.599848	4.65698	2.21496	2.10251	5	5	33.7283	51.6764
chr3	72051632	72052377	N/A	Hs.543097	6.69353	3.18478	2.10173	6	9	87.943	34.2672
chr5	160251652	160339592	5q33.3	CCNJL	7.95668	3.78627	2.10145	11	14	37.9094	43.9854
chr16	4185103	4185328	N/A	Hs.560457	5.08511	2.42047	2.10088	6	9	52.1069	22.5382
chr12	6199844	6238271	12p13.31	CD9	101.759	48.4461	2.10045	11	14	138.407	158.11
chr9	88066435	88077900	9q22.1	LOC102724156	3.57007	1.69976	2.10034	5	5	69.7454	37.4457
chr10	68282660	68332958	10q21.3	PBLD	18.3627	8.74399	2.10004	11	14	135.41	124.008
chr2	33436348	33564731	2p22.3	RASGRP3	5.44767	2.59514	2.09918	11	14	93.7119	122.281
chr11	119093874	119095467	11q23.3	H2AFX	147.996	70.5203	2.09862	11	14	161.408	148.939
chr17	7259903	7263193	17p13.1	CLDN7	8.31291	3.96132	2.09852	11	14	114.033	64.1487
chr19	14381144	14408725	19p13.12	ADGRE5	175.084	83.4644	2.09771	11	14	115.88	112.295
chr10	126290495	126291584	N/A	Hs.656932	6.46676	3.08327	2.09737	5	5	78.1985	31.885
chr3	102266450	102324894	N/A	Hs.638067	6.06705	2.89285	2.09726	6	9	72.9866	12.7462
chr11	123358299	123627771	11q24.1	GRAMD1B	23.4107	11.1718	2.09553	11	14	63.614	119.82
chr1	78620382	78646145	1p31.1	IFI44L	15.9918	7.63159	2.09547	11	14	108.191	80.6815
chr5	139448554	139462743	5q31.2	ECSCR	6.98113	3.33303	2.09453	11	14	90.1352	62.1295
chr6	27890315	27890792	6p22.1	HIST1H3J	5.18188	2.47448	2.09413	6	9	37.7594	30.8372
chr2	95540779	95541263	N/A	Hs.389855	14.8969	7.11996	2.09227	5	5	34.1085	22.9314
chr3	44121334	44122670	N/A	Hs.444290	21.9545	10.5046	2.09	5	5	46.2322	46.6191
chr17	34270216	34272242	17q12	CCL7	9.9582	4.76485	2.08993	11	14	117.224	71.3023
chr2	3453134	3453934	N/A	Hs.661278	3.2424	1.5523	2.08878	5	5	50.0249	18.27
chr20	36996349	37096215	20q11.23	RBL1	8.24189	3.94746	2.0879	11	14	103.098	79.2361
chr9	137605640	137615360	9q34.3	ARRDC1	9.25909	4.43595	2.08728	11	14	102.922	108.838
chr3	8748579	8769614	3p25.3	OXTR	1507.7	722.469	2.08687	11	14	71.4385	47.1121
chr11	123431173	123435715	11q24.1	LOC100128242	5.4246	2.60112	2.08548	6	9	73.8792	51.6029
chr19	4903080	4962154	19p13.3	UHRF1	222.935	106.987	2.08376	11	14	97.6621	94.0382
chr12	43718991	43724810	N/A	Hs.23554	22.2189	10.6696	2.08246	5	5	99.5867	91.0911
chr7	36781007	36782791	N/A	Hs.147593	2.20276	1.05872	2.08059	5	5	49.549	64.7534
chr3	160399304	160434962	3q25.33	SMC4	187.349	90.232	2.0763	11	14	125.262	114.776
chr16	2460111	2464963	16p13.3	TEDC2	7.12244	3.4304	2.07627	11	14	33.3401	46.5894
chr11	65061009	65084143	11q13.1	CDCA5	70.6686	34.0475	2.07559	11	14	19.7823	49.9891
chr12	53973126	53976419	12q13.13	HOXC11	16.8488	8.12411	2.07393	11	14	94.1286	81.6364
chr7	130904764	130908510	N/A	Hs.658407	53.1524	25.6293	2.07389	11	14	78.6005	43.9515
chr19	23214988	23216084	N/A	Hs.28360	19.4899	9.40208	2.07293	5	5	29.6615	35.7424
chr15	66334976	66386787	15q22.31	TIPIN	57.9734	28.0181	2.06915	11	14	78.5032	99.418
chr12	72087288	72666662	12q21.1	TRHDE	78.003	37.8076	2.06316	11	14	122.18	259.915
chr14	21200079	21206900	14q11.2	LINC00641	2.37158	1.14978	2.06264	5	5	64.14	72.2964
chr19	18650044	18650629	N/A	Hs.664673	3.81581	1.85058	2.06195	5	5	135.937	7.77101
chr7	116499601	116508541	7q31.2	CAV2	731.877	355.058	2.06129	11	14	87.5947	127.995
chr7	18086942	19003745	7p21.1	HDAC9	11.626	5.64208	2.06059	11	14	206.43	210.274
chr1	27666061	27672213	1p35.3	IFI6	529.929	257.251	2.05997	11	14	72.0456	80.5924
chr2	156435290	156586403	2q24.1	GPD2	60.6968	29.5056	2.05713	11	14	162.011	187.997
chr1	85062298	85133138	1p22.3	WDR63	16.5999	8.0721	2.05645	11	14	80.0296	47.437
chr20	63400208	63472677	20q13.33	KCNQ2	9.57467	4.66225	2.05366	11	14	192.177	94.7144
chr2	176611436	176612249	N/A	Hs.98838	5.89741	2.87447	2.05165	5	5	58.3114	53.9513
chr22	28461437	28461993	N/A	Hs.676664	1.73037	0.84353	2.05134	5	5	48.0011	95.5403
chr21	26836287	26845409	21q21.3	ADAMTS1	1132.72	552.203	2.05128	11	14	59.181	79.7987
chr17	70169535	70180044	17q24.3	KCNJ2	37.197	18.1339	2.05124	11	14	57.6176	91.8978
chr3	52287558	52295256	3p21.2	GLYCTK	7.93557	3.87189	2.04954	11	14	66.9464	38.9542
chr10	123745636	123944094	10q26.13	CPXM2	236.494	115.413	2.0491	11	14	164.87	106.477
chr13	110523066	110561737	13q34	RAB20	6.80954	3.32456	2.04825	11	14	145.957	103.647
chr4	1166932	1208962	4p16.3	SPON2	272.548	133.145	2.04699	11	14	153.589	103.427
chr15	40354359	40378755	15q15.1	DISP2	14.5344	7.10287	2.04627	11	14	79.7358	137.874
chr11	67391952	67398412	11q13.2	RAD9A	15.352	7.50748	2.0449	11	14	52.2702	55.48
chr17	49932958	49933099	N/A	Hs.565029	4.54797	2.22617	2.04296	6	9	58.9806	50.3073
chr2	183214318	183215416	N/A	Hs.197064	5.24706	2.56921	2.04229	6	9	87.4855	28.0853
chr13	32315480	32399672	13q13.1	BRCA2	6.62542	3.24734	2.04026	11	14	104.327	89.0588
chr8	53851808	53959304	8q11.23	RGS20	14.6222	7.16917	2.03959	11	14	163.68	131.021
chr3	170130417	170131266	N/A	Hs.659426	1.956	0.959959	2.03759	5	5	44.5563	67.4584
chr1	89615810	89719535	1p22.2	LRRC8C	21.9252	10.7618	2.03732	11	14	83.4838	124.072
chr5	119312297	119312759	N/A	Hs.271955	2.59106	1.27188	2.03718	5	5	70.9223	28.4577
chr19	41193207	41207539	19q13.2	CYP2S1	3.6781	1.80571	2.03693	11	14	80.7277	77.8227
chr3	141663199	141721074	3q23	LOC646730	3.5952	1.76551	2.03635	6	9	61.29	31.218
chr1	154336041	154336441	N/A	Hs.609538	2.66334	1.30903	2.03458	5	5	36.0339	64.539
chr7	50437327	50450390	7p12.2	FIGNL1	40.452	19.8857	2.03422	11	14	115.947	97.9776
chr9	136512160	136512741	N/A	Hs.609168	5.05575	2.48669	2.03313	5	5	76.4345	56.6861
chr1	85728507	86156987	1p22.3	COL24A1	12.0401	5.92267	2.03288	11	14	108.202	70.4369
chr19	1782070	1812276	19p13.3	ATP8B3	4.17092	2.05222	2.03239	11	14	145.069	76.9191
chr18	6729718	6915716	18p11.31	ARHGAP28	42.9731	21.1565	2.0312	11	14	126.921	151.596
chr8	128187125	128188595	N/A	Hs.103320	9.27257	4.56615	2.03072	6	9	57.5967	28.7501
chr5	141100242	141103827	5q31.3	PCDHB3	10.297	5.07076	2.03065	11	14	97.957	91.5031
chr2	173238689	173239323	N/A	Hs.663335	2.97971	1.46759	2.03034	5	5	78.3413	43.2507
chr17	15051355	15052276	17p12	LOC101928475	2.30408	1.13502	2.02999	5	5	39.2845	46.1333
chr3	134776089	135260467	3q22.2	EPHB1	7.24713	3.57423	2.02761	11	14	94.0003	97.3928
chr19	4770670	4770779	19p13.3	MIR7-3	3.04998	1.50428	2.02754	6	9	82.3132	21.2156
chr18	21660605	21661117	N/A	Hs.613865	3.18079	1.56944	2.0267	5	5	29.2821	40.641
chr7	5316296	5319557	N/A	Hs.735548	8.34996	4.12174	2.02583	5	5	14.8762	65.1032
chr12	31073574	31104799	12p11.21	DDX11	14.8718	7.35395	2.02229	11	14	82.9562	82.6254
chr6	169602265	169625096	N/A	Hs.671213	5.04707	2.4961	2.02198	5	5	25.247	34.8098
chr4	1211200	1211940	N/A	Hs.594321	173.48	85.8388	2.021	5	5	36.3476	101.151
chr6	149916878	149926323	6q25.1	RAET1G	7.33929	3.63189	2.02079	6	9	109.488	62.5911
chr16	84294706	84329851	16q24.1	WFDC1	345.206	170.893	2.02001	11	14	63.401	207.583
chr22	25058379	25059028	N/A	Hs.648268	2.09548	1.03756	2.01962	5	5	65.8264	57.6392
chr17	16440036	16440106	17p11.2	SNORD49A	5.86933	2.91069	2.01647	6	9	55.6535	25.3937
chr7	20329819	20415759	7p21.1	ITGB8	17.4501	8.6552	2.01614	11	14	257.001	215.762
chr1	234709257	234720711	N/A	Hs.568733	6.36148	3.15656	2.01532	6	9	60.2014	36.5444
chr21	29024254	29024890	N/A	Hs.597622	4.22491	2.09688	2.01486	5	5	70.2644	53.5445
chr22	22871539	22872035	22q11.22	IGLV4-3	5.88929	2.92321	2.01467	5	5	41.3526	32.2607
chr10	67921899	68075348	10q21.3	HERC4	187.851	93.2526	2.01443	11	14	118.363	109.48
chr15	67106365	67107158	N/A	Hs.658524	6.95553	3.45466	2.01338	5	5	30.4228	40.4601
chr15	82744250	82750478	N/A	Hs.432479	2.85623	1.41923	2.01252	5	5	32.7788	25.2246
chr2	169733846	169751886	2q31.1	KLHL23	7.53984	3.74739	2.01202	11	14	135.691	98.0872
chr1	32247217	32248860	1p35.2	FAM167B	7.80699	3.88057	2.01182	11	14	65.41	74.2794
chrX	72204657	72239008	Xq13.1	ERCC6L	19.3038	9.60087	2.01062	11	14	97.0921	61.1052
chr2	173354017	173368992	2q31.1	CDCA7	55.6124	27.6619	2.01043	11	14	124.84	109.169
chr21	41167801	41282534	21q22.2-q22.3	BACE2	191.798	95.4124	2.01021	11	14	50.6491	52.75
chr1	169112173	169112773	N/A	Hs.657512	3.03017	1.50757	2.00997	5	5	60.6104	42.8055
chr3	171058414	171460408	3q26.2-q26.31	TNIK	25.8875	12.8963	2.00737	11	14	91.5919	105.468
chr4	127781821	127834073	4q28.1	HSPA4L	15.5004	7.72333	2.00696	11	14	48.5795	54.8614
chr3	186930343	187078553	3q27.3	ST6GAL1	14.9956	7.47683	2.0056	11	14	170.158	161.915
chr8	66493256	66518524	8q13.1	C8orf46	3.6813	1.83655	2.00446	11	14	72.2339	66.3121
chr1	112517444	112620838	1p13.2	ST7L	17.3384	8.65108	2.00418	11	14	75.2906	78.6055
chr11	6362811	6365265	N/A	Hs.586725	2.00099	0.998491	2.00402	5	5	72.5816	32.5026
chr2	218270392	218346793	2q35	PNKD	61.9217	30.9117	2.00318	11	14	126.775	103.655
chr2	40112146	40512452	2p22.1	SLC8A1	32.9783	16.4696	2.00237	11	14	139.349	155.218
chr6	26055740	26056471	6p22.2	HIST1H1C	220.049	109.94	2.00153	11	14	47.2442	36.3322
chr13	28300346	28495128	13q12.3	FLT1	8.73961	4.36803	2.00081	11	14	108.165	105.686
chr6	26183796	26184230	6p22.2	HIST1H2BE	45.0983	22.5569	1.99931	11	14	79.133	121.414
chr19	41531286	41532174	N/A	Hs.739063	6.59219	3.29775	1.99899	6	9	38.6264	35.2283
chr4	41686930	41699000	N/A	Hs.705695	4.09646	2.04976	1.99851	5	5	49.0459	35.7773
chr19	35641175	35644871	19q13.12	ETV2	9.34014	4.67382	1.9984	11	14	87.4	42.1179
chr1	158020010	158020679	N/A	Hs.585433	5.25972	2.63244	1.99805	5	5	77.1001	103.498
chr2	61145068	61164830	2p15	C2orf74	95.1894	47.6501	1.99768	5	5	24.8323	32.4022
chr11	18704621	18705746	N/A	Hs.601116	3.88152	1.94351	1.99717	5	5	45.5392	34.0352
chr8	81732453	81759515	8q21.13	CHMP4C	4.40264	2.20466	1.99697	11	14	59.1727	49.7535
chr11	82901695	82934659	11q14.1	DDIAS	32.1106	16.0801	1.99692	11	14	58.3013	58.7558
chr3	10247830	10249422	N/A	Hs.611748	9.77924	4.90385	1.9942	5	5	54.1237	47.9324
chr3	9986893	10007004	3p25.3	EMC3-AS1	4.66959	2.34188	1.99395	5	5	38.096	57.5086
chr12	12111005	12111688	12p13.2	LOC100506248	1483.46	744.158	1.99348	5	5	50.8497	65.8722
chr17	45850424	45850693	N/A	Hs.554608	11.8454	5.94353	1.993	6	9	61.4265	53.7788
chr1	248455287	248636771	N/A	Hs.434946	2.65247	1.3311	1.99268	5	5	76.0326	78.4343
chr1	35720465	35769985	1p34.3	CLSPN	7.18369	3.60678	1.99172	11	14	104.649	93.0381
chr19	37909387	37909989	N/A	Hs.661605	6.90544	3.46897	1.99063	5	5	39.3188	70.1576
chr17	43044295	43125483	17q21.31	BRCA1	18.3721	9.23073	1.99032	11	14	113.184	84.8694
chr11	46171955	46177106	11p11.2	LOC101928894	4.79419	2.40875	1.99032	5	5	19.9316	43.9697
chr22	21467170	21469935	22q11.21	TMEM191C	4.16101	2.09147	1.98952	6	9	103.6	47.4475
chrX	48058178	48071658	Xp11.23	ZNF630	8.39282	4.21911	1.98924	11	14	55.7862	97.5642
chr3	108387456	108388159	N/A	Hs.225968	2.28494	1.14909	1.98848	5	5	22.6705	75.422
chr16	82773319	82829638	16q23.3	LOC101928446	3.60475	1.81358	1.98764	5	5	49.1411	40.759
chr4	26583924	26858919	4p15.2	TBC1D19	177.195	89.1537	1.98753	11	14	38.4908	38.0038
chr14	91126426	91126552	14q32.11	SNORA11B	3.24733	1.63444	1.98682	6	9	50.3916	13.4531
chr6	137866317	137883314	6q23.3	TNFAIP3	52.7204	26.5485	1.98581	11	14	76.8016	78.8596
chr19	50466643	50476746	19q13.33	FAM71E1	5.42362	2.73129	1.98574	11	14	112.362	72.5452
chr2	109898432	109968574	2q13	LIMS3-LOC440895	16.7567	8.43926	1.98557	5	5	80.9572	65.416
chr2	87756955	87992819	2p11.2	RGPD2	3.89557	1.96484	1.98264	6	9	87.76	57.2491
chr21	43865160	43987594	21q22.3	AGPAT3	64.1633	32.3638	1.98256	11	14	102.634	125.363
chr6	85667899	85672520	N/A	Hs.661713	1.84196	0.929644	1.98136	5	5	46.3868	67.0067
chr2	105928161	105928433	N/A	Hs.541858	7.44202	3.75709	1.9808	6	9	28.4121	45.4077
chr15	73443158	73560015	15q24.1	REC114	4.92849	2.49054	1.97889	11	14	90.4638	54.3907
chr16	3947609	3950444	16p13.3	LOC102724927	13.4502	6.8012	1.97762	5	5	65.0824	44.6279
chr17	75135243	75154683	17q25.1	JPT1	407.54	206.078	1.9776	11	14	55.3642	63.6495
chr7	36324150	36390125	7p14.2	KIAA0895	10.4634	5.29119	1.97752	11	14	67.664	49.2833
chr12	65602868	65612987	N/A	Hs.569175	9.36073	4.73608	1.97647	6	9	33.8386	48.8481
chr7	77310751	77416429	7q11.23	GSAP	7.3829	3.73736	1.97543	11	14	70.692	71.8101
chr17	17443331	17444283	N/A	Hs.446286	5.95183	3.01452	1.97439	5	5	65.2824	37.6793
chr6	89096879	89165569	6q15	PM20D2	39.874	20.1994	1.97402	11	14	80.2951	75.1644
chr19	17747718	17788568	19p13.11	FCHO1	4.4298	2.24405	1.97402	11	14	105.928	78.4742
chr5	179793985	179796512	5q35.3	LTC4S	5.89287	2.98552	1.97381	11	14	82.4718	80.1082
chr6	26204645	26205021	6p22.2	HIST1H4E	14.6832	7.44016	1.9735	11	14	83.1503	84.8296
chr4	121127160	121127663	N/A	Hs.620070	6.75687	3.42456	1.97306	6	9	42.0768	45.8843
chr8	28698403	28701464	8p21.1	EXTL3-AS1	4.86438	2.46636	1.97229	5	5	58.8893	41.6482
chr9	97853255	97856715	9q22.33	FOXE1	6.13568	3.11123	1.97211	11	14	100.734	99.9645
chr1	2050470	2185395	1p36.33	PRKCZ	10.2565	5.20284	1.97133	11	14	92.7208	109.903
chr1	153561108	153565830	1q21.3	S100A2	23.8834	12.1183	1.97085	11	14	106.175	120.538
chr7	107044728	107161811	7q22.3	PRKAR2B	26.9335	13.6669	1.97071	11	14	99.0833	131.224
chr17	32485281	32491256	17q11.2	CDK5R1	11.4214	5.79857	1.9697	11	14	105.787	87.058
chr18	58044362	58401540	18q21.31	NEDD4L	21.5627	10.9576	1.96784	11	14	85.4848	90.3163
chr3	170864875	170870256	3q26.2	RPL22L1	551.693	280.459	1.96711	11	14	122.774	155.741
chr10	79347464	79355334	10q22.3	PPIF	196.311	99.8015	1.96702	11	14	88.2785	108.634
chr12	76025447	76031776	12q21.2	PHLDA1	286.885	145.894	1.96639	11	14	99.7831	150.817
chr6	44258166	44265788	6p21.1	NFKBIE	15.7756	8.02467	1.96588	11	14	61.2516	46.0624
chr5	142310427	142325055	5q31.3	SPRY4	38.3283	19.5099	1.96456	11	14	138.171	137.204
chr4	99857199	99857685	N/A	Hs.674246	3.37119	1.71668	1.96379	5	5	43.3122	37.2209
chr2	219249711	219254608	2q35	TUBA4A	85.1013	43.4409	1.95901	11	14	76.0299	101.721
chr13	71015141	71168417	13q21.33	LINC00348	2.33162	1.19069	1.9582	5	5	44.5046	42.1528
chr15	90717327	90815462	15q26.1	BLM	10.3173	5.26989	1.95779	11	14	98.4411	113.638
chr7	88796260	88797987	N/A	Hs.556035	2.38943	1.2206	1.95759	5	5	62.9001	56.5658
chr3	49828595	49856584	3p21.31	TRAIP	3.86704	1.97656	1.95645	11	14	85.1245	78.963
chr19	36054881	36111145	19q13.12	WDR62	5.74395	2.93648	1.95606	11	14	99.5424	68.9502
chr15	94970729	94971081	N/A	Hs.540162	5.0941	2.60466	1.95576	6	9	50.9148	34.4835
chr2	73469524	73471441	N/A	Hs.664468	3.58054	1.8311	1.9554	5	5	37.477	27.8929
chr11	86945675	86955398	11q14.2	FZD4	69.9999	35.8047	1.95505	11	14	136.606	97.0576
chr6	13924446	13980009	6p23	RNF182	47.915	24.5147	1.95454	11	14	76.2983	91.9189
chr7	106656765	106661188	7q22.3	CCDC71L	96.3237	49.3258	1.95281	11	14	140.625	136.013
chr17	68035602	68046859	17q24.2	KPNA2	730.408	374.199	1.95192	11	14	95.3685	91.602
chr4	52872630	53366111	4q12	SCFD2	99.4798	50.9653	1.95191	11	14	100.959	149.46
chr3	157259742	157503626	3q25.31-q25.32	VEPH1	16.4177	8.41565	1.95086	11	14	120.786	189.651
chr3	172630645	172711218	3q26.31	NCEH1	121.974	62.5475	1.95011	11	14	54.9942	53.9079
chr6	24774931	24786099	6p22.3	GMNN	189.627	97.3299	1.94829	11	14	73.35	64.0001
chr11	18278670	18322498	11p15.1	HPS5	122.171	62.7205	1.94786	11	14	66.0834	74.7225
chr1	8806458	8808367	N/A	Hs.655814	4.751	2.43956	1.94748	5	5	49.764	38.5783
chr15	40382721	40394288	15q15.1	KNSTRN	73.225	37.6208	1.9464	11	14	117.255	63.2212
chr19	50384291	50418018	19q13.33	POLD1	25.4942	13.1006	1.94604	11	14	85.2347	98.6345
chr16	31179444	31194871	16p11.2	FUS	142.548	73.2615	1.94575	11	14	164.954	161.862
chr8	42151774	42152098	N/A	Hs.308630	4.69059	2.41147	1.94511	5	5	45.2543	34.0163
chr12	78863993	79452008	12q21.2	SYT1	14.1073	7.25533	1.94441	11	14	107.131	319.145
chr11	33350705	33351371	N/A	Hs.671708	3.88976	2.00054	1.94436	5	5	40.7156	41.3054
chr1	93846832	93846911	1p22.1	MIR760	5.23275	2.6923	1.9436	6	9	77.1676	35.3436
chr5	84024810	84025975	N/A	Hs.655847	2.36579	1.21812	1.94217	5	5	83.6256	32.2298
chr4	54227808	54228563	N/A	Hs.445410	2.45095	1.26335	1.94005	5	5	51.0943	38.4209
chr7	54111230	54111651	N/A	Hs.545011	7.74011	3.99167	1.93907	6	9	72.5535	49.1196
chr11	72292425	72434684	11q13.4	CLPB	13.9791	7.20989	1.93888	11	14	122.617	118.229
chr16	861370	863329	N/A	Hs.674814	2.83374	1.46159	1.9388	5	5	57.9915	18.5251
chr11	61203697	61204194	N/A	Hs.715019	2.84863	1.47003	1.9378	5	5	61.8558	51.4874
chr6	159761957	159779112	6q25.3	ACAT2	171.853	88.6963	1.93755	11	14	87.6669	84.2336
chr11	116836117	116855729	11q23.3	APOA1-AS	3.62216	1.8707	1.93626	5	5	36.1639	42.5571
chr19	47019820	47045775	19q13.32	NPAS1	29.5522	15.2639	1.93609	11	14	99.3154	77.9797
chrX	48913182	48919136	Xp11.23	PIM2	20.2377	10.456	1.93551	11	14	74.4206	58.9722
chr5	133111068	133124485	5q31.1	LOC105379178	2.22927	1.15182	1.93543	5	5	74.9578	26.679
chr7	102363861	102380633	7q22.1	LOC100289561	36.8015	19.019	1.93498	5	5	33.8608	21.6144
chr10	69801885	69959148	10q22.1	COL13A1	71.8482	37.1477	1.93412	11	14	75.9554	116.165
chr9	2779833	2780490	N/A	Hs.337087	7.37984	3.81607	1.93389	6	9	87.7109	25.3257
chr3	151549024	151549489	N/A	Hs.436191	2.4669	1.27576	1.93367	5	5	26.2073	20.7397
chr16	78525203	78525862	N/A	Hs.649237	3.10126	1.6041	1.93333	5	5	65.1286	33.9931
chr20	58515379	58619892	20q13.32	APCDD1L-AS1	6.00084	3.10483	1.93274	5	5	122.885	86.7584
chr21	42843075	42879865	21q22.3	WDR4	65.4931	33.9073	1.93154	11	14	121.94	135.848
chr21	31655274	31659555	21q22.11	LOC102724449	3.34161	1.73113	1.93031	5	5	40.5844	37.5266
chr4	780149	781848	4p16.3	LOC100129917	4.08931	2.11858	1.93021	11	14	129.88	27.3391
chr12	27184636	27185254	N/A	Hs.562448	4.55449	2.36164	1.92853	6	9	60.9448	29.3895
chr10	59173933	59174933	N/A	Hs.592518	2.55436	1.32507	1.92771	5	5	71.363	100.597
chr1	211476522	211492917	1q32.3	RD3	3.80564	1.97428	1.92761	11	14	115.856	27.0331
chr4	171589080	171589565	N/A	Hs.566024	4.13611	2.14605	1.92732	6	9	85.835	16.6672
chr17	55325756	55327854	N/A	Hs.552711	3.08436	1.60058	1.92703	5	5	41.4898	44.8205
chr12	113422265	113438277	12q24.13	SDSL	50.0465	25.9711	1.92701	11	14	75.4655	66.9188
chr19	38264458	38292614	19q13.2	SPINT2	37.8359	19.6383	1.92664	11	14	96.7049	83.4529
chr3	52690738	52690830	3p21.1	SNORD19B	5.39869	2.80372	1.92555	6	9	65.4964	48.4281
chr2	176874513	176874761	N/A	Hs.565379	6.0428	3.13984	1.92456	6	9	64.6233	35.9492
chr7	64882493	64937316	7q11.21	ZNF273	5.6586	2.94088	1.92412	11	14	103.55	81.8701
chr12	51391317	51515763	12q13.13	SLC4A8	8.06546	4.19311	1.9235	11	14	89.8202	85.4896
chr6	71386850	71391097	N/A	Hs.648410	3.63922	1.8925	1.92297	5	5	40.4657	71.7883
chr21	46188446	46228824	21q22.3	LSS	229.084	119.151	1.92263	11	14	156.648	153.61
chr13	59665583	60163985	13q21.2	DIAPH3	58.4302	30.4013	1.92197	11	14	144.429	138.426
chr1	29119425	29129138	1p35.3	TMEM200B	45.2798	23.5612	1.92179	11	14	101.096	110.957
chr8	27771949	27812404	8p21.1	ESCO2	4.4833	2.33393	1.92093	11	14	100.884	56.4752
chr15	93900701	93984150	15q26.2	LINC01580	1.78186	0.929223	1.91758	5	5	64.1336	73.0291
chr14	55147698	55148027	N/A	Hs.633582	9.97961	5.21439	1.91386	6	9	58.9579	70.5974
chr3	50292828	50299468	3p21.31	HYAL3	25.7877	13.4758	1.91364	11	14	74.052	57.173
chr7	16753726	16784536	7p21.1	TSPAN13	289.78	151.464	1.91319	11	14	108.139	112.926
chr3	28590550	28606193	N/A	Hs.649013	8.84239	4.62277	1.91279	6	9	50.9682	46.2163
chr10	15513949	15720335	10p13	ITGA8	30.0877	15.7315	1.91257	11	14	169.807	183.025
chr1	20662294	20718017	1p36.12	KIF17	4.92422	2.5758	1.91172	11	14	57.0474	80.0365
chr21	36750683	36751138	N/A	Hs.606172	13.1715	6.89092	1.91143	5	5	147.05	121.372
chr20	18821964	18822140	N/A	Hs.542425	4.04387	2.1169	1.91028	6	9	50.4405	33.4261
chr1	63440770	63523517	1p31.3	ITGB3BP	83.8155	43.877	1.91024	11	14	57.7934	67.0346
chr13	40555664	40666597	13q14.11	FOXO1	24.6398	12.9006	1.90997	11	14	129.402	74.7434
chr2	209424047	209734118	2q34	MAP2	12.2642	6.42201	1.90972	11	14	93.6972	107.698
chr19	53674197	53674320	19q13.42	MIR498	4.55679	2.3882	1.90804	6	9	51.5083	35.4519
chr6	99568096	99569096	N/A	Hs.664017	1.88546	0.988869	1.90669	5	5	63.088	31.7629
chr14	105489855	105499248	14q32.33	TEDC1	6.62763	3.47609	1.90663	11	14	63.9639	48.2577
chr3	36380455	36548007	3p22.3-p22.2	STAC	45.5162	23.8727	1.90662	11	14	45.2703	110.207
chr16	86578509	86581698	16q24.1	FOXL1	11.418	5.98908	1.90647	11	14	134.308	134.353
chr10	69057544	69104811	10q22.1	SRGN	285.468	149.811	1.90553	11	14	105.595	140.979
chr6	123439604	123471756	6q22.31	TRDN-AS1	2.107	1.1059	1.90524	5	5	42.8504	34.3688
chr3	42936342	42942792	3p22.1	KRBOX1	49.4592	25.9675	1.90466	5	5	132.147	61.0635
chr2	241675742	241686968	2q37.3	DTYMK	52.4132	27.5358	1.90345	11	14	160.084	176.426
chr17	73894748	73911878	N/A	Hs.514454	10.3965	5.46261	1.9032	6	9	92.9667	77.8325
chr7	37905932	37916923	7p14.1	SFRP4	13.8718	7.29028	1.90278	11	14	118.811	67.9469
chr19	42651697	42652355	N/A	Hs.466840	11.1658	5.86938	1.90239	6	9	45.6533	75.6301
chr16	30183410	30189076	16p11.2	CORO1A	11.1045	5.83729	1.90233	11	14	54.8259	75.0727
chr8	144292900	144293322	N/A	Hs.553158	5.41167	2.84518	1.90205	6	9	62.0266	39.8754
chr11	65892136	65900526	11q13.1	FOSL1	134.522	70.728	1.90197	11	14	81.2973	70.5568
chr12	65824460	65966291	12q14.3	HMGA2	54.9633	28.8993	1.90189	11	14	307.582	478.673
chr10	75426098	75426699	N/A	Hs.562281	7.16487	3.76737	1.90183	6	9	84.3175	38.9155
chr19	18782773	18791305	19p13.11	COMP	74.2414	39.0397	1.90169	11	14	107.257	108.776
chr9	128633653	128656850	9q34.11	WDR34	80.1164	42.1775	1.89951	11	14	43.4504	49.7799
chr22	46359778	46361420	N/A	Hs.598183	2.83555	1.49333	1.89881	5	5	43.0401	50.1329
chr2	112829758	112836842	2q14.1	IL1B	27.4764	14.4791	1.89767	11	14	116.382	75.0776
chr14	50533082	50633068	14q22.1	ATL1	62.8538	33.131	1.89713	11	14	42.161	50.7683
chr3	48465520	48467645	3p21.31	TREX1	16.6471	8.77603	1.89688	11	14	149.113	154.455
chr6	33999972	34000051	6p21.31	MIR1275	4.16492	2.19582	1.89675	6	9	61.8671	40.5685
chr14	38207999	38213063	14q21.1	SSTR1	168.025	88.659	1.89519	11	14	113.822	95.4629
chr15	20360654	20361796	N/A	Hs.636828	10.4214	5.49945	1.89499	5	5	49.4242	25.02
chr22	24181476	24189106	22q11.23	SUSD2	13.0472	6.88545	1.89489	11	14	99.2349	89.7463
chrX	153764196	153779346	Xq28	PLXNB3	11.9083	6.28451	1.89486	11	14	65.1099	67.2401
chr1	110362851	110391970	1p13.3	SLC16A4	78.608	41.4913	1.89457	11	14	51.7855	52.3627
chr16	58392394	58406144	16q21	GINS3	20.9277	11.05	1.89391	11	14	40.5687	45.5331
chr17	78617383	78632051	N/A	Hs.464224	2.30564	1.21781	1.89326	5	5	61.2151	78.1719
chr14	54938938	55027105	14q22.2-q22.3	WDHD1	15.6077	8.24512	1.89296	11	14	88.8534	83.0222
chr5	181241818	181241889	5q35.3	SNORD96A	10.7846	5.69902	1.89236	6	9	69.4512	43.2471
chr15	74179466	74212267	15q24.1	STRA6	15.4745	8.17794	1.89223	11	14	139.479	77.3941
chr17	2232678	2233610	17p13.3	LOC101927839	1.30761	0.691166	1.89189	5	5	38.9032	91.9566
chr4	184073264	184073960	N/A	Hs.543340	7.06602	3.73656	1.89105	6	9	26.1107	25.922
chr3	113883084	113883534	N/A	Hs.665748	6.02673	3.18801	1.89044	5	5	38.5976	40.7178
chr9	109171974	109320964	9q31.3	EPB41L4B	6.2736	3.31895	1.89024	11	14	149.067	67.2831
chr15	83107572	83145403	15q25.2	TM6SF1	11.0095	5.827	1.88939	11	14	89.8444	103.546
chr5	54455601	54456384	5q11.2	HSPB3	195.458	103.452	1.88935	11	14	83.735	98.6863
chr12	80424261	80680273	12q21.31	PTPRQ	6.35555	3.36642	1.88792	6	9	40.1852	50.5739
chr1	25244866	25247063	N/A	Hs.695168	2.42352	1.284	1.88747	5	5	24.8625	23.0529
chr12	27696495	27697633	12p11.22	REP15	7.2146	3.82282	1.88725	6	9	40.7421	56.1021
chr4	169052917	169053337	N/A	Hs.440533	10.9034	5.77922	1.88666	6	9	51.4935	44.7075
chr16	3319557	3320008	N/A	Hs.564975	16.8754	8.95262	1.88496	6	9	22.2738	24.4869
chr14	64388041	64460007	14q23.3	MTHFD1	261.335	138.677	1.88449	11	14	103.611	104.204
chrX	49551289	49558649	Xp11.23	GAGE12E	3.52165	1.86924	1.884	6	9	108.173	20.0454
chr1	38862490	38881626	1p34.3	GJA9-MYCBP	80.4135	42.6866	1.88381	5	5	33.7469	51.741
chr1	65792510	66374579	1p31.3	PDE4B	45.1545	23.9739	1.88349	11	14	126.558	166.428
chr18	79964582	79970822	18q23	HSBP1L1	11.2412	5.97064	1.88274	5	5	30.7989	15.512
chr15	48134632	48178517	15q21.1	MYEF2	7.79112	4.13883	1.88244	11	14	105.01	112.377
chr1	161215297	161219248	1q23.3	FCER1G	3.82045	2.02989	1.8821	11	14	89.7937	78.0344
chr21	45513476	45514713	N/A	Hs.741618	5.25902	2.79573	1.88109	5	5	71.5921	13.7368
chr2	30888518	31138726	2p23.1	GALNT14	5.85571	3.11482	1.87995	11	14	167.547	90.989
chr7	95480897	95481370	N/A	Hs.668333	1.89941	1.01075	1.87921	5	5	67.0706	66.228
chr3	158666786	158667279	N/A	Hs.663140	1.77614	0.94539	1.87874	5	5	39.3395	68.3688
chr6	39934598	39953174	N/A	Hs.582980	4.06111	2.16211	1.87831	6	9	59.3408	27.6483
chr5	61625684	61628053	5q12.1	LOC105378997	3.11314	1.65756	1.87814	5	5	64.6593	37.7079
chr1	109279554	109283182	1p13.3	PSRC1	30.2947	16.1317	1.87796	11	14	142.852	89.0682
chr22	23462082	23486980	22q11.23	LINC01658	3.71916	1.98081	1.8776	5	5	31.2773	50.4862
chr1	58575423	58577494	1p32.1	TACSTD2	21.9832	11.7146	1.87657	11	14	175.392	121.493
chr21	45502517	45563143	21q22.3	SLC19A1	14.1448	7.53913	1.87618	11	14	91.9308	90.1031
chr6	27810064	27810536	6p22.1	HIST1H3H	9.82493	5.2391	1.87531	11	14	91.2816	112.778
chr17	64449022	64474009	17q23.3	MILR1	11.2286	5.98947	1.87472	11	14	84.4804	92.2311
chr9	119935060	119937832	9q33.2	LINC01613	1.78998	0.954972	1.87438	5	5	45.9441	58.6379
chr16	11345438	11351763	16p13.13	RMI2	68.1312	36.3583	1.87388	11	14	18.1862	49.5656
chr3	129087569	129122150	3q21.3	RAB43	15.1943	8.10971	1.8736	11	14	102.946	98.5075
chr7	73736094	73738867	7q11.23	ABHD11	11.106	5.9344	1.87146	11	14	102.757	99.942
chr6	26123467	26123904	6p22.2	HIST1H2BC	19.0112	10.1611	1.87098	11	14	50.6333	40.8144
chr1	45637162	45639405	N/A	Hs.666126	3.29288	1.76049	1.87043	5	5	48.6865	42.9195
chr14	52553148	52637713	14q22.1	GPR137C	10.0937	5.39933	1.86943	11	14	54.2762	48.7405
chr16	2550218	2651930	N/A	Hs.667575	2.31582	1.23893	1.8692	5	5	91.8594	40.5062
chr2	68365190	68397453	2p14	PLEK	3.89889	2.08706	1.86813	11	14	72.4677	47.4311
chr9	117181066	117181201	9q33.1	SNORA70C	7.4076	3.96623	1.86767	6	9	71.3199	51.0832
chr8	120445398	120523635	8q24.12	MTBP	3.17314	1.6993	1.86732	11	14	104.76	56.7063
chr14	105486920	105488789	14q32.33	CRIP1	89.4331	47.9116	1.86663	11	14	63.2905	114.12
chr11	61792637	61797244	11q12.2	FEN1	124.535	66.7219	1.86647	11	14	58.7538	56.3984
chr4	26755473	26761977	N/A	Hs.733384	13.8887	7.44159	1.86636	6	9	45.6637	39.4849
chr3	38007496	38029663	3p22.2	PLCD1	56.6781	30.3784	1.86574	11	14	45.2499	46.4352
chr1	9151668	9151777	1p36.22	MIR34A	12.9065	6.91835	1.86554	11	14	93.4779	95.495
chr12	53938792	53946544	12q13.13	HOXC13	18.7246	10.0393	1.86513	11	14	91.6221	74.9266
chr17	81878147	81879818	N/A	Hs.464402	33.5817	18.0258	1.86298	5	5	45.2374	39.1222
chr4	153710160	153760983	4q31.3	RNF175	11.3021	6.06751	1.86273	11	14	110.97	59.8613
chr1	39623431	39639676	1p34.2	HEYL	6.57507	3.53325	1.86091	11	14	92.8279	47.9673
chr13	98396888	98397968	N/A	Hs.660369	38.7635	20.8369	1.86033	5	5	58.9959	29.7514
chr7	7550104	7566065	7p21.3	LOC101927391	2.11372	1.1363	1.86018	5	5	96.0986	79.6908
chr7	74191198	74191294	7q11.23	MIR590	3.16044	1.69919	1.85996	6	9	118.838	27.2553
chr22	47631674	47855600	22q13.31	LOC284930	3.29344	1.77072	1.85994	5	5	31.1768	68.7186
chr19	56477874	56495437	19q13.43	ZNF667-AS1	110.607	59.5014	1.8589	5	5	54.7259	30.8792
chrX	134170041	134170111	Xq26.2	MIR18B	5.70969	3.07161	1.85886	6	9	86.3715	45.8615
chr15	28885479	29118315	15q13.1	APBA2	12.0994	6.51365	1.85755	11	14	58.0665	102.845
chr22	41185214	41197501	22q13.2	EP300-AS1	8.21913	4.42544	1.85725	5	5	77.1283	13.8323
chr21	17788967	17819386	21q21.1	C21orf91	73.3504	39.5006	1.85694	11	14	136.755	153.499
chr11	95089810	95132651	11q21	ENDOD1	89.1511	48.0152	1.85673	11	14	64.1543	72.8723
chr21	34073523	34143034	21q22.11	MRPS6	1577.31	849.564	1.85661	11	14	20.8245	34.9207
chr17	49990005	49995224	17q21.33	DLX3	5.50054	2.96315	1.85632	11	14	65.1202	51.6148
chr2	150552532	150572221	2q23.3	LINC01920	4.25513	2.29255	1.85607	5	5	15.937	28.0892
chr8	69632075	69632879	N/A	Hs.658803	6.02738	3.24859	1.85538	5	5	63.461	42.8125
chr2	26214523	26215019	N/A	Hs.657693	1.51424	0.816293	1.85501	5	5	36.4876	55.8086
chr15	70654554	70778823	15q23	UACA	38.3782	20.6935	1.8546	11	14	157.045	195.36
chr10	121524456	121528291	N/A	Hs.576915	5.8146	3.1359	1.85421	6	9	45.1357	36.126
chr3	190305701	190322446	3q28	CLDN1	16.3571	8.8223	1.85406	11	14	92.7245	149.086
chr18	68715221	69214350	18q22.1-q22.2	CCDC102B	3.74982	2.0233	1.85332	11	14	92.1247	113.51
chr9	112618091	112620810	N/A	Hs.660744	22.3195	12.0449	1.85302	5	5	28.3776	41.6018
chr12	49351479	49355093	N/A	Hs.597735	1.73919	0.939028	1.85212	5	5	51.1167	42.8804
chr21	30598686	30598874	21q22.11	KRTAP6-2	3.07641	1.66121	1.8519	6	9	41.135	15.832
chr16	28499362	28526730	16p12.1-p11.2	IL27	3.43912	1.85804	1.85094	11	14	92.2812	72.184
chr3	20160593	20188143	3p24.3	SGO1	9.3679	5.06354	1.85007	11	14	55.5158	50.9175
chr13	71437966	71868068	13q21.33	DACH1	6.30898	3.41101	1.84959	11	14	158.411	96.441
chr12	56416373	56449416	12q13.3	TIMELESS	48.6215	26.2936	1.84917	11	14	75.6945	59.9346
chr3	133653631	133654144	N/A	Hs.658744	2.35212	1.2722	1.84885	5	5	29.5569	57.0228
chr17	48590420	48606414	17q21.32	HOXB-AS3	56.8453	30.7507	1.84859	5	5	107.271	124.109
chr7	15611212	15686683	7p21.2	MEOX2	8.25348	4.46537	1.84833	11	14	163.301	94.3337
chr1	42162691	42164724	1p34.2	GUCA2A	10.2741	5.56125	1.84745	6	9	38.9002	47.0468
chr20	60083310	60084403	N/A	Hs.61648	4.40606	2.38604	1.8466	5	5	33.2794	48.1625
chr15	88899738	88905902	N/A	Hs.720851	3.4145	1.84992	1.84575	5	5	79.3193	9.10628
chr6	110814621	110895713	6q21	AMD1	349.705	189.47	1.84571	11	14	52.5787	58.0988
chr7	81175511	81199115	N/A	Hs.303217	7.12233	3.86085	1.84476	6	9	73.3079	42.5719
chr11	65111854	65116235	11q13.1	TM7SF2	37.9763	20.607	1.84288	11	14	71.7127	49.0193
chr11	55795556	55796500	11q11	OR5D14	5.82369	3.16093	1.8424	6	9	34.7843	45.79
chr6	26045411	26045869	6p22.2	HIST1H3C	2.35021	1.27569	1.8423	11	14	91.5555	43.8728
chr1	204131061	204152182	1q32.1	ETNK2	29.6697	16.1072	1.84202	11	14	84.1501	55.7448
chr15	75927300	75929344	N/A	Hs.658795	5.99634	3.2562	1.84151	5	5	43.9382	33.3732
chr10	33759713	33772680	10p11.22	LINC00838	2.68228	1.45726	1.84063	5	5	61.8833	7.47996
chr6	16238580	16295549	6p22.3	GMPR	25.8056	14.0209	1.8405	11	14	60.452	49.0754
chr2	219627570	219641980	2q35	SLC4A3	5.56024	3.0221	1.83986	11	14	127.608	98.2206
chr1	225401502	225428855	1q42.12	LBR	77.0828	41.9156	1.839	11	14	170.549	194.917
chr19	58351970	58355183	19q13.43	A1BG-AS1	7.18894	3.9097	1.83874	11	14	63.1489	58.5458
chr3	109136714	109150109	3q13.13	C3orf85	2.07191	1.12727	1.838	5	5	62.5056	99.6806
chr17	42679402	42681827	17q21.2	CCR10	9.33332	5.07982	1.83733	11	14	58.2677	45.477
chr9	69240218	69240818	N/A	Hs.658642	2.7181	1.48115	1.83512	5	5	27.5978	92.634
chr22	37125838	37149922	22q12.3	IL2RB	5.09196	2.77597	1.8343	11	14	53.0608	41.9934
chr2	17753687	17785920	2p24.2	GEN1	7.59142	4.13882	1.8342	11	14	116.898	77.3313
chr6	31956839	31956940	6p21.33	MIR1236	5.17338	2.82074	1.83405	6	9	77.8788	42.7346
chr16	80540259	80550811	16q23.2	DYNLRB2	6.91445	3.77193	1.83313	11	14	71.4374	97.5873
chr7	123749047	123755092	N/A	Hs.12798	14.2908	7.79886	1.83242	5	5	37.5737	39.8106
chr21	36131767	36156308	21q22.12	CBR3-AS1	4.64404	2.5362	1.8311	5	5	74.6576	56.0343
chr6	26272976	26273412	6p22.2	HIST1H2BI	8.60942	4.70222	1.83093	11	14	111.287	114.409
chr21	44300034	44327381	21q22.3	PFKL	149.977	81.9252	1.83066	11	14	74.177	79.5055
chr9	19053137	19102942	9p22.1	HAUS6	34.1431	18.6585	1.82989	11	14	121.601	135.059
chr9	97029677	97039643	9q22.33	CTSV	8.89271	4.86072	1.8295	11	14	108.483	98.9485
chr15	66984207	67064182	15q22.32-q22.33	LOC102723493	4.24842	2.32228	1.82941	5	5	73.2281	26.658
chr17	41084207	41085144	17q21.2	KRTAP4-7	5.87132	3.2101	1.82901	11	14	118.39	83.7762
chr8	144511284	144517833	8q24.3	RECQL4	15.0319	8.22461	1.82767	11	14	67.8914	99.2837
chr7	27196880	27200106	7p15.2	HOXA13	44.1034	24.1416	1.82687	11	14	156.036	172.675
chr21	44107262	44131181	21q22.3	PWP2	21.0928	11.5465	1.82676	11	14	154.306	160.281
chr10	100237156	100237302	10q24.31	SNORA12	11.7194	6.41637	1.82648	6	9	81.3434	55.144
chr1	9997197	10016020	1p36.22	RBP7	8.97293	4.91452	1.8258	11	14	71.4517	74.9423
chr1	31727105	31764063	1p35.2	ADGRB2	17.0615	9.34803	1.82515	11	14	67.2463	98.2226
chr18	39206924	39751995	18q12.2-q12.3	MIR924HG	6.48154	3.55147	1.82503	5	5	48.1071	27.5236
chr11	9758293	9811319	11p15.4	SBF2-AS1	14.3633	7.87071	1.8249	5	5	132.536	121.138
chr3	9933788	9945413	3p25.3	CRELD1	36.5572	20.042	1.82403	11	14	147.312	156.173
chr4	24795463	24800845	4p15.2	SOD3	96.1457	52.7125	1.82396	11	14	89.4034	145.97
chr1	183248237	183418499	1q25.3	NMNAT2	5.25875	2.88372	1.8236	11	14	132.761	66.3672
chr17	50866679	50868371	17q21.33	TOB1-AS1	4.04517	2.2185	1.82338	5	5	98.5636	32.73
chr2	113977669	113979984	2q14.1	LOC100499194	1.70409	0.934858	1.82283	5	5	56.1458	70.1712
chr21	17819329	18267371	21q21.1	CHODL	3.99107	2.19016	1.82228	11	14	98.8836	30.4097
chr6	30584332	30584417	6p21.33	MIR877	16.6562	9.14109	1.82212	6	9	67.1594	69.7179
chr1	145891208	145910189	1q21.1	ITGA10	25.3806	13.9321	1.82174	11	14	51.6411	76.1103
chr6	110424587	110476641	6q21-q22.1	SLC22A16	2.43648	1.33756	1.82159	11	14	73.4744	37.6876
chr7	67027109	67027945	N/A	Hs.672240	8.00915	4.39743	1.82133	5	5	54.8042	20.652
chr6	49811540	49820503	6p12.3	LOC101927020	4.65635	2.5567	1.82123	5	5	68.8413	42.6802
chr15	39795049	39920933	15q14-q15.1	GPR176	202.19	111.023	1.82116	11	14	78.0737	90.198
chr6	31142439	31158238	6p21.33	CCHCR1	21.9174	12.0402	1.82035	11	14	56.3251	65.9216
chr8	61105970	61106269	N/A	Hs.566881	7.6832	4.22091	1.82027	6	9	56.0806	45.9872
chr15	64364310	64364553	N/A	Hs.680151	4.12394	2.26593	1.81997	6	9	61.1939	41.3897
chr14	24318349	24335071	14q12	ADCY4	41.1502	22.6177	1.81938	11	14	52.7363	129.737
chr14	95876392	95925571	14q32.2	TUNAR	2.28105	1.25472	1.81797	5	5	36.8668	26.7839
chr1	15659713	15662030	1p36.21	RSC1A1	11.2496	6.19006	1.81737	6	9	93.7351	82.5424
chr1	45583988	45618906	1p34.1	NASP	46.3064	25.4858	1.81695	11	14	176.439	157.639
chr1	66356523	66357757	N/A	Hs.663617	3.66243	2.01706	1.81573	5	5	26.1968	58.0533
chr17	34285668	34288180	17q12	CCL11	8.99383	4.95456	1.81526	11	14	95.4729	57.9444
chr1	228123241	228123777	N/A	Hs.610506	3.21588	1.77215	1.81468	5	5	27.6559	22.1022
chr13	72708357	72727800	13q21.33	MZT1	104.479	57.6083	1.8136	11	14	111.887	98.7294
chr14	105765914	105771405	14q32.33	IGHG3	3.77932	2.08444	1.81311	5	5	53.2532	78.8281
chr21	42917251	42925598	21q22.3	ERVH48-1	2.07477	1.14458	1.81269	5	5	49.006	67.4451
chr8	98117293	98159841	8q22.2	POP1	20.4859	11.3043	1.81221	11	14	69.1691	86.8036
chr11	66228541	66229233	N/A	Hs.662053	9.31816	5.14243	1.81202	5	5	47.8491	63.735
chrX	18891556	18892019	N/A	Hs.318976	7.30045	4.0295	1.81175	6	9	55.493	38.4426
chr1	56824713	56826920	N/A	Hs.385561	2.00138	1.10509	1.81106	5	5	63.0187	58.1436
chr15	89467361	89467814	N/A	Hs.572359	3.21448	1.77508	1.81089	5	5	43.7534	31.6735
chr14	103687575	103690132	N/A	Hs.655823	13.6965	7.5676	1.80988	5	5	19.6969	8.74836
chr11	128899565	128909520	11q24.3	C11orf45	3.88102	2.14452	1.80974	11	14	51.0177	42.081
chr1	156525405	156572604	1q22	IQGAP3	19.7321	10.9037	1.80967	11	14	163.059	114.357
chr4	41359607	41700044	4p13	LIMCH1	144.076	79.6187	1.80957	11	14	126.491	82.8363
chr19	50723348	50725724	19q13.33	CLEC11A	245.753	135.866	1.80879	11	14	78.4611	64.5663
chr11	11270874	11622045	11p15.4	GALNT18	7.45902	4.12438	1.80852	11	14	74.3024	69.9916
chr15	20379486	20380210	N/A	Hs.436661	6.58684	3.64255	1.8083	6	9	43.5456	26.9584
chr18	67481790	67483552	N/A	Hs.389019	7.71004	4.26395	1.80819	5	5	47.7694	32.7688
chr1	42857622	42888792	1p34.2	LOC339539	3.31978	1.83782	1.80637	5	5	37.3417	42.9061
chr1	156893697	156916434	1q23.1	PEAR1	129.447	71.6937	1.80555	11	14	38.1735	103.779
chr1	60153508	60154457	N/A	Hs.538074	6.95887	3.85539	1.80497	6	9	49.4078	40.537
chr14	101031987	101032064	14q32.31	MIR543	3.66808	2.03248	1.80473	6	9	65.8016	29.9505
chr5	172675694	172676170	N/A	Hs.674715	3.87032	2.1447	1.8046	5	5	51.9745	20.6926
chr20	53494529	53495214	N/A	Hs.723524	3.38119	1.87489	1.80341	5	5	76.0974	63.6586
chr6	33631244	33633745	6p21.31	LOC101929188	5.12708	2.84302	1.80339	5	5	96.236	41.7979
chr12	10618923	10674318	12p13.2	STYK1	6.23942	3.46125	1.80265	11	14	69.559	81.1729
chr6	139372255	139374650	6q24.1	CITED2	1803.49	1000.81	1.80202	11	14	68.2947	65.9663
chr21	32601674	32612608	21q22.11	C21orf59	74.1879	41.1848	1.80134	11	14	110.555	112.271
chr1	16014028	16018796	1p36.13	HSPB7	78.2394	43.4381	1.80117	11	14	114.396	106.147
chr1	207802443	207802523	1q32.2	MIR29B2	4.7993	2.66469	1.80107	5	5	28.42	58.1347
chr21	39612940	39662889	21q22.2	B3GALT5	3.27243	1.8173	1.80071	11	14	104.163	77.3561
chr4	750727	751852	N/A	Hs.656296	7.48146	4.15521	1.8005	5	5	36.0938	46.7174
chr1	161581339	161601220	1q23.3	FCGR2C	3.83482	2.12992	1.80045	11	14	72.7216	67.4546
chr21	30487190	30487348	21q22.11	KRTAP19-2	6.08494	3.37981	1.80038	6	9	50.2235	36.4948
chr4	2231836	2242164	4p16.3	HAUS3	34.1157	18.9499	1.80032	11	14	112.131	131.871
chr6	129493129	129558643	6q22.33	LOC102723409	2.91066	1.61699	1.80005	5	5	31.3356	20.5696
chr3	198215137	198219697	3q29	LOC100133150	3.98012	2.21125	1.79994	6	9	91.9834	49.3837
chr6	152970523	152983605	6q25.2	FBXO5	70.8421	39.3594	1.79988	11	14	57.2025	54.6947
chr1	161098361	161100348	1q23.3	KLHDC9	15.6597	8.70276	1.7994	11	14	44.8663	68.4812
chr1	178232133	178275292	N/A	Hs.613718	1.68661	0.937375	1.79929	5	5	48.7646	11.0921
chr14	91757908	91758501	N/A	Hs.726857	1.60975	0.894688	1.79924	5	5	45.0437	55.3268
chr19	55226634	55229264	19q13.42	TMEM86B	5.39636	3.00013	1.79871	11	14	42.0156	56.6291
chr10	1050221	1054247	N/A	Hs.660763	9.41401	5.23506	1.79826	5	5	36.8006	43.2272
chr11	71434411	71448431	11q13.4	DHCR7	150.985	83.9827	1.79781	11	14	38.5533	19.6426
chr19	35248656	35267964	19q13.12	LSR	9.67678	5.38255	1.79781	11	14	93.7124	92.116
chrX	154219734	154233286	Xq28	OPN1MW2	2.72996	1.5186	1.79768	6	9	58.5167	17.3776
chr16	46979	53632	16p13.3	POLR3K	52.048	28.9567	1.79744	11	14	96.0155	89.6244
chr17	21284656	21315240	17p11.2	MAP2K3	65.3794	36.3993	1.79617	11	14	139.434	157.784
chr11	64206665	64223891	11q13.1	FERMT3	3.09609	1.72387	1.79601	11	14	84.4922	57.5978
chr12	63558913	63669201	12q14.2	DPY19L2	5.60549	3.12118	1.79595	11	14	88.1411	54.0507
chr7	94656325	94669695	7q21.3	PEG10	190.027	105.836	1.79547	11	14	190.519	213.504
chr1	23557930	23559794	1p36.12	ID3	890.039	495.73	1.79541	11	14	53.0843	76.3236
chr4	184378269	184378547	N/A	Hs.566008	7.81592	4.35442	1.79494	6	9	27.2138	40.6374
chrX	14690863	14873255	Xp22.2	FANCB	7.71638	4.2993	1.7948	11	14	62.7389	84.4611
chr17	44708581	44752732	17q21	DBF4B	3.97471	2.21623	1.79346	11	14	104.953	84.1374
chr14	49643552	49688417	14q21.3	POLE2	39.7212	22.1495	1.79332	11	14	43.8554	42.0862
chr17	74862497	74873031	17q25.1	FDXR	22.7783	12.7102	1.79213	11	14	127.955	158.227
chr4	56647988	56681866	4q12	HOPX	2.88836	1.6119	1.7919	11	14	175.242	77.3991
chr21	27361161	27391551	N/A	Hs.434695	3.0581	1.70694	1.79156	5	5	108.242	29.992
chr2	181456892	181538928	2q31.3	ITGA4	64.3413	35.9227	1.79111	11	14	50.626	77.636
chr2	101425575	101426117	N/A	Hs.50607	6.3478	3.54493	1.79067	5	5	43.1335	36.5291
chr3	16174322	16245190	3p25.1	GALNT15	57.0434	31.857	1.79061	11	14	129.657	89.643
chr1	173799550	173824639	1q25.1	CENPL	53.5889	29.9398	1.78989	11	14	52.4011	24.5905
chr1	247639748	247747314	N/A	Hs.652980	2.44292	1.36508	1.78958	5	5	47.5285	72.4534
chr8	94371960	94475115	8q22.1	RAD54B	16.0849	8.98888	1.78942	11	14	110.268	92.2655
chr9	39064236	39065485	N/A	Hs.534689	2.05512	1.1485	1.7894	5	5	86.2449	82.2249
chr15	22371736	22373567	15q11.2	LOC441711	22.4995	12.5779	1.7888	6	9	99.9049	92.6122
chr12	12725917	12791466	12p13.1	APOLD1	32.5768	18.2117	1.78878	11	14	64.16	69.5212
chr1	211382755	211432535	1q32.3	LINC00467	47.7122	26.6738	1.78873	11	14	73.7694	59.6357
chr18	43494174	43572422	N/A	Hs.411959	3.40599	1.90448	1.78841	5	5	27.666	17.7435
chr19	54965284	55001142	19q13.42	NLRP2	4.2376	2.36979	1.78817	11	14	171.745	80.5857
chr20	41359966	41366858	20q12	EMILIN3	5.21706	2.91778	1.78802	11	14	96.0023	106.789
chr6	134673910	134879364	6q23.2-q23.3	LOC101928277	3.33911	1.8675	1.78801	5	5	19.1129	31.5917
chr2	172099438	172102750	2q31.1	DLX2	30.2744	16.9345	1.78774	11	14	175.799	149.993
chr6	139976319	140093721	6q24.1	LOC100507477	4.94376	2.76544	1.7877	5	5	51.6615	53.8369
chr14	57473032	57474423	N/A	Hs.146040	2.53085	1.41595	1.78738	5	5	59.1398	71.0599
chr1	182378093	182392206	1q25.3	GLUL	124.073	69.4198	1.78729	11	14	186.497	216.332
chr17	41117181	41118354	17q21.2	KRTAP4-11	5.34306	2.99146	1.78611	11	14	87.7882	89.4466
chr1	52371408	52404471	1p32.3	ORC1	12.5138	7.00749	1.78577	11	14	40.5054	58.6666
chr10	99875571	100009953	10q24.2	DNMBP	42.2189	23.6454	1.7855	11	14	140.846	154.764
chr17	77969704	77971867	N/A	Hs.633779	2.70532	1.51589	1.78463	5	5	80.1592	44.7853
chr6	10671418	10694797	6p24.2	C6orf52	3.84241	2.15382	1.78399	11	14	49.7419	40.4615
chr8	38901235	38973912	8p11.22	PLEKHA2	91.5874	51.3494	1.78361	11	14	134.123	136.849
chr21	39175446	39183514	21q22.2	PSMG1	430.457	241.409	1.78311	11	14	26.1147	24.5283
chr6	87019135	87020068	N/A	Hs.332123	2.97007	1.66641	1.78232	6	9	66.1884	37.6364
chr22	41244777	41302213	22q13.2	RANGAP1	240.096	134.733	1.78202	11	14	75.2688	79.0789
chr18	55464686	55465269	N/A	Hs.671803	2.4415	1.37045	1.78154	5	5	47.8236	59.5707
chr1	45339457	45343978	1p34.1	TOE1	21.9198	12.3175	1.77956	11	14	37.7352	56.4322
chr9	74946583	74952886	9q21.13	C9orf40	71.599	40.2358	1.77949	11	14	29.4348	29.3968
chr12	89371819	89372359	N/A	Hs.95034	3.58692	2.01622	1.77903	5	5	32.5711	61.5152
chr19	23927788	23929286	N/A	Hs.670156	7.36637	4.14105	1.77886	5	5	33.9753	25.0488
chr19	43007657	43026479	19q13.31	PSG11	15.3189	8.61289	1.7786	11	14	245.924	147.028
chr19	11038810	11039204	N/A	Hs.672794	8.28569	4.65863	1.77857	5	5	32.0147	32.3313
chr15	42680681	42681151	N/A	Hs.664094	1.54161	0.86698	1.77814	5	5	47.5071	101.645
chr11	58933643	59058452	11q12.1	LOC283194	5.0294	2.82861	1.77805	5	5	37.0799	26.6436
chr6	31107086	31107710	N/A	Hs.148256	1.49364	0.840245	1.77762	5	5	40.9461	56.9729
chr10	68414064	68472521	10q21.3	DNA2	8.4479	4.75315	1.77733	11	14	102.401	88.1093
chr11	75088692	75100854	11q13.4	OR2AT4	5.73523	3.22704	1.77724	6	9	74.9679	31.8464
chr3	121431420	121546006	3q13.33	POLQ	23.6175	13.2893	1.77717	11	14	77.1575	65.2807
chr4	44704399	44704965	N/A	Hs.594601	11.5401	6.4949	1.77679	5	5	45.2493	61.3775
chr12	69248159	69248691	N/A	Hs.664899	2.16297	1.21819	1.77556	5	5	23.0057	64.8325
chr2	218366665	218367902	2q35	CATIP-AS1	6.0462	3.40592	1.7752	5	5	42.695	22.5151
chr12	89011126	89019692	12q21.33	LINC02458	1.99406	1.12365	1.77463	5	5	49.0604	63.2671
chr10	17136785	17202071	10p13	TRDMT1	8.23112	4.63822	1.77463	11	14	132.636	112.133
chr12	126442481	126472785	12q24.32	LINC02347	1.55316	0.875233	1.77457	5	5	43.395	70.9649
chr16	89171755	89195492	16q24.3	CDH15	15.0875	8.50372	1.77422	11	14	100.69	152.423
chr4	78716076	78743807	4q21.21	LOC101928893	1.24257	0.700998	1.77257	5	5	60.8381	52.8029
chr22	41561010	41576666	22q13.2	CSDC2	79.989	45.1353	1.7722	11	14	67.0397	48.0156
chr8	119853960	119854420	N/A	Hs.633830	7.08406	3.99768	1.77204	5	5	42.1391	73.9877
chr1	153543619	153545806	1q21.3	S100A4	4290.9	2421.63	1.77191	11	14	27.4951	66.7042
chr17	57850307	57850872	N/A	Hs.435757	3.31786	1.8726	1.7718	5	5	38.6162	59.2576
chr3	172750682	172829273	3q26.31	ECT2	118.989	67.165	1.7716	11	14	96.0088	83.8949
chr3	113712953	113714626	N/A	Hs.729517	38.0744	21.4939	1.77141	5	5	23.9005	24.779
chr20	43667019	43716496	20q13.12	MYBL2	12.7876	7.22001	1.77113	11	14	100.84	111.817
chr3	195688702	195690284	N/A	Hs.735516	9.03676	5.10384	1.77058	5	5	37.4765	24.6233
chr11	122655690	122814479	11q24.1	UBASH3B	64.6141	36.5095	1.76979	11	14	102.093	114.568
chr18	47022287	47023927	18q21.1	ELOA3B	5.50943	3.11422	1.76912	6	9	65.5697	37.2056
chr20	50585786	50585879	20q13.13	MIR645	7.02068	3.96855	1.76908	6	9	77.3613	69.5394
chr1	171314131	171342084	1q24.3	FMO4	77.017	43.5378	1.76897	11	14	111.273	101.712
chr20	38601934	38650652	20q11.23	ARHGAP40	9.69459	5.48145	1.76862	6	9	28.1491	27.0704
chr9	70216059	70258874	9q21.12	SMC5-AS1	4.335	2.4521	1.76788	5	5	27.2509	43.4901
chr10	61453471	61454180	N/A	Hs.564082	6.74852	3.81761	1.76774	6	9	73.2153	33.7912
chr13	27270327	27273690	13q12.2	RASL11A	26.5707	15.0351	1.76725	11	14	73.8419	61.7804
chr7	113080413	113087778	7q31.1	GPR85	4.38733	2.48296	1.76697	11	14	102.68	99.6628
chr22	50551112	50562899	22q13.33	SYCE3	1.95852	1.10842	1.76695	5	5	61.7502	41.1266
chr19	8460312	8461942	N/A	Hs.662623	3.15804	1.78764	1.7666	5	5	57.2901	36.988
chr14	72609032	72894116	14q24.2	DPF3	11.1809	6.33106	1.76605	11	14	86.4702	83.2166
chr1	94529176	94541857	1p21.3	F3	318.078	180.121	1.76591	11	14	55.2373	104.959
chr1	229718088	229722925	N/A	Hs.576524	14.0053	7.93258	1.76554	6	9	54.4273	60.7002
chr20	47352561	47354633	20q13.12	LOC101927377	2.52868	1.43256	1.76515	5	5	88.7601	62.3499
chr1	93992837	94121149	1p22.1	ABCA4	4.73344	2.68164	1.76513	11	14	100.889	55.4127
chr18	24138956	24161600	18q11.2	CABYR	27.9002	15.8112	1.76458	11	14	103.821	79.9632
chr2	3594832	3644644	2p25.3	COLEC11	5.32484	3.0192	1.76366	11	14	111.661	68.6523
chr22	45163845	45188011	22q13.31	NUP50	51.9202	29.4462	1.76322	11	14	153.754	163.051
chr16	30697704	30698489	16p11.2	LOC730183	10.9815	6.22823	1.76319	6	9	26.1152	32.4978
chr22	50245183	50251405	22q13.33	HDAC10	9.60577	5.44815	1.76313	11	14	115.767	92.5365
chr6	168713467	168713828	N/A	Hs.444235	1.616	0.916727	1.76279	5	5	79.8294	28.1669
chr7	27092993	27096006	7p15.2	HOXA1	6.79115	3.85366	1.76226	11	14	90.5513	88.506
chr11	4187152	4202653	11p15.4	LOC100506082	2.68929	1.52617	1.76211	5	5	38.9476	55.8422
chr3	8877196	8969249	3p25.3	RAD18	13.9255	7.90302	1.76205	11	14	105.585	87.9111
chr4	88378565	88443097	4q22.1	HERC6	30.1495	17.1127	1.76182	11	14	113.105	104.343
chr16	72790395	72791624	N/A	Hs.461285	17.2605	9.79878	1.76149	5	5	13.7821	37.0052
chr21	33432486	33480009	21q22.11	TMEM50B	208.297	118.253	1.76145	11	14	95.0759	101.603
chr15	90351440	90362823	15q26.1	ZNF774	4.16103	2.36282	1.76104	6	9	87.4762	31.196
chr17	77499663	77504234	N/A	Hs.306900	7.58665	4.3084	1.7609	5	5	31.8125	17.4084
chr20	63488012	63499315	20q13.33	EEF1A2	28.0609	15.9356	1.76089	11	14	84.5355	73.3364
chr13	87801042	87811232	N/A	Hs.539610	1.62993	0.925633	1.76088	5	5	60.1467	67.7618
chr10	102714518	102739189	10q24.32	SFXN2	7.9584	4.51967	1.76083	11	14	120.282	110.732
chr9	120855651	120901967	9q33.2	PHF19	59.2275	33.6364	1.76082	11	14	77.1405	76.2722
chr19	14529543	14529640	19p13.12	MIR639	5.38447	3.05809	1.76073	6	9	85.1789	65.2221
chr7	101014320	101017608	7q22.1	LOC102724094	12.3631	7.02362	1.76021	5	5	48.3051	22.2428
chr3	75672281	75679303	3p12.3	LINC00960	64.1574	36.4575	1.75979	5	5	70.7655	104.471
chr12	97550490	97551191	N/A	Hs.506435	1.38294	0.785969	1.75954	5	5	65.3919	56.968
chr5	132873666	132874890	5q31.1	LEAP2	7.14779	4.06273	1.75936	11	14	58.4739	37.4415
chr1	15476101	15491400	1p36.21	CELA2B	2.23822	1.27241	1.75904	11	14	79.7548	25.8204
chr4	122826708	122898235	4q28.1	FGF2	481.148	273.537	1.75898	11	14	67.5643	59.3062
chr2	10440371	10448554	2p25.1	ODC1	570.018	324.359	1.75737	11	14	66.4502	63.6878
chr1	210231459	210234121	1q32.2	SERTAD4-AS1	138.193	78.6661	1.75671	11	14	55.7477	46.6014
chr11	30384493	30586713	11p14.1	MPPED2	3.32044	1.89033	1.75654	11	14	175.055	59.6198
chr2	96829232	96830392	N/A	Hs.665432	5.44487	3.10011	1.75635	5	5	61.723	56.3029
chr17	81399773	81403076	N/A	Hs.729323	9.72992	5.54046	1.75615	5	5	60.752	44.7788
chr1	53765460	53838552	1p32.3	NDC1	72.9868	41.5752	1.75554	11	14	78.9901	84.3763
chr2	113582959	113583096	2q14.1	MIR1302-3	2.97738	1.69601	1.75552	6	9	39.0342	15.9419
chr11	61333182	61353426	11q12.2	TKFC	17.6035	10.0279	1.75545	11	14	65.6334	66.835
chr6	121435577	121449744	6q22.31	GJA1	2551.11	1453.29	1.7554	11	14	21.4871	59.7232
chr19	19668153	19683506	19p13.11	ZNF101	10.2653	5.84801	1.75535	11	14	103.941	86.5774
chr11	313991	315272	11p15.5	IFITM1	558.013	317.91	1.75525	11	14	94.2461	70.8566
chr1	154199085	154206365	1q21.3	C1orf189	6.66096	3.79599	1.75473	6	9	85.79	62.655
chrX	2828712	2882820	Xp22.33	GYG2	21.9714	12.5215	1.7547	11	14	95.5752	68.2356
chr1	154155304	154192135	1q21.3	TPM3	267.485	152.446	1.75462	11	14	257.382	296.594
chr11	111694569	111766445	11q23.1	PPP2R1B	46.3359	26.4184	1.75393	11	14	97.587	102.775
chr9	137039457	137046224	9q34.3	NPDC1	126.782	72.2924	1.75374	11	14	41.8642	62.7627
chr22	24423597	24442360	22q11.23	ADORA2A	14.3753	8.19724	1.75368	11	14	66.4867	53.8427
chr17	7588180	7590170	17p13.1	SOX15	15.2544	8.70113	1.75315	11	14	70.6767	69.9966
chr12	42615503	42646498	12q12	LINC02402	2.48609	1.4181	1.75311	5	5	31.3248	40.3743
chr2	192672169	192672641	N/A	Hs.541581	6.73885	3.84537	1.75246	6	9	45.5596	44.2151
chr17	74748612	74769360	17q25.1	SLC9A3R1	87.361	49.8569	1.75223	11	14	41.7501	38.0249
chr5	73626158	73941993	5q13.2	ARHGEF28	6.60131	3.76752	1.75216	11	14	89.6349	88.0269
chr10	104267626	104304948	10q25.1	GSTO2	15.1871	8.66792	1.75211	11	14	114.942	82.9814
chr3	39808914	40260321	3p22.1	MYRIP	6.96662	3.97625	1.75206	11	14	188.172	47.9944
chr17	7932054	7949919	17p13.1	CNTROB	11.0076	6.28314	1.75192	11	14	128.076	132.896
chr20	5998235	5998977	N/A	Hs.736296	7.50994	4.28681	1.75187	5	5	18.0126	21.3229
chr6	166681785	166682175	N/A	Hs.544325	9.79341	5.59166	1.75143	6	9	34.7872	43.8672
chr6	41934933	42048894	6p21.1	CCND3	251.845	143.863	1.75059	11	14	79.2939	69.6533
chr18	319355	500729	18p11.32	COLEC12	834.172	476.531	1.75051	11	14	100.825	112.839
chr1	31374323	31376997	N/A	Hs.576373	4.80875	2.74719	1.75042	6	9	82.6297	21.263
chr9	65570047	65570503	N/A	Hs.545780	8.20008	4.68596	1.74993	6	9	37.8799	20.9576
chr17	76736450	76736548	17q25.1	MIR636	307.643	175.833	1.74963	11	14	91.6335	109.369
chrX	101078847	101096367	Xq22.1	TMEM35A	96.2478	55.0124	1.74957	11	14	51.5411	99.2723
chr19	38867829	38878279	19q13.2	RINL	3.41692	1.95345	1.74917	6	9	69.2363	49.7969
chr1	26786803	26832487	N/A	Hs.732254	3.16629	1.8102	1.74914	5	5	62.6962	40.853
chr1	164748536	164749633	N/A	Hs.664784	4.21155	2.40785	1.74909	5	5	25.5297	35.3488
chr1	39769525	39771348	1p34.2	OXCT2	13.5822	7.76558	1.74903	11	14	98.6161	118.01
chr6	49463327	49493107	6p12.3	CENPQ	19.5055	11.1551	1.74858	11	14	77.6676	45.3485
chr3	37104855	37107656	N/A	Hs.658696	4.15162	2.37488	1.74814	5	5	23.3409	55.7207
chr2	174708075	174708294	N/A	Hs.580087	4.41213	2.52431	1.74786	6	9	64.4549	14.5618
chrX	12902817	12943300	Xp22.2	TLR8-AS1	2.11826	1.21213	1.74756	5	5	40.9254	15.7439
chr16	2019520	2020755	16p13.3	NPW	19.2312	11.0051	1.74747	11	14	84.2116	131.169
chr12	89587098	89587841	N/A	Hs.635178	15.985	9.14765	1.74744	6	9	35.7807	32.3679
chr11	85993412	85994997	N/A	Hs.658335	3.77073	2.15852	1.74691	5	5	24.4222	40.5717
chr16	1528741	1555580	16p13.3	TMEM204	107.866	61.7598	1.74655	11	14	84.4318	75.8994
chr13	19173770	19181852	13q12.11	TUBA3C	60.3316	34.5434	1.74654	11	14	82.5727	101.538
chr11	6768007	6768957	11p15.4	OR2AG2	5.44512	3.11827	1.7462	6	9	43.2265	39.6219
chr18	76076160	76077193	N/A	Hs.514958	12.4553	7.13341	1.74605	6	9	45.1857	44.514
chr11	96221688	96223122	N/A	Hs.662061	7.10192	4.06761	1.74597	5	5	60.9619	20.9474
chr9	136654753	136672678	9q34.3	EGFL7	9.65836	5.53234	1.7458	11	14	59.5475	79.1345
chr6	133088080	133106578	6q23.2	LINC00326	3.70471	2.12238	1.74554	5	5	52.7895	33.1561
chr9	73090354	73091055	N/A	Hs.737929	2.3727	1.35957	1.74518	5	5	39.6703	50.4449
chr1	58882867	58903667	N/A	Hs.18768	3.63878	2.08583	1.74452	5	5	88.7638	26.9579
chr15	100893723	100919283	N/A	Hs.659224	2.14335	1.22896	1.74403	5	5	40.6156	29.4831
chr20	60047074	60072987	20q13.33	C20orf197	2.84893	1.63425	1.74326	11	14	90.9216	58.5455
chr17	203022	203702	N/A	Hs.560542	5.22377	2.99668	1.74319	6	9	67.9123	42.2974
chr3	50329786	50340936	3p21.31	RASSF1	84.8557	48.6993	1.74244	11	14	86.5446	89.768
chr17	68259089	68452000	17q24.2	ARSG	6.97589	4.0047	1.74193	11	14	104.678	62.5771
chr6	166980385	166981417	N/A	Hs.661704	3.16111	1.81484	1.74181	5	5	60.6803	37.2205
chr7	66075789	66093343	7q11.21	ASL	31.4261	18.0437	1.74166	11	14	172.552	208.02
chr14	20014261	20015193	14q11.2	OR4K14	4.41269	2.53373	1.74158	6	9	28.9189	36.3102
chr22	39447166	39492194	22q13.1	MGAT3	8.49022	4.877	1.74087	11	14	142.945	99.2259
chr20	38961863	38962283	N/A	Hs.533945	4.93654	2.83579	1.7408	6	9	55.7537	22.9495
chr14	30559123	30620064	14q12	G2E3	61.0412	35.075	1.7403	11	14	54.9527	68.391
chr11	59130132	59142808	N/A	Hs.659259	17.0884	9.82638	1.73903	5	5	49.5021	49.9419
chr21	43659551	43696079	21q22.3	RRP1B	215.083	123.713	1.73856	11	14	120.276	131.341
chr5	41730065	41870689	5p13.1	OXCT1	128.287	73.8143	1.73797	11	14	90.0047	110.451
chr6	33893110	33914794	6p21.31	LOC105375026	3.50342	2.01586	1.73793	5	5	74.4026	66.8942
chr1	247757462	247758406	1q44	OR1C1	3.69102	2.12456	1.73731	11	14	61.0602	31.1316
chr1	175156986	175193300	1q25.1	KIAA0040	5.29115	3.04645	1.73683	11	14	81.4349	51.5691
chr12	89588049	89709353	12q21.33	ATP2B1	137.926	79.4547	1.73591	11	14	82.6657	88.4594
chr12	52210930	52223813	12q13.13	LINC00592	4.21807	2.43046	1.7355	5	5	51.4951	25.6889
chr16	81779258	81962693	16q23.3	PLCG2	12.8519	7.41071	1.73423	11	14	133.48	115.396
chr2	200811546	200823851	2q33.1	BZW1	242.138	139.655	1.73382	11	14	190.937	234.119
chr15	48331018	48343373	15q21.1	DUT	361.539	208.604	1.73314	11	14	125.422	143.967
chr17	50373220	50381479	17q21.33	EME1	19.1011	11.0212	1.73312	11	14	108.93	123.952
chr15	100558666	100559799	15q26.3	LOC102723335	2.28157	1.31655	1.73299	5	5	48.6044	37.6119
chr7	55025729	55027992	N/A	Hs.664233	7.94396	4.58492	1.73263	5	5	67.7689	58.6168
chr1	75127832	75133058	N/A	Hs.552655	2.7523	1.5886	1.73253	5	5	80.2682	78.4627
chr3	15254184	15264498	3p25.1	SH3BP5-AS1	8.31671	4.80034	1.73252	5	5	50.9376	24.1699
chr3	22111152	22111838	N/A	Hs.12316	1.93335	1.11611	1.73221	5	5	38.7252	102.538
chr13	57630104	57728931	13q21.1	PCDH17	6.25336	3.61045	1.73202	11	14	128.443	116.349
chr14	42412572	42528857	N/A	Hs.557682	2.81383	1.62468	1.73193	5	5	41.3323	38.957
chr7	42940438	42940693	N/A	Hs.566751	6.4034	3.69731	1.73191	6	9	34.2109	51.5327
chr12	12329263	12350541	12p13.2	MANSC1	32.807	18.9429	1.73189	11	14	47.4544	80.5395
chr5	122311354	122464219	5q23.2	SNCAIP	70.305	40.619	1.73084	11	14	165.746	130.896
chr5	17807274	17930489	5p15.1	LINC02223	2.53292	1.46385	1.73032	5	5	71.1468	51.6736
chrX	134769566	134797232	Xq26.3	FAM122B	107.923	62.3731	1.73028	11	14	68.3086	50.9852
chr6	31399784	31415315	6p21.33	MICA	122.501	70.8228	1.72968	11	14	79.6361	85.0533
chr12	5315960	5319355	N/A	Hs.634389	6.42714	3.71657	1.72932	5	5	82.5132	58.8717
chr7	99374675	99394801	7q22.1	ARPC1B	422.586	244.411	1.729	11	14	75.1975	69.5598
chr20	63696651	63698698	20q13.33	TNFRSF6B	13.6673	7.90507	1.72893	11	14	69.8403	77.5818
chr17	43753731	43758788	17q21.31	SOST	5.766	3.33515	1.72886	11	14	142.63	123.354
chr4	48885380	48906828	4p11	OCIAD2	168.266	97.3419	1.72861	11	14	58.1209	39.2771
chr11	111908620	111913213	11q23.1	CRYAB	986.688	570.85	1.72845	11	14	87.8822	116.953
chr21	37065364	37073158	21q22.13	PIGP	229.836	132.976	1.72841	11	14	84.3073	107.17
chr7	47761476	47766772	7p12.3	LINC00525	5.41588	3.13419	1.728	11	14	77.6921	38.0105
chr1	174448074	174449545	1q25.1	GPR52	4.57847	2.65004	1.7277	11	14	96.7347	73.7481
chr6	32014795	32035418	6p21.33	C4B	4.2556	2.46383	1.72723	6	9	63.5014	24.9959
chr3	105366713	105576913	3q13.11	ALCAM	543.711	314.851	1.72688	11	14	73.8415	71.722
chr21	29005759	29019371	21q21.3	RWDD2B	77.4681	44.8603	1.72687	11	14	66.5471	74.8319
chr19	45485288	45497055	19q13.32	RTN2	48.9486	28.3469	1.72677	11	14	109.043	86.4923
chr21	39380287	39397889	21q22.2	WRB	564.152	326.794	1.72633	11	14	50.1812	59.2453
chr22	35540492	35554003	22q12.3	RASD2	3.95577	2.29196	1.72594	11	14	114.64	49.8537
chr6	39334891	39340648	N/A	Hs.673409	5.52753	3.20263	1.72593	5	5	46.4909	85.7011
chr12	59523277	59524186	N/A	Hs.125470	15.1026	8.75353	1.72531	6	9	41.2325	37.1179
chr16	82044335	82139631	N/A	Hs.569540	2.97659	1.72534	1.72522	6	9	39.8562	24.4944
chr8	11035206	11035302	8p23.1	MIR598	3.07126	1.78044	1.725	6	9	86.8854	16.0082
chr5	172641266	172691540	5q35.1	NEURL1B	41.2267	23.9025	1.72478	11	14	34.4609	52.1267
chr15	66505083	66549485	15q22.31	ZWILCH	104.131	60.3935	1.72421	11	14	105.474	102.875
chr3	112086335	112131095	3q13.2	C3orf52	22.2239	12.8905	1.72405	11	14	79.2882	90.6603
chr17	6069106	6124427	17p13.2	WSCD1	3.5947	2.08638	1.72294	11	14	99.4631	24.1068
chr17	69148007	69244815	17q24.3	ABCA10	8.17266	4.74448	1.72256	6	9	62.6308	58.7089
chr9	128702497	128720920	9q34.11	PKN3	11.35	6.59029	1.72224	11	14	43.7709	61.382
chr15	48662534	48811901	15q21.1	CEP152	8.81859	5.12088	1.72209	11	14	142.454	102.802
chr8	141391993	141432454	8q24.3	PTP4A3	8.74453	5.08051	1.72119	11	14	86.9942	92.9501
chr17	10628526	10679657	17p13.1	MYH3	2.48376	1.44313	1.72109	11	14	76.7897	36.9129
chr21	34516442	34615142	21q22.12	RCAN1	453.788	263.664	1.72109	11	14	122.638	155.332
chr8	7836471	7841242	8p23.1	DEFB104A	4.56142	2.65051	1.72096	11	14	50.6292	41.4127
chr6	75294895	75493829	6q14.1	FILIP1	4.62282	2.68669	1.72064	11	14	84.1101	51.0603
chr21	17593650	17612950	21q21.1	BTG3	362.821	210.892	1.72041	11	14	65.3695	61.2038
chr3	43732749	43734064	N/A	Hs.661474	4.66086	2.71052	1.71954	5	5	35.9878	24.7519
chr10	133625099	133626795	10q26.3	FRG2B	3.73667	2.17318	1.71945	6	9	86.1287	67.832
chr7	156638366	156640654	7q36.3	C7orf13	12.578	7.31515	1.71945	11	14	72.0219	79.1528
chr13	66408372	66409171	N/A	Hs.679090	1.47733	0.859369	1.71909	5	5	57.3107	65.7521
chr16	29595130	29596007	N/A	Hs.669803	13.6595	7.94625	1.71898	5	5	95.2062	107.626
chr1	68496676	68538627	1p31.3-p31.2	DEPDC1-AS1	2.98307	1.73583	1.71853	5	5	23.0843	19.9448
chr5	10352700	10354049	N/A	Hs.98470	4.26703	2.48309	1.71843	5	5	50.0011	44.556
chr11	125624910	125676259	11q24.2	CHEK1	54.4524	31.6926	1.71814	11	14	66.3184	60.2643
chr19	18193230	18196742	19p13.11	MPV17L2	21.0119	12.2315	1.71785	11	14	61.9597	109.865
chr4	20392189	20394856	4p15.31	SLIT2-IT1	3.64017	2.11927	1.71765	5	5	33.6114	37.4881
chr8	101415369	101415779	N/A	Hs.545299	7.11616	4.14304	1.71762	6	9	74.736	34.8171
chr12	124993648	125051845	12q24.31	BRI3BP	42.162	24.5526	1.71721	11	14	81.1618	101.836
chr21	25994392	25995444	N/A	Hs.669083	15.0445	8.76381	1.71666	5	5	51.6835	22.6015
chr6	158055850	158057520	N/A	Hs.676596	3.16233	1.84264	1.71619	5	5	70.0727	41.5955
chr1	177700524	177710330	1q25.2	LINC01741	6.79292	3.95817	1.71618	11	14	47.0699	53.5411
chr19	45609396	45645601	19q13.32	EML2	23.3245	13.592	1.71605	11	14	108.549	90.3034
chr8	27311482	27459391	8p21.2	PTK2B	14.3174	8.34355	1.71599	11	14	112.311	110
chr21	20256476	20258820	N/A	Hs.561034	1.93137	1.12564	1.7158	5	5	44.7709	54.4529
chr14	64549902	64590098	14q23.3	PPP1R36	3.99121	2.32624	1.71574	11	14	87.9778	86.0749
chr2	179860836	179860908	2q31.3	MIR1258	3.67941	2.14458	1.71568	6	9	48.3345	21.8424
chr1	19682213	19800385	1p36.13	TMCO4	11.7441	6.84538	1.71563	11	14	59.5368	77.5806
chr7	12570349	12653603	7p21.3	SCIN	19.8132	11.5538	1.71487	11	14	192.298	103.052
chr1	154974642	154979249	1q21.3	CKS1B	252.447	147.224	1.71472	11	14	63.737	34.2402
chr6	30688047	30691420	6p21.33	NRM	80.8304	47.1489	1.71436	11	14	77.8418	78.7354
chr2	32224449	32265743	2p22.3	NLRC4	2.59232	1.51234	1.71411	11	14	87.6277	33.2896
chr19	39498917	39508481	19q13.2	DLL3	6.0621	3.53694	1.71394	11	14	150.318	86.7567
chr1	6264272	6393766	1p36.31	ACOT7	91.6232	53.4619	1.71381	11	14	147.628	166.727
chr11	63715667	63716289	N/A	Hs.661303	5.37715	3.13856	1.71326	5	5	22.4951	33.4463
chr5	131373194	131374646	N/A	Hs.675217	2.78469	1.62609	1.71251	5	5	32.7931	49.3955
chr3	195031838	195032252	N/A	Hs.245477	1.9001	1.1096	1.71242	5	5	65.3201	16.8888
chr5	141398128	141512979	5q31.3	PCDHGB5	9.60936	5.61437	1.71156	11	14	70.655	101.588
chr17	72072333	72093481	17q24.3	LINC02097	4.13396	2.41534	1.71154	5	5	9.50775	42.5702
chr3	151796262	151796647	N/A	Hs.565871	4.15153	2.42562	1.71153	6	9	37.8477	42.2699
chr7	148963315	148963410	7q36.1	RNY4	10.1536	5.93322	1.71131	6	9	39.5055	56.8523
chr21	28102658	28103135	N/A	Hs.606445	2.4221	1.41541	1.71124	5	5	27.9907	38.3108
chr19	56494164	56495437	N/A	Hs.732277	119.239	69.6856	1.7111	5	5	33.2135	40.3281
chr4	169994027	169994504	N/A	Hs.604834	1.11378	0.650959	1.71098	5	5	71.2441	91.3071
chr9	104093808	104141419	9q31.1	SMC2	47.9182	28.012	1.71063	11	14	72.7898	71.4325
chr1	108857217	108858524	1p13.3	SPATA42	2.50789	1.46611	1.71058	5	5	7.27792	47.0773
chr2	58159243	58241380	2p16.1	FANCL	59.9577	35.0547	1.7104	11	14	98.1536	98.0204
chr8	38411138	38468834	8p11.23	FGFR1	73.7932	43.148	1.71023	11	14	134.237	136.122
chrX	79174731	79175781	N/A	Hs.96886	2.24502	1.31277	1.71014	5	5	71.1968	81.2127
chr16	21977382	21978577	N/A	Hs.657182	4.1503	2.42723	1.70989	5	5	46.8787	96.1217
chr16	4474697	4510347	16p13.3	HMOX2	54.1288	31.6617	1.7096	11	14	134.975	131.218
chr21	36750888	36990254	21q22.13	HLCS	39.2826	22.9817	1.7093	11	14	54.1345	60.4729
chr1	21217247	21345541	1p36.12	ECE1	33.7257	19.731	1.70928	11	14	48.359	61.0663
chr6	26382891	26394874	6p22.2	BTN2A2	8.92268	5.22042	1.70919	11	14	119.355	97.2226
chr1	85455947	85456325	N/A	Hs.594202	6.23044	3.64568	1.70899	5	5	55.3805	61.4991
chr6	26270918	26271384	6p22.2	HIST1H3G	5.01779	2.9366	1.70871	11	14	127.436	127.203
chr4	32005853	32022422	4p15.1	LOC105377651	7.54966	4.41838	1.7087	6	9	80.5217	63.4542
chr7	765745	766695	N/A	Hs.709646	2.13117	1.24754	1.7083	5	5	31.4254	44.6435
chr13	23418971	23428869	13q12.12	SACS-AS1	2.5454	1.49047	1.70779	5	5	52.0146	65.3676
chr7	29510299	29563670	N/A	Hs.710429	4.15016	2.43022	1.70773	5	5	44.5382	33.3165
chr3	123934348	123934690	N/A	Hs.663481	3.42218	2.00423	1.70747	5	5	55.4629	44.1603
chr3	197541646	197542530	N/A	Hs.656099	4.45112	2.60702	1.70736	5	5	27.4478	37.2625
chr8	135457461	135656516	8q24.23	KHDRBS3	119.782	70.1704	1.70701	11	14	94.4173	88.5405
chr11	69641105	69654474	11q13.3	CCND1	1844.24	1080.61	1.70666	11	14	64.8819	64.6096
chr7	138460334	138585588	7q33-q34	TRIM24	27.5742	16.1588	1.70644	11	14	109.473	95.4842
chr5	95885098	95962288	5q15	ELL2	495.395	290.398	1.70592	11	14	113.782	127.076
chr17	74874793	74893811	17q25.1	FADS6	3.73686	2.19063	1.70584	6	9	89.9835	48.7789
chr12	112906777	112932190	12q24.13	OAS1	10.7958	6.3297	1.70558	11	14	102.12	116.577
chr6	27133038	27133535	6p22.1	HIST1H2AG	18.9559	11.1185	1.70489	11	14	77.5539	93.6856
chr1	186682556	186683650	N/A	Hs.147248	5.90912	3.46814	1.70383	6	9	40.4699	65.7577
chr1	109113963	109206781	1p13.3	KIAA1324	5.1685	3.03492	1.70301	11	14	94.4233	75.2625
chr3	106428056	106429785	N/A	Hs.191814	2.35969	1.38579	1.70277	5	5	43.2047	67.5863
chr10	100150090	100186057	10q24.31	ERLIN1	230.824	135.593	1.70233	11	14	93.6054	104.012
chr7	100092728	100101940	7q22.1	MCM7	130.786	76.8331	1.70221	11	14	99.5	127.479
chr11	18238233	18248674	11p15.1	SAA2	2.24386	1.31824	1.70216	11	14	74.2818	41.6622
chr12	55966769	55972789	12q13.2	CDK2	75.181	44.17	1.70208	11	14	89.2902	93.9068
chr9	129008033	129008727	N/A	Hs.635037	3.71725	2.18409	1.70197	5	5	35.2547	54.263
chr13	30202626	30307500	13q12.3	KATNAL1	89.2181	52.4296	1.70167	11	14	118.609	121.62
chr4	53458264	53652524	4q12	LNX1	7.38595	4.34087	1.70149	11	14	147.101	108.713
chr14	104724197	104747325	14q32.33	ADSSL1	11.9708	7.03625	1.7013	11	14	59.2991	54.3436
chr2	188291669	188595926	2q32.1-q32.2	GULP1	63.2201	37.1722	1.70074	11	14	142.068	139.938
chrX	135318559	135319040	N/A	Hs.669514	4.9255	2.89635	1.70059	5	5	32.6073	69.0131
chr5	65924629	65925305	N/A	Hs.440501	4.62635	2.72062	1.70048	5	5	42.9828	54.564
chr6	28373697	28374335	N/A	Hs.561603	19.5211	11.4807	1.70034	6	9	24.6313	50.4122
chr8	38160252	38160677	N/A	Hs.558282	9.18222	5.40089	1.70013	6	9	49.3616	53.8977
chr3	174023392	174024164	N/A	Hs.657235	2.79829	1.64611	1.69994	5	5	72.4119	12.925
chr1	26021749	26036464	1p36.11	EXTL1	37.6597	22.1591	1.69952	11	14	102.061	153.03
chr20	4220631	4249012	20p13	ADRA1D	4.73376	2.78693	1.69856	11	14	106.338	103.269
chr5	175959531	176034905	5q35.2	THOC3	44.1364	25.9887	1.69829	6	9	82.9638	82.2093
chr13	75620434	75859870	13q22.2	LMO7	151.611	89.2838	1.69807	11	14	214.632	221.757
chr4	422371	423148	N/A	Hs.659582	13.1092	7.72162	1.69772	6	9	39.296	54.2379
chr1	113904619	113914086	1p13.2	DCLRE1B	23.2447	13.6926	1.6976	11	14	93.5745	94.0226
chr19	36573070	36594716	19q13.12	ZNF529-AS1	15.0863	8.88836	1.69731	5	5	33.1726	50.3331
chr12	43758913	43789543	12q12	IRAK4	28.1012	16.5571	1.69723	11	14	70.3762	44.301
chr16	86567251	86568933	16q24.1	FOXC2	54.3844	32.0437	1.69719	11	14	177.682	196.536
chr8	78675870	78805523	8q21.13	IL7	9.22081	5.43497	1.69657	11	14	124.691	125.141
chr7	130354733	130357168	N/A	Hs.682164	4.24943	2.50595	1.69574	5	5	40.8139	38.4796
chr9	96641251	96655331	9q22.33	AAED1	105.108	61.9872	1.69564	11	14	34.1943	57.4674
chr3	194205905	194224812	N/A	Hs.547608	2.2662	1.33726	1.69466	5	5	52.6668	14.0383
chr1	43450607	43454241	1p34.2	HYI	38.5054	22.7222	1.69462	11	14	49.678	59.4447
chr5	44301655	44389780	5p12	FGF10	2.04622	1.20769	1.69433	11	14	87.0152	19.2951
chr1	85276358	85278088	1p22.3	LOC646626	4.57002	2.69727	1.69431	11	14	77.6648	47.6855
chr2	149329985	149474148	2q23.2	LYPD6	44.7804	26.4409	1.6936	11	14	67.4644	74.1364
chr14	88024550	88087346	14q31.3	LINC01146	1.25358	0.740198	1.69358	5	5	36.6944	54.9148
chr3	160435503	160449838	3q25.33	TRIM59	97.5187	57.5876	1.6934	11	14	113.542	151.91
chr19	18001132	18014102	19p13.11	ARRDC2	10.0824	5.95514	1.69306	11	14	57.8857	79.9541
chr8	31639222	32771716	8p12	NRG1	30.2137	17.8484	1.6928	11	14	149.955	169.102
chr19	10092337	10106194	19p13.2	ANGPTL6	3.62645	2.14236	1.69274	11	14	67.1156	31.7245
chr1	233904712	234324518	1q42.2	SLC35F3	4.42417	2.61458	1.69212	11	14	120.078	57.5899
chr6	31530219	31542475	6p21.33	DDX39B	463.176	273.768	1.69185	11	14	126.074	152.158
chr1	145840974	145842198	N/A	Hs.663193	12.393	7.32664	1.69149	5	5	20.4104	52.165
chr3	37142148	37144003	N/A	Hs.659695	48.9821	28.9738	1.69057	5	5	24.9452	36.6425
chr22	37844272	37844371	22q13.1	MIR658	4.68508	2.77287	1.68961	6	9	68.891	45.5742
chr14	81501057	81501781	N/A	Hs.677083	16.8029	9.94524	1.68954	5	5	20.5011	35.0535
chr5	440253	441177	N/A	Hs.192506	10.3804	6.14409	1.6895	6	9	66.8848	68.5767
chrX	152637895	152659827	Xq28	GABRQ	4.05185	2.39854	1.6893	11	14	67.7974	47.8845
chr3	48561718	48563768	3p21.31	UCN2	10.4789	6.20385	1.6891	11	14	80.1482	81.7087
chr10	73780271	73781078	N/A	Hs.211821	7.98374	4.72678	1.68905	6	9	65.9715	65.6711
chr14	104085658	104112749	14q32.33	ASPG	3.82126	2.26245	1.68899	11	14	73.7038	30.3946
chr17	35871491	35880373	17q12	CCL5	15.6932	9.29197	1.6889	11	14	125.619	122.094
chr14	67241295	67336061	14q23.3	MPP5	168.346	99.6782	1.68889	11	14	38.3882	45.3729
chrX	24744441	24744570	Xp22.11	SCARNA23	3.46803	2.05384	1.68856	6	9	71.764	49.1507
chr17	36591791	36600804	17q12	DHRS11	32.308	19.145	1.68754	11	14	52.1719	62.2313
chr14	102503649	102509791	14q32.31	ANKRD9	87.8788	52.1094	1.68643	11	14	119.648	118.626
chr14	23388596	23388666	14q11.2	MIR208A	2.94776	1.74825	1.68612	6	9	79.6645	12.598
chr14	100657268	100672744	14q32.2	LINC00523	5.63521	3.34279	1.68578	11	14	77.8527	85.3556
chr3	72010111	72010409	N/A	Hs.563138	7.61661	4.51818	1.68577	6	9	43.7014	57.0875
chr10	63444641	63447573	N/A	Hs.655987	4.20547	2.49476	1.68572	5	5	31.8565	32.8726
chr3	75729961	75785583	3p12.3	ZNF717	15.7071	9.31975	1.68536	11	14	66.3389	59.6386
chr6	106046729	106109939	6q21	PRDM1	40.7644	24.1977	1.68464	11	14	160.274	190.494
chr9	4490427	4587469	9p24.2	SLC1A1	13.854	8.22426	1.68453	11	14	104.06	97.7244
chr13	52377167	52406494	13q14.3	THSD1	11.1254	6.60825	1.68356	11	14	126.335	142.908
chr8	107186023	107186485	N/A	Hs.97313	2.07172	1.23083	1.68318	5	5	59.1222	51.8166
chr6	92387688	92388827	N/A	Hs.131463	1.41022	0.837923	1.683	5	5	41.1203	26.9536
chr20	41046885	41048140	N/A	Hs.662056	5.34684	3.17699	1.68299	5	5	41.345	23.9594
chr6	70566922	70588903	6q13	SDHAF4	35.0884	20.8565	1.68237	11	14	36.5718	26.6256
chr8	128049152	128049238	8q24.21	MIR1207	1.98736	1.18131	1.68234	6	9	96.3797	15.0008
chr6	157171172	157171531	N/A	Hs.733756	3.53237	2.09999	1.68209	5	5	59.4098	37.5088
chr15	32718101	32718865	15q13.3	LOC100131315	3.88733	2.31134	1.68185	6	9	81.5257	74.0435
chr5	173293390	173294709	N/A	Hs.519771	2.36064	1.40381	1.6816	5	5	87.7394	56.6788
chr19	14333743	14343913	19p13.12	LINC01842	2.40909	1.43325	1.68085	5	5	44.4073	7.42814
chr9	116425225	117415039	9q33.1	ASTN2	24.5631	14.6181	1.68032	11	14	107.703	92.8063
chr1	89258950	89272861	1p22.2	GBP5	4.33665	2.58101	1.68021	11	14	92.1467	77.0099
chr1	151243177	151244287	N/A	Hs.546316	8.00771	4.76676	1.67991	5	5	45.6067	29.8169
chr4	88592423	88709303	4q22.1	HERC3	12.4082	7.38651	1.67985	11	14	105.756	78.1774
chr11	111918877	111926871	11q23.1	C11orf52	11.0281	6.56504	1.67983	11	14	55.4914	83.77
chr3	62261819	62318947	3p14.2	PTPRG-AS1	4.52256	2.69241	1.67975	5	5	18.7908	40.6404
chr1	228356933	228359068	N/A	Hs.231655	2.65813	1.58254	1.67966	5	5	88.4674	40.948
chr7	35313855	35376476	7p14.2	LOC401324	1.84598	1.09904	1.67962	5	5	44.9428	38.055
chr20	50292720	50314919	20q13.13	LINC01270	3.6871	2.19527	1.67956	5	5	22.472	54.2994
chr4	39639095	39666653	4p14	LOC105374419	3.3833	2.01482	1.67921	5	5	28.2375	47.8142
chr1	150218417	150236156	1q21.2	ANP32E	218.219	129.968	1.67902	11	14	103.001	125.554
chr4	105708778	105848023	4q24	GSTCD	11.6641	6.94873	1.6786	11	14	130.153	102.503
chr9	137205667	137219361	9q34.3	NDOR1	7.22673	4.30629	1.67818	11	14	111.292	90.566
chr8	126564296	126564732	N/A	Hs.545236	3.8868	2.31688	1.6776	6	9	76.1741	16.1268
chr8	55877305	56012447	8q12.1	LYN	67.8833	40.4768	1.67709	11	14	129.956	135.134
chr2	202387512	202390013	N/A	Hs.729781	2.4429	1.45664	1.67708	5	5	58.0683	55.1895
chr4	134248511	134327473	N/A	Hs.385613	1.5589	0.929656	1.67686	5	5	50.9197	69.4442
chr21	36034541	36060818	21q22.12	SETD4	21.4036	12.7651	1.67672	11	14	74.0786	106.921
chr7	1815792	2232971	7p22.3	MAD1L1	32.904	19.6271	1.67646	11	14	81.335	89.9345
chr9	127802858	127814520	9q34.11	FPGS	18.6404	11.119	1.67644	11	14	123.011	145.255
chr13	98457470	98458184	N/A	Hs.736582	3.93363	2.34647	1.6764	5	5	47.9678	52.4612
chr5	10252141	10252616	N/A	Hs.668300	8.41535	5.0201	1.67633	5	5	41.4316	28.9475
chr7	107064170	107079609	N/A	Hs.571249	5.98844	3.57249	1.67627	6	9	50.3544	20.408
chr8	12945674	13029777	8p22	KIAA1456	8.37375	4.99549	1.67626	11	14	126.367	93.3561
chr4	45890388	45890906	N/A	Hs.581912	3.94285	2.3528	1.67581	6	9	58.5352	24.1285
chr21	27425209	27449819	21q21.3	LOC105372762	1.43274	0.855219	1.67529	5	5	39.8532	22.5851
chr12	91984976	92142831	12q21.33	LINC01619	3.10987	1.8566	1.67503	5	5	46.0815	35.0252
chr3	116255352	116256772	N/A	Hs.657154	1.92097	1.14696	1.67484	5	5	45.9943	45.9016
chr4	5820764	5893083	4p16.2	CRMP1	3.37796	2.01691	1.67482	11	14	128.44	76.9873
chr19	10286967	10288584	19p13.2	ICAM4	6.86713	4.10089	1.67454	11	14	64.9577	91.4767
chr9	109375694	109538395	9q31.3	PTPN3	4.10591	2.452	1.67452	11	14	52.27	45.6484
chr7	27169480	27169563	7p15.2	MIR196B	2.22722	1.33027	1.67426	6	9	44.9058	25.0149
chr5	141430591	141512979	5q31.3	PCDHGA12	8.2699	4.94227	1.6733	6	9	46.3318	54.825
chr5	44487716	44488071	N/A	Hs.544145	6.09221	3.64406	1.67182	6	9	38.6222	26.2846
chr21	44012325	44106552	21q22.3	TRAPPC10	22.5251	13.4736	1.67179	11	14	83.8932	84.5179
chr11	122095883	122097680	N/A	Hs.715755	261.685	156.536	1.67172	5	5	36.3013	66.5196
chr1	18904280	18956672	1p36.13	IFFO2	46.5664	27.8561	1.67168	11	14	58.3307	40.3964
chr2	199457699	199476504	N/A	Hs.151184	37.1261	22.2103	1.67157	5	5	14.4351	12.5978
chr15	40285496	40307973	15q15.1	PLCB2	3.0333	1.81491	1.67132	11	14	101.538	70.9482
chr19	30907198	30909156	N/A	Hs.223803	7.02591	4.20447	1.67106	5	5	40.701	40.9714
chr2	97278717	97291878	2q11.2	LOC100506076	23.3524	13.9794	1.67049	5	5	36.6294	30.302
chr2	38852344	38853095	N/A	Hs.660641	8.84642	5.29721	1.67002	5	5	31.6687	27.5199
chr2	166081531	166301784	2q24.3	LOC101929680	3.07919	1.84382	1.67	5	5	41.2741	26.8061
chrX	155457485	155458600	Xq28	F8A3	10.4313	6.24745	1.66968	6	9	67.4582	53.5489
chr11	4367263	4368386	11p15.4	OR52B4	1.69841	1.01723	1.66964	6	9	37.559	12.1997
chr14	80478321	80959501	14q31.1	CEP128	10.2217	6.12271	1.66947	11	14	77.6174	70.9414
chr5	15191646	15266560	5p15.1	LINC02149	2.45858	1.47267	1.66947	5	5	54.9384	40.8334
chr19	49422414	49423441	19q13.33	PTH2	5.30455	3.17739	1.66947	11	14	94.6312	88.87
chr20	25688078	25688397	N/A	Hs.610117	2.12366	1.27211	1.6694	5	5	30.9144	34.9115
chrX	19093111	19096410	N/A	Hs.661071	13.9251	8.3433	1.66901	5	5	55.7483	66.3862
chr5	16465898	16466970	N/A	Hs.551074	9.6294	5.77056	1.66871	6	9	48.4836	53.8324
chr5	72774600	72775124	N/A	Hs.278145	4.40069	2.63746	1.66853	6	9	63.3197	31.5101
chr17	82578022	82579368	N/A	Hs.666082	3.85584	2.31094	1.66852	5	5	29.0549	51.8061
chr15	47184101	47774223	15q21.1	SEMA6D	10.6242	6.36867	1.66819	11	14	228.934	192.654
chr7	143132081	143139741	7q34	PIP	3.01505	1.80764	1.66795	11	14	78.4789	61.7872
chr22	38084889	38110944	22q13.1	BAIAP2L2	8.66472	5.19625	1.66749	11	14	111.685	97.6477
chr11	123059335	123059422	11q24.1	SNORD14C	9.08705	5.45013	1.66731	6	9	59.438	48.3083
chr1	108937233	108938209	N/A	Hs.554803	4.46624	2.67882	1.66724	5	5	24.2832	37.9834
chr3	145759400	145760286	N/A	Hs.542937	5.45228	3.2704	1.66716	6	9	58.7872	38.9382
chr1	95061596	95067545	1p21.3	LOC101928098	2.90613	1.74328	1.66705	5	5	36.5982	28.4138
chr2	130462245	131626428	2q21.1	POTEI	3.35225	2.01112	1.66686	6	9	99.5595	37.1537
chr19	20923227	20950697	19p12	ZNF85	10.0111	6.00604	1.66684	11	14	94.6857	105.135
chr8	5123782	5124248	N/A	Hs.367995	3.12168	1.87284	1.66682	6	9	51.7294	35.1651
chr1	243287416	243289006	N/A	Hs.663583	2.05052	1.2303	1.66669	5	5	42.3832	19.4788
chr5	168506890	168507894	N/A	Hs.662808	4.34561	2.60737	1.66667	5	5	37.7119	28.757
chr15	89784895	89814852	15q26.1	ANPEP	248.709	149.249	1.6664	11	14	104.904	106.857
chrX	13955392	13963904	N/A	Hs.575742	3.55136	2.13127	1.66631	6	9	37.2026	55.6358
chr12	109714382	109770509	12q24.11	FAM222A	5.0421	3.02595	1.66629	11	14	66.4558	45.6076
chr16	81006498	81033107	16q23.2	CENPN	75.6417	45.3987	1.66616	11	14	89.1798	81.2973
chr3	110888815	110921207	N/A	Hs.618417	1.51252	0.908153	1.66549	5	5	39.3923	57.5215
chr7	30284307	30367692	7p14.3	ZNRF2	6.79517	4.08026	1.66538	11	14	79.178	139.532
chr21	42893268	42911396	21q22.3	NDUFV3	100.766	60.5096	1.66528	11	14	141.78	139.184
chr11	20599400	20659285	11p15.1	SLC6A5	4.73287	2.8426	1.66498	11	14	97.7313	59.7866
chr19	48115445	48170603	19q13.33	LIG1	35.8419	21.5271	1.66497	11	14	29.0145	38.0961
chr3	15865972	15866419	N/A	Hs.306690	1.86493	1.12029	1.66468	5	5	77.4569	68.4344
chr5	146589504	147081520	5q32	PPP2R2B	20.1102	12.0875	1.66372	11	14	144.916	208.932
chr5	177425472	177426269	N/A	Hs.667499	2.48357	1.4928	1.6637	5	5	30.8393	17.4246
chr8	102806842	102811217	8q22.3	GASAL1	18.9174	11.375	1.66306	6	9	56.497	50.8137
chr8	30729131	30767006	8p12	UBXN8	44.6033	26.8236	1.66284	11	14	62.9831	126.849
chr10	62373609	62672011	10q21.2	ZNF365	16.0231	9.63653	1.66274	11	14	167.643	134.366
chr17	331205	333488	17p13.3	LOC100506388	1.95428	1.17611	1.66165	5	5	61.0275	12.5115
chr8	144137721	144140843	8q24.3	HGH1	19.8972	11.9762	1.6614	11	14	116.41	145.516
chr2	128599665	128600485	N/A	Hs.436104	1.8445	1.11091	1.66035	5	5	74.1958	56.6861
chr2	130181562	130204793	2q21.1	MZT2B	8.8179	5.31092	1.66033	11	14	96.3143	108.183
chr7	99394673	99408682	7q22.1	PDAP1	74.8356	45.0745	1.66026	11	14	155.367	169.851
chr16	81077146	81078566	N/A	Hs.551700	1.68344	1.014	1.66019	5	5	44.3933	67.0939
chr9	136738167	136742959	9q34.3	LCN10	3.56251	2.1459	1.66014	11	14	82.3689	68.849
chr7	93137700	93138404	N/A	Hs.667766	4.91077	2.95821	1.66005	5	5	16.5149	22.3862
chr6	166999317	167042418	6q27	FGFR1OP	51.2137	30.8546	1.65984	11	14	103.891	105.414
chr1	110150510	110202202	1p13.3	SLC6A17	5.85684	3.52867	1.65979	11	14	92.7257	75.8262
chr14	77668245	77669546	N/A	Hs.560263	5.32929	3.21101	1.65969	6	9	67.4101	46.6133
chr12	109052041	109053965	12q24.11	USP30-AS1	3.36111	2.02531	1.65955	5	5	35.5863	54.6161
chr10	10516263	10516747	N/A	Hs.552332	7.09169	4.27354	1.65944	6	9	37.6854	54.8058
chr1	218043505	218059140	1q41	LINC01653	5.97779	3.60314	1.65905	5	5	20.8199	72.7311
chr10	89392546	89406487	10q23.31	IFIT1	191.777	115.606	1.65888	11	14	109.686	109.878
chr16	788622	798074	16p13.3	CHTF18	14.4462	8.70859	1.65885	11	14	68.4289	60.1139
chr7	26654772	26864743	7p15.2	SKAP2	89.6444	54.0476	1.65862	11	14	75.7379	66.356
chrX	78656069	78659328	Xq21.1	RTL3	6.14315	3.70409	1.65847	11	14	66.8747	81.1833
chr9	137241259	137243707	9q34.3	TUBB4B	1155.73	696.927	1.65832	11	14	93.33	96.2301
chr4	165327666	165343164	4q32.3	MSMO1	468.313	282.418	1.65823	11	14	112.567	132.68
chr18	46917602	47104795	18q21.1	KATNAL2	4.9582	2.99008	1.65822	11	14	51.2773	56.7815
chr6	56457987	56954671	6p12.1	DST	88.8441	53.5859	1.65798	11	14	259.066	294.163
chr11	57406954	57427580	11q12.1	SLC43A3	33.2662	20.0679	1.65768	11	14	120.626	112.182
chr16	66408524	66410901	16q21	LINC00920	3.00533	1.81324	1.65744	5	5	46.9288	23.5406
chr15	75023533	75060180	15q24.2	PPCDC	8.11081	4.89384	1.65735	11	14	105.554	113.736
chr6	31837076	31837139	6p21.33	SNORD52	16.7355	10.0983	1.65726	6	9	28.766	58.1697
chr17	77089307	77089493	17q25.2	SCARNA16	5.29526	3.1953	1.6572	6	9	73.3302	47.3422
chr8	63015079	63039051	8q12.3	GGH	283.469	171.059	1.65714	11	14	55.7534	54.0007
chr15	100919017	101070837	15q26.3	LRRK1	13.2653	8.0078	1.65655	11	14	146.264	120.677
chr8	7536674	7542450	8p23.1	PRR23D1	1.34289	0.810698	1.65646	5	5	77.4923	55.1242
chr4	89236382	89239300	N/A	Hs.102572	8.1389	4.91433	1.65616	6	9	55.1253	34.228
chr7	55019032	55207338	7p11.2	EGFR	40.3026	24.3405	1.65578	11	14	164.323	164.976
chr12	12915829	12915918	12p13.1	MIR614	2.9919	1.80707	1.65566	6	9	35.415	22.3639
chr1	46394267	46413848	1p33	FAAH	5.45485	3.29484	1.65558	11	14	38.9036	42.4053
chr3	184198915	184199405	N/A	Hs.119940	26.855	16.2231	1.65535	5	5	55.7945	34.4204
chr8	58805418	59119293	8q12.1	TOX	40.1321	24.2439	1.65534	11	14	93.1065	199.25
chr9	4506269	4506580	N/A	Hs.661328	2.00246	1.21011	1.65478	5	5	20.5475	19.0593
chrX	136847468	136848280	N/A	Hs.432355	9.3231	5.63436	1.65469	5	5	22.8742	37.47
chr2	71690602	71691451	N/A	Hs.87950	4.30632	2.60294	1.65441	5	5	31.4199	40.3983
chr12	46383676	46652579	12q13.11	LOC100288798	18.6182	11.2549	1.65423	11	14	83.4851	71.0729
chr18	75696083	75712403	18q23	LINC01898	3.714	2.24519	1.6542	5	5	70.7396	41.4123
chr10	24258801	24261853	N/A	Hs.662227	1.85033	1.11879	1.65386	5	5	73.4773	22.0255
chr1	23368971	23371839	1p36.12	ZNF436-AS1	7.78319	4.70653	1.6537	11	14	94.6175	69.9745
chr3	73062048	73062816	N/A	Hs.703676	3.40461	2.05937	1.65323	5	5	83.7976	31.9676
chr11	49137404	49137795	N/A	Hs.538951	7.6404	4.62326	1.6526	6	9	62.8338	76.4555
chr1	34166883	34219131	1p35.1	C1orf94	3.3749	2.04236	1.65245	11	14	124.515	85.5167
chr10	11757409	11757902	N/A	Hs.657088	6.12034	3.70383	1.65244	5	5	48.159	26.3325
chr2	239401436	239402364	2q37.3	LOC101928111	3.85029	2.33009	1.65242	5	5	44.2429	70.0748
chr22	43923739	43947568	22q13.31	PNPLA3	13.7127	8.30054	1.65202	11	14	78.0038	68.9123
chr17	35891720	35894273	N/A	Hs.641022	1.89738	1.14897	1.65138	5	5	49.2487	61.1888
chr9	136881776	136926615	9q34.3	TRAF2	5.11035	3.09539	1.65095	11	14	54.7072	42.757
chr3	50669620	50669818	N/A	Hs.437259	2.6886	1.62875	1.65072	5	5	55.1424	38.4954
chr10	13695162	13700668	N/A	Hs.671684	3.01167	1.82448	1.6507	5	5	46.8509	34.3481
chrX	145994275	145994351	Xq27.3	MIR890	3.17991	1.92664	1.65049	6	9	100.005	27.1217
chr13	99606664	99909459	13q32.3	CLYBL	6.0531	3.66828	1.65012	11	14	107.015	85.975
chr13	52810050	52810140	13q14.3	MIR759	5.9571	3.61103	1.64969	6	9	76.2947	52.5623
chr13	36844831	36920721	13q13.3	SMAD9	54.5827	33.0934	1.64936	11	14	171.148	175.174
chr19	11145494	11155997	19p13.2	SPC24	31.5697	19.1419	1.64924	11	14	25.3311	42.4478
chr14	60644698	60649489	14q23.1	SIX1	35.6121	21.5959	1.64902	11	14	155.308	242.609
chr1	26234153	26278810	1p36.11	CEP85	20.3896	12.3726	1.64797	11	14	43.148	31.5746
chr7	107742752	107748992	N/A	Hs.432792	23.5059	14.2686	1.64739	6	9	35.8736	39.8849
chr7	156640286	156678333	7q36.3	RNF32	8.86923	5.38384	1.64738	11	14	94.2396	77.4738
chr14	40411290	40417518	N/A	Hs.149038	10.9651	6.6567	1.64724	6	9	42.1117	58.9432
chr4	139665725	139754546	4q31.1	MGST2	190.291	115.533	1.64707	11	14	86.1491	65.5534
chr21	43092956	43108291	21q22.3	U2AF1	186.997	113.577	1.64644	11	14	141.452	131.413
chr1	241593150	241640399	1q43	OPN3	93.1388	56.5748	1.6463	11	14	98.7799	91.5532
chr2	24513582	24514017	N/A	Hs.240801	5.36295	3.25843	1.64587	6	9	60.672	54.7007
chr4	54007279	54008241	N/A	Hs.126593	7.16215	4.3531	1.6453	6	9	54.8586	28.3554
chr5	150892958	150904983	5q33.1	ZNF300	12.27	7.45817	1.64517	11	14	106.856	110.879
chr2	51332829	51350185	N/A	Hs.580342	5.39447	3.27914	1.64509	6	9	35.1089	62.9746
chr20	63323675	63324291	N/A	Hs.667991	4.03688	2.45466	1.64458	5	5	38.1877	39.2692
chr8	49134606	49135230	N/A	Hs.521034	2.08623	1.26868	1.64441	5	5	62.6547	19.5954
chr2	154689379	154690159	N/A	Hs.34747	4.96582	3.0199	1.64436	6	9	116.374	46.514
chr1	149831245	149862570	N/A	Hs.528615	2.5242	1.5354	1.64401	5	5	47.8843	88.8082
chr15	101736747	101746870	15q26.3	LOC100128108	4.89362	2.97682	1.64391	11	14	76.2861	73.9924
chr17	6451263	6556557	17p13.2-p13.1	PITPNM3	5.00334	3.04395	1.6437	11	14	146.231	136.626
chr17	81939645	81947233	17q25.3	MYADML2	4.16773	2.53636	1.64319	5	5	37.2723	35.3172
chr10	86968431	86970909	10q23.2	ADIRF	191.249	116.394	1.64312	11	14	94.2631	139.078
chr5	997649	998187	N/A	Hs.582446	3.70446	2.2548	1.64292	6	9	92.4261	41.3404
chr11	5580877	5581884	11p15.4	OR52B6	7.23904	4.40666	1.64275	6	9	35.6887	41.5031
chr4	186587783	186726915	4q35.2	FAT1	1029.64	627.133	1.64183	11	14	34.6447	40.7612
chr6	31652410	31658210	6p21.33	APOM	17.1351	10.4387	1.64149	11	14	57.8229	58.667
chr1	248859163	248864796	N/A	Hs.576542	5.64207	3.43734	1.64141	6	9	66.4275	41.4671
chr3	50296402	50299421	3p21.31	NAT6	17.2253	10.4944	1.64139	11	14	101.232	82.4859
chr10	75296383	75361678	10q22.2	ZNF503-AS1	3.05978	1.86418	1.64136	5	5	56.7248	23.4132
chr16	11819830	11828832	16p13.13	BCAR4	5.64421	3.44047	1.64054	11	14	92.2469	62.9374
chr11	124954121	125041489	11q24.2	CCDC15	13.5002	8.23039	1.64029	11	14	43.4385	49.6018
chr7	128264529	128264891	N/A	Hs.544881	4.66355	2.84334	1.64016	6	9	100.106	83.4154
chr1	43336875	43354464	1p34.2	MPL	2.75121	1.67824	1.63934	11	14	154.96	35.0216
chr6	26199559	26199988	6p22.2	HIST1H2BF	22.005	13.4287	1.63865	11	14	121.595	146.676
chr1	18871430	18902799	1p36.13	ALDH4A1	37.6243	22.9652	1.63832	11	14	80.4057	71.4215
chr2	174072447	174248637	2q31.1	OLA1	187.116	114.219	1.63822	11	14	221.152	249.364
chr6	42758373	42759675	N/A	Hs.664631	1.64543	1.0047	1.63774	5	5	65.9468	79.8561
chr16	29871159	29899573	16p11.2	SEZ6L2	61.7067	37.6819	1.63757	11	14	182.988	154.345
chr12	15620141	15789576	12p12.3	EPS8	469.156	286.566	1.63716	11	14	80.1573	103.582
chr17	41722639	41734646	17q21.2	HAP1	3.17183	1.93794	1.63671	11	14	96.9649	62.0021
chr1	234724042	234731643	1q42.3	LINC01132	4.65155	2.84235	1.63652	6	9	34.4338	25.2652
chr5	53480338	53487134	5q11.2	FST	595.073	363.629	1.63648	11	14	119.517	89.6316
chr19	14053367	14062137	19p13.12	PALM3	6.82647	4.17153	1.63644	5	5	53.6241	53.9645
chr4	76306026	76311130	4q21.1	STBD1	13.3576	8.16419	1.63612	11	14	87.4292	116.628
chr6	52150418	52151302	N/A	Hs.121899	1.93511	1.18282	1.63601	5	5	30.1643	31.3448
chr8	109240919	109334205	8q23.1	NUDCD1	76.7587	46.9215	1.63589	11	14	122.011	125.39
chr11	17547373	17645944	11p15.1	OTOG	3.42751	2.09531	1.6358	6	9	58.8608	19.412
chr6	136231030	136253659	6q23.3	MTFR2	14.2855	8.7338	1.63566	11	14	108.673	86.312
chr7	148732352	148734048	N/A	Hs.657069	5.62063	3.43649	1.63557	5	5	54.4314	42.9578
chr14	106874581	106875017	14q32.33	IGHV7-81	2.19568	1.34263	1.63536	5	5	31.3169	55.9995
chr2	191834305	191847280	2q32.3	CAVIN2	44.8929	27.452	1.63533	11	14	59.7085	73.8393
chr1	25272393	25330445	1p36.11	RHD	3.94004	2.40974	1.63505	11	14	97.8059	54.3866
chr12	116738291	116853631	12q24.22	RNFT2	8.24109	5.04027	1.63505	11	14	85.3951	102.127
chr2	74514469	74517148	2p13.1	TLX2	3.18139	1.9463	1.63458	11	14	139.137	72.4346
chr10	101058600	101061156	N/A	Hs.584981	3.90751	2.39055	1.63457	5	5	44.9102	72.0606
chr12	132864794	132865398	N/A	Hs.658589	4.53684	2.7765	1.63401	5	5	60.7544	62.3514
chr19	19528861	19537584	19p13.11	YJEFN3	3.78775	2.31878	1.63351	11	14	83.4346	71.7741
chr1	159910093	159910554	N/A	Hs.735963	3.54359	2.16981	1.63313	5	5	31.0518	49.616
chr17	54900691	54961967	17q22	TOM1L1	25.0672	15.3544	1.63257	11	14	80.9899	91.2783
chr1	109425258	109425944	N/A	Hs.686598	3.13261	1.91901	1.63241	5	5	55.4904	72.9541
chr19	27793467	27806782	19q11	LOC101927151	11.9452	7.31777	1.63235	5	5	71.307	39.394
chr17	64542282	64662268	17q23.3-q24.1	SMURF2	404.347	247.743	1.63212	11	14	133.407	139.634
chr6	159799453	159820704	6q25.3	PNLDC1	2.2127	1.35583	1.63199	11	14	76.6423	42.378
chr12	52446651	52452126	12q13.13	KRT6B	3.30014	2.02227	1.6319	11	14	110.416	55.1825
chr10	27154468	27187953	10p12.1	MASTL	25.4977	15.6286	1.63148	11	14	84.3528	78.7055
chr16	56682470	56684196	16q13	MT1X	664.233	407.143	1.63145	11	14	72.2851	89.9415
chr13	107168531	107867255	13q33.3	FAM155A	6.62766	4.06364	1.63097	11	14	112.009	94.786
chr16	760746	768865	16p13.3	MSLN	6.24604	3.82985	1.63088	11	14	73.4371	46.8824
chr9	134164440	134164564	9q34.2	RNU6ATAC	11.157	6.84251	1.63054	6	9	67.3413	55.8667
chr11	76560002	76560537	N/A	Hs.559981	9.3757	5.75068	1.63036	6	9	50.5331	67.1133
chr11	34150987	34358008	11p13	ABTB2	15.8839	9.74281	1.63032	11	14	113.034	94.5123
chr7	6588242	6588847	N/A	Hs.656514	4.57578	2.80707	1.63009	5	5	19.2734	47.2853
chrX	119758613	119760202	Xq24	SOWAHD	6.01709	3.69187	1.62982	6	9	42.4213	34.4376
chr19	55038895	55069774	19q13.42	RDH13	12.5327	7.69034	1.62967	11	14	55.8943	58.7558
chr6	169444664	169445050	N/A	Hs.635622	2.69699	1.65523	1.62938	5	5	50.0675	60.4117
chr16	3432422	3443537	16p13.3	ZNF597	6.84677	4.20229	1.62929	11	14	58.4021	56.7419
chr1	2586460	2591469	1p36.32	FAM213B	66.3713	40.7538	1.62859	11	14	57.1414	45.2978
chr17	7686071	7703502	17p13.1	WRAP53	27.6583	16.986	1.6283	11	14	58.8915	92.4657
chr17	44902969	44904819	N/A	Hs.514222	2.91763	1.79213	1.62802	5	5	45.1416	21.903
chr7	2109376	2110336	N/A	Hs.659957	3.779	2.32182	1.6276	5	5	71.8384	77.1311
chr14	22919456	22923407	14q11.2	PRMT5-AS1	4.15194	2.55108	1.62752	5	5	43.7443	58.135
chr15	36998254	37001164	N/A	Hs.661237	3.7857	2.32694	1.6269	5	5	21.9171	27.6247
chr17	17843508	17972470	17p11.2	TOM1L2	21.0657	12.9494	1.62677	11	14	124.977	141.965
chr4	54100081	54101955	4q12	GSX2	3.41957	2.10236	1.62654	11	14	87.226	86.2289
chr12	12764649	12764743	12p13.1	MIR613	2.31809	1.42574	1.62588	6	9	24.1701	19.8942
chr15	69396904	69415029	15q23	LOC145694	4.3898	2.70028	1.62568	5	5	21.3386	51.8427
chr10	50495977	50496895	N/A	Hs.386215	2.30708	1.41921	1.62561	5	5	64.5601	36.2432
chr15	48120972	48142392	15q21.1	SLC24A5	1.98238	1.21952	1.62555	6	9	59.197	19.8335
chr12	110501655	110534208	12q24.11	RAD9B	4.15754	2.55771	1.62549	11	14	78.9579	62.4461
chr19	58500504	58501234	N/A	Hs.670651	2.50504	1.54111	1.62548	5	5	45.0952	51.8352
chr4	42657197	42658342	N/A	Hs.98619	4.73117	2.91159	1.62494	5	5	18.4582	65.7443
chr6	163338342	163347033	6q26	DKFZp451B082	5.71294	3.51728	1.62425	5	5	48.308	35.4415
chr13	48488963	48535995	13q14.2	RCBTB2	55.7557	34.3449	1.62341	11	14	86.2929	89.1494
chr7	142384379	142384841	7q34	TRBV7-3	3.37288	2.07835	1.62286	5	5	46.8732	16.9857
chr5	132369704	132395614	5q31.1	SLC22A5	14.953	9.21509	1.62266	11	14	79.8803	60.795
chr14	60127733	60129087	N/A	Hs.661986	12.7055	7.83119	1.62242	5	5	30.4225	23.5034
chr14	101025732	101025817	14q32.31	MIR323A	4.3334	2.67179	1.62191	6	9	76.6889	26.3531
chr11	112959279	112963460	11q23.2	LOC101928847	4.04549	2.49438	1.62184	5	5	70.9489	24.2616
chr8	100719070	100720758	N/A	Hs.655157	19.3761	11.9515	1.62123	5	5	58.2169	21.3977
chr21	46161148	46185159	21q22.3	SPATC1L	88.6724	54.699	1.6211	11	14	33.1422	34.9341
chr7	65755526	65755659	7q11.21	SNORA22	3.55102	2.19055	1.62106	6	9	46.5744	31.1568
chr7	44114680	44123668	7p13	POLD2	129.408	79.8356	1.62093	11	14	76.2391	74.2849
chr11	554850	560780	11p15.5	LMNTD2	4.81694	2.97266	1.62041	11	14	61.3851	73.058
chr8	143612618	143618043	8q24.3	TSTA3	127.51	78.7295	1.6196	11	14	44.9799	66.6687
chr13	35697524	35699256	13q13.3	LINC00445	4.1904	2.58763	1.6194	5	5	43.8822	41.2298
chr12	12940518	12955908	12p13.1	GPRC5D	3.41134	2.10658	1.61938	11	14	96.5527	73.5561
chr1	23505696	23531266	1p36.12	E2F2	11.3253	6.99594	1.61884	11	14	89.7278	74.3031
chr20	22808284	22808819	N/A	Hs.542407	5.34921	3.30488	1.61858	6	9	38.5835	33.1951
chr6	136557046	136793098	6q23.3	MAP3K5	105.939	65.4686	1.61816	11	14	83.1096	48.4338
chr9	14790634	14791158	N/A	Hs.112893	10.5457	6.52259	1.6168	6	9	48.1717	44.8493
chr12	10604190	10613609	12p13.2	MAGOHB	27.2704	16.8735	1.61617	11	14	128.821	152.723
chr10	4206876	4243912	10p15.1	LINC00702	10.557	6.53237	1.6161	5	5	69.9624	55.8826
chr20	45252239	45254564	20q13.12	SLPI	3.66152	2.26569	1.61607	11	14	91.7541	78.4076
chr2	166796449	166796895	N/A	Hs.541675	5.9318	3.67081	1.61594	6	9	62.0489	43.3068
chr1	107571160	107964923	1p13.3	VAV3	5.10858	3.16141	1.61592	11	14	97.503	93.6849
chr18	62713271	62714885	N/A	Hs.333785	5.57169	3.44817	1.61584	6	9	60.7245	62.7438
chr13	90231182	90231277	13q31.3	MIR622	1.92051	1.18856	1.61583	5	5	73.3345	21.578
chr8	43292370	43363185	8p11.1	POTEA	3.3921	2.09938	1.61577	6	9	90.4152	61.3439
chrX	146001053	146001131	Xq27.3	MIR891B	2.13421	1.32157	1.6149	6	9	87.4777	24.7628
chr2	134097762	134098052	N/A	Hs.580154	6.92456	4.28834	1.61474	6	9	32.0539	55.1912
chr12	109783087	109833407	12q24.11	TRPV4	9.01989	5.58641	1.61461	11	14	54.5237	78.9689
chr19	39201602	39201882	N/A	Hs.451636	1.96972	1.21998	1.61456	5	5	61.4695	58.2423
chr2	181891716	181930738	2q31.3	SSFA2	98.3156	60.8944	1.61453	11	14	126.09	111.866
chr16	67207139	67227062	16q22.1	LRRC29	10.1062	6.26127	1.61409	11	14	113.792	118.581
chr3	5715885	5716264	N/A	Hs.309308	7.04332	4.36392	1.61399	6	9	95.586	52.1379
chr2	230886546	230904517	2q37.1	LOC151484	5.67302	3.51558	1.61368	5	5	26.0386	64.5544
chr2	134119922	134454621	2q21.2-q21.3	MGAT5	138.919	86.0957	1.61354	11	14	126.774	159.355
chr6	26219455	26219893	N/A	Hs.566573	10.9861	6.81209	1.61274	6	9	40.8593	80.3379
chr12	133181409	133207112	12q24.33	ZNF268	14.7589	9.15247	1.61256	11	14	114.543	134.7
chr14	76226039	76226588	N/A	Hs.560266	9.48672	5.88499	1.61202	6	9	49.3458	58.7197
chr14	60880161	60881040	N/A	Hs.667491	1.81594	1.12658	1.61191	5	5	72.2705	70.7369
chr9	127716064	127731600	9q34.11	TTC16	2.98393	1.85143	1.61169	11	14	105.93	33.0494
chr7	27170591	27180261	7p15.2	HOXA10	159.886	99.2377	1.61114	11	14	122.189	168.527
chr11	559776	564025	11p15.5	RASSF7	59.3962	36.8758	1.61071	11	14	79.598	56.1136
chr7	100356651	100356721	7q22.1	MIR6840	40.549	25.1754	1.61066	5	5	64.6629	56.8745
chr11	3104756	3105435	N/A	Hs.664045	11.202	6.95627	1.61035	5	5	36.8601	44.8037
chr20	2101500	2102879	N/A	Hs.603444	3.45808	2.14754	1.61026	5	5	52.648	28.0473
chr3	52899209	53046655	3p21.1	SFMBT1	4.78028	2.96893	1.6101	11	14	77.3045	91.0134
chr14	25822100	25822741	N/A	Hs.174508	2.28827	1.42125	1.61003	5	5	41.0416	32.5552
chr6	27892699	27893185	6p22.1	HIST1H2AM	7.41593	4.60617	1.61	11	14	35.9286	56.9073
chr8	42705582	42721946	N/A	Hs.742502	8.87345	5.51395	1.60927	6	9	38.879	41.5565
chr11	2328749	2377992	11p15.5	CD81-AS1	7.90052	4.91006	1.60905	5	5	30.2143	18.0423
chr17	42189087	42194532	17q21.2	GHDC	69.0279	42.905	1.60886	11	14	95.6591	97.9887
chr11	58834065	58905699	11q12.1	GLYATL2	2.96548	1.84349	1.60862	11	14	91.3376	58.2054
chr21	46458942	46570900	21q22.3	DIP2A	14.8467	9.22973	1.60857	11	14	133.13	137.633
chr11	8019180	8106107	11p15.4	TUB	28.1607	17.507	1.60854	11	14	131.318	122.711
chr19	55159339	55164288	19q13.42	LOC101930593	15.7174	9.77144	1.6085	5	5	34.4924	30.2993
chr21	32628759	32728128	21q22.11	SYNJ1	37.5974	23.3758	1.60839	11	14	128.663	128.685
chr2	47403067	47634501	2p21-p16.3	MSH2	52.1379	32.433	1.60756	11	14	98.7905	81.3907
chr7	129502479	129512932	7q32.1	SMKR1	3.61765	2.25078	1.60729	5	5	36.0614	44.8358
chr2	87659371	87659756	N/A	Hs.652563	1.02655	0.638703	1.60724	5	5	25.2936	91.0826
chr3	50205246	50220979	3p21.31	SLC38A3	2.4178	1.50481	1.60671	11	14	42.2736	35.9307
chr20	5114953	5126622	20p12.3	PCNA	333.556	207.629	1.6065	11	14	118.808	111.693
chr1	33344904	33345521	N/A	Hs.674410	11.4732	7.14237	1.60636	5	5	54.1606	48.7321
chr4	776723	777753	N/A	Hs.128330	11.0814	6.90088	1.6058	5	5	10.9251	26.6556
chr21	33976382	33977691	21q22.11	LOC101928126	8.94323	5.56952	1.60574	6	9	53.7384	49.2127
chr2	239734955	239735538	N/A	Hs.60351	2.84021	1.76891	1.60563	5	5	43.4966	48.6265
chr16	18791667	18801678	16p12.3	ARL6IP1	557.488	347.235	1.6055	11	14	97.7249	78.1608
chr19	55339362	55348121	19q13.42	KMT5C	4.34527	2.70685	1.60529	11	14	100.969	78.0869
chr2	216886565	216887125	N/A	Hs.635217	3.62977	2.26131	1.60516	5	5	34.9631	29.8069
chr2	106093303	106194339	2q12.2	UXS1	179.414	111.778	1.60509	11	14	83.1639	93.8649
chr17	3594321	3595254	N/A	Hs.268606	4.06624	2.53396	1.6047	5	5	57.425	53.9395
chr19	50649445	50659310	19q13.33	C19orf81	2.59159	1.61504	1.60465	5	5	39.7519	16.9256
chr1	13583757	13617957	1p36.21	PDPN	26.2707	16.3741	1.6044	11	14	176.081	201.729
chr16	71644924	71724701	16q22.2	PHLPP2	41.6021	25.9327	1.60423	11	14	95.3415	97.5438
chr1	155308748	155320666	1q22	FDPS	314.885	196.285	1.60422	11	14	67.8279	57.5481
chr1	232137813	232138473	N/A	Hs.552297	7.64026	4.76339	1.60395	6	9	65.149	131.26
chr13	68861284	68885325	13q21.33	LINC00550	2.52957	1.57712	1.60391	5	5	56.2102	20.9471
chr12	121626550	121642040	12q24.31	ORAI1	36.0334	22.4684	1.60374	11	14	36.688	45.8971
chr4	7939001	7940296	4p16.1	LOC389199	8.97476	5.59621	1.60372	11	14	81.003	87.7775
chr10	10462515	11336675	10p14	CELF2	63.8917	39.8417	1.60364	11	14	238.537	252.585
chr11	28352106	28527041	N/A	Hs.722334	5.21552	3.25243	1.60357	6	9	45.198	45.9477
chr22	27204210	27205126	N/A	Hs.148170	2.833	1.76672	1.60353	5	5	36.9454	53.575
chr17	12549968	12637187	17p12	LINC00670	8.77628	5.47512	1.60294	6	9	48.1347	47.9781
chr22	39349949	39385588	22q13.1	SYNGR1	44.4505	27.731	1.60291	11	14	99.8338	82.7083
chr4	25312774	25373176	4p15.2	ZCCHC4	8.64655	5.39526	1.60262	11	14	63.676	73.8474
chr17	39737909	39747285	17q12	GRB7	4.43855	2.76976	1.6025	11	14	100.557	86.8356
chr1	22023994	22026048	1p36.12	LINC01635	2.9794	1.85944	1.60231	5	5	15.445	18.2933
chr9	5510438	5571282	9p24.1	PDCD1LG2	26.2247	16.3673	1.60226	11	14	49.7148	81.7816
chr12	52270507	52309163	12q13.13	KRT86	4.51171	2.81607	1.60213	11	14	92.1974	110.121
chr5	38490615	38492095	N/A	Hs.677046	4.19584	2.61911	1.60201	5	5	53.24	24.5676
chr2	163602611	163736155	2q24.3	FIGN	6.62474	4.13572	1.60183	11	14	66.1568	71.7529
chr19	18434388	18438301	19p13.11	ISYNA1	32.5743	20.3388	1.60158	11	14	109.189	100.43
chr2	36523181	36524893	N/A	Hs.661738	8.43936	5.26991	1.60142	5	5	40.5205	11.7786
chrX	37349275	37457295	Xp21.1	PRRG1	205.103	128.079	1.60138	11	14	42.2017	23.5837
chr2	217284023	217756593	2q35	DIRC3	12.2555	7.65351	1.60129	11	14	90.3798	69.1145
chr17	48932135	48933068	N/A	Hs.732872	9.68568	6.04888	1.60124	5	5	39.1189	39.262
chr4	89627783	89720172	N/A	Hs.734839	8.39164	5.24076	1.60123	6	9	57.4714	45.8751
chr2	70217183	70218947	N/A	Hs.656628	6.01209	3.75477	1.60119	5	5	48.6643	44.8137
chr17	48621156	48626473	17q21.32	HOXB9	8.24424	5.14923	1.60106	11	14	91.5381	82.7565
chr17	5208920	5234860	17p13.2	SCIMP	6.43383	4.01973	1.60056	6	9	76.8641	39.6306
chr16	71918911	71927486	N/A	Hs.733971	3.06982	1.91809	1.60046	5	5	59.9388	67.584
chr10	86511982	86512394	N/A	Hs.670471	1.46906	0.91795	1.60038	5	5	42.2363	57.5956
chr1	55039476	55064853	1p32.3	PCSK9	6.47029	4.04329	1.60025	11	14	103.623	92.5742
chr9	69672748	69673713	N/A	Hs.207074	3.1471	1.96667	1.60022	11	14	80.8944	32.6797
chr5	158275710	158278813	N/A	Hs.571024	6.17735	3.86064	1.60008	6	9	49.6407	75.8301
chr12	113149162	113159276	12q24.13	CFAP73	7.00366	4.37714	1.60005	5	5	61.9056	40.4408
chr2	113005461	113011071	2q14.1	IL36A	4.47972	2.80017	1.5998	11	14	70.4671	31.2657
chr7	1567332	1570032	7p22.3	PSMG3	54.8965	34.3187	1.59961	11	14	65.0893	72.3061
chr7	44200968	44214294	7p13	YKT6	83.2448	52.0504	1.59931	11	14	84.5983	95.3109
chr1	68055290	68055836	N/A	Hs.667558	1.96567	1.22946	1.59881	5	5	59.2118	28.1384
chr6	32180968	32185247	6p21.32	AGER	4.45608	2.78721	1.59876	11	14	71.115	39.6954
chr15	57591904	57685364	15q21.3	MYZAP	6.87087	4.29854	1.59842	11	14	66.3305	40.3949
chr19	51028954	51035651	19q13.41	KLK12	3.1279	1.95738	1.59801	11	14	92.0883	62.5795
chr18	12792608	12796420	N/A	Hs.663373	3.785	2.36875	1.59788	5	5	31.2984	30.749
chr6	26285126	26285499	6p22.2	HIST1H4H	43.4025	27.1643	1.59778	11	14	82.0789	60.2028
chr1	64148070	64148651	N/A	Hs.436456	27.1652	17.0036	1.59762	5	5	51.6392	25.4748
chr3	138494339	138594383	3q22.3	CEP70	19.2769	12.0665	1.59755	11	14	60.6527	63.4301
chrX	74205984	74206470	N/A	Hs.607917	6.71402	4.20274	1.59754	5	5	54.8202	25.3031
chr3	157089881	157101135	3q25.31	LINC00881	2.18535	1.36807	1.59739	5	5	74.3574	30.3717
chr12	52948871	52952901	12q13.13	KRT18	77.4339	48.4775	1.59732	11	14	126.973	202.171
chr22	42364400	42369208	22q13.2	LINC01315	13.2024	8.2704	1.59634	11	14	108.029	95.8431
chr5	163482604	163494058	5q34	HMMR-AS1	2.10772	1.32057	1.59607	5	5	13.5389	34.8426
chr8	25184723	25415716	8p21.2	DOCK5	42.1573	26.4198	1.59567	11	14	123.204	128.12
chr3	68975212	69013961	3p14.1	EOGT	108.044	67.7207	1.59544	11	14	32.505	39.0412
chr5	9641315	9903824	5p15.31-p15.2	LINC02112	1.25895	0.789121	1.59538	5	5	34.9929	55.2188
chr15	75674322	75712848	15q24.2	CSPG4	116.475	73.0135	1.59526	11	14	51.5475	55.9908
chr1	174999435	175012027	1q25.1	CACYBP	231.558	145.163	1.59515	11	14	117.283	118.145
chrX	45745208	45746270	N/A	Hs.232417	79.4331	49.7975	1.59512	5	5	16.0263	65.3365
chr2	44940154	44941878	2p21	SIX3-AS1	2.29183	1.43692	1.59496	5	5	43.0167	89.8159
chr9	128920895	128942041	9q34.11	PHYHD1	13.4552	8.43672	1.59484	11	14	58.1096	87.5515
chr19	1300241	1300792	N/A	Hs.137274	6.16797	3.86798	1.59462	5	5	41.5235	60.2235
chr17	57600864	57608412	17q22	LOC101927539	2.03708	1.27748	1.5946	5	5	54.7111	33.2912
chr21	45288052	45297354	21q22.3	LOC642852	52.4466	32.8955	1.59434	11	14	85.5001	86.808
chr10	97401114	97426046	N/A	Hs.606892	11.9617	7.50312	1.59423	5	5	100.65	93.3665
chr21	46635153	46665685	21q22.3	PRMT2	171.096	107.329	1.59412	11	14	89.7418	83.3193
chr1	2632567	2636620	N/A	Hs.605093	4.98247	3.12581	1.59398	5	5	44.9278	43.778
chr1	998962	1001052	1p36.33	HES4	139.215	87.3475	1.5938	11	14	97.6555	94.162
chr5	58453982	58460139	5q11.2	PLK2	183.807	115.336	1.59367	11	14	102.961	110.088
chr1	75122518	75123927	N/A	Hs.538028	1.28017	0.80331	1.59361	5	5	67.0682	91.9231
chr2	85753786	85791383	2p11.2	ATOH8	54.747	34.3618	1.59325	11	14	64.0242	71.1669
chr6	26250142	26250607	6p22.2	HIST1H3F	9.90283	6.21555	1.59323	11	14	72.377	73.9533
chr21	28539318	28540355	21q21.3	LINC00161	3.67524	2.30691	1.59314	11	14	98.7162	75.3292
chrX	57121861	57489196	Xp11.21	FAAH2	4.83747	3.03678	1.59296	11	14	61.555	37.5947
chr16	2211602	2214827	16p13.3	PGP	27.7067	17.3933	1.59295	11	14	95.3447	84.9227
chr11	5619944	5644398	11p15.4	TRIM34	7.5628	4.74822	1.59276	11	14	160.168	181.1
chr17	47303442	47328348	N/A	Hs.661005	2.02744	1.27292	1.59275	5	5	57.5255	58.063
chr7	151028422	151047782	7q36.1	ABCB8	13.8407	8.69013	1.59269	11	14	76.0059	66.95
chr7	43560256	43560836	N/A	Hs.669003	3.85477	2.42052	1.59254	5	5	64.7838	50.6251
chr3	50558025	50574835	3p21.31	C3orf18	28.3112	17.7781	1.59248	11	14	37.3772	41.5741
chr14	85393879	85420074	14q31.3	LINC00911	2.73486	1.71739	1.59245	5	5	25.9577	63.8609
chr10	11177304	11179293	N/A	Hs.676705	2.96086	1.85936	1.59241	5	5	67.8775	39.9972
chr12	14774336	14778002	12p12.3	H2AFJ	220.288	138.381	1.5919	11	14	118.562	106.839
chr21	31659622	31668931	21q22.11	SOD1	2937.37	1845.43	1.5917	11	14	14.5545	16.3983
chr7	148873557	148878684	N/A	Hs.659984	4.23571	2.66151	1.59147	5	5	35.809	40.7046
chr2	230202924	230316571	2q37.1	SP140	6.86758	4.31528	1.59146	11	14	94.35	103.532
chr2	197096075	197097150	N/A	Hs.659084	1.7636	1.10822	1.59139	5	5	46.3933	81.5879
chr20	25612935	25624012	20p11.21	NANP	45.2917	28.4608	1.59137	11	14	94.0478	107.918
chr20	5197233	5197889	N/A	Hs.715044	13.2098	8.30285	1.591	5	5	23.9632	33.413
chr21	36320189	36376646	21q22.12	MORC3	125.485	78.8778	1.59089	11	14	75.9111	99.5504
chr1	36095236	36126207	1p34.3	COL8A2	180.811	113.662	1.59078	11	14	71.9572	48.3983
chr12	53983951	53985519	12q13.13	HOXC-AS3	3.53252	2.22094	1.59055	5	5	51.042	62.0335
chr11	72106254	72112793	11q13.4	ANAPC15	100.912	63.4506	1.5904	11	14	38.0942	27.8374
chr17	44004546	44009068	17q21.31	NAGS	5.084	3.19676	1.59036	11	14	76.6248	62.2165
chr5	54607131	54607427	N/A	Hs.566355	21.6594	13.6217	1.59006	6	9	28.1364	42.1746
chr9	89363142	89363650	N/A	Hs.594886	4.72489	2.9716	1.59002	5	5	64.4988	47.9181
chr18	55452533	55482940	18q21.2	TCF4-AS1	1.86364	1.17211	1.58998	5	5	39.8975	14.5282
chr8	6808517	6835644	8p23.1	XKR5	3.81077	2.39689	1.58988	6	9	85.1548	31.3162
chr4	119212583	119295518	4q26	USP53	66.0109	41.5261	1.58963	11	14	108.544	87.8391
chr21	37006150	37019659	21q22.13	RIPPLY3	4.11732	2.5903	1.58952	11	14	61.7909	52.0624
chr15	95279288	95327100	15q26.2	LINC01197	1.83548	1.15564	1.58828	5	5	78.0428	66.6239
chr16	82626794	83796610	16q23.3	CDH13	203.785	128.326	1.58803	11	14	98.2814	77.465
chr16	31458273	31467167	16p11.2	ARMC5	21.0445	13.2527	1.58794	11	14	58.1043	65.5754
chr11	36296175	36465204	11p13-p12	PRR5L	26.5601	16.7265	1.58791	11	14	109.688	108.241
chr12	118174393	118178544	N/A	Hs.677228	3.11725	1.9633	1.58776	5	5	39.584	41.2651
chr1	211376801	211382451	N/A	Hs.575825	15.4221	9.71329	1.58773	6	9	44.6984	75.8991
chr5	173989159	174007524	5q35.2	C5orf47	1.8523	1.16665	1.5877	5	5	58.0437	36.8848
chr1	209785623	209806175	1q32.2	IRF6	4.68767	2.95261	1.58763	11	14	108.626	88.1672
chr16	86555320	86557299	16q24.1	FLJ30679	5.97949	3.76664	1.58749	11	14	90.7826	62.3796
chrX	72189865	72190487	N/A	Hs.659499	1.08688	0.684665	1.58747	5	5	22.501	65.685
chr17	75087727	75106590	17q25.1	SLC16A5	42.4063	26.7149	1.58736	11	14	118.492	92.7606
chr9	136648606	136660421	N/A	Hs.191591	2.52598	1.59185	1.58682	5	5	49.8725	35.7257
chr2	179399150	179400169	N/A	Hs.179697	1.75373	1.10543	1.58646	5	5	68.2037	50.926
chr9	122476958	122477926	9q33.2	OR1J1	4.72484	2.97839	1.58637	6	9	58.298	36.6305
chr6	44525258	44526754	N/A	Hs.582985	9.66239	6.09197	1.58609	6	9	75.5624	61.0276
chr3	171106664	171106759	3q26.2	MIR569	5.38556	3.39611	1.5858	6	9	58.9035	35.4536
chr1	173477347	173488807	1q25.1	PRDX6	2322.87	1464.84	1.58576	11	14	44.2413	23.5705
chr20	32081060	32081587	N/A	Hs.126521	2.12623	1.34095	1.58561	5	5	57.8313	58.2887
chr14	49962299	49962733	N/A	Hs.540009	6.32386	3.98956	1.5851	6	9	98.7104	71.7137
chr20	35954807	35955404	N/A	Hs.517008	8.01447	5.05811	1.58448	5	5	49.5964	29.2409
chr6	31718648	31721734	6p21.33	LY6G6C	2.81421	1.77632	1.58429	11	14	84.7386	49.2662
chr19	19264365	19273265	19p13.11	TM6SF2	8.93387	5.63979	1.58408	11	14	107.942	88.4779
chr18	75323114	75323638	N/A	Hs.202053	7.54016	4.76142	1.5836	6	9	50.8016	40.7734
chr11	76554157	76554774	N/A	Hs.538871	3.64426	2.30126	1.5836	6	9	78.243	63.7649
chr11	65261852	65306269	11q13.1	POLA2	32.9073	20.7803	1.58358	11	14	86.9951	86.7188
chr16	85761001	85761150	N/A	Hs.540433	4.20012	2.65253	1.58344	6	9	58.3034	62.6639
chr21	31118418	31559977	21q22.11	TIAM1	22.5873	14.2661	1.58329	11	14	130.561	136.623
chr9	105039234	105039692	N/A	Hs.573555	7.62947	4.81922	1.58313	6	9	65.2127	41.9929
chr7	38317017	38317492	7p14.1	TRGV9	2.1553	1.36163	1.58288	5	5	36.5636	65.1597
chr6	48754389	48755028	N/A	Hs.333703	8.15829	5.15439	1.58278	6	9	42.7151	58.2383
chr21	33589341	33641854	21q22.11	CRYZL1	89.7822	56.7438	1.58224	11	14	90.6467	91.3224
chrX	37838836	37847636	Xp11.4	DYNLT3	509.563	322.092	1.58204	11	14	86.6126	129.507
chrX	17739809	17740516	N/A	Hs.662047	8.2912	5.24091	1.58201	5	5	40.8145	19.9147
chr17	62423885	62450093	17q23.2	METTL2A	68.5696	43.3561	1.58154	11	14	123.102	156.179
chr12	114408195	114412832	12q24.21	TBX5-AS1	17.7254	11.2078	1.58152	5	5	174.824	160.881
chr5	142317620	142318322	5q31.3	SPRY4-IT1	3.69997	2.33953	1.5815	5	5	105.794	98.692
chr1	62436304	62451804	1p31.3	USP1	136.459	86.2887	1.58142	11	14	123.505	122.846
chr7	138831377	138981626	7q34	KIAA1549	13.4919	8.53155	1.58141	11	14	50.8166	76.16
chr19	58257872	58278964	N/A	Hs.664213	7.14257	4.51805	1.5809	5	5	50.9453	40.0185
chr17	16546689	16569211	17p11.2	ZNF287	5.12101	3.23946	1.58082	11	14	76.5538	78.5803
chr6	128027865	128086293	6q22.33	LOC101928140	1.40934	0.891577	1.58073	5	5	44.4643	57.1224
chr5	139475528	139482790	5q31.2	TMEM173	298.158	188.631	1.58064	11	14	61.1706	33.5478
chr7	146116035	148420998	7q35-q36.1	CNTNAP2	2.8147	1.781	1.5804	11	14	88.3509	57.1899
chr22	37225261	37244299	22q13.1	RAC2	233.413	147.699	1.58032	11	14	77.0172	85.1443
chr19	45772672	45773584	N/A	Hs.658377	2.35403	1.48987	1.58002	5	5	34.195	42.1049
chr4	4859665	4863936	4p16.2	MSX1	136.485	86.3875	1.57992	11	14	84.8466	74.7146
chr10	14878783	14904315	10p13	SUV39H2	32.9096	20.8314	1.57981	11	14	120.218	110.477
chr5	140596529	140647411	5q31.3	TMCO6	11.7417	7.43239	1.5798	11	14	91.8642	91.2362
chrX	95063141	95063226	Xq21.33	MIR548M	3.71645	2.35276	1.57961	6	9	42.2667	53.5486
chr22	21028718	21032558	22q11.21	SLC7A4	7.71897	4.88758	1.5793	11	14	96.4814	73.3722
chr21	40383083	40385358	21q22.2	DSCAM-AS1	2.71757	1.72074	1.5793	5	5	16.7211	68.4606
chr2	113157399	113203229	2q14.1	PSD4	5.00847	3.17168	1.57912	11	14	60.7029	64.119
chr4	587593	670892	4p16.3	PDE6B	5.05503	3.20144	1.57899	11	14	61.5406	44.2892
chr11	118531088	118546670	11q23.3	TMEM25	33.8089	21.4132	1.57888	11	14	62.5867	70.8937
chr9	89311195	89316703	9q22.2	CKS2	439.459	278.385	1.5786	11	14	84.3463	55.8157
chr22	30488150	30505711	22q12.2	SEC14L4	2.82035	1.78664	1.57858	11	14	73.1634	64.9888
chr21	33642400	33899861	21q22.11	ITSN1	82.8098	52.4703	1.57822	11	14	147.113	150.142
chr5	112161485	112161617	5q22.1	SNORA13	3.69464	2.34102	1.57821	6	9	35.8929	49.2761
chr2	208255233	208256194	2q34	IDH1-AS1	8.33994	5.28643	1.57761	5	5	37.1637	24.8238
chr3	195688498	195711875	3q29	MIR570HG	16.4678	10.4405	1.57731	5	5	89.1003	107.121
chr3	171461335	171462540	N/A	Hs.370423	7.18455	4.55564	1.57707	5	5	26.7035	40.0446
chr11	19196774	19293246	N/A	Hs.742387	10.4507	6.62766	1.57684	6	9	40.1518	60.2825
chr12	9338901	9342042	N/A	Hs.554411	3.7084	2.35183	1.57681	5	5	53.6552	31.1886
chr9	89360791	89498065	9q22.2	SEMA4D	6.22393	3.94764	1.57662	11	14	135.411	123.012
chr7	99597936	99610833	7q22.1	TMEM225B	5.6588	3.58932	1.57656	5	5	63.127	70.3148
chr17	10390325	10421950	17p13.1	MYH8	1.9017	1.20629	1.57649	11	14	65.9055	39.0213
chr17	41513745	41522413	17q21.2	KRT15	3.45719	2.19313	1.57637	11	14	59.7135	30.2775
chr21	29056322	29073797	21q21.3	CCT8	1220.89	774.515	1.57633	11	14	81.9142	72.8192
chr11	88293592	88337787	11q14.2	CTSC	187.438	118.913	1.57627	11	14	100.103	123.444
chr12	57055643	57088703	12q13.3	NEMP1	51.7375	32.8258	1.57612	11	14	55.043	44.1422
chr5	1225355	1246189	5p15.33	SLC6A18	2.41721	1.53416	1.57559	11	14	113.184	51.6222
chr12	105412121	105412887	N/A	Hs.55295	38.869	24.6697	1.57558	5	5	23.3666	56.3316
chr1	151847101	151853697	1q21.3	THEM5	5.86396	3.72253	1.57526	11	14	122.533	108.463
chr6	132815307	132815379	6q23.2	SNORD101	4.65918	2.95782	1.57521	6	9	44.8384	55.6355
chr9	79571773	79726882	9q21.31	TLE4	171.985	109.213	1.57476	11	14	149.012	144.293
chr14	77320887	77331597	14q24.3	GSTZ1	18.3694	11.6655	1.57468	11	14	99.5275	96.5861
chr4	164876988	164899063	4q32.3	APELA	1.17051	0.743401	1.57454	5	5	73.5397	55.1104
chr6	72620019	72620631	N/A	Hs.561625	8.44489	5.36354	1.5745	6	9	64.7598	64.0702
chr3	52221080	52226163	3p21.2	TLR9	2.59128	1.6458	1.57449	11	14	80.9857	52.7573
chr11	89966068	89974147	11q14.3	TRIM64	3.86208	2.45312	1.57435	6	9	93.9556	35.7998
chr10	24316388	24317389	N/A	Hs.659816	3.77793	2.40011	1.57407	5	5	22.0578	28.3546
chr3	98199219	98199597	N/A	Hs.543054	7.84678	4.9851	1.57405	6	9	55.4844	61.996
chr4	144831903	144832468	N/A	Hs.274848	1.63594	1.03964	1.57356	5	5	58.774	64.175
chr8	141388117	141388703	N/A	Hs.622569	10.0512	6.38867	1.57328	6	9	68.6631	58.6546
chr14	21287977	21351316	14q11.2	RPGRIP1	2.4867	1.5806	1.57326	11	14	106.497	56.9776
chr3	127689062	127823250	3q21.3	MGLL	179.984	114.406	1.57321	11	14	64.287	80.841
chr2	10302124	10427617	2p25.1	HPCAL1	142.269	90.4359	1.57315	11	14	130.931	141.127
chr14	85524432	85531659	14q31.3	LOC100506731	5.62642	3.5766	1.57312	5	5	72.9836	57.615
chr1	183555562	183590921	1q25.3	NCF2	4.45445	2.83241	1.57267	11	14	102.952	48.132
chr11	66480013	66509659	11q13.2	DPP3	76.9268	48.9201	1.5725	11	14	58.7037	85.219
chr3	184504713	184552863	3q27.1	LINC01839	5.15453	3.27802	1.57245	6	9	41.9139	31.3062
chr1	76929590	76931891	N/A	Hs.677056	1.59229	1.01282	1.57214	5	5	28.3743	76.0122
chr15	25116545	25122476	15q11.2	IPW	33.1434	21.0828	1.57206	11	14	132.325	145.183
chr11	5596635	5644398	11p15.4	TRIM6-TRIM34	3.17605	2.02053	1.57189	6	9	101.517	71.6131
chr14	101047321	101047398	14q32.31	MIR539	2.47039	1.57165	1.57184	6	9	81.8104	23.0555
chr1	19743313	19744013	N/A	Hs.466729	2.84519	1.8102	1.57175	5	5	50.0871	40.8422
chr19	55132698	55149354	19q13.42	TNNT1	2.61434	1.66346	1.57163	11	14	80.8121	34.6759
chr2	241687017	241729481	2q37.3	ING5	9.87738	6.28506	1.57156	11	14	97.0081	94.8888
chr13	40650362	40650799	N/A	Hs.729582	7.32405	4.66106	1.57133	5	5	19.8104	65.1212
chr20	49280313	49280415	20q13.13	SNORD12B	3.82497	2.43429	1.57129	6	9	60.0516	46.5805
chrX	48506526	48508839	Xp11.23	LOC101927635	4.178	2.65939	1.57104	6	9	66.301	31.9382
chr16	1299764	1300252	N/A	Hs.209244	4.25145	2.70623	1.57099	6	9	42.9023	57.9375
chr11	93733466	93733597	11q21	SNORA18	79.7283	50.7552	1.57084	6	9	46.3464	24.0036
chr6	19729421	19804759	6p22.3	LOC100506885	3.24819	2.06784	1.57081	5	5	19.7911	44.7493
chr10	73241954	73247331	10q22.2	DNAJC9	164.413	104.672	1.57075	11	14	78.7628	65.9487
chr21	28928144	28992959	21q21.3	LTN1	124.45	79.2472	1.5704	11	14	90.5409	90.6045
chr12	122527114	122626409	12q24.31	KNTC1	37.7839	24.0697	1.56977	11	14	28.4777	45.6903
chr1	173864833	173864903	1q25.1	SNORD80	43.8604	27.9447	1.56954	6	9	28.9145	29.7081
chr8	42416462	42542213	8p11.21	SLC20A2	112.526	71.7237	1.56888	11	14	57.4041	60.4736
chr5	142859604	142868910	5q31.3	ARHGAP26-AS1	2.1207	1.3518	1.5688	5	5	41.794	58.6089
chr10	32251428	32251841	N/A	Hs.559851	8.51766	5.43103	1.56833	6	9	40.2247	44.3102
chr18	21612269	21630247	18q11.2	SNRPD1	278.126	177.381	1.56796	11	14	112.421	111.127
chr19	23113540	23114146	N/A	Hs.560705	2.33186	1.48728	1.56787	5	5	24.4633	23.4822
chrX	121047608	121049942	Xq24	GLUD2	37.4695	23.8992	1.56782	11	14	148.892	158.889
chr2	96188287	96192329	N/A	Hs.668178	7.08762	4.52106	1.56769	5	5	62.5557	36.7331
chr3	167735335	167825569	3q26.1	SERPINI1	18.3244	11.6924	1.5672	11	14	106.169	227.862
chr3	195544047	195550581	N/A	Hs.129417	2.56979	1.6398	1.56714	5	5	32.695	45.2895
chr6	37651222	37651872	N/A	Hs.659060	6.59437	4.20801	1.5671	5	5	39.4455	33.4049
chr12	3043838	3045541	N/A	Hs.618995	19.0373	12.151	1.56672	5	5	32.4224	45.4491
chr3	144982557	144983016	N/A	Hs.164409	10.9055	6.96123	1.56661	6	9	42.7508	35.5813
chr7	44983028	44986660	7p13	SNHG15	76.8802	49.0791	1.56645	11	14	31.7698	25.3297
chr19	46544355	46600925	N/A	Hs.646379	2.09917	1.3403	1.5662	5	5	52.7554	15.4125
chr2	19351485	19358611	2p24.1	OSR1	77.048	49.1978	1.56609	11	14	101.085	58.7886
chr11	125785996	125791600	11q24.2	PATE3	28.1197	17.9555	1.56608	6	9	49.8982	41.7512
chr11	66079303	66080263	N/A	Hs.666907	3.6673	2.34214	1.56579	5	5	42.2692	51.9332
chr2	174013917	174014436	N/A	Hs.541645	8.34654	5.33235	1.56526	6	9	82.6973	60.6897
chr2	226792376	226794368	N/A	Hs.720470	37.7609	24.1254	1.56519	11	14	26.1833	54.7064
chr14	40389694	40390600	N/A	Hs.147420	7.13374	4.55787	1.56515	6	9	37.991	55.0534
chr7	47795291	47819847	7p12.3	C7orf69	20.038	12.8031	1.56509	11	14	98.5532	148.957
chr10	89701590	89774943	10q23.31	KIF20B	35.8271	22.8942	1.5649	11	14	107.452	91.6032
chr13	106617810	106631658	13q33.3	LINC00551	0.905092	0.578426	1.56475	5	5	41.2074	91.2641
chr11	67602880	67606706	11q13.2	C11orf72	6.08199	3.88691	1.56474	11	14	101.414	106.692
chr3	126103561	126181526	3q21.3	ALDH1L1	7.25077	4.6342	1.56462	11	14	57.7946	37.8125
chr10	73252710	73277395	N/A	Hs.568860	11.1746	7.14224	1.56458	5	5	37.1781	50.6921
chr11	33015864	33033582	11p13	DEPDC7	24.0611	15.3795	1.56449	11	14	117.697	77.5447
chr12	53307456	53321628	12q13.13	AAAS	50.6732	32.3951	1.56422	11	14	53.3708	61.1898
chr14	23125295	23183660	14q11.2	SLC7A8	30.7349	19.6499	1.56413	11	14	131.553	158.862
chr11	62855012	62855083	11q12.3	SNORD27	7.30575	4.671	1.56407	6	9	68.3501	51.0052
chr3	128479422	128493187	3q21.3	GATA2	34.1449	21.8355	1.56374	11	14	78.6605	72.2256
chr10	74285614	74287463	N/A	Hs.680100	1.69124	1.08167	1.56355	5	5	70.687	88.8137
chr11	124739933	124747206	11q24.2	NRGN	8.67983	5.55173	1.56345	11	14	57.8267	67.5042
chr10	124445238	124445844	N/A	Hs.290255	2.13796	1.3675	1.5634	5	5	90.6745	57.5989
chr1	220748246	220784815	1q41	MARC2	18.2443	11.6698	1.56337	11	14	87.0861	62.4316
chr20	45405993	45410610	20q13.12	DBNDD2	291.148	186.236	1.56333	11	14	137.946	125.233
chr12	71582139	71583852	N/A	Hs.667493	3.33991	2.13668	1.56313	5	5	22.5717	20.0171
chr1	50968695	50974637	1p32.3	CDKN2C	55.7508	35.6677	1.56306	11	14	117.13	157.14
chr12	72253507	72273509	12q21.1	TRHDE-AS1	8.5745	5.48573	1.56306	5	5	50.7856	85.561
chr17	18744013	18779349	17p11.2	FBXW10	5.39382	3.45099	1.56298	11	14	83.2362	33.4207
chr9	132582606	132590253	9q34.13	BARHL1	2.71568	1.73758	1.56291	11	14	86.0873	64.7482
chr20	17226107	17484578	20p12.1	PCSK2	2.55386	1.63425	1.56271	11	14	112.272	57.8572
chr5	116078113	116078570	N/A	Hs.543956	4.52425	2.8954	1.56257	6	9	34.2072	29.0525
chr17	36495636	36535457	17q12	MYO19	12.7782	8.1804	1.56205	11	14	181.447	171.536
chr9	96450155	96491336	9q22.32	HABP4	53.5478	34.2815	1.562	11	14	79.8736	60.0937
chr21	36134901	36146562	21q22.12	CBR3	130.968	83.8515	1.56191	11	14	25.8408	38.3206
chr14	57290991	57298918	N/A	Hs.720252	6.66645	4.26816	1.5619	6	9	46.6727	54.279
chr7	100088960	100092200	7q22.1	COPS6	283.327	181.458	1.56139	11	14	65.71	70.4294
chrX	40626921	40647678	Xp11.4	CXorf38	38.4759	24.6438	1.56128	11	14	57.9619	49.1808
chr1	100038078	100083377	1p21.2	MFSD14A	218.46	139.926	1.56125	11	14	40.8477	74.7251
chrX	47078299	47093314	Xp11.3	RGN	9.38323	6.01038	1.56117	11	14	70.6608	79.039
chr6	139028682	139043302	6q24.1	ABRACL	273.135	174.979	1.56096	11	14	20.3358	28.9976
chr11	55883297	55891810	11q12.1	TRIM51	8.44609	5.41201	1.56062	11	14	81.9142	73.9207
chr3	42732575	42745158	3p22.1	CCDC13-AS1	3.68062	2.35849	1.56058	5	5	35.1302	49.7391
chr16	85899168	85922606	16q24.1	IRF8	7.15263	4.58343	1.56054	11	14	49.0381	38.0623
chr11	67056818	67072017	11q13.2	RHOD	126.489	81.057	1.5605	11	14	64.2532	53.439
chr12	82710156	82713315	N/A	Hs.655315	1.73413	1.11129	1.56047	5	5	69.8478	61.5501
chr14	45209035	45210124	N/A	Hs.437941	6.31733	4.04836	1.56047	5	5	25.2766	68.5312
chr9	86948698	87002033	9q21.33	GAS1RR	3.40575	2.18266	1.56037	5	5	65.8523	20.8726
chr15	100909792	100912827	N/A	Hs.675520	1.88493	1.20819	1.56013	5	5	65.5537	55.7674
chr6	126339696	126483320	6q22.32	CENPW	174.575	111.901	1.56008	11	14	67.1356	30.8424
chr11	55967558	55968463	11q12.1	OR10AG1	2.33488	1.49673	1.55998	6	9	74.6389	14.3745
chr9	133471094	133479154	9q34.2	SLC2A6	74.2016	47.5661	1.55997	11	14	71.7046	61.5719
chr19	2908628	2926785	19p13.3	LOC101928631	3.32295	2.13069	1.55957	5	5	63.5582	50.8838
chr19	53726922	53726986	19q13.42	MIR526A2	4.45649	2.85771	1.55946	6	9	51.4289	44.4351
chr8	78516101	78605267	8q21.13	PKIA	19.883	12.751	1.55933	11	14	89.7097	182.748
chr13	49982552	50125541	13q14.2	DLEU2	10.1392	6.50238	1.5593	11	14	105.863	97.3418
chr1	149884460	149886682	1q21.2	HIST2H2BE	144.174	92.477	1.55903	11	14	38.8661	29.9528
chr8	9741672	9741768	8p23.1	MIR597	2.63209	1.68837	1.55895	6	9	46.2782	34.2656
chr5	138439001	138446969	5q31.2	REEP2	46.0304	29.5305	1.55874	11	14	89.6595	87.2049
chr19	45212621	45234211	19q13.32	EXOC3L2	6.03456	3.87144	1.55874	11	14	94.6918	95.9457
chr3	139935185	140577397	3q23	CLSTN2	8.14483	5.22543	1.55869	11	14	163.836	123.665
chr14	88135483	88136070	N/A	Hs.444092	5.35236	3.43418	1.55856	6	9	69.9528	31.4911
chr11	64251523	64269452	11q13.1	PLCB3	24.373	15.6419	1.55819	11	14	72.302	86.0919
chr2	168901223	168910000	2q31.1	G6PC2	3.75791	2.41173	1.55818	11	14	92.3468	53.4141
chr20	56392371	56404526	20q13.2-q13.31	CSTF1	19.8494	12.742	1.55779	11	14	140.122	146.03
chr9	134164754	134165224	N/A	Hs.536953	4.17296	2.67911	1.55759	5	5	40.6321	29.8087
chr5	149374267	149404202	5q32	IL17B	2.25234	1.44609	1.55754	11	14	72.5814	52.2389
chr17	81666697	81673907	17q25.3	CCDC137	23.1503	14.8688	1.55697	11	14	91.6209	85.3334
[truncated: 27,219 more rows]
