# Supplementary material for: Integrated Quantitative Transcriptome Maps of Human Trisomy 21 Tissues and Cells
Source: Front Genet. 2018 Apr 24;9:125. doi: 10.3389/fgene.2018.00125 (PMC5928158; doi:10.3389/fgene.2018.00125)
Supplement: Supplementary file 6 [file Table_6.XLSX]

## Sheet: Sheet1
Integrated quantitative transcriptome maps of human trisomy 21 tissues and cells Maria Chiara Pelleri, Chiara Cattani, Lorenza Vitale, Francesca Antonaros, Pierluigi Strippoli, Chiara Locatelli, Guido Cocchi, Allison Piovesan* and Maria Caracausi *To whom correspondence should be addressed. Tel: +39 0512094113; Fax: +39 0512094110; e-mail address: allison.piovesan2@unibo.it
Supplementary Table S6. Regional differential expression of pool A (DS Thymus) versus pool B (normal Thymus). Loci were sorted in descending order of expression ratio (Ratio A/B). N/A: not available. Red: values in the interval next to 3:2 (range 1.30-1.70). Blue: values in the interval next to 2:3 (range 0.58-0.76).
Chr	txStart	txEnd	Location	Gene_name	Expression_A	Expression_B	Expression_A_B	Sample_Count_A	Sample_Count_B	SD_as_%of_Expression_A	SD_as_%of_Expression_B
chr10	132036068	132184852	10q26.3	JAKMIP3	789.151	3.0811	256.127	3	4	140.483	17.7112
chr12	103587250	103766724	12q23.3	STAB2	85.1611	1.70615	49.9142	4	4	192.461	23.2737
chr19	7763052	7770559	19p13.2	CLEC4M	214.042	5.62915	38.0239	4	4	189.948	22.7457
chr12	54579240	54588659	12q13.2	PPP1R1A	42.3555	1.19199	35.5336	3	3	99.7075	7.76343
chr19	7728957	7732171	19p13.2	CLEC4G	231.779	6.9508	33.3456	4	4	193.003	4.76262
chr7	143284899	143288049	7q34	TMEM139	96.4492	3.10671	31.0454	4	4	70.4044	20.527
chr19	362057	376693	19p13.3	THEG	277.626	9.70809	28.5974	4	4	89.9763	9.97211
chr1	42999055	43000170	N/A	Hs.633639	73.5083	2.63838	27.8611	4	4	130.295	14.1095
chr1	154502219	154548147	1q21.3	TDRD10	171.108	6.18803	27.6514	4	4	177.651	31.4726
chr11	54603069	54603998	11q11	OR4C46	39.9319	1.46341	27.2869	4	4	133.588	41.4246
chr3	122055362	122121143	3q13.33	CD86	230.372	8.72197	26.4128	4	4	217.685	29.1181
chr1	179550539	179575987	1q25.2	NPHS2	126.8	4.81962	26.3092	4	4	118.03	25.6483
chr11	118971398	118981601	11q23.3	FOXR1	30.577	1.16557	26.2335	4	4	129.108	20.9131
chr20	49040462	49046149	N/A	Hs.209000	499.545	19.8069	25.2208	4	4	102.264	26.0309
chr16	798041	800733	16p13.3	GNG13	308.124	12.4432	24.7624	4	4	126.749	21.4748
chr2	10427287	10427617	N/A	Hs.467696	55.9766	2.30709	24.2629	4	4	127.627	34.6652
chr9	34366666	34376952	9p13.3	MYORG	66.9255	2.81279	23.7933	4	3	141.289	4.92222
chr22	29720090	29731833	22q12.2	CABP7	53.6146	2.27473	23.5697	4	3	154.876	38.1314
chr7	29806554	29917066	7p14.3	WIPF3	190.256	8.49536	22.3953	4	4	120.01	15.2624
chr10	6144802	6254648	10p15.1	PFKFB3	492.29	22.4032	21.9741	4	4	185.088	74.7128
chr5	93583337	93594613	5q15	NR2F1	83.2968	3.81047	21.86	4	3	158.21	53.876
chr4	70226071	70235252	4q13	FDCSP	344.959	15.9492	21.6287	4	4	195.232	41.9753
chr2	219418377	219426739	2q35	DES	37.6706	1.7917	21.0251	3	4	107.822	34.2867
chr11	10557866	10568818	11p15.4	LYVE1	34.0204	1.65861	20.5114	3	4	30.1863	67.5992
chr3	2098771	3059080	3p26.3-p26.2	CNTN4	15.4483	0.766963	20.1421	3	3	72.1789	16.8914
chr17	41040559	41041461	17q21.2	KRTAP1-1	26.4517	1.46653	18.037	4	4	60.9785	19.7126
chr5	135027734	135034274	5q31.1	PITX1	20.4883	1.14418	17.9066	4	4	73.5657	30.5901
chr17	78356777	78360079	17q25.3	SOCS3	768.292	43.1591	17.8014	4	4	179.958	5.25415
chr22	19756703	19783593	22q11.21	TBX1	96.754	5.55913	17.4045	4	4	163.713	11.1354
chr10	118593404	118595648	10q26.11	PRLHR	31.4744	1.8086	17.4026	3	3	56.2213	14.9365
chr15	43276277	43302255	15q15.2-q15.3	TGM7	33.991	1.97854	17.1799	3	4	52.7048	35.5797
chr18	12254319	12277595	18	CIDEA	24.7803	1.45396	17.0434	3	3	129.575	6.64165
chr3	16174322	16245190	3p25.1	GALNT15	34.9575	2.24997	15.5369	3	3	138.951	15.6758
chr6	128883141	129516566	6q22.33	LAMA2	198.768	12.8136	15.5122	3	4	163.314	1.73859
chr2	78088730	78127806	2p12	LOC101927948	51.2623	3.31039	15.4853	4	4	75.927	26.4139
chr5	180300690	180353387	5q35.3	GFPT2	91.3463	5.93871	15.3815	3	4	161.735	40.4003
chr22	38201932	38216511	22q13.1	MAFF	41.9686	2.84257	14.7643	3	4	158.198	12.1317
chr5	141187127	141191538	5q31.3	PCDHB9	42.5269	2.89868	14.6711	4	4	70.3163	15.1323
chr1	91680343	91906002	1p22.1	TGFBR3	27.0578	1.96764	13.7514	3	4	157.82	9.99248
chr7	114086310	114693772	7q31.1	FOXP2	13.737	1.00236	13.7046	3	3	144.919	24.3165
chr3	157436791	157443628	3q25.32	PTX3	32.4529	2.40871	13.4731	4	4	181.778	28.6253
chr11	2129112	2149603	11p15.5	IGF2	1402.98	105.12	13.3465	4	4	160.932	59.3724
chr5	43126180	43128656	N/A	Hs.660687	24.9872	1.91504	13.0479	3	4	87.1101	24.3516
chr3	119597848	119629811	3q13.33	PLA1A	37.4196	2.9007	12.9002	3	4	146.418	7.84361
chr21	26917912	26967120	21q21.3	ADAMTS5	142.719	11.4418	12.4735	4	4	171.616	12.823
chr17	49990005	49995224	17q21.33	DLX3	52.5481	4.23795	12.3994	4	4	70.841	9.41207
chr10	118046821	118210153	10q26.11	CASC2	33.2398	2.69887	12.3162	4	4	79.5631	41.7825
chr12	54000093	54003337	12q13.13	HOXC9	20.6618	1.77001	11.6732	3	3	149.157	21.6818
chrX	141903856	141909401	Xq27.2	MAGEC1	23.3636	2.00753	11.638	4	4	83.5033	20.5389
chr8	144466246	144474116	8q24.3	KIFC2	258.374	22.3439	11.5635	4	4	93.7744	5.48372
chr15	39581079	39598918	15q14	THBS1	159.466	14.1604	11.2614	4	4	171.211	26.2151
chr1	22710770	22921500	1p36.12	EPHB2	94.5381	8.4419	11.1987	4	4	114.592	24.3225
chr19	5455415	5456856	19p13.3	ZNRF4	22.5769	2.03018	11.1206	4	4	78.928	31.3733
chr1	8011719	8026333	1p36.23	ERRFI1	656.814	59.6538	11.0104	4	4	180.322	12.2178
chr8	22023308	22036908	8p21.3	NPM2	47.6458	4.32865	11.0071	4	4	60.4906	18.5865
chr1	212565334	212620777	1q32.3	ATF3	173.393	15.8339	10.9508	3	4	135.064	14.8403
chr19	45864260	45873797	19q13.32	FOXA3	28.3381	2.59395	10.9247	4	4	72.24	27.8231
chr17	73749270	73828537	17q25.1	LINC00469	67.0823	6.14209	10.9217	4	4	101.29	40.5768
chr16	84819981	84909510	16q24.1	CRISPLD2	14.0951	1.29732	10.8648	3	4	151.122	26.679
chr10	44292083	44293940	N/A	Hs.157864	17.2627	1.60212	10.7749	4	4	68.6104	12.5702
chr2	99545861	100142583	2q11.2	AFF3	16.1191	1.53193	10.5221	4	3	68.8305	29.6206
chr8	13083361	13604606	8p22	DLC1	317.362	30.6329	10.3602	4	4	166.537	11.8487
chr7	45912245	45921272	7p12.3	IGFBP3	214.536	20.8365	10.2962	4	4	157.973	31.3866
chr7	95583497	95596613	7q21.3	PDK4	664.435	65.0436	10.2152	4	4	155.567	95.8618
chr4	58847167	58984152	N/A	Hs.176083	18.137	1.78998	10.1325	3	3	39.8202	11.5412
chr1	161189725	161199080	1q23.3	ADAMTS4	88.9863	8.84172	10.0644	3	4	163.303	43.9018
chr2	27148895	27153577	2p23.3	TCF23	38.2413	3.83739	9.96545	4	4	75.4804	10.1626
chr2	166081531	166301784	2q24.3	LOC101929680	14.6646	1.47294	9.95602	4	4	66.3875	24.7307
chr9	34709005	34710167	9p13.3	CCL21	66.1595	6.75103	9.79992	4	4	165.407	64.9518
chr8	104379424	104467075	8q22.3	DPYS	144.253	14.8206	9.73328	3	4	147.174	12.1636
chr22	37943050	37953669	22q13.1	C22orf23	9.45447	0.975048	9.69642	3	3	134.835	35.8009
chr19	44072137	44089613	19q13.31	ZNF284	209.728	21.7191	9.6564	4	3	108.472	16.5761
chr11	1223065	1262176	11p15.5	MUC5B	125.198	12.9882	9.63929	4	4	101.593	18.9501
chr2	88170295	88186637	2p11.2	THNSL2	18.9531	1.99177	9.51569	3	3	35.6944	57.2527
chr10	132445210	132448321	10q26.3	C10orf91	13.6679	1.45612	9.38654	4	4	73.2542	47.34
chr12	113056711	113098028	12q24.13	DTX1	16.2045	1.73138	9.35928	3	3	114.278	27.0708
chr2	43637300	43767987	2p21	PLEKHH2	11.8785	1.27646	9.30579	3	4	135.706	25.9407
chr9	130902438	130939068	9q34.12	FIBCD1	32.1893	3.47579	9.261	4	4	69.4502	12.4182
chr3	64684870	65011468	3p14.1	ADAMTS9-AS2	30.6667	3.31521	9.2503	4	4	59.6961	37.1046
chr3	8571782	8574668	3p25.3	LINC00312	11.1627	1.20749	9.24452	3	4	81.6264	4.57713
chr19	45467995	45475179	19q13.32	FOSB	40.0683	4.3648	9.17986	4	4	144.018	39.6341
chr7	130344790	130368730	7q32.2	CPA5	25.7547	2.89745	8.88872	4	3	78.3879	27.4479
chr17	32991864	32997877	17q11.2	SPACA3	28.8645	3.26861	8.83083	4	3	70.8383	19.8284
chr5	150660841	150679368	5q33.1	MYOZ3	36.3948	4.16303	8.74236	4	4	183.806	41.7316
chr15	24675394	24683446	15q11.2	NPAP1	10.2285	1.17267	8.72243	4	4	65.987	37.9311
chr5	114056006	114496500	5q22.3	KCNN2	18.8718	2.1647	8.718	4	4	69.0672	25.2442
chr17	35983656	35986728	17q12	CCL14	121.286	14.304	8.47911	4	3	131.42	19.5201
chr19	51311848	51330848	19q13.41	IGLON5	44.5559	5.25542	8.4781	4	4	76.9981	14.1345
chr8	11493991	11564599	8p23.1	BLK	120.956	14.2843	8.46779	3	4	144.788	12.3222
chr22	35540492	35554003	22q12.3	RASD2	22.6541	2.67682	8.46306	4	4	73.2124	47.0706
chr17	82380892	82382635	N/A	Hs.559248	25.1371	2.97703	8.44367	4	4	132.413	22.2555
chr16	56961923	56983844	16q13	CETP	14.1551	1.67963	8.4275	3	3	151.17	12.6923
chrX	152708261	152713861	Xq28	CSAG2	26.6346	3.16139	8.42495	4	3	71.4059	17.5312
chrX	96883908	96885467	Xq21.33	RPA4	44.5613	5.30308	8.40291	4	4	139.789	9.13144
chr3	363373	385795	3p26.3	CHL1-AS1	11.949	1.42252	8.3999	4	4	164.482	51.8021
chrX	100671964	100732148	Xq22.1	SYTL4	21.8699	2.63815	8.28985	3	4	134.15	22.8812
chr14	94612377	94624053	14q32.13	SERPINA3	45.1821	5.45224	8.28687	3	4	143.732	75.1761
chr7	127610292	127618192	7q32.1	PAX4	156.824	19.0785	8.21993	4	4	76.5993	12.8264
chr6	37212178	37259034	6p21.2	TMEM217	28.3552	3.48005	8.14792	4	4	92.1958	45.3868
chr8	69466624	69660912	8q13.2-q13.3	SULF1	77.255	9.50911	8.12431	3	4	145.736	39.9002
chr19	50659257	50719779	19q13.33	SHANK1	11.8219	1.46072	8.09317	4	4	76.5267	14.9326
chr22	20017000	20067164	22q11.21	TANGO2	44.564	5.56552	8.00716	4	4	88.7762	14.8916
chr7	100969623	101018949	7q22.1	MUC12	9.68966	1.22318	7.9217	4	3	77.7153	41.6828
chr11	63506052	63516774	11q12.3	LGALS12	31.3093	3.97441	7.87773	4	4	71.3303	17.2248
chr2	30888518	31138726	2p23.1	GALNT14	34.4758	4.39795	7.83905	3	4	143.164	9.70564
chr14	93934153	93976796	14q32.12	ASB2	47.6526	6.11773	7.78926	3	3	135.382	45.4609
chr17	39667981	39670475	17q12	PNMT	32.5185	4.19946	7.74349	3	4	84.914	35.9295
chr22	21919419	21952878	22q11.22	PPM1F	19.4396	2.52408	7.70166	4	4	138.971	36.5066
chr1	85580761	85583967	1p22.3	CYR61	82.46	10.7323	7.68337	4	4	168.074	64.5933
chr6	151239815	151358559	6q25.1	AKAP12	141.979	18.4793	7.68315	4	4	172.709	14.1456
chr16	3020312	3022383	16p13.3	TNFRSF12A	72.0902	9.47201	7.61087	4	4	173.353	22.9358
chr11	114295813	114312516	11q23.2	NNMT	734.067	96.631	7.5966	4	4	146.572	2.01616
chr12	8082211	8097777	12p13.31	NECAP1	61.8132	8.21751	7.52213	4	3	77.2895	2.57282
chr2	216672105	216695549	2q35	IGFBP5	414.876	55.26	7.50771	4	4	198.51	95.8866
chr9	70384597	70414657	9q21.12	KLF9	569.693	76.5824	7.43896	4	4	183.32	2.20562
chr11	126423493	127003460	11q24.2	KIRREL3	14.7205	1.9878	7.40541	4	4	72.6956	21.0591
chr17	42980510	42993692	17q21.31	RUNDC1	116.926	15.8175	7.39221	4	4	153.33	19.5674
chr21	26836287	26845409	21q21.3	ADAMTS1	41.3556	5.59541	7.39099	3	4	147.454	44.5072
chr13	113105773	113120681	13q34	F7	12.1669	1.65615	7.34647	4	4	63.5833	25.6591
chr6	31815514	31817942	6p21.33	HSPA1A	616.349	84.0865	7.32994	4	4	146.865	109.887
chr2	241558731	241574138	2q37.3	BOK	33.8135	4.61589	7.32544	4	4	141.707	40.7155
chr9	68356438	68531061	9q21.11	PGM5	43.4086	5.93331	7.31609	4	4	70.1392	8.16418
chr1	201359008	201377828	1q32.1	TNNT2	10.6814	1.46035	7.31428	3	4	56.6792	41.3813
chr5	180100795	180209130	5q35.3	RASGEF1C	27.4423	3.77957	7.26068	4	3	85.6375	48.0254
chr6	33249536	33254890	6p21.32	HCG25	34.2001	4.74912	7.20135	4	4	68.1481	4.82697
chr19	54832676	54848569	19q13.42	KIR2DS4	6.44583	0.895308	7.19957	4	4	65.1257	27.2633
chr19	35292086	35313807	19q13.12	MAG	25.5756	3.56535	7.17336	4	4	120.811	58.5626
chrX	115726574	115887178	N/A	Hs.562015	37.9892	5.29617	7.17295	4	4	142.001	103.755
chr17	72121020	72126420	17q24.3	SOX9	7.35993	1.02879	7.15397	4	4	61.6167	28.0512
chr3	149369018	149377860	3q25.1	TM4SF1	227.435	31.8524	7.14028	4	4	186.981	23.8028
chr7	19113047	19117672	7p21.1	TWIST1	29.6437	4.15896	7.12766	4	4	91.8375	20.0457
chr12	6723984	6731875	12p13.31	COPS7A	90.6198	12.9433	7.0013	4	3	93.9752	14.4891
chr1	43979202	43991171	1p34.1	B4GALT2	44.2022	6.35086	6.96003	4	4	170.549	49.122
chr11	10304980	10307402	11p15.4	ADM	97.0809	14.0045	6.93214	4	4	136.927	7.85379
chr17	4671384	4704337	17p13.2	PELP1	434.545	62.74	6.92613	3	4	69.6545	19.3644
chr4	1154821	1160138	N/A	Hs.209973	237.112	34.2604	6.92089	4	4	68.8142	7.21668
chr1	155289293	155301434	1q22	PKLR	9.31114	1.35873	6.8528	4	4	76.305	24.7965
chr17	331205	333488	17p13.3	LOC100506388	5.04166	0.736793	6.84271	3	3	88.5976	16.4066
chr16	31393224	31426513	16p11.2	ITGAD	12.1244	1.77241	6.84063	3	4	124.194	32.7689
chr11	72576140	72674453	11q13.4	PDE2A	12.6962	1.85823	6.8324	3	4	87.4781	13.1015
chr11	369773	382117	11p15.5	B4GALNT4	8.50108	1.24488	6.82883	3	4	90.4991	37.3862
chr18	61808072	61808455	N/A	Hs.629427	9.38064	1.37431	6.82571	3	3	111.168	10.5867
chr17	40748021	40755542	17q21.2	KRT25	19.008	2.78929	6.81465	3	3	43.8664	64.5642
chr1	34759741	34763724	1p34.3	GJB4	7.52015	1.10454	6.80843	4	3	53.0533	9.96534
chr19	8364127	8374375	19p13.2	ANGPTL4	80.9541	11.9172	6.79304	4	4	115.128	88.997
chr3	126288121	126357393	3q21.3	KLF15	15.7591	2.32091	6.79007	3	4	120.336	14.5019
chr11	64852735	64854142	N/A	Hs.710868	18.5621	2.74083	6.77245	4	4	72.9415	17.4999
chr16	66961229	66975152	16q22.1	CES3	7.32964	1.08384	6.76264	3	3	47.599	17.3427
chr10	102742774	102743492	N/A	Hs.257368	9.82013	1.46794	6.68974	4	4	71.4858	22.6777
chr19	35329166	35347361	19q13.12	CD22	13.2945	1.99133	6.67619	3	4	132.642	48.2351
chr10	44976261	44978882	10q11.21	DEPP1	151.24	22.7068	6.66055	4	4	135.693	86.2995
chr14	63204127	63293512	14q23.2	RHOJ	8.47636	1.28493	6.59677	3	4	78.0764	15.1726
chr6	123803840	124825652	6q22.31	NKAIN2	12.2576	1.86129	6.58554	3	4	112.713	10.7577
chr1	115285915	115338253	1p13.2	NGF	6.79788	1.04187	6.52468	4	3	73.8633	45.1331
chr20	32858084	32858758	N/A	Hs.145500	36.3218	5.59192	6.4954	4	4	178.437	3.94094
chr18	22169437	22202528	18q11.2	GATA6	14.5002	2.25231	6.43794	3	4	85.7956	4.51801
chr7	99756960	99784188	7q22.1	CYP3A4	50.0431	7.8053	6.41142	3	4	142.358	16.8481
chrX	152766136	152769729	Xq28	MAGEA6	8.84181	1.38955	6.3631	4	4	119.404	34.4044
chr21	43053190	43076868	21q22.3	CBS	5.26328	0.827602	6.35967	3	3	66.4976	11.4793
chr1	34792958	34795747	1p34.3	GJA4	54.678	8.60743	6.35242	4	4	70.9758	16.2772
chr1	43300895	43323110	1p34.2	TIE1	10.5695	1.67353	6.31568	3	4	73.0975	30.2561
chr4	39498755	39527598	4p14	UGDH	13.8352	2.19447	6.30457	3	3	74.1102	5.43174
chr1	29236516	29326813	1p35.3	PTPRU	8.25201	1.31123	6.29334	3	4	24.6606	28.8264
chr7	45080432	45089443	7p13	NACAD	5.58607	0.894514	6.24481	3	4	32.2552	15.8993
chr11	114253298	114254792	N/A	Hs.536218	61.1834	9.81363	6.23454	3	4	113.334	36.9119
chr11	123072006	123195305	11q24.1	CLMP	13.0454	2.11595	6.16525	3	4	40.2784	14.5264
chr8	94249249	94262345	8q22.1	GEM	32.7971	5.32519	6.15887	4	4	164.364	6.77442
chr14	24606480	24609763	14q12	GZMH	60.6088	9.89278	6.12657	3	4	89.7087	56.224
chr19	35704481	35717048	19q13.12	ZBTB32	29.3153	4.82061	6.08123	3	4	154.506	19.8295
chr22	50674642	50733212	22q13.33	SHANK3	89.1744	14.6777	6.0755	4	4	98.865	13.1047
chr16	28499362	28526730	16p12.1-p11.2	IL27	129.468	21.3397	6.067	4	4	99.6118	94.5849
chr17	79730919	79742926	17q25.3	ENPP7	5.14537	0.849228	6.05889	3	4	94.7994	33.2386
chr1	171185208	171212683	1q24.3	FMO2	27.4671	4.53369	6.05845	4	4	120.798	27.4585
chr11	75801641	75814797	11q13.5	LOC100506113	6.03306	0.99843	6.04255	3	4	55.0933	13.927
chr10	95237574	95238687	N/A	Hs.568876	4.96619	0.822378	6.03881	3	3	51.4062	4.60708
chr6	46652915	46678190	6p12.3	SLC25A27	19.8811	3.30356	6.01807	4	4	155.921	13.6798
chr2	95165417	95184317	2q11.1	ZNF2	82.8181	13.7765	6.01155	4	4	143.641	110.644
chr17	10390325	10421950	17p13.1	MYH8	132.588	22.115	5.99539	3	4	165.38	44.2219
chr16	86567251	86568933	16q24.1	FOXC2	262.644	43.9259	5.97924	4	4	111.64	30.1812
chr5	145936563	146081773	5q32	SH3RF2	6.97319	1.1669	5.97583	4	4	64.7807	21.3857
chr12	114670254	114684164	12q24.21	TBX3	4.92331	0.827857	5.94705	4	3	45.2793	33.8609
chr15	52192318	52295798	15q21.2	MYO5C	37.267	6.28531	5.92922	3	3	134.476	19.6473
chr2	85753786	85791383	2p11.2	ATOH8	10.9576	1.85085	5.92032	4	3	92.3561	18.2336
chr4	183098677	183320777	4q35.1	WWC2	14.2829	2.41717	5.90895	3	4	85.2067	25.3271
chr2	70656784	70768243	2p13.3	ADD2	8.90987	1.51298	5.88894	4	4	79.1187	30.3773
chr11	1012824	1036706	11p15.5	MUC6	17.6629	3.00361	5.88055	4	4	70.681	26.057
chr10	15075475	15088776	10p13	ACBD7	105.69	18.0383	5.85921	4	4	67.4012	64.807
chr16	67645004	67657569	16q22.1	CARMIL2	69.1235	11.825	5.84554	4	4	70.903	19.614
chrX	3040234	3112729	Xp22.33	ARSF	13.2886	2.27451	5.8424	4	4	74.7655	30.6559
chr1	11026523	11047239	1p36.22	MASP2	20.6674	3.55265	5.81745	4	4	69.0019	19.7557
chr22	21207972	21282982	22q11.21	GGT2	45.0781	7.7614	5.80798	4	3	67.769	6.37421
chr11	287760	295688	11p15.5	PGGHG	280.609	48.5928	5.7747	4	4	51.5897	5.81609
chr7	99705037	99735200	7q22.1	CYP3A7	205.068	35.6303	5.75543	3	4	154.874	36.313
chrX	155380706	155381299	Xq28	H2AFB2	20.203	3.51377	5.74967	4	4	68.1707	21.512
chr9	91409045	91425063	9q22.31	NFIL3	266.726	46.5527	5.72955	4	4	175.872	2.55136
chr19	496490	505343	19p13.3	MADCAM1	24.3935	4.28824	5.68845	4	3	106.922	90.7496
chr5	79689339	79800226	5q14.1	CMYA5	27.9948	4.92898	5.67963	3	3	146.577	7.94222
chr4	99336492	99353045	4q23	ADH1C	93.6701	16.5506	5.65963	4	4	146.415	48.4466
chr6	31676684	31680373	6p21.33	LY6G5C	20.7084	3.66155	5.65562	4	3	146.415	14.2336
chr16	31138926	31150094	16p11.2	PRSS36	73.9605	13.1621	5.61922	4	4	92.6072	103.581
chr1	205227910	205273343	1q32.1	TMCC2	35.3016	6.28293	5.61866	4	4	125.088	11.1359
chr8	143213193	143217170	8q24.3	GPIHBP1	220.69	39.2976	5.61588	4	4	91.187	18.3739
chr10	13438484	13528772	10p13	BEND7	10.3934	1.85244	5.61067	3	3	90.5531	16.697
chr12	68842200	68963240	12q15	CPM	17.2724	3.08383	5.60096	3	4	93.6916	48.834
chr10	95311773	95561420	10q24.1	SORBS1	17.7923	3.19348	5.57144	4	4	146.792	16.4746
chr2	187464230	187554498	2q32.1	TFPI	108.959	19.5864	5.563	3	4	134.811	90.9111
chr5	90558681	91164226	5q14.3	ADGRV1	9.4136	1.69489	5.55411	3	4	93.8579	40.5249
chr10	68282660	68332958	10q21.3	PBLD	9.73946	1.75596	5.54652	3	3	125.919	11.4381
chr6	167823890	167826796	6q27	AFDN-DT	7.51421	1.35499	5.54559	4	3	86.1908	27.9923
chr16	4371848	4383528	16p13.3	VASN	51.2304	9.24599	5.54083	4	4	149.958	9.4944
chr22	18912774	18936553	22q11.21	PRODH	15.5981	2.82096	5.52935	4	3	64.4059	14.5179
chr1	171314131	171342084	1q24.3	FMO4	8.47333	1.53335	5.52602	3	4	116.905	40.3273
chr5	164470279	164542984	5q34	LOC102546299	74.0944	13.4201	5.52114	4	4	87.2402	18.7496
chr2	120346143	120351807	2q14.2	INHBB	54.2237	9.83081	5.51569	3	4	112.201	59.1283
chr19	40991200	41018402	19q13.2	CYP2B6	35.5728	6.48009	5.48955	4	4	82.7671	29.403
chr1	56718804	56831985	1p32.2	FYB2	7.2874	1.33273	5.46802	3	4	93.9334	39.2339
chr19	49690672	49713731	19q13.33	CPT1C	19.7462	3.61137	5.4678	3	4	110.189	21.4087
chr17	75525080	75575209	17q25.1	LLGL2	26.278	4.80852	5.46488	3	4	33.9431	3.14049
chr16	20409508	20441333	16p12.3	ACSM5	7.22152	1.3217	5.46381	3	4	62.1176	28.0539
chr10	28677495	28682939	10p12.1	BAMBI	29.5873	5.41603	5.46291	3	4	90.4809	3.7308
chr3	50606454	50611831	3p21.2	CISH	45.0895	8.31091	5.42534	3	4	81.1293	13.7362
chr15	43772600	43777304	15q15.3	ELL3	30.9781	5.70991	5.42533	4	4	158.658	56.7226
chr4	53276	88211	4p16.3	ZNF595	17.6437	3.2565	5.418	4	3	98.1642	48.3303
chr4	99276366	99291028	4q23	ADH1A	69.537	12.8375	5.41672	4	4	139.73	57.4662
chr10	119651347	119677819	10q26.11	BAG3	21.5695	3.98731	5.40955	4	4	147.973	51.9124
chrX	152727484	152733736	Xq28	CSAG1	12.3361	2.28542	5.39775	4	4	63.4383	17.5432
chr1	162631213	162783524	1q23.3	DDR2	10.0978	1.87463	5.38652	3	4	98.16	16.2751
chrX	131273506	131289457	Xq26.1	IGSF1	3.74019	0.699174	5.34943	4	3	64.4346	15.3747
chr2	201233443	201287711	2q33.1	CASP8	265.306	49.8436	5.32278	4	4	101.56	30.3849
chr19	416583	461011	19p13.3	SHC2	46.3464	8.73239	5.30742	4	4	105.822	21.6967
chr5	40909497	40982939	5p13.1	C7	74.9619	14.1936	5.28139	4	4	128.475	73.635
chr8	102648777	102655902	8q22.3	KLF10	34.5564	6.56217	5.266	4	4	179.261	10.857
chr11	122089103	122203062	11q24.1	MIR100HG	21.5702	4.10985	5.24842	3	4	140.375	11.2939
chr22	32802187	32802529	N/A	Hs.677704	402.049	76.6622	5.24442	4	4	142.628	48.729
chr2	130754475	130768134	2q21.1	AMER3	11.3899	2.17938	5.22622	4	4	76.687	25.2659
chr17	41123091	41124167	17q21.2	KRTAP4-12	22.655	4.33828	5.22212	4	4	63.5216	26.0445
chr13	26557703	26688945	13q12.13	WASF3	18.8208	3.60715	5.21765	3	4	128.926	11.0071
chrX	108155607	108439497	Xq22.3	COL4A6	18.2179	3.49244	5.21638	3	4	156.344	30.3028
chr10	19816215	20289856	10p12.31	PLXDC2	13.1512	2.52195	5.21468	3	4	107.991	24.3488
chr12	57619910	57626151	12q13.3	SLC26A10	9.52286	1.82802	5.20938	4	4	79.1178	43.8647
chr4	127623271	127716779	4q28.1	INTU	12.8202	2.46247	5.20623	4	4	124.883	12.1428
chr2	85694291	85698854	2p11.2	GNLY	13.3016	2.55659	5.20286	3	4	92.2145	34.2119
chr13	83877205	83882393	13q31.1	SLITRK1	6.69574	1.28893	5.19478	3	4	87.0033	37.0437
chr6	19837370	19842200	6p22.3	ID4	24.6747	4.75942	5.18439	4	3	152.67	3.35558
chrX	16123301	16153518	Xp22.2	GRPR	8.229	1.59144	5.1708	3	3	47.262	41.6024
chr1	21508982	21578412	1p36.12	ALPL	8.32149	1.61131	5.16441	3	3	69.7178	16.483
chr15	92393910	92468728	15q26.1	ST8SIA2	24.8684	4.83096	5.14772	4	3	64.7025	32.5758
chr4	8269757	8307111	4p16.1	HTRA3	156.133	30.3328	5.14733	3	4	126.397	50.2407
chr22	26657482	26676478	22q12.1	MIAT	104.004	20.2762	5.12939	4	4	113.137	66.8371
chr17	80200669	80205476	N/A	Hs.550529	61.9608	12.0982	5.12148	4	4	89.1962	10.9597
chr16	20451461	20487669	16p12.3	ACSM2A	7.87374	1.53783	5.12005	3	4	118.038	36.3816
chr19	11420605	11435782	19p13.2	CCDC151	4.24579	0.8294	5.11912	3	3	50.8377	13.6242
chr5	149141483	149260439	5q32	ABLIM3	34.5217	6.77073	5.09866	4	4	100.269	7.52625
chr1	78889764	79006810	1p31.1	ADGRL4	13.5845	2.66437	5.09858	3	4	130.127	44.4018
chr1	89363877	89388160	1p22.2	GBP6	1036.31	203.606	5.08979	3	4	74.1461	43.2361
chr6	148193440	148552049	6q24.3-q25.1	SASH1	168.6	33.274	5.06701	4	4	167.462	96.8335
chr6	3722602	3752012	6p25.2	PXDC1	28.0317	5.55298	5.04805	3	3	126.066	5.70037
chr17	62627401	62693601	17q23.2	MRC2	8.1559	1.6164	5.04572	4	4	65.1005	34.198
chr17	74950742	74972805	17q25.1	HID1	16.3278	3.25744	5.01247	4	4	166.314	40.3433
chr4	139716391	140154079	4q31.1	MAML3	6.22052	1.24152	5.01041	3	4	116.697	27.5005
chr20	31844300	31845617	20q11.21	FOXS1	37.8437	7.55987	5.00587	3	3	42.8294	18.8458
chr9	37915898	38069213	9p13.1	SHB	16.9787	3.3932	5.00372	4	4	75.3407	15.3873
chr20	23045633	23049664	20p11.21	THBD	191.345	38.3063	4.99513	3	4	126.491	21.8231
chr19	38908980	38914371	19q13.2	CCER2	19.7175	3.95002	4.99175	4	4	101.186	12.5218
chr5	141172621	141176376	5q31.3	PCDHB7	12.31	2.47089	4.982	4	4	62.1597	26.8357
chr12	13196668	13216774	12p13.1	EMP1	468.295	94.0731	4.97799	4	4	180.212	9.38589
chr1	62236165	62319414	1p31.3	KANK4	5.11202	1.03038	4.96129	3	4	68.6248	38.965
chr20	19757610	20002459	20p11.23	RIN2	24.3682	4.91325	4.9597	4	4	178.958	63.4911
chr8	30155828	30156587	N/A	Hs.604750	12.5565	2.5347	4.95384	4	4	64.1248	3.4174
chr13	109753837	109786567	13q34	IRS2	59.649	12.0543	4.94838	4	4	185.6	92.2949
chr16	29906335	29926247	16p11.2	KCTD13	5.0592	1.02606	4.93068	3	3	37.9507	20.3588
chr8	98944403	98952104	8q22.2	OSR2	16.536	3.36493	4.9142	3	4	99.6304	49.9553
chr15	70654554	70778823	15q23	UACA	12.1263	2.48272	4.88428	3	4	151.511	34.7795
chr1	26051304	26067634	1p36.11	TRIM63	10.0871	2.06537	4.88393	3	3	76.6921	53.9701
chr6	118548263	118561715	6q22.31	PLN	5.84562	1.19908	4.87507	3	4	89.872	3.49983
chr15	100879692	100916626	15q26.3	ALDH1A3	11.7991	2.42255	4.87053	4	3	107.784	73.509
chr12	25959031	26079892	12p12.1	RASSF8	22.7197	4.67677	4.85799	3	4	148.428	63.3974
chr1	23428563	23484631	1p36.12	ASAP3	29.3987	6.06208	4.8496	4	4	46.3744	5.59371
chr22	23070483	23125037	22q11.22-q11.23	GNAZ	81.2437	16.7883	4.83931	4	4	100.317	18.8905
chr19	19145567	19192591	19p13.11	BORCS8-MEF2B	117.227	24.2254	4.83899	4	3	62.0678	11.0933
chr8	31639222	32771716	8p12	NRG1	5.29781	1.10334	4.80161	4	4	76.5	40.4969
chr2	73892966	73919653	2p13.1	ACTG2	35.5378	7.4131	4.79392	4	3	163.413	36.6506
chr2	71341688	71342218	N/A	Hs.629360	4.52065	0.943544	4.79114	3	3	89.2133	38.0195
chr1	160115730	160143591	1q23.2	ATP1A2	21.4094	4.47117	4.78833	3	4	80.4168	12.4624
chr2	238100310	238133287	2q37.3	ESPNL	55.4902	11.6081	4.78031	4	4	103.323	25.2479
chr3	190305701	190322446	3q28	CLDN1	44.9527	9.42356	4.77024	3	4	121.926	40.3949
chr1	23379953	23424779	1p36.12	TCEA3	27.9747	5.87509	4.76158	4	4	98.5355	41.7634
chr7	983157	989640	7p22.3	CYP2W1	13.346	2.80811	4.75267	4	4	43.8309	12.9185
chr12	81078018	81257795	12q21.31	ACSS3	4.50721	0.952438	4.73229	3	3	56.5118	16.8062
chr1	206767603	206772494	1q32.1	IL10	6.91932	1.46268	4.73057	4	4	56.6165	25.7197
chr1	156388015	156392223	N/A	Hs.553204	8.10877	1.71838	4.71885	4	4	74.6265	26.8682
chr2	204545793	205620162	2q33.3	PARD3B	6.51655	1.38107	4.71849	3	4	65.4174	23.6235
chr6	79537561	79703670	6q14.1	SH3BGRL2	30.9854	6.56838	4.71737	3	4	107.706	26.4487
chr21	42311667	42315596	21q22.3	TFF3	114.489	24.3591	4.70004	4	4	100.058	14.1201
chr11	118606296	118658038	11q23.3	PHLDB1	7.64416	1.63661	4.67073	3	4	108.891	41.9536
chr1	196774800	196794073	1q31.3	CFHR3	38.1852	8.20314	4.65495	4	4	169.927	14.5241
chr1	203167811	203175814	1q32.1	MYBPH	44.5566	9.59145	4.64545	3	4	76.0969	38.573
chr5	15500196	15939796	5p15.1	FBXL7	26.8626	5.79219	4.63772	4	4	168.759	86.9616
chr15	101070298	101070802	N/A	Hs.636486	27.1331	5.85547	4.63379	4	4	100.22	22.5983
chr17	48724763	48728749	17q21.32	HOXB13	11.6719	2.52121	4.62947	4	4	93.3899	12.9286
chr11	64300391	64304767	11q13.1	CATSPERZ	13.9408	3.0136	4.62597	4	4	77.1178	23.9738
chr16	2026868	2039026	16p13.3	SLC9A3R2	63.198	13.6714	4.62264	4	3	61.7535	43.4339
chr17	35756249	35795707	17q12	MMP28	33.5542	7.26083	4.62126	4	4	139.048	63.4731
chrY	21583600	21594666	Yq11.223	TTTY13	6.04827	1.30908	4.62026	4	4	61.7903	47.0464
chr11	1074875	1110508	11p15.5	MUC2	57.7486	12.5017	4.61927	4	4	118.392	65.2875
chr7	102284526	102321711	7q22.1	SH2B2	57.2057	12.4144	4.60802	4	4	65.466	12.0628
chr16	19858971	19886045	16p12.3	GPRC5B	27.5332	5.99235	4.59473	4	4	100.58	15.8743
chr6	169725488	169751581	6q27	TCTE3	31.8564	6.94027	4.59008	4	4	110.817	63.236
chr6	20534457	21232404	6p22.3	CDKAL1	80.4009	17.5306	4.58631	4	4	186.036	136.702
chr8	41653225	41896762	8p11.21	ANK1	11.8231	2.5886	4.56736	4	4	129.568	25.2891
chr16	29760804	29781648	16p11.2	ZG16	5.99519	1.31267	4.56716	3	4	90.2057	27.5362
chr7	144355341	144380632	7q35	ARHGEF5	36.7173	8.0626	4.55402	3	4	120.519	29.0247
chr19	6210381	6279948	19p13.3	MLLT1	24.8055	5.44795	4.55319	4	4	110.881	41.9092
chr20	1180561	1188138	20p13	TMEM74B	16.5317	3.63152	4.55229	4	4	112.511	9.47175
chr18	319355	500729	18p11.32	COLEC12	50.7102	11.1663	4.54137	3	4	137.808	40.4864
chr17	78146035	78166283	17q25.3	C17orf99	11.276	2.48633	4.5352	4	4	51.0452	7.92139
chr12	8221260	8227618	12p13.31	FAM90A1	7.74045	1.7069	4.53479	4	4	52.2459	18.4528
chr2	240997409	241095568	2q37.3	SNED1	14.8609	3.29061	4.51616	4	4	154.822	30.7272
chr8	97869021	98036720	8q22.1-q22.2	MATN2	14.0322	3.10716	4.51609	3	4	84.9138	19.9349
chr13	57630104	57728931	13q21.1	PCDH17	19.4173	4.30016	4.51549	4	4	117.358	26.1438
chr17	75500260	75515583	17q25.1	CASKIN2	28.4391	6.30143	4.51311	4	4	45.596	16.3059
chr1	161524540	161526897	1q23.3	HSPA6	61.2836	13.5879	4.51017	4	4	110.491	22.698
chr7	102636748	102671729	7q22.1	POLR2J2	131.807	29.3089	4.49716	4	4	81.3372	48.5566
chr3	194685893	194689037	3q29	FAM43A	9.57219	2.13035	4.49325	4	4	136.19	23.8249
chr19	11538717	11550323	19p13.2	CNN1	43.9395	9.78446	4.49074	3	4	97.7806	44.7165
chr10	103594027	103855464	10q24.33	SH3PXD2A	748.892	167.096	4.48181	4	4	146.389	18.0727
chr17	48595736	48604992	17q21.32	HOXB6	7.45398	1.66682	4.47197	3	3	63.772	22.6561
chr7	88276429	88306913	7q21.12	STEAP4	24.1162	5.40133	4.46486	3	4	105.557	42.8989
chr14	95694160	95714196	14q32.13	TCL1A	574.505	128.733	4.46277	4	3	178.091	19.8525
chr1	27392644	27395814	1p36.11	GPR3	9.59516	2.15119	4.46039	3	4	30.0785	14.2759
chr11	118883766	118896271	11q23.3	CXCR5	20.002	4.5034	4.44154	4	4	202.973	40.2742
chr6	133889121	133895537	6q23.2	TCF21	9.12025	2.05475	4.43862	4	4	65.6101	25.8682
chr22	23752743	23754443	22q11	VPREB3	39.7573	8.98444	4.42513	4	4	125.351	20.1696
chr3	158571162	158606460	3q25.32	MLF1	29.1419	6.5918	4.42093	4	4	152.375	25.2114
chr17	44170706	44179083	17q21.31	ASB16	29.6433	6.70841	4.41882	4	4	124.512	48.2139
chr1	196651878	196747504	1q31.3	CFH	231.183	52.4716	4.40587	4	4	146.472	42.7073
chr7	55887277	55942225	7p11.2	ZNF713	582.673	132.363	4.40207	4	4	74.8548	55.7168
chr2	118942166	118994664	2q14.2	MARCO	144.738	32.926	4.39587	4	4	143.13	20.2322
chr11	64555601	64572875	11q13.1	SLC22A11	7.96191	1.81356	4.39022	4	4	89.5097	31.39
chr11	71538025	71539207	11q13.4	KRTAP5-8	109.977	25.0638	4.38788	4	4	83.4327	91.7023
chr2	176150394	176156078	2q31.1	HOXD4	12.0139	2.74905	4.3702	4	4	86.7163	29.8048
chr8	12137168	12138760	8p23.1	USP17L2	16.0105	3.68169	4.34868	4	4	69.7507	31.6034
chr17	3565446	3609411	17p13.2	TRPV1	73.8791	16.9981	4.34631	4	4	140.942	43.0684
chr20	32186113	32188563	N/A	Hs.375468	28.2018	6.50565	4.33498	4	3	93.7813	52.7198
chr11	5248272	5249857	11p15.4	HBG1	25.3861	5.85977	4.33227	4	4	43.8276	10.9146
chr8	64590851	64798791	8q12.3	CYP7B1	7.44893	1.71948	4.33208	4	4	43.5606	10.2733
chr8	144502217	144507174	8q24.3	GPT	47.4978	11.0163	4.31158	4	4	89.0948	61.1898
chr19	50432903	50466326	19q13.33	MYBPC2	66.6123	15.5176	4.29269	4	4	52.6749	42.484
chr1	56494747	56579584	1p32.2	PLPP3	360.805	84.0616	4.29214	4	4	167.079	4.16882
chr7	94907202	95296415	7q21.3	PPP1R9A	17.6413	4.1263	4.27534	4	4	140.878	37.278
chr5	52788302	52953655	5q11.2	ITGA1	9.09224	2.12993	4.26881	3	4	92.0287	2.99564
chr8	19939071	19967259	8p21.3	LPL	48.4032	11.3833	4.25213	4	4	111.713	14.7997
chr9	136654753	136672678	9q34.3	EGFL7	176.771	41.6325	4.24599	4	4	101.036	11.245
chr12	53046980	53064379	12q13.13	TNS2	32.0021	7.54316	4.24254	4	4	93.5483	8.83024
chr3	64093850	64445476	3p14.1	PRICKLE2	7.19269	1.69591	4.2412	3	4	75.8136	9.90004
chr1	207104232	207144972	1q32.2	C4BPA	8.60973	2.03009	4.24106	4	4	137.676	22.1911
chr5	138465492	138469315	5q31.2	EGR1	1147.45	270.565	4.24092	4	4	132.025	12.8409
chr12	109112666	109268226	12q24.11	ACACB	9.3013	2.1999	4.22805	3	4	103.961	15.0352
chr10	65652773	65653569	N/A	Hs.538451	48.8209	11.5491	4.22724	4	4	61.0593	17.69
chr19	45589764	45602208	19q13.32	GPR4	16.5914	3.93055	4.22114	3	4	92.0175	21.0463
chr9	137877789	138124624	9q34.3	CACNA1B	43.1856	10.2555	4.21098	4	4	62.3342	43.5952
chr3	12287850	12471054	3p25.2	PPARG	20.3265	4.83453	4.20443	4	4	134.126	9.90024
chr9	129665641	129722674	9q34.11	PRRX2	6.35903	1.51701	4.19182	4	4	67.3807	11.9853
chr6	167111807	167139141	6q27	CCR6	5.51082	1.31532	4.18972	3	4	73.2306	31.2218
chr11	1919551	1938706	11p15.5	TNNT3	40.5495	9.68235	4.18798	4	4	143.875	15.4293
chr14	101552223	101555676	14q32.31	DIO3OS	6.9923	1.67048	4.1858	4	4	118.361	34.8611
chr7	44987017	44999605	N/A	Hs.573354	8.7361	2.09051	4.17894	3	3	62.3277	10.9529
chr18	79964582	79970822	18q23	HSBP1L1	19.182	4.59569	4.17392	4	4	110.746	7.74009
chr9	13105296	13279687	9p23	MPDZ	26.4912	6.35015	4.17174	3	4	129.803	7.51298
chr22	30634148	30669016	22q12.2	SLC35E4	11.1055	2.66304	4.17022	4	4	101.142	19.5526
chr19	40393762	40414718	19q13.2	PRX	76.1485	18.3309	4.15411	4	4	105.259	11.9851
chr11	111912736	111914093	11q23.1	HSPB2	32.6234	7.86246	4.14927	3	4	79.4771	5.2162
chr3	114293986	114310288	3q13.31	TIGIT	35.4986	8.55721	4.14838	3	4	121.187	31.5529
chr10	30012800	30069816	10p11.23	JCAD	166.327	40.0987	4.14793	4	3	128.669	29.2709
chr20	45823214	45833329	20q13.12	TNNC2	65.1353	15.7064	4.14705	4	4	123.299	19.9361
chr19	55173095	55180441	11p	SYT5	20.2621	4.887	4.14611	4	4	58.5094	21.2968
chr16	29811856	29815920	16p11.2	PRRT2	73.8024	17.8031	4.14548	4	4	72.81	28.8724
chr17	16380793	16382745	17p11.2	UBB	60.9601	14.7211	4.14099	4	4	69.5823	21.0927
chr8	23678693	23682937	8p21.2	NKX3-1	17.846	4.31044	4.14019	4	4	57.0621	7.63722
chr8	47736914	47738164	8q11.21	CEBPD	1412.33	341.416	4.13669	4	4	135.486	16.0082
chr5	138555377	138556869	N/A	Hs.615161	9.91258	2.39797	4.13374	4	4	120.14	33.3902
chr2	38981549	39124959	2p22.1	SOS1	6.66078	1.61285	4.12983	4	3	67.3006	64.1627
chr17	17200990	17206332	17p11.2	PLD6	18.4368	4.46914	4.12536	4	4	139.566	29.2744
chr9	132592997	132670403	9q34.13	DDX31	10.1634	2.47131	4.11257	3	4	73.6	16.2444
chr4	173528600	173591255	4q34.1	HAND2-AS1	9.00465	2.19016	4.11141	3	4	57.8395	25.5542
chr2	109898432	109925625	2q13	LIMS3	15.0046	3.65242	4.10813	4	4	52.2543	24.1297
chr19	708953	748330	19p13.3	PALM	135.368	32.9552	4.10764	4	3	74.7464	68.5596
chr3	39808914	40260321	3p22.1	MYRIP	15.1264	3.6836	4.10641	3	4	116.559	29.6199
chr12	80792520	80937915	12q21.31	LIN7A	4.43296	1.08278	4.09404	3	4	59.1918	16.6996
chr14	69569814	69574883	14q24.1	CCDC177	40.434	9.88172	4.0918	4	4	76.453	36.8343
chr17	42402449	42423320	17q21.2	CAVIN1	3.56804	0.87331	4.08565	3	4	47.6188	4.83825
chr15	80779343	80951662	15q25.1	CEMIP	24.303	5.9581	4.07898	4	4	152.054	24.8963
chr16	89917879	89920977	16q24.3	MC1R	92.242	22.6856	4.0661	4	4	131.526	99.1083
chr10	30434021	30461833	10p11.23	MAP3K8	18.8143	4.63083	4.06284	3	4	166.675	66.2933
chr9	110365248	110579880	9q31.3	SVEP1	38.0873	9.39379	4.05452	3	4	95.9362	14.5522
chr19	8322584	8343262	19p13.2	KANK3	49.3078	12.1814	4.04781	4	4	101.497	9.22339
chr5	172816217	172819958	N/A	Hs.370611	4.37549	1.0828	4.04091	4	4	92.6464	27.1207
chr10	24952319	25026664	10p12.1	THNSL1	8.97591	2.22129	4.04084	3	4	119.614	32.3059
chr12	130396133	130716361	12q24.33	RIMBP2	8.22946	2.03913	4.03578	4	4	61.185	35.266
chr12	16548372	16610233	12p12.3	LMO3	54.1017	13.4269	4.02935	3	4	128.213	13.5648
chr6	88139864	88167429	6q15	CNR1	14.4362	3.58318	4.02888	3	4	61.7372	10.2009
chr1	162561440	162599843	1q23.3	UAP1	45.5176	11.3557	4.00835	3	4	152.537	16.054
chr15	41503639	41513887	15q15.1	LTK	10.4283	2.60586	4.00185	4	4	58.4146	27.6631
chr7	106248285	106285732	7q22.3	NAMPT	92.2548	23.1089	3.99218	4	4	173.701	10.9901
chr7	8113184	8262687	7p21.3	ICA1	50.3248	12.6138	3.98966	4	4	126.286	94.2238
chr10	84245053	84259188	10q23.1	RGR	7.63862	1.91624	3.98625	4	3	71.3713	12.6293
chr3	120394214	120451071	3q13.33	FSTL1	533.539	134.131	3.97775	4	4	141.779	58.684
chr11	46854715	46918622	11p11.2	LRP4	38.3963	9.67802	3.96737	3	4	122.285	24.9432
chr2	132671788	133675181	2q21.2	NCKAP5	5.5078	1.38838	3.96708	4	4	64.7684	21.0929
chr11	116820702	116823295	11q23.3	APOA4	8.8322	2.22651	3.96684	4	3	41.9265	4.13183
chr19	10221433	10231272	19p13.2	S1PR2	51.6111	13.0391	3.95818	4	4	116.817	11.7726
chr14	92922589	92935293	14q32.12	CHGA	52.0497	13.1725	3.9514	4	4	55.6593	31.9651
chr19	54906042	54938211	19q13.42	NCR1	5.92714	1.50525	3.93764	3	3	91.8932	22.4066
chr7	130877562	131109916	7q32.3	LINC-PINT	15.9742	4.06199	3.9326	3	4	63.0109	22.4705
chr10	87659719	87747705	10q23.2-q23.31	PAPSS2	15.5382	3.95208	3.93164	3	4	68.7239	22.1329
chr19	17523301	17556755	19p13.11	FAM129C	13.1624	3.35041	3.92858	4	4	141.982	9.04463
chr16	58196863	58283836	16q21	CCDC113	18.0724	4.60305	3.92619	4	4	62.4144	41.9125
chr12	5948874	6124675	12p13.31	VWF	375.629	95.782	3.92171	4	4	92.9842	15.3882
chr11	1995176	2001466	11p15.5	H19	91.0211	23.2526	3.91445	4	4	145.013	89.7645
chr5	9035026	9546121	5p15.31	SEMA5A	3.45504	0.883145	3.9122	3	3	81.6264	26.7259
chr19	46297046	46343433	19q13.32	HIF3A	12.3311	3.15302	3.9109	4	4	88.2493	64.7307
chr12	7812512	7891196	12p13.31	SLC2A14	94.0014	24.0705	3.90525	4	3	111.484	13.9686
chr19	4182618	4224814	19p13.3	ANKRD24	5.62579	1.44115	3.90369	4	4	69.6314	17.1845
chr17	63938554	63972918	17q23.3	SCN4A	9.41737	2.41346	3.90201	3	4	88.6039	39.894
chr11	47177522	47186459	11p11.2	PACSIN3	5.22649	1.34095	3.8976	3	3	95.1567	41.0658
chr20	13995476	16053197	20p12.1	MACROD2	33.0958	8.4999	3.89367	4	4	146.494	34.1886
chr15	38252087	38357249	15q14	SPRED1	6.6855	1.71759	3.89237	3	4	124.69	35.2767
chr19	51331541	51342124	19q13.41	VSIG10L	156.73	40.2854	3.89049	4	4	146.095	159.622
chr16	4796962	4802950	16p13.3	ROGDI	15.7003	4.03623	3.88984	4	4	51.2294	11.2074
chr2	191948299	192194940	2q32.3	TMEFF2	472.65	121.688	3.8841	4	4	93.6678	19.8763
chr19	4537215	4540024	19p13.3	LRG1	15.9209	4.10239	3.88088	4	4	57.0489	19.2548
chr16	19167834	19268334	16p12.3	SYT17	7.13219	1.83906	3.87817	4	4	115.261	27.0495
chr10	6010694	6062370	10p15.1	IL2RA	14.1034	3.63967	3.87492	3	4	103.977	82.1762
chr2	182140035	182523375	2q32.1	PDE1A	18.8244	4.86264	3.87123	4	4	122.159	17.709
chr21	38367261	38662045	21q22.2	ERG	36.0907	9.32403	3.87072	4	4	149.127	46.6148
chr12	128267170	128707915	12q24.32-q24.33	TMEM132C	6.81271	1.76024	3.87033	3	4	85.4921	19.633
chr7	140518418	140642209	7q34	DENND2A	13.1938	3.40943	3.86981	4	4	80.7337	57.3761
chr8	41261957	41309471	8p11.21	SFRP1	30.6586	7.92271	3.86971	4	4	118.97	35.1748
chr6	144140044	144191939	6q24.2	STX11	16.549	4.2767	3.86956	4	4	74.2964	45.1448
chr7	26398598	26462021	7p15.2	LOC441204	96.8302	25.0317	3.8683	4	4	58.6289	22.0222
chr8	71197433	71548130	8q13.3	EYA1	58.2374	15.0761	3.8629	3	4	129.046	25.8112
chr19	463346	490287	19p13.3	ODF3L2	32.9847	8.54851	3.85854	4	4	98.7396	29.7813
chr15	69396904	69415029	15q23	LOC145694	56.6756	14.6958	3.8566	4	4	58.6835	20.755
chr5	34656328	34832612	5p13.2	RAI14	21.2314	5.51657	3.84866	3	4	90.8177	21.0162
chr4	74097035	74099280	4q13.3	CXCL2	35.5726	9.27266	3.83629	4	4	142.536	28.3045
chr1	47760528	47997367	1p33	TRABD2B	673.508	176	3.82674	4	4	69.621	32.6069
chrX	43654907	43746824	Xp11.3	MAOA	64.6567	16.9048	3.82475	4	4	134.877	27.2535
chr17	10628526	10679657	17p13.1	MYH3	158.438	41.4505	3.82235	4	4	134.926	24.5017
chr11	1157953	1201138	11p15.5	MUC5AC	10.9177	2.85762	3.82055	4	4	128.657	40.2769
chr6	149447630	149485012	6q25.1	ZC3H12D	13.6999	3.58726	3.81905	3	4	124.011	24.9716
chr7	90595994	91210590	7q21.13	CDK14	10.8856	2.85164	3.81731	3	4	92.5882	38.7805
chr5	72955981	73090522	5q13.2	FCHO2	27.8626	7.30375	3.81484	3	4	131.067	15.7436
chr17	69062044	69142188	17q24.2-q24.3	ABCA6	36.5851	9.59229	3.81401	3	4	99.7084	15.3795
chr12	132603150	132610451	12q24.33	LRCOL1	25.2033	6.61175	3.8119	4	4	130.797	18.6174
chr1	229431245	229434096	1q42.13	ACTA1	31.6325	8.30334	3.80961	3	3	104.832	5.1441
chr10	4963262	4979967	10p15.1	AKR1C1	19.7445	5.18558	3.80757	4	4	139.048	35.4489
chr11	76802954	76804555	N/A	Hs.146276	7.47776	1.96509	3.8053	3	4	44.1121	36.918
chr2	27078567	27086403	2p23.3	EMILIN1	56.1676	14.7653	3.80402	4	4	92.4373	31.9646
chr16	72054592	72061056	16q22.2	HP	77.4491	20.3708	3.80196	4	4	98.0583	24.5014
chr12	48766191	48789096	12q13.12	ADCY6	9.42522	2.48177	3.79778	3	4	133.949	10.1159
chr15	93043406	93089214	15q26.1	RGMA	22.4796	5.92123	3.79644	4	4	119.607	79.634
chr16	172847	173710	16p13.3	HBA2	125.251	33.0604	3.78854	4	4	143.561	95.1493
chr9	97853255	97856715	9q22.33	FOXE1	19.8113	5.23721	3.78279	4	4	100.12	46.6201
chrX	151953124	151974679	Xq28	GABRE	208.565	55.3154	3.77047	4	4	147.351	3.93047
chr9	127087349	127122803	9q33.3	ANGPTL2	23.2116	6.15734	3.76974	4	4	82.3965	51.5677
chr20	44355801	44432845	20q13.12	HNF4A	22.9529	6.10048	3.76248	4	4	75.6676	90.5914
chr1	182598623	182604413	1q25.3	RGS16	39.5104	10.505	3.76109	4	4	147.079	72.7376
chr12	21354928	21379980	12p12.1	IAPP	5.84852	1.55876	3.75203	3	3	99.5748	25.8694
chr9	117704175	117717491	9q33.1	TLR4	12.2692	3.27068	3.75126	4	4	125.051	79.5368
chr2	113235527	113267023	2q14.1	PAX8-AS1	16.3502	4.36347	3.74706	4	3	73.6257	15.3505
chr8	41645177	41650818	8p11.21	NKX6-3	12.5025	3.33862	3.74482	4	4	82.3787	63.5664
chr12	56222039	56229858	12q13.3	NABP2	22.8032	6.0901	3.7443	4	4	48.048	18.2873
chr9	137039457	137046224	9q34.3	NPDC1	222.309	59.5017	3.73617	3	4	120.175	1.76049
chr10	129835232	129964274	10q26.3	EBF3	32.106	8.60587	3.73071	4	4	93.7926	9.77747
chr17	28367277	28370352	17q11.2	VTN	11.7734	3.15627	3.73017	4	3	139.902	19.0189
chr1	157513377	157552520	1q23.1	FCRL5	72.8093	19.5411	3.72597	3	4	181.692	91.9817
chr2	68284171	68320051	2p14	CNRIP1	15.5493	4.18263	3.71759	3	4	77.1442	7.39043
chr1	201896456	201946588	1q32.1	LMOD1	21.9035	5.89383	3.71634	4	3	47.7335	25.6668
chr1	10636602	10796676	1p36.22	CASZ1	9.33317	2.51271	3.71439	4	4	100.755	21.4842
chr19	47349281	47382704	19q13.32	DHX34	7.54421	2.03186	3.71296	4	4	64.3849	21.5716
chr16	30370934	30377991	16p11.2	MYLPF	15.8839	4.2804	3.71085	3	3	46.7485	35.3013
chr4	127725815	127726737	N/A	Hs.587283	7.04458	1.89916	3.70931	3	4	97.6805	10.1496
chr1	77281908	77559969	1p31.1	AK5	11.3481	3.05937	3.70929	3	3	56.3127	37.3554
chr11	33858576	33892289	11p13	LMO2	105.609	28.4985	3.70576	4	4	82.0731	6.19733
chr16	176651	177522	16p13.3	HBA1	223.252	60.2963	3.70259	4	4	91.8463	25.7596
chr2	28392759	28417312	2p23.2	FOSL2	25.4417	6.87752	3.69926	4	4	182.48	52.8936
chr5	107376889	107672364	5q21.3	EFNA5	5.80833	1.57196	3.69496	3	4	80.3423	23.8257
chr12	16347142	16377189	12p12.3	MGST1	26.0881	7.07325	3.68828	3	4	70.6234	10.4219
chr17	7484379	7514618	17p13.1	POLR2A	18.4697	5.01007	3.68652	4	4	66.5604	5.8137
chr2	205993721	206086182	2q33.3	INO80D	14.9663	4.06196	3.68449	4	3	52.0694	24.5499
chr9	73151731	73170393	9q21.13	ANXA1	758.065	205.817	3.6832	4	3	174.622	18.2147
chr22	41367333	41399328	22q13.2	TEF	12.6815	3.44381	3.68242	4	4	83.4925	45.3252
chr1	157745733	157777472	1q23.1	FCRL2	20.7757	5.64693	3.67912	4	4	131.865	51.6551
chr1	19643229	19658456	1p36.13	NBL1	30.2949	8.23566	3.6785	4	4	74.181	24.3075
chr6	56457987	56954671	6p12.1	DST	77.8372	21.165	3.67764	4	4	196.829	64.7302
chr3	39183214	39192621	3p22.2	XIRP1	5.96275	1.62236	3.67536	3	4	56.9978	23.684
chr2	230202924	230316571	2q37.1	SP140	66.5501	18.1796	3.6607	4	4	144.547	64.022
chr9	14081843	14398983	9p23-p22.3	NFIB	76.4085	20.88	3.65942	4	4	138.419	54.7174
chr1	161706972	161714352	1q23.3	FCRLA	32.8172	8.99234	3.64946	3	4	145.078	36.5041
chr12	51906913	51923361	12q13.13	ACVRL1	131	35.9031	3.64871	4	4	117.766	23.523
chr1	37556919	37566857	1p34.3	DNALI1	11.7718	3.22772	3.64711	4	3	72.6957	12.7151
chr1	157792249	157820150	1q23.1	FCRL1	12.2658	3.36565	3.64442	3	3	138.05	6.53595
chr4	20251905	20620561	4p15.31	SLIT2	73.6061	20.1993	3.644	4	4	126.163	58.8947
chr16	268301	275943	16p13.3	RGS11	15.2194	4.18167	3.63954	3	3	45.6649	14.5161
chr6	12256464	12297194	6p24.1	EDN1	55.4741	15.26	3.63526	4	4	77.1194	25.1279
chr22	42692115	42721301	22q13.2	A4GALT	14.7378	4.0546	3.63484	3	4	77.9623	21.8553
chr22	19523024	19527545	22q11.21	CLDN5	254.629	70.1002	3.63236	4	4	158.98	92.5107
chr12	63844372	64147863	12q14.2	SRGAP1	14.8455	4.08739	3.63203	4	4	109.471	66.8968
chr5	149406845	149432836	5q32	CARMN	10.0581	2.77347	3.62656	4	4	59.429	29.2099
chr7	150338318	150341685	7q36.1	RARRES2	34.9763	9.65787	3.62153	4	4	125.731	19.359
chr1	218345334	218444619	1q41	TGFB2	8.72313	2.40934	3.62055	3	4	94.546	22.6201
chr19	50825289	50834337	19q13.33	KLK15	4.09229	1.13079	3.61898	4	4	57.4517	35.7213
chr12	7080209	7092447	12p13.31	C1R	529.582	146.378	3.61791	4	4	136.596	8.00979
chr1	89106132	89126159	1p22.2	GBP2	57.0523	15.7844	3.61447	3	4	130.288	89.3043
chr10	93993989	94329447	10q23.33	PLCE1	13.4639	3.72513	3.61435	3	4	84.2339	26.3513
chr9	133414339	133459403	9q34.2	ADAMTS13	57.2202	15.8437	3.61155	4	4	58.8802	61.3118
chr12	48789147	48790535	12q13.12	LOC100506125	3.29773	0.91372	3.60912	3	3	5.19839	23.4935
chr16	66921679	66925536	16q22.1	RRAD	51.1025	14.1631	3.60814	4	4	125.435	88.8052
chr16	56632622	56633986	16q13	MT1M	47.7214	13.2333	3.60615	4	4	100.403	6.65715
chr9	3824127	4310694	9p24.2	GLIS3	6.29708	1.74734	3.60381	3	4	54.9664	10.8155
chr19	7739993	7747609	19p13.2	CD209	22.2161	6.16936	3.60103	4	4	142.77	68.0834
chr19	18257096	18274509	19p13.11	IQCN	191.951	53.3503	3.59794	4	4	106.621	3.40911
chr11	66563463	66568576	11q13.2	CTSF	316.154	88.0754	3.58958	3	4	97.9931	9.39009
chr5	180590105	180591487	5q35.3	SCGB3A1	21.0506	5.86645	3.5883	3	4	129.331	15.03
chr15	41892777	41898815	15q15.1	LOC105370792	32.1697	8.96592	3.588	4	4	138.714	49.5627
chr3	185643739	185825051	3q27.2	IGF2BP2	14.5459	4.05829	3.58425	4	3	85.0506	22.6648
chr17	50547089	50555852	17q21.33	SPATA20	47.811	13.371	3.57571	4	4	60.2953	8.13103
chr17	29614756	29622912	17q11.2	CORO6	126.095	35.3413	3.56791	4	4	51.2608	5.73531
chr16	75229030	75268053	16q23.1	BCAR1	30.0793	8.43984	3.56396	4	4	99.1221	79.9549
chr20	5197233	5197889	N/A	Hs.715044	28.0889	7.88438	3.5626	4	3	115.706	8.75264
chr4	139495934	139556769	4q31.1	SETD7	19.4782	5.4834	3.5522	3	4	103.962	15.9423
chr1	28147166	28193936	1p35.3	PTAFR	15.6597	4.41071	3.55037	3	4	52.9133	17.8583
chr10	69404202	69416918	10q22.1	TACR2	29.2218	8.23375	3.54902	4	4	57.9076	3.73951
chr21	26466209	26573404	21q21.3	CYYR1	20.7978	5.86088	3.54858	4	4	111.509	22.6776
chr1	178849535	178871353	1q25.2	ANGPTL1	24.3052	6.84976	3.54833	3	4	142.688	17.3528
chr1	168786941	168792888	1q24.2	LINC00626	26.0825	7.35664	3.54543	4	4	87.9006	40.0128
chrX	152166234	152451359	Xq28	GABRA3	4.33013	1.22159	3.54466	4	4	67.134	30.0412
chr14	73851831	73885465	14q24.3	PTGR2	10.3371	2.91656	3.54426	4	4	86.1536	33.0153
chr19	16661127	16689020	19p13.11	TMEM38A	32.7048	9.22946	3.54352	4	4	108.61	75.7707
chr2	46297402	46386703	2p21	EPAS1	192.587	54.405	3.53987	4	4	172.375	106.022
chr4	79901617	80073472	4q21.21	ANTXR2	190.479	53.8931	3.53438	4	4	116.73	12.046
chr15	59135969	59372872	15q22.2	MYO1E	20.3742	5.76579	3.53364	3	4	66.2006	25.0406
chr6	39904258	39934551	6p21.2	MOCS1	4.33017	1.23106	3.51742	3	4	60.2839	40.101
chr18	32263521	32470518	18q12.1	GAREM1	9.77975	2.78197	3.51541	3	4	79.6008	53.7159
chr10	124987849	125161061	10q26.13	CTBP2	138.183	39.3255	3.51382	4	4	154.386	106.948
chr12	117208142	117441843	12q24.22	NOS1	10.3479	2.94642	3.51204	4	4	75.0354	36.3077
chr1	46278400	46303366	1p34.1-p33	LRRC41	19.5367	5.57971	3.50137	4	4	110.084	53.6773
chr17	50111309	50129882	17q21.33	SAMD14	9.41999	2.69118	3.50032	4	4	114.39	8.66833
chr5	116443555	116574926	5q23.1	SEMA6A	43.2755	12.3823	3.49495	4	4	121.923	19.2664
chr22	45502839	45601134	22q13.31	FBLN1	588.743	168.459	3.49487	4	4	120.548	1.51752
chr12	52022832	52059507	12q13.13	NR4A1	264.161	75.6163	3.49344	4	4	200.449	104.43
chr19	38251237	38256591	19q13.2	PPP1R14A	12.3775	3.55159	3.48505	3	4	120.529	12.5355
chr17	8140470	8156405	17p13.1	PER1	236.401	67.8368	3.48484	4	4	143.047	16.5513
chr4	3463306	3501476	4p16.3	DOK7	12.0473	3.458	3.48387	3	3	102.969	29.848
chr3	133661998	133779006	3q22.1	TF	38.6354	11.0976	3.48142	4	4	129.092	4.70402
chr21	25639282	25717562	21q21.3	JAM2	19.9043	5.71972	3.47995	4	4	89.1713	31.9318
chr5	83471674	83582303	5q14.2-q14.3	VCAN	33.3981	9.60553	3.47696	3	4	134.766	49.7723
chr4	13332255	13337496	N/A	Hs.408190	53.7177	15.4507	3.47673	4	4	55.9626	46.5433
chr22	32800816	32863041	22q12.3	TIMP3	149.911	43.1697	3.4726	4	4	126.568	23.814
chr12	6375368	6391571	12p13.31	LTBR	21.313	6.13772	3.47247	3	3	110.972	12.5598
chr18	5392381	5630666	18p11.31	EPB41L3	47.9022	13.8042	3.47011	3	4	122.925	9.21102
chr1	20552439	20555020	1p36.12	FAM43B	34.0201	9.80977	3.46798	4	4	50.8075	50.7862
chr1	207454300	207489895	1q32.2	CR2	77.0213	22.2313	3.46454	4	4	112.3	42.2201
chr6	85449584	85495791	6q14.3	NT5E	9.43072	2.7226	3.46386	3	3	81.8715	39.9127
chr4	7758713	7939926	4p16.1	AFAP1	4.6367	1.33943	3.4617	3	4	52.4398	15.2211
chr15	67403611	67521844	15q23	IQCH-AS1	5.5822	1.61578	3.4548	3	3	86.8429	20.4354
chr19	17468745	17506169	19p13.11	SLC27A1	269.816	78.2803	3.4468	4	4	106.615	57.4338
chr11	14643691	14872059	11p15.2	PDE3B	19.1713	5.56381	3.44572	4	4	61.5967	11.8247
chr9	120952335	121075174	9q33.2	C5	8.77775	2.54747	3.44568	3	4	94.6351	12.8331
chr19	1491166	1497925	19p13.3	REEP6	59.932	17.4307	3.4383	4	4	51.4538	12.9215
chr14	20684213	20700602	14q11.2	RNASE4	57.3218	16.7053	3.43136	3	4	137.142	31.0222
chr6	79484991	79537430	6q14.1	LCA5	7.44308	2.16956	3.43069	3	4	114.224	3.70919
chr5	2707930	2751655	5p15.33	IRX2	8.3199	2.42889	3.42539	3	3	140.989	23.0032
chr6	75749176	75919537	6q14.1	MYO6	25.0334	7.30868	3.42516	4	4	135.53	13.0958
chr15	59399662	59523555	15q22.2	FAM81A	8.41607	2.45975	3.42152	3	4	99.2489	17.1281
chr17	66964864	67033402	17q24.2	CACNG4	3.34243	0.976952	3.42128	3	4	60.124	35.4472
chr3	148697871	148743003	3q24	AGTR1	11.2215	3.28098	3.42018	4	4	83.5605	7.08854
chr4	113899929	113980125	4q26	ARSJ	7.01164	2.05034	3.41975	3	4	116.44	4.81547
chr1	24154156	24187275	1p36.11	IFNLR1	15.551	4.54953	3.41817	3	3	82.6324	16.9628
chr6	152697895	152747171	6q25.2	MYCT1	6.52313	1.90965	3.41588	4	4	72.8442	46.5463
chr7	22725889	22732002	7p15.3	IL6	8.44817	2.47415	3.41458	4	4	129.965	25.0584
chr1	109249705	109275756	1p13.3	CELSR2	6.23528	1.82843	3.41018	4	4	55.0154	28.9378
chr11	77128192	77215241	11q13.5	MYO7A	23.2324	6.81298	3.41002	4	3	72.248	73.5281
chr16	56651899	56653204	16q13	MT1B	258.996	75.9671	3.40932	4	3	67.5655	1.16927
chr16	66366607	66404786	16q21	CDH5	5.29876	1.55493	3.40771	3	4	85.987	5.97053
chr6	2232754	2233177	N/A	Hs.626730	26.1533	7.67994	3.40541	4	4	105.682	27.065
chr10	48881011	48940126	10q11.23	LRRC18	13.5554	3.98221	3.40399	4	4	56.882	35.7976
chr20	51003656	51023176	20q13.13	KCNG1	10.5053	3.08729	3.40276	4	4	52.1179	31.5122
chr2	176127085	176129631	2q31.1	LOC100129455	11.3446	3.33603	3.40062	4	4	81.1841	11.5793
chr11	76186326	76210842	11q13.5	WNT11	7.77048	2.2866	3.39827	4	4	42.3767	31.7185
chr21	42472486	42496354	21q22.3	RSPH1	69.1524	20.3599	3.3965	3	4	80.9022	33.9624
chr17	82047902	82051774	17q25.3	RFNG	27.6851	8.1529	3.39573	4	4	111.98	37.7755
chr12	6772483	6778455	12p13.31	LAG3	49.1608	14.5107	3.3879	3	4	92.3966	10.8967
chr12	10699077	10723448	12p13.2	YBX3	160.868	47.5155	3.38558	4	4	118.438	60.0132
chr7	80602188	80679277	7q21.11	CD36	24.3523	7.19562	3.38432	4	4	120.506	56.2964
chr12	57434685	57452062	12q13.3	INHBC	20.8155	6.15188	3.3836	4	4	88.0207	46.8025
chr19	54593576	54602381	19q13.42	LILRA1	8.51608	2.51794	3.38216	4	3	95.7669	68.7581
chr11	45094013	45235124	11p11.2	PRDM11	10.5733	3.13327	3.37451	4	4	65.1146	68.757
chr20	51386957	51562857	20q13.2	NFATC2	11.5963	3.43864	3.37235	3	4	108.869	20.4146
chr6	170282200	170291075	6q27	DLL1	31.1864	9.25123	3.37105	4	3	90.8471	29.1578
chr19	41219199	41261767	19q13.2	AXL	93.1753	27.6447	3.37046	3	4	135.681	25.5147
chr5	116334341	116335586	N/A	Hs.186848	17.0109	5.05204	3.36713	4	4	65.656	14.3014
chr10	63465229	63466563	10q21.3	JMJD1C-AS1	9.96939	2.96081	3.36712	4	4	43.7707	20.9571
chr19	12610918	12631921	19p13.13	ZNF791	7.37517	2.19046	3.36694	3	4	105.673	20.3818
chr12	30926433	31016502	12p11.21	TSPAN11	7.91298	2.35033	3.36675	3	4	130.693	32.8996
chr12	7919228	7936296	12p13.31	SLC2A3	9.64528	2.8673	3.36389	3	4	125.494	18.5845
chr1	183023460	183145592	1q25.3	LAMC1	73.3203	21.8204	3.36018	4	4	144.935	12.5676
chr4	109731221	109802225	4q25	CFI	17.0241	5.07088	3.35723	4	4	95.6083	21.923
chr11	57597554	57614853	11q12.1	SERPING1	22.3101	6.64577	3.35704	3	3	124.615	9.9401
chr20	62642445	62690700	20q13.33	SLCO4A1	21.2234	6.32487	3.35554	4	3	112.031	3.4604
chr11	12376441	12535356	11p15.3	PARVA	26.2593	7.82739	3.3548	3	4	126.449	61.9741
chr1	201648322	201826974	1q32.1	NAV1	10.9582	3.27032	3.35081	4	4	100.228	19.2716
chr1	153618799	153634092	1q21.3	S100A13	520.773	155.473	3.34962	4	4	66.5805	9.12788
chr17	43640389	43661954	17q21.31	MEOX1	4.68941	1.40045	3.34851	3	3	85.198	35.8162
chr10	44959753	44994724	10q11.21	RASSF4	84.773	25.3317	3.34652	4	4	141.808	15.5363
chr20	661596	676179	20p13	SCRT2	114.231	34.14	3.34595	4	4	86.4039	30.9034
chr7	134779413	134970729	7q33	CALD1	145.003	43.3409	3.34564	4	4	211.508	82.9172
chr12	91103455	91111765	12q21.33	LUM	59.9008	17.9097	3.3446	4	4	160.356	3.33614
chr21	41167801	41282534	21q22.2-q22.3	BACE2	40.8183	12.2116	3.34257	4	4	107.506	58.9261
chr5	150113839	150155884	5q32	PDGFRB	82.7916	24.7715	3.34222	4	4	101.253	12.8591
chr11	11962996	12009370	11p15.3	DKK3	38.2104	11.4366	3.34106	4	4	143.602	97.2362
chr7	94656325	94669695	7q21.3	PEG10	12.9956	3.8918	3.33922	4	4	150.449	31.4205
chr7	94585224	94656209	7q21.3	SGCE	168.614	50.507	3.33842	4	4	175.447	12.1072
chr19	17816513	17821574	19p13.11	INSL3	30.9608	9.30006	3.32909	4	4	104.378	7.05075
chr14	96204798	96244329	14q32.2	BDKRB2	23.9333	7.18917	3.32907	4	4	152.933	9.08065
chr19	51371616	51372706	19q13.41	NKG7	37.2656	11.1975	3.32804	4	4	99.8871	18.2507
chr3	14818962	14934565	3p25.1	FGD5	24.1831	7.26836	3.32717	4	4	83.3052	18.5085
chr19	17351448	17377349	19p13.11	PLVAP	15.2081	4.57226	3.32617	4	4	102.804	59.717
chr14	61277370	61281812	14q23.1	TMEM30B	16.9433	5.09518	3.32537	4	4	51.7705	6.45617
chr14	24318349	24335071	14q12	ADCY4	114.268	34.3641	3.32521	4	4	84.8244	9.39034
chr7	101162509	101169956	7q22.1	VGF	13.0649	3.93159	3.32305	4	4	91.6354	27.0508
chr5	58453982	58460139	5q11.2	PLK2	124.771	37.5879	3.31944	4	4	86.687	6.5019
chr12	5560241	5948790	12p13.31	ANO2	9.06017	2.73006	3.31867	3	4	75.084	23.8545
chr17	4498834	4539933	17p13.2	SPNS2	95.9559	28.9146	3.3186	4	4	129.823	102.097
chr1	81306155	81992738	1p31.1	ADGRL2	21.4434	6.47455	3.31195	3	4	118.844	13.4828
chr12	57253764	57430999	12q13.3	R3HDM2	233.208	70.4162	3.31185	4	4	120.091	76.2425
chr9	72900662	72953317	9q21.13	ALDH1A1	43.8178	13.2489	3.30727	4	4	130.874	25.4488
chr1	225486832	225660045	1q42.12	ENAH	128.786	38.9474	3.30666	3	4	123.97	15.4456
chr16	27203477	27222305	16p12.1	KDM8	18.7106	5.66044	3.30549	4	4	96.2567	58.636
chr22	43110748	43129712	22q13.2	BIK	36.8819	11.1623	3.30413	4	4	133.996	19.3139
chr15	43197227	43225856	15q15.2	EPB42	3.45105	1.04475	3.30324	3	4	87.4905	15.9753
chr3	45755449	45796553	3p21.31	SLC6A20	17.6512	5.35007	3.29925	3	4	38.6236	54.739
chr19	55229779	55258670	19q13.42	PPP6R1	39.6671	12.0254	3.29861	4	4	134.113	84.3035
chr7	101127087	101139266	7q22.1	SERPINE1	4.52934	1.37318	3.29844	3	4	82.5468	48.9445
chr8	2935353	4995035	8p23.2	CSMD1	3.459	1.04893	3.29763	3	3	93.3521	61.3312
chr6	43305473	43310705	6p21.1	CRIP3	18.0333	5.47193	3.2956	4	4	96.1047	13.9389
chr1	203340621	203351429	1q32.1	FMOD	161.79	49.1371	3.29263	4	4	71.9844	39.6448
chr16	11273199	11273595	16p13.13	PRM3	30.4291	9.24205	3.29246	4	4	51.6747	11.4004
chr10	33177491	33334905	10p11.22	NRP1	31.7995	9.66839	3.28901	4	4	152.696	49.8127
chr4	3512613	3512992	N/A	Hs.597719	5.08105	1.54554	3.28756	4	4	55.2338	10.5574
chr5	139448554	139462743	5q31.2	ECSCR	22.8845	6.96199	3.28707	4	4	80.8896	11.1388
chr5	154817018	154850685	5q33.2	FAXDC2	132.344	40.2696	3.28646	3	4	73.4207	14.1344
chr9	122185626	122228893	9q33.2	LHX6	21.1128	6.42515	3.28597	3	4	67.9594	22.6116
chr7	17298652	17346151	7p21.1	AHR	108.211	32.9425	3.28485	4	4	141.887	16.6233
chr2	171522247	171558133	2q31.1	CYBRD1	95.7545	29.1871	3.28072	4	4	198.351	95.7684
chr6	169215780	169254114	6q27	THBS2	70.1759	21.4108	3.27759	3	4	142.047	57.4126
chr17	7023050	7029642	17p13.1	BCL6B	11.2737	3.44004	3.27721	3	4	75.8712	28.1725
chr1	94168907	94275068	1p22.1	ARHGAP29	11.7502	3.58637	3.27636	3	4	115.495	14.8131
chr10	76869601	77637819	10q22.3	KCNMA1	13.418	4.09576	3.27608	4	4	75.851	24.0972
chr1	66533272	66751139	1p31.3	SGIP1	5.35	1.63623	3.26972	3	4	114.975	21.2507
chr14	105838401	105845677	14q32.33	IGHD	11.1474	3.40987	3.26914	4	4	131.409	15.8352
chr4	151120281	151228030	4q31.3	SH3D19	68.6834	21.0262	3.26656	4	4	148.951	6.56176
chr14	57993536	58152305	14q23.1	C14orf37	7.7347	2.36826	3.26598	3	3	143.443	4.88508
chr17	32485281	32491256	17q11.2	CDK5R1	4.79339	1.46779	3.26572	4	4	54.0659	12.9417
chr13	113759217	113813797	13q34	TMEM255B	18.5568	5.68583	3.2637	4	4	49.512	12.7294
chr10	24583609	24725421	10p12.3	ARHGAP21	19.3419	5.92938	3.26205	4	4	143.258	8.63178
chr14	100537147	100587404	14q32.2	BEGAIN	24.1951	7.42384	3.2591	4	4	105.509	16.0498
chr16	74408631	74422248	16q23.1	CLEC18B	37.7258	11.5852	3.25639	4	4	91.2914	16.9716
chr11	57335943	57372399	11q12.1	P2RX3	8.62213	2.64799	3.2561	4	3	52.1691	27.2125
chr3	48620842	48621756	3p21.31	TMEM89	4.41214	1.35525	3.2556	4	4	33.4039	15.5542
chr6	29826967	29831130	6p22.1	HLA-G	9.28295	2.85192	3.25499	4	4	92.3537	16.1977
chr2	73073382	73113018	2p13.2	RAB11FIP5	18.7669	5.76892	3.2531	4	4	89.6059	25.9494
chr18	24162045	24397882	18q11.2	OSBPL1A	72.8118	22.3834	3.25294	4	4	121.677	11.6431
chr3	123612296	123884302	3q21.1	MYLK	48.4909	14.9104	3.25215	3	4	106.862	6.12576
chr11	73305961	73369380	11q13.4	ARHGEF17	83.5134	25.6844	3.25152	4	4	97.5696	2.89121
chr5	55160118	55167301	5q11.2	GPX8	9.31398	2.87117	3.24396	4	4	91.4602	59.3521
chr7	116524785	116561185	7q31.2	CAV1	77.1039	23.784	3.24184	4	4	107.94	40.7795
chr9	27325209	27529852	9p21.2	MOB3B	73.0516	22.5356	3.2416	4	4	112.601	3.8719
chr16	85707517	85751083	16q24.1	C16orf74	30.0684	9.29587	3.2346	4	4	110.402	14.3252
chr4	83292461	83335153	4q21.23	HPSE	3.10088	0.959363	3.23223	3	4	37.4392	19.5771
chr7	149718	155465	7p22.3	LOC100507642	4.53476	1.4031	3.23195	3	4	29.2757	30.5581
chr2	159768628	159798255	2q24.2	CD302	15.5449	4.81507	3.22838	3	4	152.832	35.7249
chr7	76201893	76287292	7q11.23	SRRM3	12.6916	3.93146	3.22822	4	4	46.438	30.0134
chr14	100826108	100861026	14q32.2	MEG3	283.662	87.908	3.2268	4	4	203.606	81.1203
chr19	49151198	49155443	19q13.33	HRC	11.2799	3.49652	3.22603	4	4	101.191	21.0853
chr15	70831524	70854265	15q23	LARP6	152.161	47.1694	3.22584	3	4	129.182	1.50078
chr10	17809343	17911162	10p12.33	MRC1	36.6288	11.3556	3.22562	3	4	131.997	19.3366
chr7	107923799	108003359	7q31.1	LAMB1	422.763	131.22	3.22179	4	4	144.609	6.9975
chr12	122714756	122716892	12q24.31	HCAR3	20.2126	6.27583	3.22071	3	4	135.627	26.8924
chr19	35282346	35285143	19q13.12	HAMP	12.0228	3.73619	3.21794	4	4	59.7287	17.4943
chr19	6658126	6670595	19p13.3	TNFSF14	12.1827	3.78901	3.21528	3	4	15.0538	33.0113
chr20	49632945	49713884	20q13.13	B4GALT5	75.6054	23.5165	3.21499	4	4	133.626	4.43386
chr14	23117306	23119611	14q11.2	CEBPE	22.3911	6.97216	3.2115	3	4	71.2257	26.0998
chr12	42458338	42589770	12q12	PRICKLE1	7.09184	2.20976	3.20933	3	4	65.2774	17.7593
chr19	1026275	1039068	19p13.3	CNN2	68.641	21.407	3.20648	4	4	146.918	62.4153
chr3	101827990	101861025	3q12.3	NFKBIZ	27.1781	8.47922	3.20526	4	4	116.031	15.2298
chr2	9936761	9938534	N/A	Hs.720038	11.1624	3.48643	3.20167	4	3	32.7096	10.9796
chrX	143622790	143636107	Xq27.3	SLITRK4	22.895	7.15175	3.20131	4	4	100.859	6.79553
chr17	70075225	70135608	17q24.3	KCNJ16	3.1225	0.975708	3.20024	3	4	19.9312	21.2369
chr16	35022007	35022933	16p11.2	LOC162137	12.307	3.84653	3.19951	3	3	89.4039	25.1533
chr2	219434215	219493632	2q35	SPEG	71.0755	22.2198	3.19875	3	4	18.4448	35.4355
chr16	57471958	57486473	16q21	DOK4	11.485	3.59212	3.19729	4	4	75.867	65.5275
chr1	151800264	151805442	1q21.3	LINGO4	4.64935	1.45463	3.19625	4	4	71.9529	24.9394
chr14	99604476	99680569	14q32.2	HHIPL1	6.88946	2.15656	3.19466	4	4	61.2571	23.8712
chr13	39342892	39603219	13q13.3-q14.11	LHFPL6	222.301	69.6093	3.19355	4	4	113.636	5.34591
chr21	43719097	43762307	21q22.3	PDXK	162.021	50.8105	3.18874	4	4	218.818	117.97
chr2	219549408	219571573	2q35	OBSL1	25.6324	8.04156	3.18748	4	4	89.6934	14.2074
chr10	73253758	73361064	10q22.2	CFAP70	28.4376	8.92529	3.18619	4	4	66.3909	8.25018
chr17	81637171	81648755	17q25.3	TSPAN10	25.4316	7.98316	3.18566	4	4	60.5396	48.0971
chrX	153650854	153651321	N/A	Hs.721355	12.5264	3.93393	3.18418	4	4	55.2239	14.7832
chr5	176880869	176899373	5q35.2	HK3	8.47826	2.6627	3.18409	3	4	66.4926	15.2011
chr20	50190583	50192690	20q13.13	CEBPB	288.442	90.6015	3.18364	4	4	172.056	100.895
chr9	136977504	136981742	9q34.3	PTGDS	1416.54	445.365	3.18063	4	4	136.042	34.8068
chr2	113067970	113075850	2q14.1	IL1F10	9.92295	3.12636	3.17397	4	4	60.9042	25.8416
chr1	152565654	152566770	1q21.3	LCE3E	110.966	34.9844	3.17186	4	3	45.7341	32.8281
chr1	25884186	25906877	1p36.11	STMN1	5.01996	1.58281	3.17156	4	3	53.0463	49.4755
chr19	40665905	40690658	19q13.2	NUMBL	8.28406	2.61259	3.17083	4	4	86.3786	54.4496
chrX	21655349	21658387	Xp22.12	KLHL34	5.50112	1.73499	3.1707	3	4	71.7881	37.6233
chr1	48258643	48472208	1p33	SPATA6	12.7998	4.03765	3.17011	3	4	137.674	54.3829
chr3	41199451	41240448	3p22.1	CTNNB1	152.197	48.0279	3.16893	4	4	207.058	94.0428
chr11	65422798	65445540	11q13.1	NEAT1	168.262	53.1651	3.16488	4	4	193.026	92.442
chr11	66278201	66284214	11q13.2	CNIH2	19.3951	6.12902	3.16448	4	4	86.6589	17.5412
chr3	50674969	51384198	3p21.2	DOCK3	10.5472	3.33705	3.16065	3	4	49.2602	36.323
chr16	28931735	28939347	16p11.2	CD19	353.274	111.795	3.16002	4	4	161.224	17.7372
chr12	57128401	57213377	12q13.3	LRP1	5.88971	1.86736	3.15403	4	4	112.557	17.1974
chr22	43132206	43143397	22q13.2	MCAT	73.2464	23.2264	3.15358	4	4	140.889	49.1397
chr22	50274979	50307637	22q13.33	PLXNB2	90.0463	28.5736	3.15138	4	4	137.862	64.1983
chr19	11355386	11365698	19p13.2	PLPPR2	9.81768	3.11584	3.1509	4	4	86.8264	34.5899
chr12	15620141	15789576	12p12.3	EPS8	14.773	4.69649	3.14555	3	4	69.4636	17.0268
chr1	121087345	121097161	1p11.2	FCGR1B	6.33505	2.01581	3.14267	3	4	44.1002	10.5152
chr22	46360834	46537502	22q13.31	CELSR1	10.6226	3.38409	3.13899	4	4	81.8835	21.7798
chr8	24384285	24406013	8p21.2	ADAMDEC1	32.4422	10.338	3.13815	4	4	62.6209	33.3056
chr15	65045576	65076654	15q22.31	RASL12	19.7595	6.30814	3.13239	4	4	94.824	43.7747
chr13	37562582	37598844	13q13.3	POSTN	6.02367	1.92538	3.12856	3	4	112.191	5.65461
chr12	56993895	56998441	12q13.3	GPR182	5.92552	1.89877	3.12071	4	4	52.679	43.1729
chr1	52895910	52927212	1p32.3	ECHDC2	487.51	156.473	3.11562	4	4	140.812	112.522
chr17	75165585	75166023	N/A	Hs.679409	81.3164	26.1449	3.11022	4	4	74.3601	36.2608
chr10	133230274	133231558	10q26.3	UTF1	45.6027	14.6657	3.10949	4	4	67.3061	35.7518
chr1	925741	944581	1p36.33	SAMD11	5.0214	1.61587	3.10754	4	4	79.0847	27.4762
chr14	24366911	24379604	14q12	NFATC4	5.73279	1.84488	3.10741	3	3	32.2845	34.3163
chr3	194339765	194351387	3q29	CPN2	6.99235	2.25306	3.10349	4	4	47.3002	20.3371
chr7	150991056	151014599	7q36.1	NOS3	12.9049	4.15955	3.10247	4	4	61.8178	18.6949
chr1	206957955	206970657	1q32.1	FCAMR	15.4147	4.97041	3.1013	4	4	97.8079	23.0178
chr4	3766569	3768526	4p16.3	ADRA2C	30.0986	9.7155	3.098	4	4	94.5363	20.3586
chr14	64746283	64879892	14q23.3	SPTB	17.0818	5.51694	3.09625	4	4	92.7273	37.7696
chr11	787110	790126	11p15.5	CEND1	100.428	32.4482	3.09502	4	4	44.364	28.3395
chr18	58862600	58986480	18q21.32	ZNF532	9.32649	3.02392	3.08424	3	4	98.5881	24.6607
chr5	180601506	180650298	5q35.3	FLT4	11.6409	3.77671	3.08228	4	4	69.1614	79.1983
chr21	45405137	45513720	21q22.3	COL18A1	355.506	115.382	3.08113	4	4	127.869	95.3305
chr14	23356400	23365633	14q11.2	EFS	61.1728	19.8595	3.08028	4	4	111.214	23.2669
chr19	6739682	6751526	19p13.3	TRIP10	29.3085	9.53879	3.07256	4	4	69.0897	8.75181
chrX	118974614	119022925	Xq24	LONRF3	7.17331	2.33506	3.072	4	4	44.1825	17.6378
chr7	151955118	151955775	N/A	Hs.649370	94.9044	30.9018	3.07116	4	4	57.111	20.1101
chr17	3896591	3916666	17p13.2	P2RX1	18.8532	6.14111	3.07	4	4	63.8446	38.9204
chr19	45507430	45526989	19q13.32	VASP	249.184	81.2153	3.06819	4	4	126.147	9.21319
chr12	6821797	6827418	12p13.31	GPR162	19.2915	6.29133	3.06636	4	4	80.7968	13.9848
chr3	133824235	133895847	3q22.1	RAB6B	4.73859	1.54738	3.06232	3	4	101.069	47.9499
chr17	61399896	61409466	17q23.2	TBX2	23.7081	7.74526	3.06098	4	4	81.9007	18.822
chr3	46877690	46903799	3p21.31	PTH1R	3.52413	1.15149	3.06049	3	4	39.5991	19.287
chr12	50103819	50111320	12q13.12	GPD1	21.1135	6.90172	3.05917	4	4	70.7253	97.5978
chrX	115726503	115887249	N/A	Hs.496631	8.65129	2.83436	3.05229	4	4	73.9311	34.2138
chrX	106940300	107000244	Xq22.3	MORC4	47.2968	15.51	3.04944	3	4	89.0728	8.57486
chr21	39405844	39445796	21q22.2	LCA5L	2.90738	0.953427	3.04941	3	3	41.9336	9.68641
chr19	38409055	38426305	19q13.2	RASGRP4	9.08183	2.97904	3.04858	4	4	35.27	89.8038
chr19	41535498	41536904	19q13.2	LINC01480	66.4107	21.7844	3.04854	4	4	102.814	14.1045
chr8	133237171	133297587	8q24.22	NDRG1	1967.91	645.621	3.04809	4	4	151.199	10.3635
chr20	63235883	63240507	20q13.33	BIRC7	3.44449	1.13008	3.04801	4	4	57.3794	32.3399
chr15	29699367	29968919	15q13.1	TJP1	37.4525	12.2949	3.04619	4	4	117.243	70.4911
chr1	2321253	2391751	1p36.32	MORN1	2.60686	0.855809	3.04608	3	4	31.9957	19.2679
chr2	157526767	157628887	2q24.1	ACVR1C	4.74366	1.55795	3.04481	3	4	79.2908	20.9324
chr4	54229097	54298245	4q12	PDGFRA	44.8774	14.7506	3.04242	4	4	157.552	13.439
chr11	88293592	88337787	11q14.2	CTSC	52.4305	17.2335	3.04236	4	4	129.03	19.979
chr20	346726	359705	20p13	NRSN2	19.7702	6.50688	3.03836	4	4	107.051	105.391
chrX	103576231	103587736	Xq22.2	TCEAL4	644.464	212.172	3.03747	4	4	141.224	20.8985
chr12	53102437	53124539	12q13.13	SOAT2	4.74139	1.56122	3.03698	4	4	41.5997	9.1523
chr14	74498183	74612331	14q24.3	LTBP2	7.02244	2.31587	3.03231	4	4	88.5784	31.1539
chr8	127736069	127741434	8q24.21	MYC	146.777	48.4663	3.02842	4	4	199.642	87.3198
chr2	182924851	183038858	2q32.1	NCKAP1	12.562	4.14845	3.02812	3	3	136.328	10.4673
chr4	185500660	185535606	4q35.1	PDLIM3	21.9398	7.24956	3.02636	3	4	81.8885	57.4194
chr2	98793846	98936221	2q11.2	KIAA1211L	9.95091	3.28855	3.02593	3	3	101.793	8.25917
chr20	3732670	3753111	20p13	HSPA12B	20.5372	6.79449	3.02262	3	3	70.2769	28.045
chr7	72954845	73005932	7q11.23	TRIM74	28.2021	9.35957	3.01319	4	3	94.5218	26.826
chr7	29563796	29567300	7p14.3	PRR15	33.4403	11.1009	3.01241	4	4	83.5333	26.3795
chr2	162170684	162243535	2q24.2	FAP	13.7723	4.57475	3.0105	4	4	146.207	20.4965
chr16	23182719	23216879	16p12.2	SCNN1G	6.16485	2.04805	3.0101	3	4	36.2466	25.9653
chr11	120336276	120489936	11q23.3	ARHGEF12	16.9401	5.63225	3.0077	4	4	196.318	83.0599
chr2	47369148	47387028	2p21	EPCAM	60.2653	20.0408	3.00713	3	4	134.63	16.6959
chr11	119308524	119317132	11q23.3	MCAM	13.4178	4.46406	3.00575	4	4	103.124	43.3184
chr19	13834516	13836289	19p13.12	LOC284454	78.7075	26.2129	3.00263	4	4	109.479	2.56332
chr17	8095900	8118916	17p13.1	ALOXE3	5.53469	1.84712	2.9964	4	4	47.895	35.9969
chr19	45406129	45410766	19q13.32	CD3EAP	17.4929	5.84113	2.99479	4	4	71.6354	39.4767
chrX	104112416	104121330	Xq22.2	ZCCHC18	6.09736	2.03948	2.98966	3	4	67.0084	8.78133
chr21	46098071	46132849	21q22.3	COL6A2	49.8059	16.6692	2.9879	4	4	101.814	57.0143
chr9	35681993	35690056	9p13.3	TPM2	352.967	118.296	2.98376	4	4	143.284	90.1168
chr19	48872392	48876062	19q13.33	PPP1R15A	36.8592	12.3535	2.98372	4	4	143.116	7.04512
chr5	70968483	71025114	5q13.2	NAIP	73.5922	24.6655	2.98361	4	4	14.9975	116.046
chr9	137077475	137084538	9q34.3	UAP1L1	11.6167	3.89946	2.97906	3	4	51.466	15.3442
chr19	38303560	38315976	19q13.2	YIF1B	31.5808	10.6045	2.97805	4	4	96.0974	61.3892
chr11	2887344	2905504	11p15.4	SLC22A18AS	41.4602	13.9266	2.97706	4	4	56.5745	34.2583
chr12	53097503	53102344	12q13.13	IGFBP6	35.9976	12.0953	2.97617	3	4	107.546	54.0986
chr8	144330565	144336281	8q24.3	SCRT1	6.51166	2.18929	2.97433	4	4	63.8379	27.5548
chr17	28727899	28743457	17q11.2	NEK8	14.0276	4.72008	2.9719	4	3	61.582	20.5993
chr1	220748246	220784815	1q41	MARC2	15.6453	5.26853	2.96957	3	4	50.6757	8.28828
chr2	200585952	200677064	2q33.1	AOX1	43.6149	14.7035	2.9663	4	3	144.987	9.37562
chr22	37180166	37199400	22q12.3	C1QTNF6	53.9763	18.2088	2.9643	4	4	37.5549	27.65
chr7	100582490	100601117	7q22.1	FBXO24	14.1093	4.76252	2.96257	4	4	93.6385	19.7279
chr1	241531883	241595647	1q43	KMO	12.7334	4.30078	2.96072	4	4	90.3688	36.2719
chr16	56608566	56609497	16q13	MT2A	978.207	330.404	2.96064	4	4	95.7794	24.0248
chr11	5232829	5234628	11p15.4	HBD	146.367	49.4743	2.95843	4	4	73.4521	18.5526
chr3	78597238	79767998	3p12.3	ROBO1	73.0304	24.6892	2.95799	4	4	106.245	21.9734
chr12	130151593	130161678	12q24.33	FZD10-AS1	5.74934	1.94398	2.95751	4	4	38.4426	22.2552
chr11	11270874	11622045	11p15.4	GALNT18	88.2439	29.8657	2.95469	4	4	127.359	104.898
chr11	1839003	1841680	11p15.5	TNNI2	31.1927	10.5618	2.95334	4	4	94.9939	20.7792
chr2	66435125	66572765	2p14	MEIS1	37.3762	12.6582	2.95273	4	4	138.96	24.0215
chrX	54445454	54496166	Xp11.22	FGD1	24.6828	8.36978	2.94904	4	4	49.7579	31.7526
chr6	125780948	125932030	6q22.31-q22.32	NCOA7	33.9413	11.5316	2.94334	4	4	196.374	118.63
chr6	36948263	36964837	6p21.2	PI16	28.0035	9.51971	2.94163	4	4	55.0547	15.5024
chr6	45898451	46129809	6p21.1	CLIC5	13.9323	4.73801	2.94053	4	4	70.0859	43.703
chr2	102069638	102179874	2q11.2-q12.1	IL1R1	18.5268	6.30095	2.94032	3	4	72.5519	56.869
chr1	1352689	1363541	1p36.33	MXRA8	124.873	42.4715	2.94017	4	4	71.4584	18.5457
chr20	58150927	58161130	20q13.32	C20orf85	6.28868	2.14114	2.93707	3	3	50.9797	18.9103
chr6	131573159	131584332	6q23.2	ARG1	36.2697	12.3585	2.93479	3	3	99.6533	2.51126
chr17	42851123	42858130	17q21.31	AOC3	31.0865	10.5984	2.93312	4	4	92.6773	17.347
chr6	32041155	32109374	6p21.33-p21.32	TNXB	173.164	59.0394	2.93303	4	4	173.94	125.713
chr13	20973036	21061583	13q12.11	LATS2	25.1251	8.57541	2.9299	4	4	118.126	10.5414
chr19	38730124	38744474	19q13.2	CAPN12	9.99899	3.42043	2.92331	4	4	119.114	54.7949
chr12	57216795	57226449	12q13.3	NXPH4	20.1272	6.88589	2.92297	4	4	66.6191	29.9631
chr6	159165899	159170007	6q25.3	LOC101929122	28.6734	9.81075	2.92265	4	4	59.4547	33.3181
chr7	27100354	27102775	7p15.2	HOXA2	14.2457	4.87541	2.92195	4	4	49.6278	11.4477
chr17	9825508	9894163	17p13.1	GLP2R	5.48861	1.88127	2.9175	3	3	69.7224	46.4908
chr10	79382325	79445627	10q22.3	ZCCHC24	15.174	5.20104	2.91749	4	4	86.6391	7.26506
chr16	11280836	11281335	16p13.13	PRM1	7.94138	2.72303	2.91638	4	4	57.3587	42.8388
chr21	43789537	43804102	21q22.3	RRP1	103.823	35.6274	2.91415	4	4	107.419	102.766
chr11	637305	640706	11p15.5	DRD4	4.08948	1.40332	2.91414	4	3	29.3329	28.4121
chr9	107484852	107489720	9q31.2	KLF4	28.4034	9.76788	2.90784	4	4	147.018	14.5248
chr6	5997999	6007605	6p25.1	NRN1	37.3255	12.8451	2.90581	4	4	50.0345	25.6239
chr9	136006537	136095285	9q34.3	NACC2	9.37483	3.22708	2.90505	4	4	94.6031	18.217
chr4	143336830	143474565	4q31.21	GAB1	3.60842	1.24336	2.90215	3	4	97.9321	26.0106
chrX	66021738	66040125	Xq12	VSIG4	151.755	52.3059	2.9013	3	4	106.572	8.76637
chr6	36740773	36839444	6p21.2	CPNE5	183.319	63.1885	2.90114	4	4	166.682	39.3295
chr1	114584575	114670111	1p13.2	DENND2C	17.6173	6.07419	2.90035	3	4	119.038	12.2152
chr3	10247830	10249422	N/A	Hs.611748	39.8866	13.7547	2.89984	4	4	76.4123	12.3857
chr1	23870526	23913327	1p36.11	CNR2	16.9932	5.86104	2.89934	4	4	127.767	10.3645
chr14	95181939	95319908	14q32.13	CLMN	22.1027	7.6251	2.89867	4	4	91.8221	16.6883
chr1	201190780	201228952	1q32.1	IGFN1	9.99495	3.45573	2.89228	3	3	53.3445	14.8017
chr8	22367249	22434129	8p21.3	SLC39A14	64.6712	22.3693	2.89106	4	4	98.1996	25.8043
chr9	19108391	19127606	9p22.1	PLIN2	77.2711	26.7404	2.88968	4	4	150.603	48.4979
chr7	30651844	30700103	7p14.3	CRHR2	110.468	38.2304	2.88954	4	4	144.84	126.224
chr17	5208920	5234860	17p13.2	SCIMP	4.0671	1.40764	2.88931	3	3	95.3962	45.2213
chr17	38530015	38607166	17q12	SRCIN1	7.65661	2.65214	2.88696	4	4	61.791	17.2045
chr7	8262225	8343281	7p21.3	LOC100505938	18.7135	6.48599	2.88523	4	4	32.0848	14.931
chr1	43142959	43156396	1p34.2	FAM183A	16.7515	5.80919	2.88361	4	4	121.248	14.0657
chr8	27596917	27616717	8p21.1	CLU	257.314	89.2564	2.88286	4	4	140.259	102.892
chr4	103018033	103077371	4q24	SLC9B2	5.90056	2.04849	2.88044	3	3	83.9969	33.4981
chrX	111293779	111412232	Xq23	DCX	4.56881	1.58643	2.87993	4	3	114.36	41.3389
chr7	131500262	131556617	7q32.3	PODXL	211.331	73.4449	2.87742	4	4	98.9471	27.3831
chr20	23633656	23633900	N/A	Hs.604715	17.7973	6.18846	2.87588	4	4	84.5902	30.6318
chr15	82543201	82648016	15q25.2	CPEB1	3.55076	1.23521	2.87462	4	4	34.3017	9.78259
chr11	124611557	124620356	11q24.2	PANX3	4.91658	1.71199	2.87185	4	4	41.9165	42.8241
chr2	229023973	229271341	2q36.3	PID1	27.7124	9.65172	2.87124	4	4	136.02	9.70901
chr17	12789512	12991644	17p12	ARHGAP44	49.6158	17.2926	2.86919	4	4	106.435	31.1203
chr7	23246206	23275110	7p15.3	GPNMB	415.904	145.079	2.86675	3	3	84.8579	7.20742
chr3	105655461	105869552	3q13.11	CBLB	91.3701	31.874	2.86661	4	4	87.6781	17.3073
chr19	35351542	35352464	19q13.12	FFAR1	6.56834	2.29141	2.86651	3	4	120.826	34.6025
chr1	165201867	165356715	1q23.3	LMX1A	9.58778	3.34549	2.86588	4	4	43.8413	22.6357
chr1	965820	975108	1p36.33	PLEKHN1	5.2211	1.82251	2.86479	4	4	117.017	14.5653
chr1	160205319	160215376	1q23.2	PEA15	420.393	146.764	2.86442	4	4	64.9687	13.1117
chr1	99645875	99694541	1p21.2	PALMD	14.6749	5.12699	2.86228	4	4	122.374	2.01033
chr7	74773962	74789376	7q11.23	NCF1	38.8685	13.5903	2.86003	4	4	128.125	30.8927
chr3	4979412	4985181	3p26.1	BHLHE40	51.3413	17.9516	2.85999	4	4	132.914	18.3694
chr14	105049389	105065550	14q32.33	GPR132	10.0183	3.5049	2.85838	3	4	40.408	7.218
chr2	152335170	152649834	2q23.3	FMNL2	39.6557	13.8758	2.85791	4	3	139.078	12.3782
chr8	60678744	60868028	8q12.2	CHD7	59.4166	20.8086	2.85539	4	4	173.757	96.1271
chr15	90083977	90091146	N/A	Hs.745278	38.1594	13.3706	2.85397	4	4	68.106	19.9443
chr21	34073523	34106262	21q22.11	SLC5A3	5.789	2.02843	2.85394	4	4	77.5906	11.5308
chr15	34379068	34437466	15q14	GOLGA8A	32.9434	11.5482	2.85269	4	4	169.165	80.5221
chr3	191329082	191398670	3q28	CCDC50	47.679	16.7289	2.85009	4	4	113.143	21.9337
chr1	117107711	117121789	1p13.1	TRIM45	23.312	8.18581	2.84786	4	4	92.5202	2.39675
chr6	154405299	154510619	6q25.2	CNKSR3	41.08	14.4422	2.84444	4	4	146.043	38.2533
chr5	151020438	151028993	5q33.1	GPX3	30.8145	10.8452	2.8413	3	4	40.8125	11.0199
chr7	50590063	50793462	7p12.1	GRB10	45.754	16.1321	2.83621	4	4	84.9927	14.0771
chr1	161983192	162024465	1q23.3	OLFML2B	17.1409	6.04401	2.83601	4	4	68.6912	42.1861
chr19	44914247	44919349	19q13.32	APOC1	181.598	64.0537	2.83509	4	4	82.3391	24.6491
chr1	31652247	31704167	1p35.2	COL16A1	383.161	135.185	2.83435	4	4	80.2554	53.43
chr11	103109431	103479863	11q22.3	DYNC2H1	6.34506	2.24003	2.83257	3	4	116.547	23.3072
chr3	10285750	10292947	3p25.3	GHRL	31.9547	11.2898	2.83039	4	4	116.472	16.5731
chr2	32947129	33399509	2p22.3	LTBP1	11.5169	4.07199	2.82832	3	3	43.6023	15.7895
chr1	159059226	159132351	1q23.1-q23.2	AIM2	32.6882	11.5766	2.82365	3	4	137.951	30.7657
chr19	2476125	2478259	19p13.3	GADD45B	191.229	67.7912	2.82084	4	4	156.637	82.8436
chr12	47075707	47080826	12q13.11	AMIGO2	5.418	1.92087	2.8206	3	3	64.6835	60.8683
chr19	36311343	36312668	19q13.12	LOC100134317	8.63669	3.06208	2.82053	3	4	59.6137	15.2873
chr8	118131828	118621995	8q24.11-q24.12	SAMD12	3.92507	1.3926	2.81852	3	3	35.7009	4.28441
chr6	43243484	43288259	6p21.1	TTBK1	20.0122	7.11111	2.81421	4	4	32.503	14.8014
chr11	26667019	26723356	11p14.2	SLC5A12	6.97822	2.48019	2.81358	3	3	55.3928	36.6035
chr1	203475755	203491352	1q32.1	PRELP	17.3913	6.18172	2.81335	4	4	89.0691	27.8278
chr6	43506965	43510343	6p21.1	LRRC73	2.7195	0.966682	2.81323	3	3	34.974	7.45026
chr14	52004802	52069231	14q22.1	NID2	10.9974	3.90943	2.81304	3	4	128.005	6.25579
chr16	87406246	87492948	16q24.2	ZCCHC14	85.3626	30.3456	2.81302	4	4	171.361	97.6995
chr15	36891021	37101299	15q14	MEIS2	33.0267	11.749	2.81102	4	4	114.385	19.1026
chr6	41683978	41736259	6p21.1	TFEB	72.2989	25.7332	2.80955	4	4	120.551	9.58697
chr15	94231184	94483952	15q26.2	MCTP2	21.7451	7.74481	2.8077	4	4	131.511	128.105
chr3	120165481	120285122	3q13.33	GPR156	86.2258	30.7388	2.80511	3	4	94.0489	39.6748
chr21	44216980	44241447	21q22.3	ICOSLG	61.8175	22.0404	2.80473	4	4	146.969	68.2167
chr3	196197443	196211437	3q29	ZDHHC19	2.06943	0.739148	2.79976	4	3	19.1259	13.8869
chr22	37065436	37109701	22q12.3	TMPRSS6	6.79216	2.42634	2.79934	3	3	88.4899	29.3046
chr11	842824	867116	11p15.5	TSPAN4	127.163	45.426	2.79934	4	4	112.44	66.7405
chr11	68008547	68029282	11q13.2	ALDH3B1	8.827	3.15409	2.79859	4	4	48.1745	32.558
chr12	124993648	125051845	12q24.31	BRI3BP	35.1051	12.5501	2.7972	4	4	152.094	60.1621
chr18	3066807	3220108	18p11.31	MYOM1	20.439	7.30747	2.797	4	4	70.6151	16.72
chr10	5638857	5666595	10p15.1	ASB13	24.8024	8.87809	2.79367	4	4	152.303	68.0307
chr16	4314761	4339597	16p13.3	GLIS2	16.5698	5.93291	2.79286	4	4	50.8389	11.4755
chr10	99532933	99536524	10q24.2	NKX2-3	15.9774	5.72348	2.79156	4	4	45.4086	31.2781
chr19	405435	409170	19p13.3	C2CD4C	10.8285	3.87902	2.79156	4	4	61.0391	19.9069
chr1	9036941	9093407	1p36.23	SLC2A5	13.7228	4.91721	2.79077	4	4	138.09	79.9803
chr6	3722619	3723094	N/A	Hs.728418	7.67363	2.75286	2.78751	4	4	59.766	16.6658
chr3	184371935	184379688	3q27.1	THPO	3.40869	1.22327	2.78653	3	4	28.3838	29.6881
chr22	41925032	41926817	22q13.2	TNFRSF13C	14.3669	5.16018	2.78419	4	4	128.054	36.7237
chr17	41033884	41034855	17q21.2	KRTAP1-3	599.468	215.431	2.78264	4	4	78.0628	37.3213
chr9	121338988	121370304	9q33.2	STOM	58.1143	20.9013	2.78042	4	4	144.857	77.8437
chr22	23980028	23983915	22q11.23	GSTT2	37.2743	13.4072	2.78018	4	4	113.816	19.5988
chr10	86664785	86736072	10q23.2	LDB3	8.26105	2.97195	2.77967	3	4	49.4235	17.1955
chr3	49121114	49133166	3p21.31	LAMB2	291.578	104.929	2.77882	4	4	85.7581	30.0129
chr12	55684568	55716037	12q13.2	ITGA7	310.556	111.785	2.77815	4	4	52.9156	3.63527
chr4	73869392	73871302	4q13.3	CXCL1	130.919	47.2024	2.77357	4	4	144.886	50.1285
chr1	26361632	26374520	1p36.11	ZNF683	71.9927	25.9901	2.77	4	4	88.633	30.7141
chr2	187464229	187464683	N/A	Hs.697570	2.796	1.00954	2.76959	3	3	73.4016	19.0411
chr1	112391085	112461164	1p13.2	CTTNBP2NL	6.37379	2.30178	2.76908	3	4	82.9334	53.3667
chr20	3068871	3072517	20p13	OXT	10.4137	3.76188	2.76822	4	4	43.8184	26.9059
chr3	169083499	169663781	3q26.2	MECOM	7.40344	2.67503	2.76761	3	4	54.4053	11.0026
chr11	118956298	118958559	11q23.3	UPK2	16.5891	5.99443	2.76743	4	4	76.9637	37.6118
chr5	21884313	21884766	N/A	Hs.581438	9.29516	3.3636	2.76345	3	4	66.237	19.3685
chr6	107490104	107661309	6q21	SOBP	68.8371	24.9194	2.76238	4	4	138.705	8.66915
chr6	77460848	77464022	6q14.1	HTR1B	11.0119	3.9864	2.76237	4	4	66.0724	49.5706
chr3	124033341	124726325	3q21.1-q21.2	KALRN	5.04596	1.82827	2.75997	4	4	45.9626	32.8472
chr4	70360776	70367158	4q13.3	SMR3A	21.1542	7.66777	2.75885	4	4	39.9562	31.9218
chr15	74173746	74176871	15q24.1	ISLR	164.334	59.5672	2.75881	3	4	51.7362	16.8836
chr7	73593194	73624543	7q11.23	MLXIPL	50.1087	18.1665	2.7583	4	4	125.642	84.5082
chr2	55865962	55924163	2p16.1	EFEMP1	211.755	76.79	2.75759	4	4	171.174	8.08052
chr1	15152418	15220480	1p36.21	TMEM51	105.187	38.1548	2.75686	4	4	81.0366	3.04909
chr11	7238784	7470032	11p15.4	SYT9	7.14735	2.59295	2.75645	4	4	51.658	49.2561
chr10	111077032	111080907	10q25.2	ADRA2A	8.24691	2.9934	2.75503	4	3	103.796	41.4508
chr3	184259215	184261463	3q27.1	CAMK2N2	260.499	94.6353	2.75266	4	4	74.4219	32.6206
chr17	63998351	64004305	17q23.3	PRR29	16.0757	5.84246	2.75153	3	4	63.4987	34.698
chr1	157676481	157700985	1q23.1	FCRL3	18.6845	6.79544	2.74956	4	3	167.535	10.6189
chr10	7559270	7666998	10p14	ITIH5	23.1943	8.44689	2.7459	4	4	105.325	39.6238
chr1	201507195	201531581	N/A	Hs.716063	354.798	129.216	2.74577	4	4	85.8381	43.7386
chr19	18279694	18281656	19p13.11	JUND	1564.76	569.882	2.74575	4	4	80.4236	9.14646
chr19	1815246	1848684	19p13.3	REXO1	4.63851	1.69158	2.74213	4	4	34.2532	31.9871
chr4	142023160	142846535	4q31.21	INPP4B	9.52862	3.47604	2.74123	4	4	65.0183	22.7496
chr10	96364606	96513926	10q24.1	TLL2	4.06527	1.48525	2.73709	3	4	70.9247	11.8307
chr1	152663411	152664659	1q21.3	LCE2D	249.127	91.042	2.73639	3	3	111.458	22.7938
chr19	47713344	47743134	19q13.33	EHD2	43.6572	15.9567	2.73598	4	4	80.9202	20.9476
chr5	795605	863634	5p15.33	ZDHHC11	181.051	66.1814	2.73568	4	4	109.495	97.6177
chr15	63042196	63071915	15q22.2	TPM1	54.0122	19.7617	2.73317	4	4	170.264	98.3839
chr9	92456205	92482562	9q22.31	ASPN	12.0698	4.41629	2.73302	3	4	128.346	10.7183
chr1	223701593	223776018	1q41	CAPN2	542.581	198.582	2.73228	4	4	124.804	12.7491
chr17	73283624	73312004	17q25.1	CDC42EP4	106.207	38.9074	2.72973	4	4	107.275	90.2977
chrX	107820961	107931637	Xq22.3	MID2	6.30258	2.31187	2.72619	3	4	20.4504	21.9981
chr19	48705718	48719898	19q13.33	MAMSTR	11.4904	4.21484	2.72617	3	3	54.2182	9.00872
chr19	48637942	48646312	19q13.33	CA11	14.6259	5.36519	2.72608	4	4	33.0894	20.1548
chr12	7093662	7109278	12p13.31	C1RL	16.8307	6.17658	2.72491	3	4	89.6943	15.1327
chr16	981808	986979	16p13.3	SOX8	52.7828	19.3802	2.72355	4	4	63.5356	23.3575
chr1	32932498	32965266	1p35.1	RNF19B	5.1208	1.88227	2.72055	4	4	105.69	14.756
chr20	46463660	46513559	20q13.12	ZNF334	10.0931	3.71126	2.7196	4	4	121.374	25.3113
chr14	94462721	94476333	14q32.13	SERPINA9	8.66697	3.18723	2.71928	4	4	132.026	40.7957
chr3	184229593	184242329	3q27.1	VWA5B2	23.7998	8.75323	2.71897	4	4	49.7597	30.8896
chr19	11089362	11133830	19p13.2	LDLR	29.6868	10.9224	2.71796	4	4	214.137	82.3053
chr7	102551232	102565227	7q22.1	SPDYE2	15.8963	5.84863	2.71794	4	4	145.706	58.9701
chr2	56173534	56185770	2p16.1	LOC100129434	14.9294	5.49859	2.71514	4	4	68.5484	19.7324
chr1	155185824	155192915	1q22	MUC1	9.85124	3.62844	2.71501	3	4	109.106	25.3862
chr1	207321472	207360966	1q32.2	CD55	17.1146	6.30582	2.7141	3	4	97.8408	23.3604
chr17	39626208	39636625	17q12	PPP1R1B	3.55313	1.30993	2.71245	3	3	71.3229	66.3506
chr3	48636463	48662915	3p21.31	CELSR3	3.38222	1.24781	2.71054	3	4	58.6982	28.0206
chr19	51688211	51712071	19q13.41	SPACA6	22.6797	8.36895	2.70998	4	4	98.1988	66.7368
chr9	132161234	132244534	9q34.13	NTNG2	34.5846	12.7632	2.70971	4	3	37.2618	23.9414
chr8	143428060	143430432	8q24.3	MAFA	194.868	71.979	2.70729	4	4	70.0668	42.2131
chr5	135570679	135579279	5q31.1	CXCL14	195.064	72.0521	2.70727	4	4	71.0525	21.4584
chr16	57976435	57988116	16q21	TEPP	13.6673	5.04893	2.70697	4	4	78.7284	23.1415
chr7	192939	260774	7p22.3	FAM20C	84.2877	31.1524	2.70566	3	4	80.7866	23.9099
chr1	156934840	157046903	1q23.1	ARHGEF11	9.24208	3.41604	2.70549	3	4	61.2747	13.1544
chr20	61252426	61940617	20q13.33	CDH4	5.39252	1.99532	2.70259	4	4	50.184	23.6633
chr6	75084326	75206262	6q13-q14.1	COL12A1	48.5907	17.9827	2.70208	4	4	117.795	41.3519
chr1	24356999	24415533	1p36.11	STPG1	19.9677	7.39023	2.7019	4	4	18.5799	6.74045
chr20	60047074	60072987	20q13.33	C20orf197	6.18899	2.29157	2.70077	4	4	64.3392	31.8567
chr19	51855803	51887976	19q13.41	ZNF577	63.9567	23.6914	2.69958	4	4	26.8978	13.3877
chr1	65420448	65436007	1p31.3	LEPROT	60.6384	22.4852	2.69681	4	4	93.0439	113.375
chr10	104031288	104085880	10q25.1	COL17A1	453.093	168.037	2.69638	3	4	102.75	43.515
chr19	13206442	13506460	19p13.13	CACNA1A	9.06942	3.36855	2.69238	4	4	41.2476	31.4992
chr2	231454748	231464494	2q37.1	NCL	98.284	36.53	2.6905	4	4	50.9873	6.73776
chr22	24585620	24593104	22q11.23	LRRC75B	9.66957	3.59438	2.69019	3	4	33.6485	9.23859
chr20	31605283	31606515	20q11.21	ID1	475.102	176.608	2.69016	4	4	131.627	30.8069
chr14	50905217	50944530	14q22.1	PYGL	34.6517	12.8928	2.68768	4	4	105.16	0.506295
chr19	11164267	11197567	19p13.2	KANK2	276.316	102.811	2.68761	4	4	111.934	21.4586
chr4	76949714	77040154	4q21.1	SEPT11	5.84095	2.17356	2.68727	3	4	85.2739	13.1262
chr18	55452533	55482940	18q21.2	TCF4-AS1	4.65544	1.73278	2.68669	3	4	38.4456	48.7047
chr16	30923055	30948783	16p11.2	FBXL19	45.8324	17.0624	2.68616	4	4	55.8577	20.7789
chr12	38652200	38908593	12q12	CPNE8	9.07564	3.38125	2.6841	3	4	102.506	13.3494
chr12	47734670	47759106	12q13.11	RAPGEF3	19.4658	7.2545	2.68327	4	4	71.5724	25.6472
chr19	12699194	12723996	19p13.13	TNPO2	8.07543	3.01408	2.67923	4	4	78.2605	17.0018
chr20	32983773	33004449	20q11.21	SUN5	7.72888	2.88661	2.67749	3	3	36.2477	12.382
chr6	39792366	39904877	6p21.2	DAAM2	17.3267	6.4741	2.67631	4	4	117.378	78.0105
chr13	112894378	113099739	13q34	MCF2L	65.4265	24.4609	2.67474	4	4	120.926	77.9221
chr2	178525989	178807423	2q31.2	TTN	21.0565	7.88052	2.67197	4	4	81.7516	19.9478
chr12	40224895	40369285	12q12	LRRK2	10.5677	3.95785	2.67005	3	4	101.275	12.9953
chr2	23385419	23708613	2p24.1	KLHL29	68.2	25.5428	2.67003	4	4	116.841	20.4269
chr16	56625673	56627112	16q13	MT1E	197.502	74.0204	2.66821	4	4	72.0208	41.9296
chr1	32179669	32198285	1p35.2	TXLNA	3.53699	1.32622	2.66696	3	3	66.4332	31.4591
chr19	12791496	12793311	19p13.13	JUNB	411.99	154.53	2.66608	4	4	174.645	94.3459
chr11	5225466	5227071	11p15.4	HBB	749.481	281.184	2.66545	4	4	141.597	113.75
chr18	61885995	61886914	N/A	Hs.465316	4.4553	1.67414	2.66124	3	4	54.938	32.1499
chr3	71679289	71754831	3p13	EIF4E3	8.48991	3.1918	2.65991	4	4	145.624	50.9984
chr5	53480338	53487134	5q11.2	FST	11.4763	4.31619	2.65889	3	4	63.1606	35.6233
chr4	156761611	156971394	4q32.1	PDGFC	55.7667	20.9868	2.65722	4	4	156.504	34.6354
chr3	31660825	31981850	3p23	OSBPL10	10.3999	3.91442	2.65682	4	4	89.5599	64.0388
chr1	153981617	153990644	1q21.3	RAB13	11.6933	4.40214	2.65628	3	4	75.0298	24.669
chr7	76510102	76524676	7q11.23	UPK3B	18.206	6.85817	2.65464	4	4	40.955	16.2114
chr19	42086110	42197931	19q13.2	POU2F2	40.3197	15.1926	2.6539	4	4	163.877	101.919
chr3	15254353	15341394	3p25.1	SH3BP5	144.887	54.6209	2.65259	4	4	162.91	51.5903
chr19	14514764	14529821	19p13.12	DNAJB1	126.156	47.5714	2.65193	4	4	122.14	8.35573
chr7	150737348	150743649	7q36.1	GIMAP5	72.2041	27.2312	2.65152	4	4	85.4074	51.284
chr17	36013056	36018179	17q12	CCL23	5.08627	1.9185	2.65116	3	4	59.8046	39.6584
chr1	93448067	93569671	1p22.1	FNBP1L	52.8607	19.9417	2.65076	4	4	147.824	20.137
chr3	115802363	116445542	3q13.31	LSAMP	8.46227	3.19663	2.64725	4	3	79.1095	49.8139
chr10	75488571	75489247	N/A	Hs.347034	11.5221	4.35318	2.64683	3	3	90.9973	38.4789
chr19	38666700	38667721	N/A	Hs.658643	31.5371	11.9187	2.64602	4	4	72.9683	30.0823
chr12	6924463	6942321	12p13.31	ATN1	73.1879	27.6843	2.64366	4	4	91.8879	94.7524
chr12	106063347	106140033	12q23.3	NUAK1	55.2497	20.905	2.6429	4	4	45.7831	12.8477
chr6	43534023	43537306	N/A	Hs.661802	9.26033	3.50725	2.64034	3	4	122.575	36.5215
chr4	122826708	122898235	4q28.1	FGF2	7.2374	2.74634	2.63529	4	4	143.319	13.9155
chr16	1773222	1776714	16p13.3	EME2	9.99095	3.79149	2.6351	3	4	54.8632	14.4255
chr15	25672241	25865144	15q12	ATP10A	19.6117	7.44278	2.63499	4	4	108.842	83.6595
chr11	66466327	66477337	11q13.2	PELI3	35.8032	13.6015	2.6323	3	4	41.9107	8.22592
chr20	62309060	62367318	20q13.33	LAMA5	23.357	8.87369	2.63216	4	4	84.4376	22.7067
chr20	3082555	3093521	20p13	AVP	48.5444	18.4894	2.62552	4	4	66.18	60.1123
chr14	24809654	25050297	14q12	STXBP6	34.1548	13.0267	2.6219	4	4	114.265	45.0493
chr15	96325928	96340263	15q26.2	NR2F2	100.167	38.2565	2.61831	4	4	102.609	28.625
chr14	96592767	96593700	N/A	Hs.363431	21.5551	8.24772	2.61347	4	4	33.3531	36.9798
chr22	50263713	50270393	22q13.33	MAPK11	102.685	39.3081	2.61231	4	4	91.9073	6.3694
chr21	31118418	31559977	21q22.11	TIAM1	62.1862	23.8075	2.61204	4	4	61.3941	30.6867
chr12	57797372	57818704	12q14.1	AVIL	31.5722	12.0998	2.60932	4	4	131.855	46.4013
chr6	99272915	99350081	6q16.2	FAXC	6.84231	2.62493	2.60666	4	4	109.451	18.799
chr3	66378797	66501124	3p14.1	LRIG1	131.546	50.4704	2.60641	4	4	91.0475	9.6572
chr21	36134901	36146562	21q22.12	CBR3	11.0577	4.25224	2.60044	3	4	42.2138	8.99023
chr19	48837092	48868627	19q13.33	PLEKHA4	68.3227	26.2847	2.59933	4	4	96.8454	103.714
chr1	44781836	44792828	1p34.1	BEST4	144.845	55.745	2.59834	4	4	65.0647	55.7012
chrX	154835788	155022723	Xq28	F8	8.71622	3.35758	2.59599	4	4	93.255	28.8638
chr8	52939908	52940894	8q11.23	NPBWR1	71.177	27.4381	2.5941	4	4	61.8767	53.755
chr6	32194843	32224067	6p21.32	NOTCH4	30.4566	11.7429	2.59361	4	4	114.289	78.6964
chr14	104985801	105000310	14q32.33	CLBA1	3.21578	1.2401	2.59316	4	3	64.0779	10.3403
chr16	180334	181179	16p13.3	HBQ1	16.4247	6.33466	2.59284	4	4	59.2575	29.0243
chr12	22193391	22334714	12p12.1	ST8SIA1	4.89353	1.88752	2.59257	3	3	107.693	10.5107
chr6	166409364	166862551	6q27	RPS6KA2	95.439	36.8152	2.59238	4	4	97.3137	3.60995
chr19	676389	683392	19p13.3	FSTL3	7.63562	2.94746	2.59057	3	3	65.2326	13.2868
chr15	99105069	99136586	15q26.3	SYNM	10.4846	4.04864	2.58967	4	4	95.2602	43.7867
chr19	23651079	23687220	19p12	ZNF675	8.58801	3.31707	2.58903	4	4	74.7719	22.1959
chr7	2512529	2529177	7p22.3	LFNG	49.1445	19.003	2.58614	4	4	108.758	45.8833
chr10	97713708	97718152	10q24.2	MARVELD1	495.629	191.715	2.58524	4	4	90.0124	10.3701
chr5	112141829	112419490	5q22.1-q22.2	EPB41L4A	3.4326	1.32787	2.58504	3	3	39.7657	14.6439
chr19	49157741	49211841	19q13.33	TRPM4	8.73329	3.38026	2.58362	4	4	89.8178	16.7037
chr8	8702156	8704107	8p23.1	CLDN23	6.65624	2.57819	2.58174	3	4	98.669	35.294
chr20	38127387	38166578	20q11.23	TGM2	5.63456	2.18397	2.57996	3	4	44.3378	35.2157
chr1	155195588	155209180	1q22	THBS3	56.6849	22.0013	2.57644	4	4	96.2245	4.36008
chr14	20891403	20892348	14q11.2	RNASE3	11.5483	4.48346	2.57575	3	3	102.412	16.3643
chr12	70516850	70637440	12q15	PTPRB	11.8033	4.58276	2.57559	3	4	68.8935	5.36902
chr3	8501807	8568125	3p25.3	LMCD1	120.342	46.7314	2.57519	4	4	78.0442	7.16719
chr8	141356485	141367265	8q24.3	GPR20	29.2059	11.3414	2.57515	4	4	135.614	83.5397
chr2	100273291	100322733	2q11.2	LONRF2	30.1156	11.6973	2.57458	4	4	164.324	72.5784
chr17	143332	146527	N/A	Hs.113418	74.276	28.8639	2.57332	4	4	77.0427	26.3329
chr10	116671192	116851241	10q25.3	HSPA12A	12.4177	4.82816	2.57192	4	4	109.108	9.1279
chr4	5711197	5829043	4p16.2	EVC	14.1952	5.52619	2.56872	4	4	112.968	31.4405
chr22	35381067	35394214	22q12.3	HMOX1	546.78	213.036	2.56661	4	4	74.2879	11.4576
chr1	209675325	209676390	1q32.2	G0S2	55.2839	21.5449	2.56599	4	4	78.4279	9.95586
chr9	127866480	127886749	9q34.11	AK1	32.9289	12.8369	2.56517	4	4	104.786	59.6222
chr1	156668763	156677397	1q23.1	NES	21.637	8.43809	2.5642	4	4	83.8268	14.9701
chr19	56812480	56813793	19q13.43	PEG3-AS1	3.6396	1.42043	2.56232	3	4	54.0439	33.5256
chrX	17800049	17861346	Xp22.13	RAI2	55.1979	21.5507	2.5613	4	4	87.8611	8.86401
chr17	1711504	1716272	17p13.3	MIR22HG	35.9827	14.0503	2.561	4	4	101.94	13.6692
chrX	151694606	151701591	Xq28	PRRG3	4.65176	1.81646	2.56089	4	4	43.125	31.8168
chr14	75426685	75472701	14q24.3	JDP2	190.863	74.5397	2.56056	4	4	74.7436	5.59764
chr14	103733751	103848967	14q32.33	PPP1R13B	6.37185	2.48936	2.55964	3	3	55.513	11.217
chrX	108439844	108697545	Xq22.3	COL4A5	39.669	15.5047	2.55851	4	3	125.235	20.0315
chr22	29312933	29319618	22q12.2	RASL10A	33.4011	13.0618	2.55716	4	4	63.2819	22.3276
chr16	77190919	77199646	16q23.1	MON1B	159.911	62.5411	2.5569	4	4	126.752	68.5789
chr1	115976498	116070054	1p13.1	SLC22A15	7.341	2.87119	2.55678	4	4	39.5221	15.8346
chr2	230327152	230407506	2q37.1	SP140L	7.69248	3.00996	2.55568	3	4	119.488	22.3841
chr2	72887383	72892160	2p13.2	SPR	11.3962	4.4595	2.55548	4	4	57.937	12.3978
chr22	50309032	50327088	22q13.33	DENND6B	5.30722	2.07827	2.55367	3	4	27.9808	53.4506
chr6	121435577	121449744	6q22.31	GJA1	41.1092	16.099	2.55352	4	4	155.012	13.7795
chr9	38392664	38398665	9p13.1	ALDH1B1	9.04495	3.54267	2.55315	4	3	50.3515	8.80255
chr18	25061924	25352250	18q11.2	ZNF521	38.7972	15.2167	2.54965	4	4	132.769	8.44432
chr7	92112149	92134745	7q21.2	CYP51A1	21.5985	8.47304	2.54908	3	4	92.2719	36.226
chr19	663481	668063	N/A	Hs.638433	3.06655	1.20334	2.54837	4	4	17.4124	43.4448
chrX	70258166	70259804	Xq13.1	P2RY4	8.06469	3.16569	2.54753	3	4	58.8967	45.5403
chr7	3301448	4269000	7p22.2	SDK1	13.1741	5.17371	2.54636	4	4	126.353	69.0932
chr13	36301638	36370180	13q13.3	SPART	16.1152	6.32988	2.54589	4	4	133.565	56.6562
chr5	141382739	141512979	5q31.3	PCDHGA7	13.4064	5.26659	2.54555	4	4	90.5607	80.2913
chr22	30240447	30246851	22q12.2	LIF	6.52066	2.56177	2.54537	4	4	70.4578	28.3233
chr13	95578202	95644706	13q32.1	DZIP1	12.9541	5.09944	2.54029	4	4	106.766	17.162
chr7	76302753	76303077	N/A	Hs.606787	22.1915	8.73811	2.53962	4	4	48.4466	4.83851
chr14	75522441	75546992	14q24.3	BATF	371.876	146.51	2.53823	4	4	91.7278	12.3572
chr8	22544990	22575495	8p21.3	SORBS3	50.8867	20.0532	2.53758	4	4	85.8905	6.13921
chr16	15434468	15594521	16p13.11	C16orf45	21.755	8.57478	2.53709	4	4	58.8731	29.5518
chr8	17643794	17801579	8p22	MTUS1	19.7088	7.7687	2.53695	4	4	145.577	14.9157
chr5	37812677	37840044	5p13.2	GDNF	432.264	170.389	2.53692	4	4	99.3715	12.1689
chr12	120978515	121002512	12q24.31	HNF1A	96.4661	38.0625	2.53441	4	4	44.2133	21.3307
chrX	133535745	133985646	Xq26.2	GPC3	11.0636	4.36978	2.53185	3	4	126.331	8.24188
chr19	48455707	48466110	19q13.33	KCNJ14	20.5937	8.13527	2.53141	4	4	35.222	16.5517
chr10	23694746	24547848	10p12.2-p12.1	KIAA1217	95.1861	37.6036	2.53131	4	4	135.853	23.3484
chr6	52497402	52577064	6p12.2	TRAM2	14.6486	5.79159	2.52928	4	4	138.717	61.9819
chr10	133420666	133424617	10q26.3	SPRN	4.52958	1.79369	2.52529	4	4	50.6173	14.202
chr8	19404161	19757940	8p21.3	CSGALNACT1	44.1944	17.5163	2.52304	4	4	31.8971	52.8516
chr12	53191318	53207376	12q13.13	ITGB7	250.833	99.4731	2.52161	4	4	80.9188	5.03245
chr7	150450630	150479395	7q36.1	GIMAP8	27.9127	11.0729	2.52081	4	4	73.3299	19.4712
chr16	49287429	49290472	N/A	Hs.657469	5.71903	2.27162	2.5176	4	4	57.7474	22.3836
chr2	188733738	188790104	2q32.2	DIRC1	44.5499	17.7014	2.51675	4	4	63.9151	44.9229
chr19	35754566	35757029	19q13.12	HSPB6	7.31427	2.90656	2.51647	4	4	39.9104	29.0757
chr4	185204237	185363971	4q35.1	SNX25	16.8384	6.69485	2.51512	3	4	53.0928	6.98965
chr12	56143226	56144639	N/A	Hs.615233	6.64443	2.64249	2.51446	4	3	49.9392	22.2153
chr9	133097720	133149220	9q34.13-q34.2	RALGDS	205.752	81.8351	2.51423	4	4	115.614	100.924
chr22	24219654	24245142	22q11.23	GGT5	28.8997	11.496	2.5139	3	4	81.8817	22.8255
chr3	146192335	146251179	3q24	PLSCR4	32.7396	13.0282	2.51297	4	4	124.467	25.2008
chr17	43800799	43833192	17q21.31	MPP3	18.8672	7.51014	2.51223	4	4	75.5971	22.2343
chr2	132643280	132671579	2q21.2	LYPD1	47.1257	18.7656	2.51129	4	4	108.521	38.2392
chr5	132369704	132395614	5q31.1	SLC22A5	72.3701	28.8406	2.50931	4	4	52.9569	22.5974
chr17	21376387	21419870	17p11.2	KCNJ12	4.75264	1.89608	2.50656	4	4	67.9408	27.6148
chr20	2815871	2820284	20p13	TMEM239	30.6672	12.2369	2.50612	4	4	47.889	27.5257
chr4	128428016	128519398	4q28.2	LOC100507487	15.2597	6.0936	2.50422	4	4	51.9066	7.04955
chr11	75434640	75525916	11q13.4-q13.5	GDPD5	30.6576	12.2427	2.50416	4	4	152.859	73.3306
chr1	101235587	101236600	N/A	Hs.704021	21.3996	8.55077	2.50265	4	4	98.4975	26.7083
chr6	159679064	159762529	6q25.3	SOD2	148.708	59.4386	2.50188	3	4	102.183	7.16879
chr17	55264960	55325065	17q22	HLF	14.5987	5.83593	2.50151	3	4	86.6014	42.9797
chr11	111927144	112022650	11q23.1	DIXDC1	4.39324	1.75776	2.49935	3	3	62.465	5.21424
chr11	60867542	60875693	11q12.2	ZP1	33.7124	13.4907	2.49893	3	4	109.985	11.617
chr5	136975298	137499329	5q31.2	SPOCK1	25.0315	10.0234	2.4973	3	4	146.19	50.7121
chr3	111071759	111201444	3q13.13	NECTIN3	3.60029	1.44236	2.4961	3	4	49.4025	9.04259
chr1	151847101	151853697	1q21.3	THEM5	108.355	43.4111	2.49602	4	4	42.5742	22.9939
chrX	129446501	129523564	Xq25-q26.1	SMARCA1	44.3608	17.7734	2.4959	4	4	133.446	19.1602
chr1	3021482	3022903	1p36.32	ACTRT2	4.64017	1.85925	2.49572	4	4	47.4988	10.4171
chr5	141653401	141682233	5q31.3	ARAP3	18.9614	7.59953	2.49508	4	4	89.1176	32.9157
chr4	6260368	6303265	4p16.1	WFS1	20.0387	8.03669	2.49341	3	4	50.2771	26.8611
chr17	36937475	36944615	17q12	LHX1	55.5428	22.2784	2.49312	4	4	65.4416	38.4007
chr2	144384375	144520391	2q22.3	ZEB2	26.9949	10.8388	2.49059	4	4	92.3717	86.7324
chr8	144353226	144355609	8q24.3	TMEM249	3.17186	1.27364	2.49039	4	4	48.0192	16.2378
chr2	127638421	127681786	2q14.3	LIMS2	91.6385	36.8088	2.48958	4	4	88.4259	34.1391
chrX	100291644	100410273	Xq22.1	PCDH19	6.57588	2.64145	2.4895	3	4	96.2	17.8184
chr11	119338934	119346673	11q23.3	C1QTNF5	23.863	9.58558	2.48947	4	4	62.7125	11.648
chr17	39962973	39977880	17q21.1	GSDMA	2.35174	0.94544	2.48746	3	3	19.7724	38.9182
chr12	21764955	21775593	12p12.1	KCNJ8	11.4009	4.58469	2.48674	3	4	93.7515	8.42831
chr1	226989865	227318492	1q42.13	CDC42BPA	10.0608	4.04593	2.48665	4	3	124.51	25.9254
chr12	49622717	49644669	12q13.12	PRPF40B	31.1391	12.523	2.48656	4	4	77.2656	2.69916
chr19	11199293	11262502	19p13.2	DOCK6	13.6164	5.47768	2.48579	4	4	78.5055	23.1672
chr19	2249114	2252073	19p13.3	AMH	9.09036	3.65766	2.48529	4	4	30.8248	55.7373
chr11	124884218	124897935	11q24.2	ROBO4	18.5025	7.45109	2.4832	4	4	111.244	27.6756
chr1	109492830	109500441	1p13.3	CYB561D1	41.1273	16.5656	2.4827	3	4	40.3716	24.6894
chr19	6677835	6720682	19p13.3	C3	155.193	62.5432	2.48137	4	4	98.6705	29.8074
chr6	29725515	29945760	N/A	Hs.741569	46.8863	18.8963	2.48124	4	4	61.137	4.51109
chr15	98648539	98964530	15q26.3	IGF1R	116.887	47.113	2.481	4	4	179.13	104.663
chr1	156641948	156659532	1q23.1	BCAN	10.5087	4.23583	2.48092	4	4	98.3862	28.9747
chr5	122063195	122078501	5q23.1	LOX	3.91636	1.57872	2.48071	3	4	57.3982	17.3145
chr5	9546200	9550298	5p15.31	SNHG18	12.9008	5.20056	2.48066	4	4	116.676	10.2562
chr3	131026850	131350465	3q22.1	NEK11	3.95176	1.59371	2.4796	3	4	47.3305	34.0217
chr4	100395341	100518093	4q24	EMCN	27.2852	11.0132	2.47751	4	4	141.293	40.0521
chr3	128479422	128493187	3q21.3	GATA2	5.53665	2.23551	2.47668	3	4	37.1708	25.2675
chr1	110060375	110070700	1p13.3	ALX3	3.79713	1.53419	2.475	4	4	64.8741	27.9998
chr20	37344685	37405432	20q11.23	SRC	15.0938	6.10007	2.47436	4	4	77.2178	24.1019
chr12	32399523	32646050	12p11.21	FGD4	11.8862	4.80484	2.47381	4	4	76.878	45.6983
chr17	60149941	60178118	17q23.1	CA4	8.2928	3.35447	2.47217	4	4	76.7098	33.5386
chr16	75473124	75495419	16q23.1	CHST6	11.9369	4.83051	2.47114	4	4	74.6403	20.8139
chr7	122318424	122886759	7q31.32	CADPS2	6.32796	2.56277	2.46918	4	4	107.882	22.4848
chr17	43398985	43401136	17q21.31	ARL4D	8.10747	3.28635	2.46702	3	4	60.9091	37.9804
chr19	5680765	5688523	19p13.3	HSD11B1L	20.9371	8.48938	2.46626	4	4	107.918	12.3453
chr19	6494319	6502848	19p13.3	TUBB4A	6.74828	2.73627	2.46623	4	4	92.4001	41.8501
chr9	88990863	88996142	9q22.1	C9orf47	6.04394	2.45096	2.46594	4	3	50.9892	11.8823
chr7	116952446	116954334	7q31.2	ST7-AS1	15.7989	6.40761	2.46564	4	4	151.123	39.0337
chr1	20028350	20091901	1p36.13	PLA2G5	12.5278	5.08377	2.46427	4	4	66.1996	34.443
chr7	99648189	99680026	7q22.1	CYP3A5	101.974	41.3904	2.4637	4	4	129.617	55.7467
chr1	155173714	155184971	1q22	TRIM46	15.4567	6.27755	2.46222	4	4	35.6809	7.77305
chr17	40309171	40357643	17q21.2	RARA	115.378	46.8651	2.46192	4	4	105.963	81.1384
chr4	165207618	165323156	4q32.3	KLHL2	13.3893	5.43876	2.46182	3	3	106.585	8.09056
chr19	40216058	40218694	19q13.2	TTC9B	8.54955	3.47339	2.46144	4	4	58.0241	45.3884
chr17	42122738	42123353	17q21.2	HSPB9	35.9593	14.6139	2.46062	4	4	90.2753	28.4545
chr9	38621088	38623284	9p13.1	FAM201A	10.179	4.13774	2.46004	4	4	49.2173	33.0475
chr22	50738224	50745299	22q13.33	ACR	7.77669	3.16283	2.45878	4	4	32.1977	46.1585
chr15	91993383	91996024	N/A	Hs.675372	97.2527	39.5597	2.45838	4	4	75.3632	10.878
chr7	128709061	128731743	7q32.1	FAM71F1	3.3065	1.34604	2.45645	3	3	28.2911	10.3248
chr20	17493905	17569220	20p12.1	BFSP1	8.05633	3.28147	2.4551	4	4	43.1124	68.8435
chr19	44742621	44760044	19q13.32	BCL3	478.491	195.113	2.45238	3	4	67.5163	8.80809
chr11	117285686	117316256	11q23.3	BACE1	146.504	59.7398	2.45237	4	3	106.918	9.30155
chr1	89181148	89198950	1p22.2	GBP4	44.8094	18.2894	2.45002	4	4	77.9476	65.3491
chr1	151169986	151176071	1q21.3	TMOD4	10.1177	4.13656	2.44593	4	4	101.643	16.9555
chr4	101790482	102074812	4q24	BANK1	34.2637	14.0091	2.44581	3	4	61.9451	13.5847
chr20	45708860	45791908	20q13.12	WFDC3	19.3074	7.89571	2.4453	4	4	43.4239	30.6139
chr16	27313668	27364778	16p12.1	IL4R	550.037	224.938	2.44528	4	4	100.128	19.4819
chrX	1336575	1382689	Xp22.33 and Yp11.2	IL3RA	79.4776	32.5033	2.44522	4	4	132.995	103.359
chr15	100919017	101070837	15q26.3	LRRK1	13.4123	5.48546	2.44507	4	4	77.5845	20.9298
chr6	151654148	152103274	6q25.1-q25.2	ESR1	5.64256	2.30867	2.44407	4	4	87.0381	46.8976
chr4	2035610	2043970	4p16.3	C4orf48	179.211	73.3403	2.44355	4	4	93.3399	8.13547
chr19	3630181	3700492	19p13.3	PIP5K1C	54.0869	22.136	2.44339	4	4	138.088	89.8295
chr1	152514502	152516010	1q21.3	CRCT1	10.8004	4.42179	2.44255	4	4	74.9593	37.1661
chr19	1481428	1490874	19p13.3	PCSK4	68.7323	28.1532	2.44137	4	4	66.9199	27.0122
chr15	43533462	43590272	15q15.3	PPIP5K1	11.0622	4.5314	2.44124	4	4	70.7499	5.36193
chr19	10289352	10296778	19p13.2	ICAM5	9.91223	4.06364	2.43925	4	4	39.588	23.6655
chr9	6214591	6257983	9p24.1	IL33	29.9515	12.2852	2.43801	4	4	85.5609	43.9213
chr22	46267964	46294008	22q13.31	TTC38	26.6009	10.9313	2.43347	4	4	123.714	80.8578
chr15	41493858	41503559	15q15.1	ITPKA	6.42255	2.63997	2.43282	4	3	58.2712	20.6472
chr20	270863	290778	20p13	C20orf96	8.17852	3.36334	2.43166	3	4	7.85263	7.93165
chr1	149937754	149938462	N/A	Hs.194081	30.1793	12.4119	2.43147	4	4	46.1996	14.9305
chrX	7842262	7844143	Xp22.31	VCX	11.1204	4.57421	2.43112	3	4	64.2747	22.6823
chr20	49982976	49988886	20q13.13	SNAI1	12.2881	5.05621	2.4303	3	3	99.8439	14.0196
chr10	15211643	15374532	10p13	FAM171A1	19.7775	8.13832	2.43016	3	4	44.1555	13.4126
chr1	77888515	77946329	1p31.1	NEXN	12.7914	5.2686	2.42785	4	3	76.6403	9.30279
chr21	45288052	45297354	21q22.3	LOC642852	115.536	47.6936	2.42246	4	4	104.919	86.5962
chr1	21217247	21345541	1p36.12	ECE1	21.123	8.72105	2.42207	3	4	112.659	7.98778
chr1	172659008	172666873	1q24.3	FASLG	3.59668	1.48564	2.42097	4	3	58.8494	4.30266
chr19	55428738	55442863	19q13.42	SHISA7	9.88481	4.08547	2.4195	4	4	110.168	96.4802
chr7	152646498	152676165	7q36.1	XRCC2	5.81507	2.40446	2.41845	4	4	75.8383	13.8652
chr6	43770209	43786487	6p21.1	VEGFA	7.33779	3.0342	2.41836	4	4	60.8961	26.8483
chr19	45795710	45815347	19q13.32	RSPH6A	13.5077	5.58658	2.41789	4	4	63.8421	23.3391
chr11	8019180	8106107	11p15.4	TUB	7.38111	3.05341	2.41733	4	4	140.158	73.8019
chr10	77790787	77926590	10q22.3	DLG5	56.9014	23.5449	2.41671	4	4	130.565	16.5379
chr5	154190735	154420984	5q33.2	GALNT10	4.29726	1.77925	2.4152	4	4	40.7434	31.7254
chr10	18512582	18659264	10p12.31	NSUN6	106.339	44.0503	2.41403	4	4	53.3242	7.82175
chr1	1598008	1600096	1p36.33	FNDC10	4.06975	1.68604	2.41379	3	3	82.8525	21.6739
chr7	150567370	150573955	7q36.1	GIMAP4	140.677	58.3005	2.41297	4	4	65.1015	32.4359
chr19	39406847	39409412	19q13.2	ZFP36	505.697	209.624	2.4124	4	4	130.445	21.6719
chr1	208022242	208244384	1q32.2	PLXNA2	16.7675	6.95136	2.41212	4	3	62.7515	13.4311
chr11	102789910	102798235	11q22.2	MMP1	7.10388	2.94539	2.41187	3	4	54.5415	13.4171
chr19	35137207	35143055	19q13.12	FXYD1	4.19109	1.73962	2.40919	3	4	48.8695	15.6063
chr11	130069821	130144811	11q24.3	APLP2	267.049	110.879	2.40848	4	4	125.013	10.1228
chr8	48917677	48921440	8q11.21	SNAI2	38.8362	16.1255	2.40837	3	3	96.0829	14.4083
chr10	46458551	46470668	10q11.22	NPY4R	8.50683	3.53257	2.40812	4	4	37.2437	46.7671
chr6	13273094	13295586	6p24.1	LOC100130357	12.9519	5.37983	2.4075	3	4	100.988	21.9147
chr22	37559778	37569405	22q13.1	CDC42EP1	29.1329	12.107	2.40628	3	4	81.4804	37.7941
chr1	6466092	6520061	1p36.31	PLEKHG5	33.2466	13.8172	2.40617	4	4	74.7896	23.5756
chr7	41685101	41710532	7p14.1	INHBA	5.91437	2.46017	2.40405	3	3	77.8695	8.86388
chr1	70353840	70368023	1p31.1	HHLA3	4.50996	1.87841	2.40095	4	4	49.3075	51.5104
chr1	115029824	115035935	1p13.2	TSHB	8.48797	3.53578	2.40059	4	4	97.3979	27.8808
chr14	28767072	28770277	14q12	FOXG1	57.084	23.7945	2.39905	3	4	114.806	10.8499
chr10	23192531	23194252	10p12.2	PTF1A	5.10323	2.12773	2.39843	4	4	63.5487	40.5351
chr14	104819066	104819902	N/A	Hs.132645	9.94942	4.14859	2.39827	4	4	35.7203	24.7397
chr16	81779258	81962693	16q23.3	PLCG2	91.008	37.9728	2.39666	4	4	110.862	51.286
chr6	30743199	30744550	6p21.33	IER3	79.772	33.3584	2.39136	4	4	117.331	9.37757
chr10	100964652	100969061	N/A	Hs.705563	3.55282	1.4858	2.39118	3	4	20.9034	50.9039
chr15	43630562	43648845	15q15.3	CATSPER2	21.2813	8.90131	2.3908	4	4	72.8396	21.3026
chr21	30592440	30593055	21q22.11	KRTAP6-3	13.3677	5.59936	2.38736	4	4	74.051	43.048
chr2	28981298	29052230	2p23.2	TOGARAM2	7.3484	3.07857	2.38696	4	4	57.8592	54.7626
chr17	80169992	80209331	17q25.3	CARD14	9.62798	4.03367	2.3869	4	4	71.0299	30.1587
chr3	48223347	48225491	3p21.31	CAMP	32.4653	13.6075	2.38585	4	4	96.5073	32.041
chr12	131828393	131851771	12q24.33	MMP17	60.5222	25.3688	2.38569	4	4	72.8405	38.1456
chr17	29589769	29614761	17q11.2	ANKRD13B	2.74162	1.14958	2.38488	3	3	20.4625	26.772
chr4	86594307	86815179	4q21.3	PTPN13	42.0151	17.6312	2.383	4	4	145.125	7.4565
chr19	3539157	3544030	19p13.3	C19orf71	3.13382	1.31562	2.38202	3	4	64.9112	45.2631
chr17	7074537	7080635	17p13.1	CLEC10A	28.6001	12.0123	2.38089	4	4	84.1306	60.4172
chr1	1435523	1442882	1p36.33	VWA1	90.8672	38.1705	2.38056	4	4	80.88	12.9469
chr11	17719563	17722131	11p15.1	MYOD1	32.8438	13.8034	2.3794	4	4	56.0135	31.0769
chr1	109668022	109683997	1p13.3	GSTM2	11.3804	4.78405	2.37882	3	4	86.4549	18.1795
chr1	154697462	154870278	1q21.3	KCNN3	4.95904	2.08518	2.37823	4	4	106.411	23.7974
chrX	37008359	37011666	Xp21.1	FAM47C	29.7675	12.5178	2.37801	4	3	63.8278	20.8223
chr12	124777628	124863973	12q24.31	SCARB1	199.816	84.0318	2.37787	4	4	158.787	120.181
chr20	57648392	57711536	20q13.31	PMEPA1	48.8394	20.546	2.37707	4	4	84.5109	37.6402
chr20	45833418	45843275	20q13.12	SNX21	32.8528	13.8231	2.37665	4	4	83.1335	42.0002
chr6	118959829	119149193	6q22.31	FAM184A	13.1937	5.55793	2.37386	4	4	87.8373	20.7093
chr20	3777504	3781466	20p13	SPEF1	45.2787	19.0812	2.37295	4	4	45.3932	20.3824
chr2	130356007	130375409	2q21.1	PTPN18	53.8328	22.6964	2.37186	4	4	118.784	41.352
chr2	240449419	240456700	2q37.3	PP14571	59.1266	24.9438	2.3704	4	4	55.6497	28.5216
chrX	70062491	70064179	Xq13.1	OTUD6A	4.97643	2.09969	2.37007	3	3	61.3021	11.947
chr19	46787842	46789094	N/A	Hs.703467	10.6159	4.48077	2.36921	3	3	49.5107	7.32526
chr3	51707033	51718616	3p21.2	GRM2	2.59689	1.09621	2.36897	4	3	43.029	33.6194
chr11	70398506	70436584	11q13.3	CTTN	17.4655	7.3738	2.36859	4	4	115.167	22.0739
chr19	45379634	45406349	19q13.32	PPP1R13L	76.8956	32.4733	2.36796	4	4	108.737	7.58232
chr7	99828013	99867138	7q22.1	CYP3A43	10.6937	4.51723	2.36731	4	4	53.0658	47.5551
chr2	189031915	189225301	2q32.2	COL5A2	35.2655	14.9375	2.36087	4	4	169.214	87.8566
chr1	61077124	61462788	1p31.3	NFIA	77.607	32.8767	2.36055	4	4	124.257	45.3686
chr14	100323342	100330378	14q32.2	SLC25A47	11.9896	5.08069	2.35984	4	4	44.7412	34.12
chr6	37170146	37175428	6p21.2	PIM1	326.32	138.319	2.35919	4	4	106.926	5.51162
chr7	74209757	74229834	7q11.23	LAT2	120.841	51.2493	2.3579	4	4	159.722	130.561
chr17	76140556	76154648	17q25.1	RNF157-AS1	6.07274	2.5765	2.35697	3	4	27.7074	22.3541
chr12	6828373	6839854	12p13.31	P3H3	10.8492	4.60575	2.35557	4	4	90.4645	23.0778
chr19	46647564	46661138	19q13.32	DACT3	16.1241	6.84592	2.35529	4	4	84.1748	62.2162
chr5	141430591	141512979	5q31.3	PCDHGA12	4.22416	1.79559	2.35252	4	4	26.3769	54.5512
chr19	1446268	1473244	19p13.3	APC2	23.2884	9.90054	2.35223	4	4	106.976	33.6324
chr4	140620782	140756317	4q31.21	TBC1D9	43.4219	18.4619	2.35198	3	4	110.108	14.3882
chr1	204218851	204378376	1q32.1	PLEKHA6	14.9393	6.35217	2.35185	3	4	121.408	37.2173
chr11	9664077	9752991	11p15.4	SWAP70	33.1301	14.0921	2.35097	3	4	115.265	70.8036
chr2	109986980	109995281	2q13	LINC01123	24.3678	10.3734	2.34907	4	3	66.9996	35.3224
chr6	44246166	44253888	6p21.1	HSP90AB1	93.4909	39.8001	2.34901	4	4	144.481	111.113
chr17	17972766	18016889	17p11.2	DRC3	4.10217	1.74696	2.34817	3	3	69.8102	3.92465
chr10	69801885	69959148	10q22.1	COL13A1	4.1379	1.7622	2.34814	3	4	79.1499	56.6291
chr17	45254393	45262112	17q21.31	SPATA32	3.91816	1.66865	2.34811	4	4	39.745	37.8458
chr1	1913751	1917294	1p36.33	CALML6	5.39623	2.29908	2.34713	4	4	49.2221	12.4727
chr14	54567612	54793315	14q22.2	SAMD4A	11.136	4.7462	2.3463	4	4	86.1035	34.287
chr6	112107931	112254722	6q21	LAMA4	26.9514	11.4911	2.34541	4	4	124.943	90.7075
chr17	48048324	48061545	17q21.32	NFE2L1	453.331	193.299	2.34523	4	4	93.7064	78.5711
chr2	174431571	174494001	2q31.1	GPR155	15.0317	6.40993	2.34506	4	4	87.1232	75.0834
chrX	16786432	16844519	Xp22.2	TXLNG	11.6198	4.9551	2.34501	4	4	83.8617	4.71296
chr11	2268498	2270952	11p15.5	ASCL2	10.8211	4.61742	2.34354	4	4	120.138	87.81
chr11	119338934	119346673	11q23.3	MFRP	26.9805	11.5185	2.34236	4	4	45.2804	48.579
chr6	133240340	133532120	6q23.2	EYA4	26.8717	11.4733	2.3421	3	4	128.675	2.30774
chr11	124753123	124762327	11q24.2	ESAM	12.8183	5.47413	2.34161	4	4	56.4236	10.9875
chr5	158695915	159099762	5q33.3	EBF1	52.4371	22.4149	2.33938	4	4	85.6675	26.0506
chr10	133379237	133391696	10q26.3	PAOX	50.4056	21.5496	2.33905	4	4	71.6814	55.764
chr10	126905409	127452517	10q26.2	DOCK1	34.3379	14.6846	2.33837	4	4	103.723	7.30263
chr19	7915211	7919097	19p13.2	TGFBR3L	2.97874	1.27462	2.33696	4	4	42.3354	16.1168
chr11	61481113	61490928	11q12.2	PPP1R32	3.91634	1.676	2.33672	3	4	51.3849	19.3768
chr16	56666735	56668065	16q13	MT1G	166.994	71.4719	2.3365	4	4	94.5465	65.6206
chr17	49206234	49210574	17q21.32	GNGT2	8.83694	3.78287	2.33604	4	4	89.5674	11.8651
chr21	44350112	44443081	21q22.3	TRPM2	29.1373	12.4731	2.33601	4	4	84.339	12.067
chr1	26038022	26046138	1p36.11	SLC30A2	4.47048	1.91452	2.33504	4	4	19.1479	29.1482
chr17	9021542	9244000	17p13.1	NTN1	25.3457	10.8581	2.33427	4	4	76.293	13.4297
chr7	122073544	122144290	7q31.32	AASS	10.9864	4.70952	2.33281	3	3	60.463	36.5886
chr2	205682450	205798133	2q33.3	NRP2	13.1079	5.6194	2.33262	4	4	106.41	22.005
chr17	1633858	1645789	17p13.3	SCARF1	10.2038	4.37504	2.33228	3	4	32.8777	15.5888
chr5	170105897	170109725	5q35.1	FOXI1	1.82861	0.784095	2.33212	3	4	40.6534	37.547
chr2	33436348	33564731	2p22.3	RASGRP3	11.2679	4.83673	2.32966	3	4	86.6197	21.6962
chr20	35171937	35215989	20q11.22	PROCR	31.0204	13.3283	2.32741	4	4	92.205	4.5693
chr11	67662162	67681214	11q13.2	ALDH3B2	3.67581	1.57978	2.32678	4	3	31.8899	38.1139
chr12	32790746	32896846	12p11.21	PKP2	9.521	4.09213	2.32666	4	4	106.288	41.1025
chr18	58481247	58629192	18q21.31-q21.32	ALPK2	32.3329	13.9037	2.32549	4	4	88.8853	41.5112
chr5	149271838	149343637	5q32	AFAP1L1	27.4243	11.7984	2.3244	4	4	73.1348	16.0924
chr1	186828900	186989896	1q31.1	PLA2G4A	4.6625	2.00597	2.32431	3	4	82.0285	2.68382
chr12	27524112	27695564	12p11.23-p11.22	PPFIBP1	27.5543	11.8597	2.32335	4	4	147.518	93.187
chr21	33931122	33971186	21q22.11	LINC00649	27.7672	11.9518	2.32326	4	4	70.4288	79.2868
chr4	100185870	100190498	4q24	DDIT4L	6.92439	2.9815	2.32245	3	4	69.4462	9.17213
chr3	134355345	134375417	3q22.2	AMOTL2	104.323	44.9552	2.3206	4	4	120.462	14.0192
chr5	181039875	181061525	5q35.3	BTNL9	19.2908	8.31957	2.31873	4	3	101.359	2.18782
chr5	33936386	33938918	5p13.2	RXFP3	6.49597	2.80216	2.3182	4	4	67.8934	47.1657
chr1	175067858	175148066	1q25.1	TNN	2.3717	1.02338	2.31752	3	4	38.7568	31.59
chr8	122797133	122797729	N/A	Hs.687789	34.8413	15.052	2.31473	4	4	117.745	9.78064
chr10	114280730	114405143	10q25.3	AFAP1L2	88.8684	38.395	2.31458	4	4	138.172	13.0454
chr16	10528422	10580716	16p13.13	EMP2	64.0639	27.6805	2.31441	4	4	125.912	78.3465
chr1	205657851	205680502	1q32.1	SLC45A3	13.8138	5.96876	2.31436	4	4	131.224	38.4016
chr1	6461151	6466195	1p36.31	TNFRSF25	844.265	364.795	2.31435	4	4	50.7174	20.227
chr8	21690403	21789296	8p21.3	GFRA2	7.7358	3.34317	2.31391	4	4	41.8569	11.0477
chr2	110123336	110205062	2q13	NPHP1	14.4349	6.23871	2.31377	4	4	125.224	10.7791
chr7	159008354	159026238	7q36.3	LINC00689	6.95962	3.00934	2.31267	4	3	31.4949	7.04943
chr9	70529063	71446989	9q21.12-q21.13	TRPM3	3.78146	1.63512	2.31265	3	4	90.059	26.5966
chr19	13140131	13141111	N/A	Hs.625249	20.8459	9.01422	2.31255	4	4	55.0525	36.2737
chr15	62163535	62165732	15q22.2	C2CD4B	62.0651	26.8428	2.31217	4	4	127.553	71.7595
chr20	51596775	51768411	20q13.2	ATP9A	118.049	51.0577	2.31208	4	4	180.627	120.905
chrX	56976370	56995801	Xp11.21	SPIN3	12.2003	5.28108	2.31019	4	4	106.053	20.4605
chr1	56997906	58250539	1p32.2	DAB1	8.7447	3.78574	2.30991	4	4	57.4806	25.6839
chr19	4542588	4581484	19p13.3	SEMA6B	14.2778	6.18782	2.30741	4	3	37.9702	25.5912
chr5	10564323	10657816	5p15.2	ANKRD33B	36.9371	16.0197	2.30574	4	4	83.2555	67.5887
chr3	99833144	100114513	3q12.1	FILIP1L	18.6063	8.07019	2.30556	4	4	141.228	24.6139
chr2	1413461	1542729	2p25.3	TPO	8.40989	3.64777	2.30549	4	3	102.909	36.4932
chr2	231037566	231049714	2q37.1	C2orf72	8.49429	3.68491	2.30516	4	4	64.7804	34.4407
chr22	31104777	31107565	22q12.2	SELENOM	53.9122	23.3925	2.30468	3	4	58.5853	15.716
chr19	41877120	41881372	19q13.2	CD79A	580.476	251.882	2.30455	4	4	120.915	10.038
chr17	47733240	47746122	17q21.32	TBX21	32.5069	14.1086	2.30405	4	4	97.1707	34.8646
chr9	121201082	121332844	9q33.2	GSN	1142.5	496.078	2.30306	4	4	120.379	7.22769
chr12	58869351	58920540	12q14.1	LRIG3	35.9261	15.6171	2.30044	4	4	140.053	20.8057
chr6	167826872	167972023	6q27	AFDN	31.5432	13.7131	2.30022	4	4	121.944	7.63134
chr12	19129680	19376400	12p12.3	PLEKHA5	16.8757	7.34479	2.29764	3	4	164.716	67.425
chr5	134833603	134859735	5q31.1	C5orf24	99.8657	43.4783	2.29691	3	4	50.6665	6.5785
chr17	19237377	19336715	17p11.2	EPN2	186.987	81.4339	2.29618	4	4	91.5085	7.06858
chr1	20642657	20652193	1p36.12	PINK1-AS	8.45065	3.68224	2.29497	3	4	40.9941	32.1384
chr2	203433682	203535335	2q33.2	RAPH1	64.5322	28.132	2.29391	4	4	56.1496	7.93006
chr17	77499663	77504234	N/A	Hs.306900	2.08648	0.910105	2.29257	3	3	16.776	25.0056
chr3	198152155	198198958	3q29	FAM157A	4.6884	2.04773	2.28956	4	3	54.6017	1.69687
chr17	7579487	7582111	17p13.1	CD68	48.916	21.3743	2.28854	4	4	83.9503	16.2351
chr4	112646475	112650051	N/A	Hs.642978	4.67034	2.04094	2.28832	4	3	61.9745	6.0316
chr12	106237881	106247935	12q23.3	CKAP4	6.83264	2.9869	2.28754	4	4	41.3248	8.40248
chr1	232984109	233295735	1q42.2	PCNX2	81.0838	35.4594	2.28667	4	4	118.611	89.4494
chr20	1474591	1491762	20p13	SIRPB2	4.52692	1.98022	2.28606	4	4	44.8163	25.1198
chr18	36828929	37232127	18q12.2	KIAA1328	4.13529	1.8093	2.28557	3	3	52.496	20.4325
chr11	57761762	57819180	11q12.1	CTNND1	14.6866	6.42692	2.28516	3	4	109.305	7.03011
chr21	41175231	41185239	21q22.2	PLAC4	93.7887	41.0625	2.28405	4	4	54.0741	21.6943
chr19	859659	863569	19p13.3	CFD	741.569	324.725	2.28368	4	4	111.017	28.4429
chr19	41616986	41627087	19q13.2	CEACAM4	13.7012	6.00013	2.28348	3	4	48.4534	16.1353
chr16	31355134	31382997	16p11.2	ITGAX	47.7534	20.9172	2.28298	4	4	81.1253	3.77641
chr22	20424584	20437859	22q11.21	SCARF2	162.682	71.2669	2.28272	4	4	142.939	108.522
chr15	70852671	71050097	15q23	LRRC49	16.9691	7.43504	2.28232	4	4	103.935	6.65063
chr10	86968431	86970909	10q23.2	ADIRF	283.042	124.088	2.28098	4	4	90.525	36.357
chr21	46161148	46185159	21q22.3	SPATC1L	16.9474	7.43143	2.2805	4	4	78.9232	17.9316
chr5	124636913	124748824	5q23.2	ZNF608	6.49434	2.84847	2.27994	3	4	85.5832	15.7927
chr17	74987632	75005800	17q25.1	CDR2L	27.3301	11.9935	2.27874	4	4	47.8515	17.5873
chr7	75533298	75738976	7q11.23	HIP1	18.6792	8.20022	2.2779	4	4	88.1066	49.6631
chr12	54126071	54132843	12q13.13	LINC02381	6.70535	2.94564	2.27637	4	3	38.1148	29.4804
chr11	124865409	124881474	11q24.2	ROBO3	35.6169	15.652	2.27555	4	4	105.022	98.726
chr1	39895424	39902015	1p34.2	MYCL	2.22852	0.979652	2.27481	3	3	30.2607	40.9122
chr7	71132414	71713601	7q11.22	GALNT17	8.85096	3.89175	2.27429	3	4	65.6497	18.4358
chr8	27633665	27734027	8p21.1	SCARA3	214.383	94.28	2.27389	4	4	103.088	14.1548
chr14	102922430	102930842	14q32.32	AMN	53.4191	23.4959	2.27355	4	4	44.6121	26.7342
chr4	22387374	22516058	4p15.2	ADGRA3	134.499	59.1992	2.27197	4	4	126.093	18.0422
chr14	75133984	75134728	N/A	Hs.593028	7.16589	3.15712	2.26975	4	4	89.1297	13.6336
chr16	56682470	56684196	16q13	MT1X	228.957	100.908	2.26898	4	4	107.697	74.153
chr11	68754620	68844410	11q13.3	CPT1A	7.76214	3.42135	2.26874	4	4	58.6094	20.3585
chr11	7665095	7678568	11p15.4	CYB5R2	39.2543	17.3085	2.26792	3	4	94.1785	13.624
chr22	29306618	29312789	22q12.2	GAS2L1	89.7684	39.5848	2.26775	4	4	61.5662	11.3338
chr18	23134564	23260470	18q11.2	CABLES1	83.0663	36.6557	2.26612	4	4	107.941	6.87324
chr12	109734209	109773487	12q24.11	FAM222A-AS1	2.86147	1.26449	2.26295	3	3	66.969	25.6441
chr4	147480917	147544954	4q31.22-q31.23	EDNRA	13.2558	5.85873	2.26257	3	4	136.566	11.4053
chr1	43915093	43946560	N/A	Hs.632926	5.12208	2.2639	2.2625	4	3	49.717	27.4137
chr19	20531230	20565821	19p12	ZNF737	2.40009	1.06126	2.26155	3	3	3.8116	12.6315
chr12	113392445	113403887	12q24.13	SDS	5.96077	2.6357	2.26155	4	4	81.5502	61.8248
chr7	27861432	27862163	N/A	Hs.687780	32.4402	14.3443	2.26154	4	4	53.2843	11.8066
chr3	42653684	42667580	3p22.1	ZBTB47	22.7152	10.0591	2.25818	4	4	117.14	57.2197
chr2	173075435	173268009	2q31.1	MAP3K20	76.7236	33.977	2.25811	4	4	140.16	4.13825
chr13	36844831	36920721	13q13.3	SMAD9	8.33496	3.69209	2.25752	3	3	64.1285	29.8732
chr7	116672359	116798386	7q31.2	MET	39.8696	17.662	2.25737	4	4	124.618	11.7914
chr15	49858238	50182096	15q21.2	ATP8B4	8.11412	3.60094	2.25333	3	4	117.779	5.67726
chr1	30711277	30723585	1p35.2	MATN1	3.27501	1.4542	2.25211	3	4	39.8432	25.4758
chr6	27866792	27867581	6p22.1	HIST1H1B	23.44	10.4095	2.25179	3	4	40.8452	38.3206
chr1	226870572	226903829	1q42.13	PSEN2	48.4793	21.5323	2.25147	4	4	96.3765	65.2546
chr20	1894117	1939895	20p13	SIRPA	26.661	11.8482	2.2502	4	4	102.926	63.2307
chr14	59452773	59465356	14q23.1	GPR135	6.87683	3.05615	2.25016	4	4	110.093	35.3358
chr20	34546823	34560345	20q11.22	MAP1LC3A	10.1456	4.50905	2.25006	4	4	106.779	25.5341
chrX	118726954	118794533	Xq24	IL13RA1	124.218	55.2076	2.25001	4	4	176.895	127.189
chr11	47465937	47565569	11p11.2	CELF1	12.0006	5.33543	2.24922	4	4	88.695	21.6717
chr2	202206180	202207246	N/A	Hs.596171	12.6479	5.62397	2.24893	4	4	70.7269	7.22681
chr14	104138723	104180898	14q32.33	KIF26A	6.40449	2.84894	2.24802	4	4	74.1253	24.1338
chr20	45325288	45348424	20q13.12	SDC4	26.1724	11.6426	2.24798	4	3	132.249	9.15562
chr5	36606355	36688334	5p13.2	SLC1A3	25.8867	11.5337	2.24443	3	4	71.6012	44.4322
chr2	237486410	237555318	2q37.3	MLPH	29.8824	13.3145	2.24436	4	4	134.835	51.017
chr11	405716	417454	11p15.5	SIGIRR	289.706	129.085	2.2443	4	4	76.8	19.486
chr19	50790415	50795224	19q13.33	ACP4	7.10352	3.1652	2.24426	4	4	67.4399	41.8779
chr10	75279726	75401894	10q22.2	ZNF503	17.2059	7.66839	2.24374	4	4	87.2072	15.2509
chr12	2959312	3040676	12p13.33	TEAD4	8.12998	3.62615	2.24204	3	4	42.4909	15.2734
chr19	8321509	8322350	N/A	Hs.616282	114.73	51.2232	2.23981	4	4	88.6066	16.1244
chr7	151238973	151277436	7q36.1	SMARCD3	78.3793	35.0037	2.23917	4	4	51.4922	12.3612
chrX	37780017	37813461	Xp21.1-p11.4	CYBB	43.3752	19.3718	2.23909	4	4	124.994	116.389
chr18	58044362	58401540	18q21.31	NEDD4L	14.425	6.44261	2.239	4	4	102.919	84.6298
chr19	2714567	2721392	19p13.3	DIRAS1	3.56548	1.59269	2.23865	3	3	74.1863	14.338
chr10	101825971	101843920	10q24.32	KCNIP2	3.99807	1.78645	2.238	3	4	37.2299	38.18
chr2	109542797	109614247	2q13	SEPT10	88.2675	39.4719	2.23621	4	4	135.892	51.5702
chr4	147732063	148072781	4q31.23	ARHGAP10	37.0696	16.6029	2.23272	3	4	105.04	17.7376
chr12	15107782	15221803	12p12.3	RERG	7.01281	3.1415	2.23231	4	4	68.5882	43.1204
chr5	55935095	55994993	5q11.2	IL6ST	12.2798	5.50527	2.23055	4	4	74.6813	10.5945
chr5	141094607	141097380	5q31.3	PCDHB2	3.25599	1.45989	2.2303	3	3	80.205	17.773
chrX	102125688	102127712	Xq22.1	TCEAL2	10.216	4.58192	2.22962	3	4	90.1615	5.46439
chr18	32018203	32090751	18q12.1	RNF125	6.66211	2.98815	2.22951	4	4	53.0021	65.1619
chr1	234391313	234479174	1q42.2	TARBP1	107.098	48.0496	2.22891	4	4	68.6637	42.9646
chr4	676205	689468	4p16.3	MFSD7	27.5192	12.3484	2.22857	4	4	87.7596	14.5454
chr11	76657441	76670941	11q13.5	LRRC32	24.5867	11.037	2.22766	4	4	105.553	13.5235
chr16	641849	648474	16p13.3	MCRIP2	108.418	48.6892	2.22673	4	4	94.1032	87.6012
chr18	10670237	11149561	18p11.22-p11.21	PIEZO2	6.14006	2.7576	2.2266	3	3	42.3113	13.8661
chr19	44905749	44909395	19q13.32	APOE	1086.51	488.096	2.22603	4	4	87.1624	8.76265
chr5	126867714	127032402	5q23.2	MARCH3	9.64082	4.33414	2.22439	3	4	94.7326	13.1985
chr8	24294040	24359018	8p21.2	ADAM28	9.32225	4.19405	2.22273	3	4	67.8924	50.9021
chr9	133761894	133992374	9q34.2	VAV2	25.6538	11.5434	2.22237	4	4	41.4821	13.832
chr11	518967	554916	11p15.5	LRRC56	21.9586	9.88185	2.22211	4	4	57.5239	17.8565
chr12	49961496	49965682	12q13.12	AQP5	17.3916	7.8293	2.22135	4	4	38.4987	64.5013
chr15	31483126	31655339	15q13.3	OTUD7A	42.4056	19.0962	2.22063	4	4	118.499	102.024
chr8	55877305	56012447	8q12.1	LYN	42.0679	18.9501	2.21993	4	4	111.589	5.31752
chr21	32411692	32515400	21q22.11	EVA1C	6.96991	3.14005	2.21968	3	3	63.4483	20.1601
chr12	57516588	57520517	12q13.3	DDIT3	16.1609	7.28433	2.21859	4	4	59.4119	9.56382
chr17	68534561	68600954	17q24.2	FAM20A	69.6103	31.4069	2.2164	4	4	59.6041	14.6112
chr19	51002513	51009634	19q13.41	KLK9	25.1951	11.3695	2.21602	4	4	54.8125	29.1665
chr1	9234767	9271337	1p36.22	H6PD	26.7095	12.0538	2.21585	4	4	50.9433	14.6388
chr10	80271820	80290003	10q22.3	MAT1A	3.57919	1.61857	2.21133	4	4	33.5848	21.7124
chrX	19533965	19887626	Xp22.12	SH3KBP1	123.703	55.9553	2.21075	4	4	138.788	51.5961
chr19	48170662	48197621	19q13.33	ZSWIM9	219.704	99.3846	2.21064	4	4	31.8782	15.3458
chr21	44933284	44939913	21q22.3	LINC01547	3.55582	1.60877	2.21027	4	4	41.3547	16.1721
chr22	50525752	50530085	22q13.33	TYMP	589.266	266.69	2.20956	3	4	55.8701	11.6296
chr7	47275154	47582553	7p12.3	TNS3	18.5127	8.38517	2.20779	3	3	68.8773	31.4674
chr4	184341031	184353977	4q35.1	LINC02363	2.64903	1.20007	2.20739	3	4	45.0612	28.4839
chr6	104936294	104940527	6q16.3	LIN28B-AS1	42.0836	19.0778	2.20589	4	4	51.8235	24.6919
chr8	11111344	11114092	N/A	Hs.125914	7.33736	3.32649	2.20574	3	4	57.0884	6.0528
chr1	85318485	85578363	1p22.3	DDAH1	11.6374	5.27713	2.20525	4	4	107.062	47.5963
chr6	31575567	31578336	6p21.33	TNF	9.32945	4.23384	2.20355	4	4	141.057	50.8676
chr11	47589664	47596336	11p11.2	C1QTNF4	9.28714	4.21559	2.20305	4	3	45.0465	29.8127
chr11	86945675	86955398	11q14.2	FZD4	77.0499	34.9794	2.20272	4	4	84.8831	5.43097
chr17	18524566	18526846	17p11.2	FAM106A	5.46075	2.47957	2.20229	3	3	67.904	41.002
chr3	98795970	98901689	3	DCBLD2	64.5422	29.3076	2.20223	4	4	148.826	93.4876
chr17	7549058	7557890	17p13.1	TNFSF12	155.898	70.7974	2.20203	4	4	76.461	19.136
chr6	157716046	157945077	6q25.3	SNX9	55.7077	25.3056	2.2014	4	3	103.15	9.73727
chr19	31274945	31349284	19q12	TSHZ3	9.2158	4.18646	2.20134	4	3	103.187	3.23159
chr18	46679118	46757169	18q21.1	ST8SIA5	2.30369	1.04651	2.2013	3	3	23.2484	44.7425
chr1	1211326	1216812	1p36.33	TNFRSF4	24.4407	11.114	2.1991	4	4	91.31	15.4072
chr1	178093729	178479514	1q25.2	RASAL2	14.0428	6.38786	2.19836	4	4	95.6276	11.3231
chr11	65866441	65872934	11q13.1	EFEMP2	19.0659	8.67391	2.19807	4	4	49.4938	16.9476
chr1	223541609	223665734	1q41	CAPN8	4.22607	1.92328	2.19733	3	4	36.652	35.3375
chr5	150053291	150113372	5q32	CSF1R	569.701	259.343	2.19671	4	4	62.8922	1.93393
chr1	220528183	220664457	1q41	MARK1	14.514	6.60734	2.19666	4	4	131.885	16.4061
chr12	8058323	8066359	12p13.31	C3AR1	22.3471	10.1756	2.19615	4	4	75.3454	15.9324
chr6	35473597	35497084	6p21.31	TEAD3	42.1605	19.2031	2.19551	4	4	38.3783	64.0327
chr9	4540092	4666674	9p24.2-p24.1	SPATA6L	2.08372	0.9492	2.19524	3	4	28.2338	5.69571
chr9	124353473	124359186	9q33.3	LOC100129034	11.5768	5.27426	2.19496	3	4	91.3455	25.0183
chr7	69598475	70793068	7q11.22	AUTS2	290.343	132.355	2.19366	4	4	126.2	6.80659
chr5	132822141	132831626	5q31.1	SHROOM1	6.54538	2.98424	2.19332	4	4	51.3767	22.5914
chr3	51957454	51967466	3p21.2	PCBP4	146.444	66.8016	2.19223	4	4	55.2656	20.4483
chr5	77180252	77428256	5q13.3	PDE8B	10.9646	5.00715	2.18979	3	4	110.394	10.3684
chr5	150586026	150659230	5q33.1	SYNPO	50.167	22.9153	2.18924	4	4	106.126	59.0581
chr8	141207166	141308321	8q24.3	SLC45A4	9.02764	4.12639	2.18778	4	4	90.6963	15.5517
chr12	2794942	2805423	12p13.33	FKBP4	71.6085	32.7377	2.18734	4	4	42.8918	4.35486
chr16	72063226	72077246	16q22.2	HPR	3.51672	1.60892	2.18576	3	4	30.6886	34.1253
chr17	19407169	19417276	17p11.2	RNF112	13.1699	6.02717	2.18509	4	4	85.7396	16.8674
chr15	78264145	78282196	15q25.1	DNAJA4	38.0145	17.4159	2.18274	4	4	163.491	144.329
chr20	3039061	3045896	20p13	GNRH2	25.9398	11.8867	2.18226	4	4	60.5354	19.1922
chr2	54456317	54671446	2p16.2	SPTBN1	11.7433	5.38148	2.18218	4	4	83.233	13.7084
chr17	41812262	41823217	17q21.2	FKBP10	27.7702	12.7312	2.18127	4	4	94.0411	13.2118
chr4	186104798	186172663	4q35.1	FAM149A	6.88488	3.15707	2.18078	4	4	65.4914	37.6659
chr17	83079691	83095126	17q25.3	METRNL	215.637	98.9217	2.17987	4	4	94.0906	15.9708
chr16	89195756	89201674	16q24.3	SLC22A31	1.78296	0.817918	2.17987	3	3	43.8548	23.4691
chr3	111732480	111976517	3q13.2	PHLDB2	72.1405	33.1023	2.17932	4	4	137.21	27.5724
chr14	50533082	50633068	14q22.1	ATL1	9.18339	4.21445	2.17902	3	4	53.8746	29.4758
chr20	63343310	63375392	20q13.33	CHRNA4	10.4929	4.81542	2.17902	4	4	82.3268	90.9513
chr17	18697998	18736119	17p11.2	TRIM16L	14.4864	6.64871	2.17882	4	4	85.6202	20.3199
chr1	94896954	94897733	N/A	Hs.720467	20.073	9.21379	2.17858	3	4	107.209	35.3693
chr2	221418027	221574202	2q36.1	EPHA4	15.6626	7.18958	2.17852	4	4	72.5465	57.2343
chr19	10270841	10286615	19p13.2	ICAM1	25.2247	11.5846	2.17744	4	4	99.2522	4.93616
chr19	8580240	8610735	19p13.2	ADAMTS10	3.57474	1.64224	2.17675	4	4	34.9752	29.0168
chr7	27096094	27100258	7p15.2	HOTAIRM1	14.03	6.44585	2.17659	4	4	45.7257	6.62945
chr4	163524298	164384050	4q32.2-q32.3	MARCH1	12.043	5.53339	2.17642	3	4	74.6065	11.88
chr14	21016763	21070872	14q11.2	NDRG2	517.718	237.887	2.17632	4	4	97.5419	10.4168
chr6	44126628	44155519	6p21.1	TMEM63B	17.9022	8.22768	2.17586	4	4	26.6925	26.5998
chr6	43645030	43671011	6p21.1	RSPH9	4.87145	2.23899	2.17573	4	4	43.0866	17.1304
chr1	150996737	151008378	1q21.3	MINDY1	21.4535	9.86506	2.17469	3	4	54.2581	87.8717
chr7	45157768	45184250	7p13	RAMP3	10.8665	4.99746	2.17441	3	4	76.3898	22.0072
chr12	2890867	2941140	12p13.33	TULP3	14.9708	6.88518	2.17435	4	4	65.5205	23.945
chr20	25844667	25854021	20p11.1	LOC101926935	10.7862	4.96158	2.17393	4	4	59.6074	16.2122
chr22	19148991	19150283	22q11.21	GSC2	1.90098	0.875318	2.17176	3	3	24.9253	24.4314
chr6	41637020	41654246	6p21.1	MDFI	11.8056	5.43766	2.17108	4	4	17.1414	5.48296
chr9	470294	746106	9p24.3	KANK1	84.1317	38.7858	2.16914	4	4	144.499	55.3453
chr3	49803130	49805030	3p21.31	FAM212A	34.8739	16.0787	2.16895	4	4	94.9167	2.75897
chr6	29425504	29427732	6p22.1	OR11A1	12.6084	5.81531	2.16815	4	4	34.5395	40.0308
chr16	52436415	52547802	16q12.1	TOX3	23.2087	10.7054	2.16793	4	4	44.1497	19.3855
chr10	102102100	102120473	10q24.32	LDB1	9.57986	4.42028	2.16725	4	4	83.056	4.57166
chr9	114154271	114312516	9q32	COL27A1	45.5356	21.0124	2.16708	4	4	29.7474	12.6412
chr16	3112562	3120517	16p13.3	ZNF205	46.2703	21.3616	2.16605	4	4	62.1092	44.795
chrX	103356452	103358469	Xq22.2	TCEAL9	71.0475	32.8067	2.16564	4	4	135.332	10.7133
chr7	111726108	112206407	7q31.1	DOCK4	10.191	4.70601	2.16553	3	4	118.642	6.97311
chr8	66667552	66681149	8q13.1	C8orf44	32.9095	15.2045	2.16446	4	4	16.4517	77.7075
chr6	3268973	3456574	6p25.2	SLC22A23	101.214	46.7801	2.16362	4	4	198.08	122.537
chr20	25069940	25082379	20p11.21	VSX1	4.82974	2.23249	2.16339	4	4	29.083	33.2859
chrX	107980864	107982370	Xq22.3	TEX13B	2.22064	1.02663	2.16304	3	4	43.8136	50.8694
chr12	11307081	11310435	12p13.2	PRB4	15.7939	7.3049	2.1621	3	4	29.685	9.16232
chr13	40595958	40598217	N/A	Hs.687769	17.6765	8.17796	2.16148	4	4	56.137	23.2081
chr12	47079603	47236663	12q13.11	PCED1B	50.3906	23.315	2.16129	4	4	131.86	17.6216
chr9	34689570	34691277	9p13.3	CCL19	2396.73	1109	2.16116	4	4	75.7759	5.55515
chr1	145866560	145885866	1q21.1	ANKRD35	73.1867	33.8892	2.15959	4	4	104.8	20.6297
chr6	29457133	29464322	6p22.1	OR2H1	76.7503	35.5414	2.15946	4	4	45.2881	29.8383
chr1	228644647	228746669	1q42.13	RHOU	5.70329	2.64117	2.15939	4	3	109.862	12.3019
chr7	74027772	74069907	7q11.23	ELN	8.80812	4.08056	2.15856	4	4	77.6773	71.7593
chr8	91954967	92103365	8q21.3	RUNX1T1	17.5526	8.13428	2.15786	4	4	91.1823	21.9074
chr8	143566189	143572758	8q24.3	MROH6	48.4897	22.4733	2.15766	4	4	128.377	75.6207
chr22	24181476	24189106	22q11.23	SUSD2	19.0602	8.84319	2.15535	4	4	54.1238	23.0327
chr2	150468193	150487695	2q23.3	RND3	34.9504	16.2264	2.15392	4	4	155.998	5.62532
chr16	56638666	56640087	16q13	MT1A	416.481	193.389	2.15359	4	4	45.2239	32.7278
chr19	925733	975934	19p13.3	ARID3A	65.7047	30.5096	2.15358	4	4	59.5432	37.796
chr9	35104121	35116350	9p13.3	FAM214B	12.0737	5.60682	2.1534	4	4	50.9412	26.0892
chr6	169426420	169702071	6q27	WDR27	11.9217	5.5376	2.15286	3	3	77.0192	19.1114
chr3	69739435	69968337	3p13	MITF	25.5658	11.8753	2.15285	4	4	92.1575	22.9213
chr15	57376487	57550727	15q21.3	CGNL1	156.088	72.5672	2.15095	3	4	95.0255	23.9405
chr2	73700509	73701340	2p13.1	NAT8B	6.60421	3.07155	2.15012	4	4	82.5318	40.4649
chr1	153093135	153094528	1q21.3	SPRR2E	42.5554	19.7922	2.15011	4	4	46.9215	15.2449
chr1	117605982	117628389	1p12	FAM46C	5.15228	2.39649	2.14993	3	3	81.0848	4.62006
chr11	705217	727727	11p15.5	EPS8L2	12.771	5.94177	2.14936	4	3	60.3757	7.88644
chr7	44217150	44325994	7p13	CAMK2B	2.26304	1.0529	2.14935	3	4	4.67163	22.188
chr8	80034868	80171659	8q21.13	TPD52	29.7931	13.8653	2.14875	4	4	80.2071	49.4398
chr11	64726911	64745456	11q13.1	RASGRP2	1394.85	649.155	2.14871	4	4	42.42	12.5574
chr10	43194533	43266919	10q11.21	RASGEF1A	8.7507	4.07427	2.1478	4	4	110.251	72.041
chr16	56191339	56357444	16q13	GNAO1	4.20975	1.96008	2.14775	4	4	35.6661	25.1498
chr2	188291669	188595926	2q32.1-q32.2	GULP1	10.7707	5.01569	2.1474	3	4	124.794	26.5344
chr22	20774095	20787720	22q11.21	SERPIND1	1.77696	0.8275	2.14738	3	4	13.2683	45.87
chr12	120322111	120327789	12q24.31	PLA2G1B	3.90178	1.81844	2.14568	4	4	42.1001	41.4692
chr1	15456728	15472091	1p36.21	CELA2A	5.33739	2.48873	2.14463	4	4	50.3016	12.5143
chr1	223108401	223143282	1q41	TLR5	7.54173	3.51677	2.14451	4	4	61.1474	25.834
chr6	138215986	138218490	6q23.3	PBOV1	2.31865	1.08127	2.14437	3	4	38.1036	19.3514
chr11	26994081	26997087	11p14.2	FIBIN	10.9698	5.11575	2.14432	3	4	43.8691	25.3441
chr15	62066977	62070917	15q22.2	C2CD4A	46.149	21.5305	2.14343	4	4	74.7625	16.7709
chr4	110049073	110199199	4q25	ELOVL6	2.92443	1.36498	2.14247	3	4	62.3789	20.2309
chr8	37796883	37843986	8p11.23	ADGRA2	34.7646	16.2415	2.14048	4	4	77.9706	71.6767
chr1	1534778	1540360	1p36.33	TMEM240	14.2999	6.68227	2.13998	4	4	25.7451	38.6167
chr2	119429912	119438520	2q14.2	TMEM37	10.5851	4.94644	2.13995	4	4	88.6338	8.98231
chr9	127885321	127906725	9q34.11	ST6GALNAC6	30.5208	14.2651	2.13955	4	3	57.7654	21.3402
chr6	18387329	18468874	6p22.3	RNF144B	33.9179	15.8568	2.13901	4	4	71.4059	23.0667
chr4	6320578	6563600	4p16.1	PPP2R2C	3.60414	1.68641	2.13717	4	4	26.6546	26.496
chr12	53506688	53507638	12q13.13	NPFF	64.4271	30.1483	2.137	4	4	77.4835	70.6458
chr2	120797291	120992653	2q14.2	GLI2	11.0266	5.16003	2.13693	3	4	99.9784	19.176
chr3	44712643	44723831	3p21.31	ZNF502	22.6932	10.6251	2.13581	4	4	48.7105	7.21475
chr17	82418376	82442645	17q25.3	HEXDC	38.982	18.2663	2.13409	4	4	50.6744	25.742
chr11	12674422	12944737	11p15.3	TEAD1	14.9365	6.99914	2.13405	4	4	90.603	75.3454
chr1	66812885	66924887	1p31.3	WDR78	8.49333	3.98031	2.13383	3	3	83.6506	13.885
chr16	56669814	56671129	16q13	MT1H	281.663	132.015	2.13356	4	4	66.6592	28.4558
chr17	17776686	17779529	N/A	SMCR5	63.9014	29.9655	2.1325	4	4	33.913	24.1588
chr12	11021619	11022620	12p13.2	TAS2R19	6.59389	3.09278	2.13203	3	4	81.1064	29.5095
chr7	73699205	73719702	7q11.23	STX1A	22.7328	10.6647	2.13159	4	4	44.8242	19.6301
chr11	7485354	7511897	11p15.4	OLFML1	5.24114	2.45943	2.13104	4	3	44.7036	35.1394
chr22	50568861	50578667	22q13.33	CPT1B	90.48	42.4747	2.13021	4	4	60.3486	10.4196
chr13	98142562	98449773	13q32.2	FARP1	47.7532	22.433	2.12871	4	4	120.651	88.8917
chr16	57758217	57863053	16q21	KIFC3	5.42919	2.55058	2.12861	4	4	41.4651	11.4529
chrX	102139961	102142416	Xq22.1	TCEAL6	119.663	56.2406	2.1277	4	4	105.293	11.9325
chr20	46008908	46016561	20q13.12	MMP9	817.768	384.641	2.12606	4	4	116.168	23.9737
chr19	43646095	43670346	19q13.31	PLAUR	15.8028	7.43321	2.12597	3	4	133.94	6.74912
chr14	104689606	104719610	14q32.33	INF2	21.6216	10.1716	2.12568	4	4	102.679	52.042
chr14	51765816	51825019	14q22.1	LOC101927598	4.37132	2.05657	2.12554	4	3	35.4603	8.79239
chr15	73735431	73753170	15q24.1	C15orf59	7.67674	3.61273	2.12491	4	4	52.3173	13.9706
chr11	59755059	59805882	11q12.1	STX3	7.54546	3.55097	2.1249	3	4	105.698	13.0878
chr8	10723768	10730574	8p23.1	SOX7	9.49222	4.46815	2.12442	4	3	32.9553	29.68
chr21	45555688	45556595	N/A	Hs.657999	25.841	12.1748	2.1225	4	4	28.1429	23.9319
chr6	71288296	71309059	6q13	OGFRL1	28.2944	13.3369	2.12152	4	4	46.3379	13.139
chr1	180198009	180200725	1q25.2	FLJ23867	20.5956	9.70949	2.12119	4	4	15.1364	26.7753
chr9	116153752	116402321	9q33.1	PAPPA	2.50459	1.18144	2.11995	3	4	53.5943	27.379
chr15	40239091	40277487	15q15.1	PAK6	9.19472	4.33759	2.11978	3	4	56.7185	8.30548
chr10	97102756	97103747	10q24.1	SLIT1-AS1	2.33818	1.10323	2.11939	4	3	26.5821	70.8976
chrX	129803288	129843934	Xq26.1	ZDHHC9	6.00144	2.83194	2.1192	4	4	59.597	67.4317
chr2	36354749	36355570	2p22.2	LOC100288911	12.7114	5.99953	2.11873	4	4	45.097	14.7749
chr17	42113111	42121393	17q21.2	KAT2A	400.645	189.106	2.11862	4	4	84.6208	5.5256
chr16	1989945	1994275	16p13.3	SYNGR3	10.8997	5.14552	2.11829	4	4	44.9003	36.4246
chr3	171600404	171810494	3q26.31	PLD1	22.5129	10.6426	2.11535	4	4	51.0686	10.1651
chr17	4556927	4560596	17p13.2	GGT6	3.08174	1.45701	2.11512	4	4	16.6826	47.3704
chr12	76025447	76031776	12q21.2	PHLDA1	15.2114	7.19233	2.11494	4	4	115.154	22.3526
chr14	99737699	99942060	14q32.2	EML1	7.70806	3.64717	2.11344	4	4	136.548	33.5274
chr3	141324213	141449792	3q23	ZBTB38	30.5179	14.4401	2.11341	4	4	90.0116	35.1761
chr11	64606174	64723188	11q13.1	NRXN2	4.99865	2.36521	2.1134	4	4	86.9505	16.4776
chr3	58505136	58537202	3p14.3	ACOX2	42.5419	20.1315	2.1132	4	4	77.6312	4.25742
chr20	33407957	33443892	20q11.21	SNTA1	67.357	31.8864	2.11241	4	4	97.256	98.0343
chr3	149964904	149970954	3q25.1	PFN2	17.5285	8.30167	2.11145	3	4	94.1227	24.3399
chr13	43878834	43893932	13q14.11	LACC1	9.377	4.44337	2.11033	3	4	97.871	29.3249
chr17	4997948	5028399	17p13.2	KIF1C	177.859	84.2825	2.11027	4	4	155.612	136.926
chr6	32148363	32151943	6p21.32	PRRT1	8.63762	4.09447	2.10958	4	4	39.239	14.4489
chr17	29560661	29567024	17q11.2	ABHD15	3.281	1.5557	2.10903	3	3	34.6982	40.0196
chr1	234527891	234531779	1q42.2	LINC01354	3.8726	1.83703	2.10808	3	4	49.3243	11.6259
chr14	23520855	23555949	14q11.2	ZFHX2	12.5706	5.96522	2.10731	4	4	63.2531	55.9575
chr10	11742357	11764070	10p14	ECHDC3	31.7833	15.0861	2.1068	3	4	77.5974	71.7017
chr2	75492318	75569722	2p12	EVA1A	13.3635	6.34382	2.10654	3	4	77.6869	35.9358
chr1	16562427	16613605	1p36.13	NBPF1	59.7219	28.3551	2.10621	3	4	114.741	31.1258
chr15	22869465	22980906	15q11.2	CYFIP1	27.4125	13.0182	2.10571	4	4	119.496	38.0945
chr3	37452322	37819790	3p22.2	ITGA9	11.1834	5.31154	2.10548	4	4	77.348	47.7292
chr2	202265716	202303661	2q33.1	NOP58	523.114	248.466	2.10538	4	4	36.1243	9.66526
chr17	81902109	81902905	17q25.3	NPB	4.17554	1.98383	2.10479	4	4	36.7723	27.611
chr21	16070488	16631727	21q21.1	MIR99AHG	18.3756	8.73316	2.10412	4	4	68.7571	20.4652
chr5	149552049	149634968	5q32	ARHGEF37	9.79952	4.65986	2.10297	3	4	49.2221	27.0659
chr19	32719773	32829580	19q13.11	TDRD12	34.7579	16.5282	2.10294	4	4	76.3294	49.3176
chr2	15940438	15947007	2p24.3	MYCN	16.7577	7.97445	2.10142	4	4	80.5354	37.6243
chr2	74216242	74343407	2p13.1	SLC4A5	4.76016	2.26623	2.10048	4	4	32.3308	27.6456
chr19	15728024	15729052	19p13.12	OR10H2	24.931	11.8693	2.10047	4	4	47.0604	30.8913
chr21	41798225	41879482	21q22.3	PRDM15	6.20787	2.95584	2.10021	3	4	86.4831	53.1254
chr19	40422501	40426025	19q13.2	SERTAD1	218.211	103.917	2.09986	4	4	58.0789	11.9535
chr16	11834196	11851585	16p13.13	RSL1D1	46.9338	22.3523	2.09973	4	4	148.793	63.507
chr13	95801580	96053482	13q32.1	UGGT2	22.0984	10.525	2.09961	4	4	119.419	93.2766
chr1	161647243	161678654	1q23.3	FCGR2B	18.2696	8.70391	2.09901	4	4	78.4684	15.799
chr17	4807101	4823432	17p13.2	PLD2	3.07458	1.46514	2.09849	3	3	50.1471	13.825
chr14	101730437	101732525	14q32.31	LINC00239	10.4993	5.00489	2.0978	3	3	69.4406	29.2831
chr3	141051317	141148611	3q23	SPSB4	59.3663	28.3187	2.09636	4	4	32.6444	29.5494
chr2	168786539	168865339	2q24.3	NOSTRIN	40.1891	19.1802	2.09534	4	4	93.751	30.4427
chr12	50175780	50283570	12q13.12	LIMA1	166.55	79.5101	2.09471	4	4	137.832	16.6445
chr10	97334563	97343660	N/A	Hs.610002	3.39338	1.62005	2.09461	4	4	49.5517	24.5909
chr9	113444729	113597743	9q32	RGS3	23.7693	11.3494	2.09432	4	4	45.8752	7.09878
chr5	178113506	178127034	5q35.3	N4BP3	24.5471	11.7223	2.09405	4	4	70.925	9.01116
chr1	36322030	36324154	1p34.3	EVA1B	26.0433	12.4372	2.09398	4	4	73.0025	23.1028
chr8	90621995	90645905	8q21.3	TMEM64	6.70752	3.20569	2.09238	4	4	64.4786	45.971
chr9	131289682	131309262	9q34.13	PLPP7	11.4464	5.4709	2.09223	4	4	72.4676	10.3973
chr16	2475104	2509669	16p13.3	TBC1D24	9.62033	4.60155	2.09067	4	4	41.8661	10.2471
chr9	35487999	35561898	9p13.3	RUSC2	35.5482	17.005	2.09045	4	4	35.6718	16.1187
chr18	48919853	48950711	18q21.1	SMAD7	11.9249	5.70719	2.08946	3	4	58.3177	9.85826
chr19	17824782	17848071	19p13.11	JAK3	340.196	162.829	2.08928	4	4	173.788	134.358
chr2	28384409	28394672	2p23.2	FLJ31356	3.65733	1.75071	2.08905	3	3	48.5827	39.675
chr7	4799109	4883704	7p22.1	RADIL	8.70478	4.16706	2.08895	4	3	88.5663	7.6641
chr18	45196357	45683686	18q12.3	SLC14A2	3.38598	1.62097	2.08885	4	3	36.5501	16.8645
chr2	113215997	113278950	2q14.1	PAX8	7.75712	3.71581	2.0876	4	4	36.7992	32.844
chr20	57603846	57620576	20q13.31	ZBP1	4.96953	2.38073	2.0874	3	4	55.6697	31.5607
chr19	37906823	38208372	19q13.13-q13.2	SIPA1L3	54.4408	26.0846	2.08709	4	4	35.7786	7.06094
chr5	145587325	145835369	5q32	PRELID2	10.0243	4.80316	2.08702	4	4	44.6086	65.2781
chr12	108288044	108339348	12q23.3	CMKLR1	54.7627	26.244	2.08668	3	4	110.418	94.5034
chr2	46159993	46161350	N/A	Hs.661029	2.25868	1.08245	2.08663	4	3	21.7386	35.0849
chr17	7015818	7019654	17p13.1	MIR497HG	15.0838	7.22946	2.08644	4	4	51.7591	36.4985
chr18	49814023	49814443	18q21.1	SCARNA17	228.955	109.748	2.08618	4	4	82.2114	17.4576
chr5	141199775	141203045	5q31.3	PCDHB11	8.76483	4.20277	2.08549	4	4	94.1802	3.47622
chr12	52006945	52015889	12q13.13	GRASP	517.104	247.956	2.08546	4	4	82.2358	20.2079
chr11	63552759	63565072	11q12.3	HRASLS2	3.55265	1.70467	2.08407	3	4	39.3506	40.8644
chr2	27123780	27130812	2p23.3	ABHD1	5.96099	2.86108	2.08347	4	4	61.9794	29.5966
chr8	38728186	38853028	8p11.22	TACC1	153.675	73.7637	2.08334	4	4	149.291	74.3682
chr12	121626550	121642040	12q24.31	ORAI1	1670.68	802.006	2.08312	4	4	144.512	168.731
chr18	65750252	65885136	18q22.1	CDH7	5.31436	2.55193	2.08248	4	4	59.427	76.318
chr14	74941830	74955764	14q24.3	PGF	16.0525	7.70911	2.08227	4	4	61.0018	20.7766
chr10	91409280	91514829	10q23.32	HECTD2	16.4771	7.91508	2.08173	4	4	135.405	12.4621
chr2	85598547	85602699	2p11.2	TMEM150A	34.7865	16.7111	2.08163	4	4	101.765	89.5758
chr2	241734579	241768816	2q37.3	D2HGDH	384.013	184.534	2.08099	4	4	137.845	103.809
chr9	98732009	98796542	9q22.33	ANKS6	101.047	48.578	2.08011	4	4	49.4135	18.5636
chr1	58780791	58784113	1p32.1	JUN	184.742	88.8686	2.07883	4	4	75.5564	53.0378
chr2	174799314	175005379	2q31.1	CHN1	14.823	7.13165	2.07848	4	4	96.665	32.6358
chr4	24806117	24980204	4p15.2	CCDC149	4.86727	2.3421	2.07816	4	4	72.903	17.5477
chr7	30424527	30478840	7p14.3	NOD1	10.8266	5.20971	2.07816	3	4	35.2994	19.049
chr6	81745730	81752711	6q14.1	FAM46A	59.1896	28.5174	2.07556	4	4	63.5773	11.4611
chr7	149776042	149833965	7q36.1	SSPO	4.00281	1.92902	2.07505	4	4	91.8211	37.4619
chr8	130295355	130296533	8q24.21	ASAP1-IT1	19.7923	9.53858	2.07498	4	4	46.9506	12.4772
chr22	36226209	36239954	22q12.3	APOL2	230.559	111.133	2.07461	4	4	104.553	103.843
chr4	158124580	158173050	4q32.1	FAM198B	25.4431	12.265	2.07445	3	4	131.358	30.9323
chr3	139560180	139678050	3q23	NMNAT3	9.59087	4.62377	2.07425	3	4	115.918	3.81891
chr4	78971748	79308799	4q21.21	LINC01088	12.1627	5.86376	2.07422	4	4	13.5945	51.4111
chr4	7192607	7742837	4p16.1	SORCS2	13.9969	6.75466	2.07219	3	4	109.61	31.0061
chr11	111298517	111308735	11q23.1	COLCA2	7.82874	3.77874	2.07179	3	4	50.1998	19.8334
chr3	29280860	30010395	3p24.1	RBMS3	98.4482	47.5207	2.07169	4	4	163.326	123.53
chr19	49289632	49332320	19q13.33	SLC6A16	15.6814	7.57047	2.07139	4	4	50.8175	4.63552
chr1	31409565	31434680	1p35.2	SERINC2	5.87903	2.83842	2.07123	3	4	117.529	24.5759
chr11	18020537	18040788	11p15.1	TPH1	6.15922	2.97406	2.07098	3	4	83.3876	33.8616
chrX	55220347	55224108	Xp11.21	PAGE5	2.70669	1.30727	2.07049	3	3	43.6762	9.06074
chr7	497245	520668	7p22.3	PDGFA	25.3882	12.2629	2.07033	4	4	95.0149	13.2104
chr22	50059391	50085929	22q13.33	MLC1	13.6386	6.58864	2.07001	4	4	54.6463	31.3896
chr2	96859736	96870943	2q11.2	SEMA4C	428.289	206.949	2.06954	4	4	82.5784	23.8879
chr11	44066118	44084237	11p11.2	ACCS	35.2143	17.0157	2.06951	4	4	8.97128	2.46315
chr11	63574462	63616926	11q12.3-q13.1	PLA2G16	291.903	141.07	2.0692	4	4	63.1688	25.3247
chr7	154055585	154060570	7q36.2	LOC101929998	5.7969	2.80189	2.06893	3	4	29.5109	47.7907
chr6	31164337	31170693	6p21.33	POU5F1	44.6642	21.5912	2.06863	4	4	199.282	148.073
chr1	149928651	149936898	1q21.2	MTMR11	14.832	7.17285	2.06779	4	4	118.294	67.9898
chr21	45074578	45226563	21q22.3	ADARB1	101.65	49.167	2.06744	4	4	74.5638	8.42018
chr21	33642400	33899861	21q22.11	ITSN1	9.43769	4.56493	2.06743	4	4	77.7625	20.8573
chr11	2163929	2174081	11p15.5	TH	18.4766	8.9377	2.06727	4	4	34.8807	16.0486
chr10	122461525	122514908	10q26.13	HTRA1	355.527	172.034	2.06661	4	4	106.277	10.2201
chr5	87215735	87239201	5q14.3	LINC01949	10.4182	5.04231	2.06616	4	4	54.2803	39.7628
chr4	7939001	7940296	4p16.1	LOC389199	32.0083	15.499	2.06518	4	4	74.7755	39.9659
chr5	176620084	176630561	5q35.2	SNCB	7.78329	3.77067	2.06416	4	4	52.906	30.6237
chr2	11179759	11345407	2p25.1	ROCK2	13.702	6.63893	2.06389	4	3	50.5561	43.4884
chr9	13501989	13503305	N/A	Hs.99253	3.13688	1.52015	2.06353	4	3	41.5636	16.015
chr6	12716635	13290484	6p24.1	PHACTR1	5.57831	2.70393	2.06304	3	4	65.5307	17.3969
chr1	161258727	161285450	1q23.3	PCP4L1	24.1566	11.7096	2.06297	4	4	78.8029	22.0014
chr4	51843000	51916837	4q12	DCUN1D4	19.455	9.44083	2.06073	3	3	108.025	12.5657
chr19	18391137	18397642	19p13.11	LRRC25	12.8053	6.21408	2.06069	3	4	113.741	15.1804
chr1	40300487	40317653	1p34.2	COL9A2	16.656	8.0843	2.06029	4	4	99.7829	19.8096
chr1	26177490	26189884	1p36.11	CNKSR1	2.56458	1.24513	2.05968	4	4	5.59941	23.9659
chr17	19383442	19387219	17p11.2	MFAP4	323.204	156.933	2.0595	4	4	97.8077	8.19986
chr21	30480045	30480317	21q22.11	KRTAP19-1	5.32428	2.58531	2.05944	4	4	55.0073	70.8525
chr11	120211039	120229941	11q23.3	OAF	4.25433	2.06649	2.05872	4	4	56.6487	54.5935
chr9	35041095	35045991	9p13.3	C9orf131	4.58542	2.22745	2.05859	3	4	82.2217	38.2501
chrX	69616067	70039472	Xq13.1	EDA	10.4295	5.06756	2.05809	4	4	109.797	20.8601
chr14	36580011	36582614	14q13.3	NKX2-8	283.035	137.525	2.05806	4	4	89.8757	21.7145
chr1	151870866	151909885	1q21.3	THEM4	6.07339	2.95166	2.05762	3	4	56.2678	53.2724
chr14	18967434	19003752	14q11.2	POTEM	4.43842	2.15756	2.05715	4	4	76.2892	37.0133
chr3	58633943	58666843	3p14.2	FAM3D	17.0669	8.29785	2.05679	3	4	50.2939	44.0656
chr1	201403767	201421746	1q32.1	TNNI1	6.2242	3.02739	2.05596	3	4	32.5899	43.6215
chr8	56299648	56320776	8q12.1	SDR16C5	16.6284	8.09149	2.05505	4	4	84.7147	4.40761
chr10	86935540	86971311	10q23.2	MMRN2	28.4651	13.8569	2.05422	4	4	48.6759	31.1585
chr8	38411138	38468834	8p11.23	FGFR1	17.0821	8.31586	2.05416	4	4	121.716	112.929
chr11	832952	838835	11p15.5	CD151	15.3626	7.47999	2.05382	3	4	60.0938	41.0446
chr16	31435564	31443027	16p11.2	ZNF843	18.5787	9.04642	2.05371	3	4	36.363	19.5239
chr7	79452957	79471208	7q21.11	MAGI2-AS3	10.7846	5.25278	2.05312	4	4	78.1701	5.10882
chr20	64083375	64084956	20q13.33	LKAAEAR1	88.1816	42.9654	2.05239	4	4	142.991	104.13
chr17	63880212	63881942	17q23.3	GH2	12.2943	5.99474	2.05085	3	3	49.1219	9.2789
chr14	20684177	20694186	14q11.2	ANG	57.2954	27.9549	2.04956	4	4	99.2635	14.9739
chr7	27128507	27130780	7p15.2	HOXA4	12.6398	6.17062	2.04838	3	4	35.0322	29.2481
chr12	51245349	51270418	12q13.13	SMAGP	6.61506	3.22954	2.0483	4	4	22.01	20.6786
chr20	64047726	64049626	20q13.33	SOX18	71.0577	34.706	2.04742	4	4	60.9181	17.0266
chr20	38210505	38260772	20q11.23	KIAA1755	9.91349	4.84233	2.04726	4	4	71.6039	39.0136
chr4	8580237	8590023	4p16.1	GPR78	12.071	5.89817	2.04656	4	4	131.562	31.0719
chr3	30606490	30694142	3p24.1	TGFBR2	243.595	119.04	2.04632	4	4	160.384	97.9034
chr15	91853708	92172435	15q26.1	SLCO3A1	9.01555	4.40793	2.0453	4	4	70.8716	51.3434
chr17	5032602	5035458	17p13.2	SLC52A1	17.3505	8.48699	2.04437	4	4	76.5408	12.6277
chr20	63293169	63334847	20q13.33	COL20A1	7.34569	3.59327	2.04429	4	4	71.469	66.1937
chr12	7119106	7130272	12p13.31	RBP5	13.7751	6.73867	2.04419	4	4	102.055	33.8775
chr19	35248656	35267964	19q13.12	LSR	25.3624	12.4127	2.04327	4	4	58.7928	21.4489
chr6	31945944	31952084	6p21.33	CFB	43.0701	21.0792	2.04325	4	4	98.4748	22.5855
chr1	164559360	164886047	1q23.3	PBX1	58.8979	28.8268	2.04317	4	4	158.977	71.1254
chr16	46884380	46931297	16q11.2	GPT2	10.7632	5.26854	2.04291	4	4	104.698	84.0198
chr14	95651178	95673452	14q32.13	TCL6	34.8694	17.073	2.04237	4	4	37.449	28.3038
chr8	135457461	135656516	8q24.23	KHDRBS3	34.4875	16.8873	2.04222	4	4	34.4757	26.3586
chr8	15540087	15766649	8p22	TUSC3	25.069	12.2764	2.04204	3	3	75.9554	15.8653
chr15	89896532	89912990	15q26.1	ARPIN	5.30049	2.59603	2.04177	3	4	35.0866	26.1166
chr15	90884421	90895776	15q26.1	FES	23.9206	11.7223	2.0406	3	4	34.3074	14.6173
chr20	41340779	41360585	20q12	LPIN3	5.74523	2.81671	2.0397	4	4	42.1642	32.2983
chr19	12995512	13098796	19p13.13	NFIX	45.8834	22.4978	2.03947	4	4	39.1778	18.0545
chr2	9488486	9555820	2p25.1	ADAM17	105.514	51.7506	2.03889	4	4	117.818	72.8413
chr10	75094432	75109221	10q22.2	DUSP13	2.93157	1.43798	2.03867	4	4	25.5252	14.5827
chr7	139426931	139483716	7q34	KLRG2	4.17437	2.04798	2.03828	3	4	85.2048	19.2752
chr2	97669743	97703066	2q11.2	C2orf92	43.1839	21.193	2.03765	4	4	37.2051	2.60267
chrX	115560850	115650861	Xq23	PLS3	44.0142	21.605	2.03722	4	3	135.26	24.774
chr11	554850	560780	11p15.5	LMNTD2	7.4225	3.64454	2.03661	3	4	37.3074	14.5488
chr1	153543619	153545806	1q21.3	S100A4	282.647	138.894	2.03499	4	4	74.0878	30.6923
chr17	1934677	2025345	17p13.3	RTN4RL1	2.16115	1.06231	2.03439	3	4	17.7186	45.2313
chr21	46458942	46570900	21q22.3	DIP2A	4.61372	2.26804	2.03423	3	4	14.8969	24.1095
chr1	89615810	89719535	1p22.2	LRRC8C	5.57874	2.74571	2.0318	3	4	70.7523	34.0731
chr22	42553857	42574382	22q13.2	SERHL2	16.849	8.31267	2.0269	4	4	62.5537	14.8056
chr17	32927910	32941649	17q11.2	TMEM98	20.9272	10.3309	2.02569	4	4	88.2094	22.353
chr11	62612741	62615120	11q12.3	ROM1	31.8124	15.7059	2.02551	4	4	41.4886	32.2205
chrX	68042344	68433841	Xq12	OPHN1	6.92033	3.41965	2.02369	3	4	38.1105	29.3468
chr19	6436081	6460221	19p13.3	SLC25A23	15.7471	7.78349	2.02315	4	4	47.6669	23.6554
chrX	47370600	47413699	Xp11.3	ZNF157	7.35908	3.63787	2.02291	3	4	81.2708	13.7316
chr7	100400826	100429239	7q22.1	ZCWPW1	168.088	83.107	2.02255	4	4	47.9859	19.0078
chr7	91264468	91268817	7q21.13	FZD1	27.2303	13.4646	2.02236	4	4	123.998	23.1938
chr3	126103561	126181526	3q21.3	ALDH1L1	37.1047	18.3536	2.02166	4	4	124.64	13.5924
chr10	102132994	102150333	10q24.32	PPRC1	113.799	56.2954	2.02145	4	4	81.5737	16.6419
chr8	142449703	142545009	8q24.3	ADGRB1	25.8378	12.7823	2.02138	4	4	33.2413	13.1977
chr17	40443424	40457730	17q21.2	IGFBP4	20.3396	10.0637	2.02108	4	4	89.1139	14.9131
chr22	23765834	23767972	22q11.23	CHCHD10	72.9172	36.0885	2.02051	4	4	105.499	9.87671
chr14	94768223	94770162	14q32.13	GSC	6.90114	3.4158	2.02036	4	4	65.2119	21.2959
chr7	95359872	95396375	7q21.3	PON3	43.0808	21.3336	2.01939	4	4	135.802	9.94077
chr12	57550064	57584771	12q13.3	KIF5A	4.26015	2.10983	2.01919	3	3	64.5198	78.9276
chr14	102503649	102509791	14q32.31	ANKRD9	12.858	6.36849	2.01901	4	4	50.5893	6.66761
chr16	3953387	4116185	16p13.3	ADCY9	11.7706	5.83103	2.01862	4	4	73.25	10.2183
chr15	49423178	49487326	15q21.2	FGF7	39.3658	19.5039	2.01835	4	4	148.318	17.3533
chr1	207886538	207911338	1q32.2	CD34	49.7866	24.6682	2.01825	4	4	75.2968	2.03125
chr12	7470816	7503818	12p13.31	CD163	365.655	181.195	2.01802	4	4	129.859	24.784
chr10	32887261	32896306	10p11.22	LOC105376486	6.27414	3.11038	2.01716	4	3	74.4907	39.64
chr14	75958097	75982022	14q24.3	TGFB3	39.2143	19.4463	2.01654	4	4	49.9957	2.98307
chr8	142764334	142777848	8q24.3	LYNX1	18.589	9.22182	2.01577	4	4	32.1079	26.3053
chr4	86012296	86594117	4q21.3	MAPK10	4.59759	2.28085	2.01573	3	4	81.3639	21.9235
chr3	52495338	52524496	3p21.1	STAB1	40.0152	19.8564	2.01524	4	4	83.4965	12.4426
chr7	75769524	75791583	7q11.23	CCL26	3.30372	1.63949	2.01509	3	3	78.2092	38.2269
chr1	247110160	247112417	1q44	C1orf229	130.014	64.5327	2.0147	4	4	35.4536	36.3143
chr15	99251362	99390732	15q26.3	LRRC28	28.5652	14.1833	2.014	4	3	150.896	3.9032
chr17	78107401	78111799	17q25.3	TNRC6C-AS1	45.3793	22.5342	2.0138	4	3	39.3402	8.81497
chr19	39306817	39320867	19q13.2	LRFN1	21.1614	10.5086	2.01373	4	4	67.4331	28.0311
chr14	60644698	60649489	14q23.1	SIX1	151.135	75.0576	2.01359	4	4	104.309	8.97857
chr14	73235842	73274640	14q24.2	PAPLN	53.647	26.6452	2.01338	4	4	173.472	116.198
chr1	212935543	212991585	1q32.3	VASH2	15.0886	7.49728	2.01254	4	3	64.8739	12.5073
chr20	2814987	2815830	20p13	C20orf141	101.48	50.4264	2.01244	4	4	40.8845	40.8214
chr6	167156872	167157831	6q27	GPR31	3.65685	1.81935	2.00998	4	4	46.6794	39.272
chr19	54461796	54463711	19q13.42	LENG9	7.16128	3.56405	2.00931	4	4	45.791	31.8768
chr1	154405193	154469450	1q21.3	IL6R	24.1347	12.0125	2.00913	4	4	75.221	8.38453
chr2	163703045	163704794	N/A	Hs.675467	3.53839	1.76145	2.0088	3	3	63.4194	11.3835
chr10	123142421	123150673	10q26.13	HMX2	6.72454	3.34813	2.00845	4	4	43.1755	17.5975
chr3	39467573	39529497	3p22.1	MOBP	17.1675	8.5477	2.00843	4	4	37.9323	17.2953
chr1	21908205	21908628	N/A	Hs.591516	102.487	51.0312	2.00833	4	4	46.4151	16.306
chr16	90019629	90044971	16q24.3	GAS8	11.7073	5.82944	2.00831	4	3	36.8078	15.9402
chr13	26044597	26051060	13q12.13	SHISA2	7.81262	3.89086	2.00794	3	4	95.1307	11.6424
chr19	53865584	53876435	19q13.42	MYADM	107.467	53.5216	2.00792	4	4	224.632	127.156
chr13	99963021	99971924	13q32.3	ZIC5	6.21524	3.09546	2.00786	4	4	60.8308	36.1665
chr1	39560813	39576849	1p34.3	PABPC4	9.49733	4.73323	2.00652	3	4	108.543	3.43294
chr20	47654584	47786629	20q13.12	SULF2	416.623	207.652	2.00635	4	4	90.8189	18.5742
chr6	27865329	27865798	6p22.1	HIST1H2AL	10.1508	5.06296	2.00491	3	4	53.0044	56.5269
chr21	41986831	42010418	21q22.3	ZBTB21	54.5047	27.1993	2.0039	4	4	140.759	14.3666
chr4	979073	993440	4p16.3	SLC26A1	28.669	14.3202	2.00199	4	4	168.224	93.4154
chr12	52948871	52952901	12q13.13	KRT18	93.2303	46.5713	2.00189	4	4	140.686	103.182
chr1	22025191	22031224	1p36.12	LINC00339	22.7208	11.3514	2.00159	4	4	25.2169	12.628
chr16	15104723	15131601	16p13.11	PKD1P6-NPIPP1	21.2963	10.6472	2.00017	4	4	122.088	19.9363
chr3	172505508	172523507	3q26.31	TNFSF10	49.8154	24.9149	1.99943	4	4	101.551	6.43024
chr15	75258404	75273455	15q24.2	GOLGA6C	10.9131	5.45883	1.99916	3	4	73.7061	43.8655
chr1	3487942	3624757	1p36.32	MEGF6	44.6848	22.3584	1.99857	4	4	87.9639	12.8789
chr20	3667973	3682131	20p13	ADAM33	17.5522	8.78316	1.99839	4	4	73.1503	74.5398
chr19	46019153	46023298	19q13.32	PGLYRP1	4.39727	2.20085	1.99799	3	4	74.4279	26.0083
chr9	14588797	14693531	9p22.3	ZDHHC21	22.0826	11.0579	1.99699	4	4	69.2677	24.8861
chr8	23020133	23069187	8p21.3	TNFRSF10B	87.1064	43.6275	1.99659	4	4	70.6415	12.9331
chr17	56978107	57006768	17q22	SCPEP1	67.4602	33.818	1.9948	4	4	60.9216	15.7766
chr6	36676460	36687339	6p21.2	CDKN1A	55.7681	27.971	1.99378	4	4	106.947	14.379
chr2	127048023	127107400	2q14.3	BIN1	66.5347	33.3834	1.99304	4	4	64.0168	10.8161
chr13	52703264	52739812	13q14.3	CNMD	2.86163	1.43594	1.99286	3	4	72.9741	29.2562
chr17	28371662	28401045	17q11.2	SARM1	7.14433	3.58541	1.99261	3	4	13.7454	22.3956
chr2	110083870	110118139	2q13	MALL	27.0116	13.5648	1.9913	4	4	74.4511	5.40033
chr3	186612928	186621318	3q27.3	AHSG	2.44427	1.22783	1.99072	3	4	46.3414	30.1597
chr15	68803821	68807101	15q23	ANP32A-IT1	490.866	246.627	1.99032	4	4	102.352	107.586
chr3	171058414	171460408	3q26.2-q26.31	TNIK	12.2683	6.16472	1.99008	4	4	99.6802	6.52384
chr2	158456880	158681429	2q24.1	PKP4	18.2214	9.16154	1.9889	4	4	142.802	12.956
chrX	41447460	41476414	Xp11.4	NYX	57.4871	28.9057	1.98878	4	4	20.9098	25.0111
chr7	22725395	22727620	7p15.3	LOC541472	32.7624	16.4768	1.9884	4	4	34.5398	49.8273
chrX	45148373	45200901	Xp11.3	CXorf36	10.3183	5.1896	1.98826	4	4	82.1908	18.1482
chr17	81035147	81117432	17q25.3	BAIAP2	15.7027	7.89779	1.98824	3	4	70.4179	57.0323
chrX	119758613	119760202	Xq24	SOWAHD	53.8815	27.1013	1.98815	4	4	62.4267	9.02564
chr10	131092391	131311721	10q26.3	TCERG1L	11.0767	5.57137	1.98814	4	4	110.821	12.4807
chr3	186046309	186046777	N/A	Hs.613732	8.05139	4.04993	1.98803	3	3	43.724	5.31337
chr17	35871491	35880373	17q12	CCL5	14.2024	7.14425	1.98794	4	4	93.3178	30.6559
chr17	19154524	19162620	17p11.2	LOC79999	2.48435	1.25027	1.98705	4	4	15.2519	18.7184
chr1	156241962	156243332	1q22	BGLAP	24.6262	12.3957	1.98668	4	4	46.9996	28.3512
chr17	30921736	30959193	17q11.2	ADAP2	76.2459	38.3788	1.98667	4	4	77.7822	19.4088
chr9	135343249	135346562	9q34.3	C9orf62	975.715	491.18	1.98647	4	4	88.6435	7.29257
chr19	10092337	10106194	19p13.2	ANGPTL6	15.1258	7.61443	1.98647	4	4	45.3571	27.0624
chr9	136724594	136728184	9q34.3	SNHG7	6.20565	3.12593	1.98522	3	4	46.6231	67.0458
chr4	158709127	158723400	4q32.1	PPID	63.4777	31.9763	1.98515	4	4	79.85	60.7447
chr7	150800543	150805120	7q36.1	TMEM176A	34.0046	17.1336	1.98467	4	4	94.8527	19.3646
chr1	184387016	184629021	1q25.3	C1orf21	16.2509	8.18902	1.98447	4	4	86.8104	46.8602
chr8	144051266	144064026	8q24.3	OPLAH	18.1674	9.15715	1.98396	4	4	63.6061	14.2595
chr19	12875211	12881521	19p13.13	DNASE2	8.43875	4.25388	1.98378	3	4	88.2334	20.1621
chr16	75538117	75556286	16q23.1	TMEM231	5.8903	2.96953	1.98358	3	4	43.9457	19.486
chr1	156525405	156572604	1q22	IQGAP3	14.1157	7.1169	1.98341	4	4	42.1134	31.8168
chr11	134436482	134505661	11q25	LOC283177	19.005	9.58389	1.98302	4	4	40.0288	31.2874
chr5	78777209	78986534	5q14.1	ARSB	2.12597	1.07222	1.98277	3	4	2.15969	15.698
chr3	165772904	165837467	3q26.1	BCHE	15.1074	7.61962	1.98269	4	4	141.454	18.7727
chr1	31359611	31373618	1p35.2	FABP3	4.78265	2.41235	1.98257	3	4	45.3347	20.6912
chr1	160190495	160201886	1q23.2	CASQ1	2.99446	1.51103	1.98173	4	3	18.8769	9.50222
chrX	21374335	21654695	Xp22.12	CNKSR2	2.52681	1.27517	1.98154	4	4	41.5307	22.7376
chr7	12686827	12690934	7p21.3	ARL4A	12.837	6.48121	1.98065	4	4	96.6567	42.7044
chr19	10836572	10869791	19p13.2	C19orf38	21.6651	10.9461	1.97925	4	4	37.4284	17.0825
chr17	50507778	50531502	17q21.33	MYCBPAP	13.6639	6.90399	1.97913	4	4	71.4853	6.77084
chr9	127397138	127407898	9q33.3	SLC2A8	64.2232	32.4708	1.97787	4	4	112.206	75.3509
chr5	141213919	141217421	5q31.3	PCDHB13	39.2017	19.8226	1.97762	4	4	40.8218	28.0426
chr1	152613811	152614098	1q21.3	LCE3B	4.0731	2.06038	1.97687	4	4	19.9085	25.5302
chr7	135729598	135748869	7q33	FAM180A	4.88707	2.47218	1.97683	4	4	24.5601	40.8688
chr4	112286420	112442618	4q25	ALPK1	592.404	299.802	1.97599	4	4	143.394	159.508
chr4	84669537	84966391	4q21.23	WDFY3	5.01187	2.53662	1.97581	3	4	32.1243	31.6919
chr17	79932343	80035875	17q25.3	TBC1D16	34.4332	17.439	1.9745	4	4	62.6053	36.3849
chr10	70672518	70762441	10q22.1	ADAMTS14	5.84931	2.96282	1.97424	4	4	66.7975	44.4121
chr19	46633953	46639326	19q13.32	GNG8	12.9981	6.58716	1.97326	4	4	43.1736	12.1384
chr10	1022637	1044201	10p15.3	IDI2-AS1	5.74565	2.91268	1.97264	3	4	92.5783	9.36278
chr5	138753386	138935034	5q31.2	CTNNA1	71.2862	36.1437	1.9723	4	4	111.256	12.5215
chr22	38084889	38110944	22q13.1	BAIAP2L2	34.6977	17.5945	1.97208	4	4	38.4871	10.8057
chrX	48939991	48940808	N/A	Hs.670566	7.45329	3.77968	1.97194	4	3	63.3228	50.5189
chr5	147390808	147510056	5q32	DPYSL3	110.519	56.078	1.97081	4	4	98.4052	23.9004
chr11	55993681	55994625	11q12.1	OR5F1	2.61656	1.32779	1.97062	3	4	49.6005	50.6743
chr12	52789685	52796108	12q13.13	KRT3	19.7663	10.0322	1.97029	4	4	42.4118	15.1055
chr12	4273736	4305356	12p13.32	CCND2	32.9231	16.7164	1.96951	4	4	117.854	79.1709
chrX	103607906	103609927	Xq22.2	TCEAL3	134.608	68.3553	1.96924	4	4	104.736	10.0751
chr19	46610040	46625118	19q13.32	PTGIR	22.8399	11.603	1.96846	4	4	61.6642	34.4384
chr20	62817062	62841159	20q13.33	COL9A3	34.8542	17.7202	1.96692	4	4	73.3396	12.2071
chr10	5684759	5763740	10p15.1	FAM208B	18.8581	9.58947	1.96654	4	4	84.7984	7.10298
chr19	16161368	16173525	19p13.11	CIB3	6.49025	3.30106	1.96611	3	4	88.3705	11.3195
chr7	143353400	143382304	7q34	FAM131B	4.91437	2.49969	1.96599	3	3	47.6525	46.715
chr3	46668995	46693713	3p21.31	ALS2CL	14.3649	7.30809	1.96562	4	4	36.398	44.3339
chr11	95089810	95132651	11q21	ENDOD1	22.6178	11.5071	1.96556	4	4	62.5676	26.842
chr5	17216823	17276845	5p15.1	BASP1	292.357	148.769	1.96517	4	4	65.811	4.82779
chr1	114854268	114995370	1p13.2	SYCP1	3.56059	1.81318	1.96373	4	4	33.8464	62.13
chr1	3059617	3067725	1p36.32	LINC00982	5.85381	2.98121	1.96357	4	4	32.1202	49.473
chr12	113422265	113438277	12q24.13	SDSL	17.6389	8.98364	1.96345	4	4	53.7192	21.6811
chr1	94896949	94927223	1p21.3	CNN3	65.8632	33.5468	1.96332	4	4	92.9971	37.4049
chr2	171999897	172082430	2q31.1	METAP1D	7.46828	3.8045	1.96301	4	4	43.3505	31.1752
chr17	79074812	79088603	17q25.3	ENGASE	113.484	57.8434	1.96192	4	4	51.8426	17.7889
chr19	12014717	12035741	19p13.2	ZNF433	6.41989	3.27255	1.96174	3	4	29.7875	13.8749
chr11	130002624	130005486	11q24.3	LINC00167	8.48679	4.32706	1.96133	4	4	50.7535	17.0419
chr17	27456441	27626438	17q11.2	KSR1	7.33682	3.74215	1.96059	4	4	60.4716	52.0557
chr11	35618187	35620873	11p13	FJX1	15.297	7.80472	1.95996	3	4	24.2776	15.0276
chr22	37490362	37519203	22q13.1	CARD10	51.0693	26.0735	1.95867	4	4	74.8484	19.96
chr1	200872955	200874178	1q32.1	GPR25	14.0478	7.1724	1.95859	4	4	44.7079	31.3901
chr11	66070276	66244747	11q13.1-q13.2	PACS1	54.9997	28.0832	1.95846	3	4	70.1106	15.5972
chr19	53044738	53051127	19q13.41	ERVV-2	5.3791	2.74731	1.95795	4	4	34.689	27.5622
chr20	2692878	2760108	20p13	EBF4	63.1799	32.3008	1.95599	4	4	44.3363	26.4454
chr9	114402078	114505509	9q32	WHRN	9.99308	5.10925	1.95588	4	4	82.8407	27.4514
chr17	66302640	66810744	17q24.2	PRKCA	41.9486	21.4504	1.9556	4	4	53.4016	5.07851
chr17	27756766	27804339	17q11.2	NOS2	3.27573	1.67556	1.95501	3	4	64.6536	21.0308
chrX	103273690	103276869	Xq22.1	TCEAL5	77.8784	39.8365	1.95495	4	4	88.1317	21.6897
chr20	45293446	45308566	20q13.12	MATN4	7.43625	3.80427	1.95471	4	3	76.8808	25.985
chr7	26533121	26538825	7p15.2	KIAA0087	8.52687	4.36232	1.95467	3	4	83.3742	44.0107
chr2	102355817	102398777	2q12.1	IL18R1	14.7657	7.55792	1.95367	4	4	77.6784	17.1223
chr20	63974113	63980788	20q13.33	SAMD10	10.4421	5.3454	1.95348	4	4	64.9892	41.3667
chr9	17134991	17510019	9p22.2	CNTLN	7.13985	3.65638	1.95271	3	4	108.076	22.1209
chr10	124006060	124093684	10q26.13	CHST15	94.2977	48.2985	1.95239	4	4	108.21	4.40475
chr2	95122987	95165187	2q11.1	ZNF514	23.9736	12.2822	1.95189	4	4	42.1706	5.15404
chr4	118850688	119061247	4q26	SYNPO2	52.7407	27.0291	1.95126	4	4	98.5333	5.11616
chr7	34928881	35038041	7p14.2	DPY19L1	5.2925	2.71321	1.95064	3	4	58.872	32.7568
chr19	15878024	15898120	19p13.12	CYP4F2	34.9986	17.9422	1.95063	4	4	110.307	88.1865
chr19	13882348	13906125	19p13.12	C19orf57	6.98736	3.58306	1.95011	3	4	31.3779	15.5097
chr2	70977183	70985499	2p13.3	ANKRD53	13.2106	6.77524	1.94983	4	4	34.9167	11.7742
chr6	124962407	125092634	6q22.31	RNF217	49.4593	25.367	1.94975	4	4	124.279	10.4225
chr11	644220	695754	11p15.5	DEAF1	110.657	56.7824	1.94878	4	4	112.271	62.6746
chr17	8474205	8631369	17p13.1	MYH10	11.1453	5.72174	1.94789	3	4	74.4517	36.0862
chr5	38474963	38606290	5p13.1	LIFR	47.8813	24.5835	1.94771	4	4	132.981	29.6304
chr21	29298795	29361896	21q21.3	BACH1	59.5141	30.5726	1.94665	4	4	133.985	7.63836
chr7	5527148	5530601	7p22.1	ACTB	2981.41	1531.86	1.94627	4	4	63.6035	2.79664
chr10	124447429	124449981	10q26.13	NKX1-2	69.8966	35.9291	1.94541	4	4	42.1854	38.4743
chr19	49635292	49640143	19q13.33	RRAS	102.394	52.6426	1.94508	4	4	74.8019	41.3133
chr16	57092543	57147966	16q13	CPNE2	18.0775	9.29514	1.94484	4	3	106.828	12.5429
chr17	8310238	8322516	17p13.1	ARHGEF15	39.2307	20.1725	1.94476	4	4	49.2277	48.658
chrX	102651366	102659083	Xq22.1	GPRASP1	91.0312	46.874	1.94204	4	4	132.413	30.8139
chr3	61561569	62297609	3p14.2	PTPRG	5.49404	2.83013	1.94127	3	4	46.042	10.7806
chr1	156082546	156140089	1q22	LMNA	290.027	149.411	1.94113	4	4	121.661	63.8341
chr8	33547754	33567128	8p12	RNF122	153.082	78.9202	1.93971	4	3	50.8314	10.1862
chr11	7513765	7667329	11p15.4	PPFIBP2	22.1392	11.4169	1.93915	4	4	61.6659	42.6235
chr11	62419035	62423206	11q12.3	SCGB1A1	12.5965	6.49683	1.93887	4	4	43.4519	12.6723
chr9	14475	30487	9p24.3	WASHC1	843.239	435.071	1.93816	4	4	93.9036	99.361
chr17	29568067	29573157	17q11.2	TP53I13	22.1217	11.4148	1.93798	3	4	61.4878	9.48574
chr9	71683366	71769532	9q21.13	TMEM2	288.571	148.966	1.93716	4	4	62.2456	13.7596
chr11	64291302	64300031	11q13.1	KCNK4	9.20561	4.75337	1.93665	4	4	46.6568	44.154
chr1	113979391	113982254	1p13.2	OLFML3	6.91752	3.57329	1.9359	3	3	91.5548	14.404
chr1	46203334	46221256	1p34.1	LURAP1	4.88023	2.52131	1.93559	4	4	26.6335	35.1997
chr19	305573	344793	19p13.3	MIER2	107.024	55.2999	1.93534	4	4	53.5208	10.7614
chr14	50633106	50668353	14q22.1	SAV1	66.8986	34.5677	1.93529	4	4	112.034	9.29214
chr11	47248300	47269033	11p11.2	NR1H3	347.115	179.364	1.93526	4	4	75.424	14.6569
chr8	17027238	17133069	8p22	MICU3	52.914	27.3435	1.93516	4	4	56.776	13.325
chr10	46543963	46556637	10q11.22	GPRIN2	10.6916	5.5251	1.9351	4	4	26.4907	19.0053
chr11	68038995	68053839	11q13.2	TCIRG1	363.429	187.86	1.93457	4	4	84.8451	6.77541
chr19	17455425	17460916	19p13.11	NXNL1	3.44936	1.78346	1.93408	4	4	51.7145	32.4494
chr11	57484531	57515954	11q12.1	SLC43A1	17.3749	8.98655	1.93343	4	4	83.3684	25.3871
chr20	10034999	10056764	20p12.2	ANKEF1	3.06713	1.58654	1.93322	3	4	42.7494	20.5287
chr5	108727825	108728261	5q21.3	LINC01023	14.6322	7.57403	1.9319	4	4	61.6687	21.1999
chr18	26454910	26657401	18q11.2	KCTD1	24.6857	12.7787	1.93179	4	4	68.3479	40.1077
chr2	170714725	170717988	2q31.1	SP5	20.1805	10.4479	1.93155	4	4	129.435	111.489
chr19	1275521	1279244	19p13.3	C19orf24	51.5913	26.7118	1.9314	4	4	52.2461	16.2547
chr20	10637684	10674046	20p12.2	JAG1	42.8645	22.1959	1.93119	4	4	113.563	7.92501
chr1	3772761	3775982	1p36.32	SMIM1	3.94553	2.0432	1.93106	4	4	58.9306	23.9137
chr2	46511835	46542557	2p16-p12	ATP6V1E2	6.89799	3.5722	1.93102	4	4	62.6618	9.17732
chr12	57768568	57772249	12q14.1	METTL1	38.0115	19.6868	1.93081	4	4	38.2002	1.96128
chr17	2055099	2059687	17p13.3	HIC1	14.527	7.52656	1.93009	4	4	51.3471	6.82791
chr8	28190573	28191150	N/A	Hs.630929	3.04732	1.57981	1.92891	4	3	19.8677	11.302
chr6	35452339	35467106	6p21.31	FANCE	158.865	82.3762	1.92854	4	4	75.8389	9.022
chr12	110936602	110937448	12q24.11	LINC01405	15.7136	8.14822	1.92847	3	4	56.7636	12.2464
chr1	17520197	17697875	1p36.13	ARHGEF10L	70.0495	36.3259	1.92836	4	4	51.4061	34.1856
chr12	6444867	6451718	12p13.31	CD27	217.093	112.635	1.9274	4	3	95.4873	18.4859
chr5	141338760	141512979	5q31.3	PCDHGA2	7.59659	3.94256	1.92682	4	4	47.6632	15.1006
chr7	2403489	2434607	7p22.3	CHST12	48.6321	25.2568	1.92551	4	4	86.9231	91.1118
chr8	140658382	141001313	8q24.3	PTK2	14.6478	7.60779	1.92537	4	4	79.8832	22.3427
chr8	22687661	22693302	8p21.3	EGR3	17.9645	9.33043	1.92537	4	3	93.7639	29.3343
chr7	127997509	128000077	7q32.1	SND1-IT1	15.3005	7.94757	1.92518	4	4	35.6848	8.14384
chr12	64452060	64502119	12q14.2	TBK1	28.0205	14.5594	1.92457	4	4	110.09	7.82768
chr11	66332063	66337235	11q13.2	RIN1	7.94855	4.13328	1.92306	4	4	49.9583	14.8772
chr3	37862152	37984469	3p22.2	CTDSPL	11.1589	5.80579	1.92203	3	4	58.6992	8.15801
chr8	61500556	61714640	8q12.3	ASPH	9.57268	4.98073	1.92194	4	4	75.049	25.7701
chr16	67247549	67272204	16q22.1	SLC9A5	15.6601	8.14882	1.92177	4	4	46.2707	30.6657
chr10	274190	689710	10p15.3	DIP2C	4.96053	2.58185	1.92131	3	4	63.9939	12.78
chr6	31137534	31139350	6p21.33	PSORS1C2	74.9172	39.0009	1.92091	4	4	70.2326	22.2667
chr14	95686417	95692643	14q32.13	TCL1B	20.8392	10.849	1.92084	4	4	80.5236	10.1886
chr15	28885479	29118315	15q13.1	APBA2	11.4675	5.97049	1.9207	4	4	64.6464	61.0869
chr16	19113932	19121630	16p12.3	ITPRIPL2	49.3288	25.6852	1.92052	4	4	117.049	99.4324
chr1	10210706	10381603	1p36.22	KIF1B	22.5651	11.7526	1.92001	3	4	115.608	21.5349
chr2	137964068	138016364	2q22.1	HNMT	8.22318	4.28482	1.91914	3	3	67.8054	6.09997
chr20	64034344	64039962	20q13.33	C20orf204	80.2571	41.8505	1.91771	4	4	56.8589	11.6977
chr1	9292882	9369532	1p36.22	SPSB1	72.1357	37.6181	1.91758	4	4	149.612	102.719
chr12	123471073	123533718	12q24.31	RILPL1	14.663	7.64874	1.91704	4	3	104.068	7.05074
chr9	35860274	35865518	9p13.3	LINC00950	4.11614	2.14774	1.9165	3	4	78.2569	35.0876
chr14	59188611	59371405	14q23.1	DAAM1	29.6692	15.4829	1.91626	4	4	79.9625	31.2519
chr1	40861056	40862346	1p35-p34	CITED4	90.0233	46.9846	1.91602	4	4	60.489	4.01461
chr1	109717518	109717845	N/A	Hs.618061	13.4638	7.0273	1.91592	4	4	40.9701	27.1493
chr3	52685920	52694497	3p21.1	GNL3	165.632	86.4519	1.91588	4	4	63.995	13.1879
chr11	18231355	18236837	11p15.1	SAA4	7.04386	3.6776	1.91534	4	4	97.7167	3.84753
chr3	98132698	98133639	3q11.2	OR5H1	17.4622	9.1173	1.91528	4	4	77.7539	58.7238
chr11	123629187	123654607	11q24.1	SCN3B	2.68213	1.40039	1.91528	3	4	31.1803	32.5621
chr22	20131841	20148007	22q11.21	ZDHHC8	41.4046	21.6192	1.91518	4	4	47.2371	23.5928
chr3	132680609	132722459	3q22.1	NPHP3	39.3551	20.5504	1.91506	3	3	87.336	8.81159
chr10	58512970	58831437	10q21.1	BICC1	2.24787	1.17386	1.91494	3	3	18.6405	25.0765
chr14	23058564	23095614	14q11.2	ACIN1	37.2327	19.4698	1.91234	4	4	59.3039	10.0239
[truncated: 11,170 more rows]
