# Supplementary material for: Integrated Quantitative Transcriptome Maps of Human Trisomy 21 Tissues and Cells
Source: Front Genet. 2018 Apr 24;9:125. doi: 10.3389/fgene.2018.00125 (PMC5928158; doi:10.3389/fgene.2018.00125)
Supplement: Supplementary file 7 [file Table_7.XLSX]

## Sheet: Sheet1
Integrated quantitative transcriptome maps of human trisomy 21 tissues and cells Maria Chiara Pelleri, Chiara Cattani, Lorenza Vitale, Francesca Antonaros, Pierluigi Strippoli, Chiara Locatelli, Guido Cocchi, Allison Piovesan* and Maria Caracausi *To whom correspondence should be addressed. Tel: +39 0512094113; Fax: +39 0512094110; e-mail address: allison.piovesan2@unibo.it
Supplementary Table S7. Regional differential expression of pool A (DS iPSCs) versus pool B (normal iPSCs). Loci were sorted in descending order of expression ratio (Ratio A/B). N/A: not available. Red: values in the interval next to 3:2 (range 1.30-1.70). Blue: values in the interval next to 2:3 (range 0.58-0.76).
Chr	txStart	txEnd	Location	Gene_name	Expression_A	Expression_B	Expression_A_B	Sample_Count_A	Sample_Count_B	SD_as_%of_Expression_A	SD_as_%of_Expression_B
chr11	2129112	2149603	11p15.5	IGF2	118.156	10.6964	11.0463	32	22	235.599	97.2186
chr19	56494164	56495437	N/A	Hs.732277	47.9597	5.37263	8.92666	6	3	73.1954	39.6515
chr19	50476477	50505905	19q13.33	EMC10	216.97	31.3519	6.92049	32	22	141.952	137.056
chr19	56477874	56495437	19q13.43	ZNF667-AS1	37.7604	7.5276	5.01626	18	6	141.638	27.2892
chr3	143119776	143124014	3q24	CHST2	130.912	28.9752	4.51808	32	22	123.283	55.2285
chr4	87975650	87983411	4q22.1	SPP1	771.414	175.244	4.40194	32	22	103.976	72.6641
chr18	22169437	22202528	18q11.2	GATA6	42.9231	11.3375	3.78593	32	22	118.048	44.0535
chr17	61590433	61591202	17q23.2	NACA2	543.572	151.312	3.59239	32	22	126.245	229.775
chr14	100826108	100861026	14q32.2	MEG3	26.1977	7.92828	3.30434	20	19	325.383	41.6344
chr21	44612079	44612954	21q22.3	KRTAP10-8	53.8359	16.6101	3.24116	26	19	106.704	154.312
chr21	44246339	44262216	21q22.3	DNMT3L	31.0373	9.59325	3.23533	32	22	93.9112	28.4939
chr1	152796751	152798181	1q21.3	LCE1D	59.8573	19.7652	3.02842	26	19	107.359	176.106
chr5	70049523	70077595	5q13.2	SMN2	206.846	68.5093	3.01924	26	19	71.1207	122.687
chr21	39597147	39612822	21q22.2	B3GALT5-AS1	47.2734	15.6767	3.01552	32	22	102.005	105.465
chr21	38810461	38811200	N/A	Hs.663673	29.9952	10.0005	2.99937	6	3	28.1804	20.4688
chr19	20077994	20127032	19p12	ZNF90	73.4754	24.6749	2.97774	32	22	179.359	193.405
chr12	52948871	52952901	12q13.13	KRT18	746.682	251.28	2.97151	32	22	96.4825	159.667
chr21	34073523	34106262	21q22.11	SLC5A3	91.6819	30.9496	2.96229	32	22	114.201	123.513
chr6	7541575	7586717	6p24.3	DSP	201.384	69.7947	2.88538	32	22	118.163	106.642
chr1	28580920	28581053	1p35.3	SNORA16A	442.098	153.241	2.88499	26	19	106.541	212.639
chr17	36937475	36944615	17q12	LHX1	30.2363	10.5149	2.87557	32	22	127.287	56.5335
chr15	79898840	79923754	15q25.1	ST20	53.9084	18.7792	2.87064	32	22	114.015	96.8275
chr11	3227811	3232386	11p15.4	MRGPRE	45.7252	16.157	2.83005	26	19	92.3867	100.488
chr20	23685640	23689025	20p11.21	CST4	50.4458	17.9015	2.81797	32	22	164.412	101.921
chr21	26836287	26845409	21q21.3	ADAMTS1	125.617	45.3766	2.76833	32	22	97.1108	64.5516
chr19	49688685	49690990	19q13.33	ADM5	55.0367	20.0411	2.7462	18	6	53.2595	19.6871
chr21	14371115	14383188	21q11.2	HSPA13	106.231	38.9947	2.72423	32	22	109.104	107.837
chr21	44637356	44638455	21q22.3	KRTAP10-10	55.4502	20.4411	2.71268	26	19	126.92	167.46
chr21	44697172	44698044	21q22.3	KRTAP10-12	54.4294	20.0961	2.70845	32	22	108.964	140.565
chr12	116559208	116576620	12q24.22	MAP1LC3B2	58.5343	21.6896	2.69873	32	22	114.517	136.476
chrX	49303646	49319844	Xp11.23	GAGE10	48.8107	18.1113	2.69505	26	19	102.994	136.492
chr6	31530219	31546848	6p21.33	ATP6V1G2-DDX39B	55.5652	20.7003	2.68427	6	3	21.5549	57.3573
chr19	2249114	2252073	19p13.3	AMH	35.285	13.1703	2.67914	32	22	49.7299	75.8851
chr21	44657932	44658341	21q22.3	KRTAP12-3	34.3513	12.8332	2.67674	26	19	99.3671	132.37
chr2	9934866	9935552	N/A	Hs.631902	26.1483	9.77427	2.67522	6	3	29.4789	33.8947
chr1	110371704	110373258	N/A	Hs.732334	25.8022	9.6473	2.67455	6	3	20.6337	48.7085
chr3	194402674	194487006	3q29	ATP13A3	100.877	38.0131	2.65374	32	22	142.072	184.881
chr9	109780297	110172512	9q31.3	PALM2-AKAP2	61.8323	23.3178	2.65172	32	22	104.434	150.855
chr19	48296452	48322793	19q13.33	CCDC114	35.3336	13.3377	2.64916	32	22	106.338	117.259
chr1	152613811	152614098	1q21.3	LCE3B	115.237	43.7652	2.63307	26	19	77.3024	147.541
chr17	21238870	21253266	17p11.2	NATD1	40.9543	15.7016	2.60828	32	22	144.859	95.7402
chr8	9136254	9151642	8p23.1	PPP1R3B	97.7416	37.904	2.57866	32	22	133.503	119.227
chr4	55078259	55125595	4q12	KDR	114.28	44.3376	2.5775	32	22	93.0863	78.3895
chr19	1876965	1885519	19p13.3	ABHD17A	181.649	70.6037	2.57279	32	22	82.9494	149.809
chr1	112820169	112850643	1p13.2	LINC01356	46.8094	18.1962	2.57248	20	19	151.475	140.83
chr5	140867513	141012344	5q31.3	PCDHA11	58.4211	22.8046	2.56181	26	19	96.6662	101.733
chr6	26156331	26157115	6p22.2	HIST1H1E	20.281	7.96256	2.54705	32	22	95.7956	61.9416
chr2	130191745	130198461	2q21.1	TUBA3E	34.4019	13.5231	2.54393	26	19	71.2782	78.2413
chr12	52285913	52291515	12q13.13	KRT81	28.0078	11.0703	2.53001	32	22	95.9312	118.228
chr8	121613031	121641390	8q24.13	HAS2	75.0911	29.7251	2.52618	32	22	120.921	132.266
chr1	153534599	153536241	1q21.3	S100A6	323.086	128.005	2.52401	32	22	131.937	149.673
chr16	77019	85851	16p13.3	MPG	54.8137	21.7426	2.52103	32	22	98.7209	117.481
chr20	50081124	50115959	20q13.13	UBE2V1	161.18	63.9948	2.51864	26	19	108.313	187.827
chr7	116210493	116258786	7q31.2	TES	75.4359	30.0566	2.50979	32	22	138.485	132.503
chr4	55398313	55398888	N/A	Hs.664322	44.2981	17.6881	2.5044	6	3	18.3305	19.0975
chr9	14715082	14724308	9p22.3	CER1	83.7079	33.5051	2.49836	32	22	92.9894	83.8795
chr5	76952713	76981143	5q13.3	CRHBP	32.5315	13.0279	2.49707	32	22	115.004	74.6114
chr8	90058608	90082881	8q21.3	CALB1	35.8582	14.4152	2.48752	32	22	58.2776	64.5653
chr8	24950955	24956869	8p21.2	NEFL	70.5004	28.4055	2.48193	32	22	62.8343	60.0815
chr12	32736929	32739957	N/A	Hs.660960	30.3931	12.2632	2.47839	6	3	40.334	8.45025
chr10	124445238	124445844	N/A	Hs.290255	153.149	61.9056	2.47391	6	3	16.0799	12.1645
chr19	11814241	11835617	19p13.2	ZNF440	94.6425	38.3256	2.46944	32	22	160.022	200.711
chr21	29298795	29361896	21q21.3	BACH1	28.991	11.7625	2.4647	32	22	190.179	118.962
chr4	78551588	78610451	4q21.21	ANXA3	230.915	93.816	2.46136	32	22	77.1712	58.2131
chr21	44558023	44558760	21q22.3	KRTAP10-3	77.1726	31.3985	2.45784	26	19	86.2454	130.996
chr2	231395624	231401164	2q37.1	B3GNT7	76.971	31.452	2.44725	32	22	124.069	125.357
chr12	31114623	31206154	12p11.21	OVOS2	35.0201	14.3716	2.43676	32	22	172.447	227.963
chr10	80153953	80205677	10q22.3	ANXA11	155.547	64.2899	2.41946	32	22	86.4003	122.657
chr6	158232235	158312654	N/A	Hs.633361	63.7531	26.5032	2.40549	6	3	11.8486	31.7477
chr2	131209580	131265254	2q21.1	POTEE	90.9964	38.1878	2.38286	26	19	131.535	190.372
chr9	41126251	41128975	9p11.2	FOXD4L6	22.595	9.50682	2.37671	26	19	87.4624	84.6765
chr5	140827922	141012344	5q31.3	PCDHA6	34.5347	14.6586	2.35594	32	22	125.151	134.793
chr3	27715949	27722715	3p24.1	EOMES	148.826	63.2165	2.35423	32	22	105.457	156.307
chr3	63102688	63125062	3p14.2	LINC00698	43.5987	18.5201	2.35413	6	3	47.2862	24.6151
chr2	96872370	96873429	N/A	Hs.17910	30.2432	12.8903	2.3462	6	3	27.111	8.90215
chr17	41232463	41233454	17q21.2	KRTAP9-3	24.2956	10.4504	2.32486	32	22	117.125	123.825
chr17	2041983	2043431	17p13.3	OVCA2	42.7226	18.4617	2.31413	26	19	85.4193	124.993
chr2	70217183	70218947	N/A	Hs.656628	25.3909	10.9765	2.31321	6	3	30.2888	25.8698
chr11	46332905	46380554	11p11.2	DGKZ	114.878	49.736	2.30976	32	22	145.302	210.552
chr12	7812512	7891196	12p13.31	SLC2A14	445.897	193.579	2.30344	32	22	126.223	125.37
chr4	3766569	3768526	4p16.3	ADRA2C	28.6123	12.4269	2.30244	32	22	99.3528	75.0527
chr21	44933284	44939913	21q22.3	LINC01547	46.0901	20.0194	2.30227	32	22	158.365	185.555
chr21	31118418	31559977	21q22.11	TIAM1	84.6536	36.8235	2.2989	32	22	109.58	103.582
chr22	43923739	43947568	22q13.31	PNPLA3	52.265	22.7719	2.29516	32	22	75.6288	85.471
chr19	49015980	49017090	19q13.33	LHB	55.0189	24.031	2.2895	32	22	97.7163	141.899
chr4	174490177	174522898	4q34.1	HPGD	50.2348	22.0181	2.28153	32	22	106.908	84.6395
chr2	74497517	74503316	2p13.1	LBX2	22.278	9.76678	2.28099	26	19	83.6065	77.2887
chr2	130181562	130204793	2q21.1	MZT2B	141.907	62.343	2.27623	32	22	111.992	190.327
chr1	152827473	152828097	1q21.3	LCE1A	31.2899	13.7546	2.27486	26	19	120.233	121.147
chr20	2652777	2652842	20p13	MIR1292	74.6501	32.8696	2.2711	20	19	146.974	188.754
chr5	74777574	74867994	5q13.3	FAM169A	86.9111	38.3336	2.26723	32	22	99.4982	145.944
chr1	11857464	11858935	1p36.22	NPPB	198.444	87.6049	2.26522	32	22	127.167	114.088
chr17	28133506	28134251	N/A	Hs.659379	17.1072	7.59874	2.25132	6	3	19.8051	56.9739
chr22	43879678	43892013	22q13.31	PNPLA5	30.0815	13.3713	2.24971	32	22	97.9597	87.1573
chr9	137230757	137236554	9q34.3	SLC34A3	97.203	43.4045	2.23947	32	22	106.23	160.832
chr6	26234212	26234988	6p22.2	HIST1H1D	58.3732	26.0707	2.23904	32	22	118.572	162.282
chr1	9539469	9582773	1p36.22	SLC25A33	128.165	57.2675	2.238	32	22	77.3454	138.914
chr9	124258585	124261417	9q33.3	LOC613206	45.6797	20.4151	2.23755	26	19	84.683	115.552
chr7	144129113	144130045	7q35	OR2A14	51.6766	23.1124	2.23588	26	19	86.364	95.5928
chr8	481391	482857	N/A	Hs.550129	27.4877	12.343	2.227	6	3	25.4404	25.3757
chrX	53556223	53556341	Xp11.22	MIR98	34.8567	15.6538	2.22672	14	16	51.5497	28.2955
chr11	63461404	63491208	11q12.3	HRASLS5	39.4408	17.7145	2.22647	32	22	95.6173	52.6609
chr6	166157644	166168669	6q27	T	74.8809	33.6555	2.22492	32	22	107.777	103.935
chr3	112332224	112362812	3q13.2	CD200	131.701	59.2025	2.22459	32	22	100.833	119.604
chr11	124038066	124039001	11q24.2	OR10G7	50.144	22.5424	2.22443	26	19	134.499	185.598
chr2	200811546	200823851	2q33.1	BZW1	203.183	91.5591	2.21915	32	22	168.112	276.809
chr21	41167801	41282534	21q22.2-q22.3	BACE2	60.0122	27.049	2.21865	32	22	82.4222	80.387
chr19	35282346	35285143	19q13.12	HAMP	76.9142	34.6909	2.21713	32	22	147.852	190.652
chr1	29119425	29129138	1p35.3	TMEM200B	35.1385	15.8764	2.21325	32	22	65.8352	76.0594
chr14	67188365	67228550	14q23.3	FAM71D	50.0892	22.713	2.20531	32	22	149.659	197.467
chr1	13341892	13347134	1p36.21	PRAMEF14	22.6908	10.2932	2.20444	26	19	126.171	98.4389
chr19	49422414	49423441	19q13.33	PTH2	36.7399	16.6671	2.20434	32	22	76.2635	80.5191
chr7	116524785	116561185	7q31.2	CAV1	233.418	106.088	2.20022	32	22	101.527	84.2197
chr4	52713249	52713370	4q12	SNORA26	46.3299	21.0641	2.19947	26	19	65.7911	52.5468
chr12	91103455	91111765	12q21.33	LUM	44.9661	20.4531	2.19849	32	22	200.287	130.898
chr15	55355223	55498584	15q21.3	DNAAF4-CCPG1	25.1933	11.4748	2.19553	12	3	48.8309	21.9676
chr5	141391916	141512979	5q31.3	PCDHGA8	59.2088	26.9783	2.19468	32	22	126.453	141.031
chr2	107826921	107892544	2q12.3	RGPD4	40.7227	18.5966	2.18979	26	19	114.813	121.249
chr21	44539185	44540195	21q22.3	KRTAP10-1	26.8107	12.2488	2.18885	26	19	74.9418	67.5135
chr10	58334979	58370753	10q21.1	UBE2D1	139.609	63.8719	2.18576	32	22	122.084	178.502
chrX	319145	321332	Xp22.33 and Yp11.31	LINC00685	43.4588	19.889	2.18506	6	3	23.6917	20.0367
chr3	195688702	195690284	N/A	Hs.735516	13.4412	6.15171	2.18495	6	3	27.1966	65.0609
chr6	31580558	31582425	6p21.33	LTB	34.7188	15.9412	2.17793	32	22	140.318	150.148
chr6	89080710	89085160	6q15	PNRC1	82.768	38.0196	2.17699	32	22	133.733	155.228
chr1	1335278	1349142	1p36.33	DVL1	64.1624	29.5426	2.17186	32	22	136.082	157.042
chr2	109760592	109857691	2q13	RGPD5	26.1009	12.0323	2.16923	32	22	197.348	134.551
chr21	43092956	43108291	21q22.3	U2AF1	1035.85	478.245	2.16594	32	22	103.23	132.746
chr21	30613686	30613904	21q22.11	KRTAP6-1	225.318	104.073	2.165	26	19	144.488	238.303
chr16	2852727	2858630	16p13.3	PRSS22	28.1602	13.0292	2.16131	32	22	71.4109	88.8807
chr11	75400391	75400538	11q13.4	SNORD15A	35.0318	16.2097	2.16116	26	19	84.8397	113.58
chr11	1995176	2001466	11p15.5	H19	117.743	54.4958	2.16059	20	19	175.391	109.64
chr17	44198851	44223703	17q21.31	LOC101926967	21.3188	9.87055	2.15984	6	3	20.9706	17.4579
chr17	20999593	21043409	17p11.2	USP22	178.794	82.8948	2.15687	32	22	161.206	218.848
chr2	136114349	136118155	2q22.1	CXCR4	33.5572	15.5593	2.15673	32	22	69.0745	70.8748
chr12	19265950	19266338	N/A	Hs.658635	66.2146	30.7053	2.15646	6	3	22.0238	73.2131
chr17	39665346	39666554	17q12	TCAP	41.7158	19.3601	2.15473	32	22	72.7959	109.574
chr11	4803433	4804380	11p15.4	OR52R1	17.1283	7.96795	2.14965	26	19	93.9587	75.2026
chr14	55129217	55145430	14q22.3	LGALS3	51.0424	23.782	2.14627	32	22	111.032	176.83
chr6	117675454	117710727	6q22.1	NUS1	149.206	69.537	2.1457	32	22	118.053	139.511
chr9	76385517	76394528	9q21.13	RFK	50.6667	23.6224	2.14486	32	22	84.3764	84.8671
chr1	164649926	164650981	N/A	Hs.663061	29.6078	13.8375	2.13967	6	3	14.7253	57.435
chr4	88411483	88467699	N/A	Hs.662745	32.6546	15.2754	2.13773	6	3	31.1196	4.48671
chr2	24009022	24026775	2p23.3	MFSD2B	20.4413	9.56505	2.13708	26	19	95.1882	93.3433
chr19	51002513	51009634	19q13.41	KLK9	22.1116	10.3467	2.13707	26	19	93.5971	95.464
chr17	8287150	8290091	17p13.1	RANGRF	138.639	64.9321	2.13514	32	22	73.5462	127.28
chr6	2887265	2903318	6p25.2	SERPINB9	284.821	133.664	2.13087	32	22	147.219	181.289
chr9	128340517	128361470	9q34.11	SLC27A4	37.562	17.6373	2.12969	32	22	81.5063	116.366
chr12	57216795	57226449	12q13.3	NXPH4	25.1329	11.805	2.12901	32	22	122.076	119.642
chr13	93293413	93295121	N/A	Hs.656512	16.175	7.60331	2.12736	6	3	20.5375	48.8263
chr21	44107262	44131181	21q22.3	PWP2	150.814	70.8936	2.12732	32	22	96.9614	143.997
chr15	72248111	72248948	N/A	Hs.667113	26.0475	12.2461	2.12701	6	3	9.81561	48.8939
chr17	15229777	15265357	17p12	PMP22	35.8541	16.878	2.12431	32	22	186.246	120.993
chr8	102648777	102655902	8q22.3	KLF10	61.9706	29.1969	2.12251	32	22	85.7971	113.54
chr17	16045580	16046810	N/A	Hs.658594	19.8565	9.37732	2.1175	6	3	36.0392	18.6698
chr11	1597177	1598294	11p15.5	KRTAP5-2	21.6624	10.2371	2.11605	26	19	55.8804	60.1343
chr4	112231727	112273110	4q25	AP1AR	52.9373	25.0445	2.11373	32	22	96.799	81.1069
chrX	11293413	11300761	Xp22.2	AMELX	21.8984	10.3719	2.11132	32	22	69.0257	73.9146
chr13	26132115	26222559	13q12.13	RNF6	26.7063	12.6497	2.11122	32	22	168.019	150.492
chr15	57591904	57717557	15q21.3	Gcom1	33.9313	16.0844	2.10958	32	22	132.56	154.474
chr3	15378395	15379281	N/A	Hs.116215	37.7094	17.8997	2.10671	18	6	57.7189	60.7409
chr1	207088826	207099993	1q32.1	C4BPB	25.2989	12.0311	2.10279	32	22	109.343	106.523
chr11	124029623	124030558	11q24.2	OR10G8	48.3214	23.0054	2.10044	26	19	141.489	194.563
chr8	100719070	100720758	N/A	Hs.655157	37.7917	18.0081	2.0986	6	3	18.7431	46.6096
chr5	173020726	173020929	5q35.1	SNORA74B	29.7724	14.1923	2.09778	26	19	88.1113	105.542
chr21	25994392	25995444	N/A	Hs.669083	25.1936	12.0131	2.09718	6	3	32.3579	17.7452
chrX	52644061	52654900	Xp11.22	SSX7	23.7287	11.3269	2.0949	26	19	109.928	118.258
chr2	71182738	71227110	2p13.3	PAIP2B	56.2135	26.8348	2.0948	32	22	87.4261	102.796
chr17	44959693	44968276	17q21.31	C1QL1	117.22	56.1875	2.08623	32	22	155.783	212.329
chr16	55478830	55506691	16q12.2	MMP2	39.2953	18.8441	2.08528	32	22	138.149	147.781
chr20	23823767	23826675	20p11.21	CST2	27.0799	13.0032	2.08255	32	22	109.178	116.641
chr16	69118009	69132590	16q22.1	CHTF8	84.1213	40.4115	2.08162	32	22	163.73	209.087
chr21	44681576	44682163	21q22.3	KRTAP12-1	30.6003	14.7108	2.08012	26	19	90.1718	94.9307
chr21	31871858	31872376	N/A	Hs.128828	27.6979	13.3188	2.07961	6	3	25.2643	16.9249
chr21	17788967	17819386	21q21.1	C21orf91	92.9035	44.702	2.07829	32	22	93.1107	94.6254
chr1	248488589	248489536	1q44	OR2T5	16.0889	7.75389	2.07494	26	19	91.0171	64.5645
chr16	12901619	13563427	16p13.12	SHISA9	110.553	53.3337	2.07286	18	6	114.323	105.346
chr19	52764813	52786825	19q13.41	ZNF600	62.2877	30.0877	2.0702	32	22	67.2792	56.9915
chr1	8016403	8018198	N/A	Hs.658370	26.9476	13.0224	2.06933	6	3	18.18	23.4924
chr21	45405137	45513720	21q22.3	COL18A1	296.252	143.2	2.0688	32	22	69.4452	79.8137
chrX	143622790	143636107	Xq27.3	SLITRK4	21.4585	10.3938	2.06455	32	22	128.547	90.1008
chr20	62817062	62841159	20q13.33	COL9A3	145.04	70.3184	2.06262	32	22	71.4668	115.007
chr8	22578741	22598025	8p21.3	PDLIM2	31.8642	15.4661	2.06027	32	22	124.827	133.439
chr11	59171430	59208587	11q12.1	DTX4	48.868	23.7451	2.05802	32	22	94.1968	116.935
chr21	44331574	44332402	N/A	Hs.655733	27.5442	13.3924	2.05671	6	3	17.9824	14.0259
chr22	17829183	17831657	N/A	Hs.672350	21.6741	10.5553	2.05339	6	3	27.1285	32.3291
chr19	54850319	54867215	19q13.42	KIR3DL2	45.2095	22.0279	2.05238	32	22	148.217	177.441
chr2	158458981	158459492	N/A	Hs.664068	21.9039	10.6881	2.04937	6	3	8.90769	17.6442
chr12	93707791	93737823	12q22	LOC101928731	4.44933	2.17296	2.04759	6	3	31.1802	9.83407
chr10	103282246	103283070	N/A	Hs.657254	38.343	18.7363	2.04645	6	3	28.2427	9.78264
chr19	38384347	38388603	19q13.2	GGN	20.6849	10.1081	2.04637	32	22	82.6526	65.7118
chr6	41637020	41654246	6p21.1	MDFI	23.5462	11.5123	2.04531	32	22	78.0839	88.9196
chr8	64373218	64387504	8q12.3	MIR124-2HG	16.0329	7.84929	2.04259	6	3	75.4024	38.1982
chr11	57638023	57652212	N/A	Hs.730102	28.4091	13.9105	2.04228	6	3	71.1174	29.2852
chrX	9725413	9765965	Xp22.2	GPR143	97.3377	47.6795	2.0415	32	22	47.8512	56.6435
chr21	30348399	30348606	21q22.11	KRTAP23-1	20.8708	10.2407	2.03802	26	19	69.8383	87.5817
chr9	99979179	100099052	9q31.1	ERP44	87.9197	43.14	2.03801	32	22	118.547	154.898
chr20	63235883	63240507	20q13.33	BIRC7	24.3683	11.9571	2.03797	32	22	74.9632	84.2155
chr1	25884186	25906877	1p36.11	STMN1	425.905	209.053	2.03731	32	22	165.236	221.956
chr17	74862497	74873031	17q25.1	FDXR	46.9571	23.0629	2.03604	32	22	70.2452	97.0712
chr2	172427354	172506455	2q31.1	ITGA6	233.619	114.792	2.03514	32	22	114.358	172.722
chr13	48037567	48052742	13q14.2	NUDT15	483.508	238.632	2.02617	32	22	80.727	64.2942
chr20	50929292	50930342	N/A	Hs.660247	25.2766	12.4807	2.02526	6	3	24.255	33.75
chr8	81280483	81284777	8q21.13	FABP5	1189.22	587.307	2.02487	32	22	85.0976	123.017
chr19	21804946	21852095	19p12	ZNF43	49.6205	24.5433	2.02176	32	22	74.182	79.3559
chrX	74582976	74614626	Xq13.2	RLIM	134.62	66.6669	2.01929	32	22	201.83	315.44
chr2	241809065	241817413	2q37.3	NEU4	32.3722	16.04	2.01822	32	22	83.3648	106.75
chr10	121827803	121829049	N/A	Hs.656501	23.0951	11.4558	2.01601	6	3	15.3844	43.1865
chr1	163142299	163321791	1q23.3	RGS5	66.6994	33.0966	2.01529	32	22	99.6605	107.599
chr1	167936247	168075843	1q24.2	DCAF6	607.417	301.418	2.0152	32	22	293.105	410.372
chr17	27294463	27295604	N/A	Hs.657637	31.1449	15.4568	2.01496	6	3	18.0734	11.2518
chr19	14091688	14117747	19p13.12	PRKACA	35.5017	17.6301	2.0137	32	22	176.676	180.787
chr8	142784882	142786592	8q24.3	LY6D	18.5912	9.23626	2.01285	32	22	77.4379	90.2696
chr3	9385264	9397494	3p25.3	THUMPD3-AS1	41.6362	20.7055	2.01087	6	3	51.2103	35.0675
chr10	102449837	102451543	10q24.32	C10orf95	26.8875	13.3845	2.00885	32	22	94.5728	117.058
chr21	44802241	44804717	21q22.3	LINC01424	19.4365	9.68228	2.00743	6	3	26.4692	7.44905
chr3	98132698	98133639	3q11.2	OR5H1	36.3738	18.1256	2.00676	32	22	191.456	211.076
chr8	52707434	52708225	N/A	Hs.671926	29.035	14.4691	2.00669	6	3	28.6166	27.2251
chr20	62136727	62143458	20q13.33	PSMA7	590.52	294.297	2.00654	32	22	96.457	153.123
chr17	75564862	75567256	N/A	Hs.670451	36.6559	18.271	2.00623	6	3	23.4433	13.4247
chr6	28503296	28515793	6p22.1	GPX6	25.6825	12.8123	2.00452	26	19	114.903	113.759
chr22	50568861	50582999	22q13.33	CHKB-CPT1B	25.5318	12.7415	2.00382	12	3	14.9686	39.3107
chr3	193274789	193378824	3q29	ATP13A5	1252.69	625.287	2.00339	32	22	204.834	307.474
chr21	45981749	46005049	21q22.3	COL6A1	377.677	188.62	2.00232	32	22	198.659	176.179
chr1	43979202	43991171	1p34.1	B4GALT2	68.7863	34.4015	1.99951	32	22	130.347	132.521
chr18	8609428	8639383	18p11.22	RAB12	64.4508	32.2392	1.99914	32	22	76.0444	76.078
chr22	24219654	24245142	22q11.23	GGT5	16.9033	8.46117	1.99775	32	22	106.761	73.0837
chr5	155013700	155018125	5q33.2	KIF4B	29.3424	14.6959	1.99664	26	19	90.4587	105.633
chr13	93335052	93337503	N/A	Hs.665245	24.1099	12.0771	1.99634	6	3	28.7948	14.1566
chr4	158709127	158723400	4q32.1	PPID	143.733	72.0504	1.99489	32	22	103.542	165.626
chr5	178888204	178889449	N/A	Hs.509213	31.8542	15.9745	1.99406	6	3	26.1877	11.0542
chr7	33129244	33637238	7p14.3	BBS9	91.8254	46.0944	1.99212	32	22	95.9343	74.1937
chr11	119107061	119118543	11q23.3	C2CD2L	27.9599	14.0441	1.99086	32	22	79.498	107.315
chr7	155003433	155005703	7q36.2	PAXIP1-AS1	42.3437	21.2982	1.98813	6	3	17.6652	4.10299
chr22	29767369	29770413	22q12.2	UQCR10	481.472	242.223	1.98772	32	22	135.153	200.419
chrX	74250363	74251257	N/A	Hs.374460	19.5527	9.84951	1.98515	6	3	31.7493	38.4769
chr16	58577073	58578001	N/A	Hs.655984	31.5118	15.891	1.98299	6	3	21.8296	17.2077
chr11	111912736	111914093	11q23.1	HSPB2	33.6379	16.9724	1.98192	32	22	67.9746	86.413
chr11	2883218	2885804	11p15.4	CDKN1C	77.1108	38.9223	1.98115	32	22	67.0152	62.5345
chr21	44579455	44580604	21q22.3	KRTAP10-5	28.5254	14.4059	1.98012	26	19	72.102	87.554
chr19	11038810	11039204	N/A	Hs.672794	29.5843	14.942	1.97994	6	3	33.3616	10.636
chr10	15095385	15097319	10p13	C10orf111	20.91	10.561	1.97992	26	19	126.954	104.672
chr1	152968765	152972602	1q21.3	SPRR4	20.7796	10.4975	1.97947	32	22	75.8198	57.3643
chr19	44671452	44684355	19q13.31	CEACAM19	25.2877	12.777	1.97916	32	22	65.9111	53.1886
chr2	218356757	218368393	2q35	CATIP	17.6735	8.93748	1.97746	26	19	64.417	74.7074
chr12	564296	663741	12p13.33	NINJ2	25.9604	13.1411	1.97552	32	22	118.181	113.927
chrX	131702650	131830643	Xq26.2	FIRRE	18.9873	9.61828	1.97409	6	3	17.9928	15.3728
chr3	52198083	52214327	3p21.2	ALAS1	56.8065	28.7926	1.97296	32	22	80.1331	112.579
chr13	98396888	98397968	N/A	Hs.660369	44.83	22.7303	1.97226	6	3	7.90267	27.0856
chr15	50354174	50358312	15q21.2	GABPB1-AS1	30.5371	15.4874	1.97173	20	19	92.1373	65.3466
chr19	13876383	13880762	19p13.12	NANOS3	26.1006	13.2397	1.97139	32	22	45.3217	35.2749
chr4	705741	770980	4p16.3	PCGF3	45.8977	23.2825	1.97134	32	22	112.104	87.5511
chr6	52577202	52583993	6p12.2	TRAM2-AS1	43.5687	22.1075	1.97077	6	3	18.1294	16.7445
chr15	40872214	40874289	15q15.1	RHOV	78.1989	39.7271	1.9684	32	22	163.832	216.87
chr1	151837818	151840557	1q21.3	C2CD4D	19.8142	10.0752	1.96663	26	19	44.103	42.096
chr15	74748843	74756600	15q24.1	CYP1A2	46.0231	23.4619	1.96161	32	22	148.047	188.071
chr6	104936294	104940527	6q16.3	LIN28B-AS1	16.7714	8.55394	1.96067	6	3	16.616	42.9642
chr1	182378093	182392206	1q25.3	GLUL	152.445	77.7731	1.96012	32	22	155.157	239.458
chr4	88090264	88231417	4q22.1	ABCG2	17.5812	8.96971	1.96006	32	22	90.1572	49.4045
chrX	101390890	101396154	Xq22.1	RPL36A	1331.98	680.127	1.95843	32	22	129.157	211.383
chr3	146515178	146544841	3q24	PLSCR1	139.202	71.0792	1.9584	32	22	86.8144	81.4862
chr11	65027408	65040572	11q13.1	SNX15	35.1043	17.9363	1.95716	32	22	71.4449	86.3526
chr4	13568738	13627721	4p15.33	BOD1L1	46.0573	23.5353	1.95695	32	22	80.2203	104.784
chr2	186631929	186633166	N/A	Hs.656287	13.6108	6.97334	1.95184	6	3	14.9996	40.5102
chr2	215939097	216013623	2q35	MREG	122.289	62.7124	1.95	32	22	80.7364	111.171
chr1	93332238	93332725	N/A	Hs.593688	34.7405	17.8234	1.94915	6	3	26.5375	10.7979
chr11	71527267	71528164	11q13.4	KRTAP5-7	14.5296	7.45804	1.94818	26	19	62.6421	59.1472
chr20	23035420	23036677	20p11.21	SSTR4	19.8075	10.1691	1.94782	32	22	101.845	92.3709
chr10	70431936	70441709	10q22.1	NODAL	137.469	70.6231	1.94652	32	22	130.319	108.866
chr19	49022869	49024375	19q13.33	CGB3	108.272	55.6388	1.94597	32	22	54.8904	90.7571
chr12	120210439	120265771	12q24.23	PXN	116.973	60.1138	1.94586	32	22	159.654	151.144
chr19	21290388	21329439	19p12	ZNF708	41.7431	21.4617	1.94501	32	22	62.6764	92.9435
chr1	108134722	108200358	1p13.3	SLC25A24	78.1694	40.1981	1.94461	32	22	132.85	154.241
chr2	108448561	108509398	2q12.3	GCC2	85.4071	43.9264	1.94432	32	22	94.6826	143.321
chrX	153599340	153599893	Xq28	LOC105373383	21.0541	10.8468	1.94105	6	3	14.7462	26.8739
chr7	2109376	2110336	N/A	Hs.659957	13.558	6.99184	1.93912	6	3	28.5697	24.7462
chr10	87094478	87191468	10q23.2	FAM35A	160.603	82.8554	1.93836	32	22	99.4392	111.807
chr2	241451981	241452948	N/A	Hs.663184	19.6998	10.1668	1.93766	6	3	15.6318	39.7403
chr1	214281101	214337134	1q32.3	SMYD2	62.6481	32.3374	1.93733	32	22	123.09	91.6464
chr21	15729947	15880072	21q21.1	USP25	70.7728	36.5501	1.93632	32	22	131.22	138.419
chr17	81311270	81330674	17q25.3	TMEM105	36.0278	18.6114	1.93579	32	22	68.4299	110.541
chr1	115641953	115698224	1p13.1	VANGL1	43.8967	22.6839	1.93515	32	22	89.6429	77.7047
chr7	65373799	65401135	7q11.21	ZNF92	56.2966	29.1404	1.93191	32	22	139.917	156.982
chr14	64504574	64533690	14q23.3	ZBTB1	46.4188	24.0561	1.92961	32	22	128.447	183.844
chr2	26562559	26581166	2p23.3	C2orf70	21.1094	10.9441	1.92884	32	22	77.3358	59.7016
chr17	69549061	69554026	N/A	Hs.49329	43.7962	22.7133	1.92822	6	3	9.43985	6.15505
chr1	47137425	47149738	1p33	CYP4A22	17.9668	9.31885	1.928	26	19	140.096	107.729
chr7	1666075	1747954	7p22.3	ELFN1	26.8854	13.956	1.92643	32	22	57.132	68.9762
chr1	121184967	121392819	1p11.2	SRGAP2C	77.5566	40.2797	1.92545	6	3	22.3676	62.0123
chr1	1872001	1872560	N/A	Hs.666931	34.5508	17.9721	1.92247	6	3	25.934	16.1443
chr13	107168531	107867255	13q33.3	FAM155A	22.1756	11.5518	1.91967	32	22	70.5656	54.2821
chr17	46762506	46818760	17q21.31-q21.32	WNT3	46.7186	24.3509	1.91856	32	22	81.8473	109.791
chr21	44646414	44647650	21q22.3	KRTAP10-11	39.913	20.8044	1.91849	32	22	65.4324	54.3382
chr4	138164094	138242418	4q28.3	SLC7A11	68.6475	35.7936	1.91787	32	22	82.9593	96.4888
chr13	28273404	28274697	N/A	Hs.664824	64.8473	33.8177	1.91756	6	3	17.8272	47.0107
chr7	30368699	30370135	N/A	Hs.594935	23.2198	12.1112	1.91722	6	3	20.429	16.2767
chr19	2274632	2282182	19p13.3	PEAK3	21.9455	11.4589	1.91516	26	19	66.9762	79.8697
chr14	101552223	101555676	14q32.31	DIO3OS	25.2989	13.2206	1.91359	32	22	106.468	104.153
chr19	53793584	53824403	19q13.42	NLRP12	33.1016	17.3059	1.91274	32	22	62.4537	56.5019
chr3	159069252	159897366	3q25.32-q25.33	IQCJ-SCHIP1	27.5265	14.3926	1.91255	12	3	23.5246	13.4801
chr10	43194533	43266919	10q11.21	RASGEF1A	65.145	34.075	1.91181	32	22	97.0119	160.649
chr22	49960495	49964072	22q13.33	PIM3	69.5711	36.396	1.91151	32	22	102.388	97.9492
chr22	18149959	18177397	22q11.21	USP18	30.6248	16.0258	1.91097	32	22	61.3748	43.909
chr5	42799880	42811922	5p12	SELENOP	93.6793	49.0275	1.91075	32	22	100.792	135.798
chr16	47127124	47128031	N/A	Hs.664290	30.2965	15.8649	1.90965	6	3	24.2074	9.44306
chr12	69483726	69484076	N/A	Hs.658556	3.36738	1.76342	1.90957	6	3	15.5852	2.95838
chrX	119920666	119922917	N/A	Hs.719936	17.3657	9.10434	1.90741	6	3	8.69133	26.039
chr13	20701668	20702714	N/A	Hs.130652	41.1232	21.5658	1.90688	6	3	12.0273	32.7698
chr5	83638198	83721210	5q14.3	HAPLN1	69.8051	36.6114	1.90665	32	22	131.315	114.14
chr1	172532349	172611833	1q24.3	SUCO	44.5071	23.3451	1.90649	32	22	138.927	158.455
chr21	44666189	44666927	21q22.3	KRTAP12-2	28.1196	14.7635	1.90467	26	19	58.1593	54.2756
chr14	74285277	74303064	14q24.3	ABCD4	37.1344	19.4968	1.90464	32	22	155.336	171.813
chr12	6199844	6238271	12p13.31	CD9	462.295	242.956	1.90279	32	22	101.434	119.572
chr9	3532250	3532793	N/A	Hs.123362	27.4305	14.4167	1.90269	6	3	22.9023	15.1571
chr4	86951919	86952675	N/A	Hs.657684	27.4549	14.4302	1.9026	6	3	32.8436	20.145
chr16	22413635	22414091	N/A	Hs.734968	13.314	6.99924	1.90221	6	3	9.39931	44.3699
chr6	27824125	27824480	6p22.1	HIST1H4J	113.815	59.8485	1.90172	32	22	52.2655	53.5636
chr17	68534561	68600954	17q24.2	FAM20A	40.5598	21.3333	1.90124	32	22	98.8015	96.2898
chr17	30711137	30714136	N/A	Hs.654766	29.963	15.7687	1.90016	6	3	20.5915	18.7697
chr9	71706995	71707910	N/A	Hs.665346	22.2905	11.7337	1.8997	6	3	8.01527	16.1995
chr4	190173701	190175845	4q35.2	DUX4	38.6826	20.3742	1.8986	26	19	47.298	64.2819
chr8	22004168	22004936	N/A	Hs.709586	27.6002	14.5484	1.89713	6	3	23.1762	36.9539
chr14	50872090	50904970	14q22.1	ABHD12B	130.49	68.8336	1.89573	32	22	136.696	209.333
chr17	48612346	48622853	17q21.32	HOXB8	14.3328	7.56473	1.89468	32	22	116.898	38.3632
chr10	75210154	75231448	10q22.2	VDAC2	1253.59	661.771	1.89429	32	22	83.4002	150.271
chr21	42362282	42366535	21q22.3	TFF1	14.8643	7.85183	1.8931	32	22	85.7477	43.0481
chr9	129094794	129110791	9q34.11	CRAT	38.1125	20.1338	1.89296	32	22	82.7152	99.1552
chr1	173482510	173484123	N/A	Hs.658605	41.6486	22.0025	1.8929	6	3	56.1091	86.6722
chr21	44627123	44628378	21q22.3	KRTAP10-9	23.3472	12.3397	1.89204	26	19	118.907	109.464
chr2	240568526	240578732	2q37.3	RNPEPL1	35.1506	18.5899	1.89084	32	22	62.6199	51.5246
chr21	42893268	42911396	21q22.3	NDUFV3	113.482	60.0171	1.89083	32	22	137.348	173.646
chr14	54842005	54902824	14q22.2	GCH1	41.0703	21.7258	1.89039	32	22	85.5352	96.2059
chr7	73830863	73832693	7q11.23	CLDN4	30.5852	16.1876	1.88942	32	22	52.432	50.4844
chr8	143915147	143976800	8q24.3	PLEC	33.7114	17.8449	1.88913	32	22	159.784	142.135
chr3	38454299	38493142	3p22.2	ACVR2B	156.633	82.9505	1.88827	32	22	120.503	185.673
chr15	40439721	40468242	15q15.1	BAHD1	66.9479	35.4827	1.88677	32	22	50.6959	74.9418
chr8	81732453	81759515	8q21.13	CHMP4C	53.2993	28.2635	1.8858	32	22	66.6066	35.7336
chrX	135421933	135428074	Xq26.3	SMIM10L2A	46.8233	24.8342	1.88544	20	19	113.334	131.163
chr2	186629314	186630375	N/A	Hs.697073	15.2624	8.09608	1.88515	6	3	28.5097	42.5452
chr7	92112149	92134745	7q21.2	CYP51A1	246.439	130.75	1.8848	32	22	102.735	89.4484
chr5	179793985	179796512	5q35.3	LTC4S	18.7521	9.95416	1.88384	32	22	86.3383	65.1007
chr19	42230186	42243330	19q13.2	GSK3A	169.648	90.1111	1.88265	32	22	85.3827	149.359
chr5	7396230	7830081	5p15.31	ADCY2	67.9129	36.0786	1.88236	32	22	141.076	159.412
chr12	113462032	113462601	N/A	Hs.551307	28.4768	15.129	1.88227	14	16	45.7057	42.7347
chr18	7567316	8406861	18p11.23	PTPRM	30.336	16.1189	1.88201	32	22	60.1208	42.6023
chr20	38567252	38568276	N/A	Hs.665440	24.8442	13.2077	1.88104	6	3	32.075	32.6179
chr1	225401502	225428855	1q42.12	LBR	171.518	91.1921	1.88084	32	22	139.81	169.249
chr19	53788781	53789287	N/A	Hs.195389	25.5793	13.605	1.88014	20	19	64.5143	51.678
chr14	102592638	102730576	14q32.31-q32.32	RCOR1	53.55	28.5143	1.878	32	22	108.634	137.581
chr15	75722896	75727688	15q24.2	ODF3L1	14.4059	7.67202	1.87772	32	22	89.5963	61.4876
chr17	16939084	16972088	17p11.2	TNFRSF13B	23.0192	12.261	1.87744	32	22	84.2322	68.6331
chr6	79201245	79234738	6q14.1	HMGN3	733.755	390.937	1.87692	32	22	137.427	226.685
chr1	148102046	148152190	1q21.2	NBPF11	91.8394	48.9517	1.87612	26	19	122.564	133.086
chr6	30584332	30584417	6p21.33	MIR877	34.3391	18.325	1.8739	14	16	78.5124	31.2621
chr12	119685790	119877318	12q24.23	CIT	49.8822	26.6422	1.8723	32	22	116.822	153.698
chr5	44815451	44821000	N/A	Hs.719273	24.4069	13.0423	1.87137	6	3	21.2892	13.5553
chr17	80220287	80253509	17q25.3	SLC26A11	49.212	26.2993	1.87123	32	22	102.413	110.167
chr19	7532586	7533839	N/A	Hs.658611	13.1857	7.05773	1.86826	6	3	22.4668	27.8283
chr19	43460794	43465679	19q13.31	LYPD3	28.0555	15.0292	1.86673	32	22	59.5472	68.3505
chr20	62550453	62570764	20q13.33	MIR1-1HG	20.5222	10.9998	1.86568	32	22	83.0398	81.3838
chr17	81902109	81902905	17q25.3	NPB	45.2262	24.2556	1.86457	32	22	47.3253	54.9334
chr7	97020390	97024831	7q21.3	DLX5	21.6685	11.6237	1.86417	32	22	151.662	70.3141
chr4	73980825	73982124	4q13.3	PF4	20.6579	11.0855	1.86351	32	22	80.9649	58.9696
chr2	3497919	3519579	2p25.3	ADI1	183.711	98.6526	1.8622	32	22	73.5774	129.145
chr2	68042200	68063027	2p14	C1D	60.3924	32.4354	1.86193	32	22	87.9504	144.853
chr10	119704395	119829151	10q26.11	INPP5F	161.737	86.9083	1.861	32	22	174.903	270.527
chr6	57172306	57185215	6p12.1	BAG2	92.2027	49.5597	1.86044	32	22	83.1893	66.0358
chr3	170037323	170085415	3q26.2	GPR160	124.97	67.1764	1.86033	32	22	54.8471	47.2048
chr12	96194382	96269835	12q23.1	ELK3	44.5725	23.9642	1.85996	32	22	116.156	121.686
chr14	24439766	24442905	14q12	SDR39U1	74.2314	39.9206	1.85947	32	22	71.5771	119.513
chr4	10068088	10068866	N/A	Hs.518635	39.3399	21.1613	1.85904	6	3	37.8762	27.8737
chr5	44742399	44743823	N/A	Hs.144479	14.4841	7.79196	1.85886	6	3	40.749	34.4204
chr6	53057807	53100873	6p12.1	FBXO9	70.0015	37.6686	1.85835	32	22	155.06	210.946
chr11	72576140	72674453	11q13.4	PDE2A	18.9865	10.2229	1.85724	32	22	52.1683	50.7712
chr5	153316414	153316823	N/A	Hs.187290	22.2124	11.9609	1.85708	14	16	29.1974	23.3064
chr1	160024948	160029852	N/A	Hs.53565	14.9613	8.05682	1.85697	6	3	21.1087	36.3493
chr17	28045748	28048926	17q11.2	LOC102724517	43.4248	23.3885	1.85668	6	3	18.6457	7.44179
chr19	2229952	2236724	19p13.3	PLEKHJ1	224.555	120.98	1.85612	32	22	63.1727	97.1243
chr7	148732352	148734048	N/A	Hs.657069	21.5561	11.6205	1.85501	6	3	14.1424	27.6916
chr1	152622834	152623103	1q21.3	LCE3A	18.5032	9.98581	1.85295	26	19	67.3891	82.1388
chr12	85874295	85882992	12q21.31	NTS	572.426	309.248	1.85103	32	22	99.9539	166.911
chr2	231892242	231892298	2q37.1	MIR1471	20.8629	11.2714	1.85096	14	16	42.5011	28.898
chr15	73926451	73952141	15q24.1	LOXL1	24.1198	13.0329	1.85068	32	22	89.054	76.1383
chr2	69912952	69913405	N/A	Hs.710942	29.6149	16.0087	1.84993	6	3	26.6655	32.0253
chr17	41459513	41469252	17q21.2	KRT32	15.4393	8.34701	1.84968	32	22	84.3974	60.053
chr1	114567557	114581644	1p13.2	BCAS2	167.454	90.5451	1.8494	32	22	85.5522	151.439
chr12	121237692	121298308	12q24.31	CAMKK2	88.1235	47.657	1.84912	32	22	101.125	91.9435
chr15	55611540	55743649	15q21.3	PRTG	20.1234	10.886	1.84855	32	22	100.064	77.6008
chr16	28823048	28837237	16p11.2	ATXN2L	46.1678	25.0022	1.84655	32	22	152.252	172.699
chr16	23690304	23713500	16p12.2	ERN2	25.2036	13.6681	1.84397	32	22	66.7771	67.4153
chrX	115726503	115887249	N/A	Hs.496631	30.1589	16.3567	1.84383	6	3	16.5833	40.3385
chr11	65444458	65444557	11q13.1	MIR612	26.8307	14.5522	1.84375	20	19	96.2672	84.5614
chr2	131469724	131492719	2q21.1	MZT2A	231.392	125.506	1.84368	32	22	66.8503	110.799
chr11	83185512	83187141	N/A	Hs.595343	20.7892	11.2778	1.84337	6	3	18.6072	10.1293
chr3	113740227	113741773	N/A	Hs.269528	24.0825	13.0674	1.84295	6	3	18.7498	16.9375
chr8	37796883	37843986	8p11.23	ADGRA2	21.2724	11.5448	1.84259	32	22	51.7836	30.2619
chr17	48721719	48722520	17q21.32	PRAC1	17.529	9.51508	1.84223	32	22	122.774	46.9901
chr11	94706418	94876753	11q21	AMOTL1	35.6723	19.3654	1.84206	32	22	81.2095	101.433
chr22	39021113	39034328	22q13.1	APOBEC3D	55.8805	30.3527	1.84104	32	22	98.9334	95.6508
chr7	22895848	23014195	7p15.3	FAM126A	135.051	73.3608	1.84092	32	22	157.911	203.155
chr20	17987397	17988041	N/A	Hs.663320	12.467	6.77289	1.84072	6	3	25.2672	33.0544
chr14	63684216	63728095	14q23.2	SGPP1	21.1906	11.5181	1.83975	32	22	79.7264	64.0016
chr16	53042651	53044226	N/A	Hs.547465	34.3534	18.6748	1.83956	6	3	9.58285	26.5521
chr5	175709602	175710756	N/A	Hs.457403	24.5686	13.3581	1.83922	6	3	21.9146	17.1391
chr4	2269585	2418698	4p16.3	ZFYVE28	27.9932	15.2212	1.8391	32	22	127.135	133.64
chr6	131708441	131711017	6q23.2	CTAGE9	92.5304	50.3134	1.83908	12	3	24.0433	7.64672
chr22	26599278	26618103	22q12.1	CRYBB1	23.7793	12.9327	1.8387	32	22	48.7279	54.0939
chr16	69565952	69704666	16q22.1	NFAT5	58.6983	31.9269	1.83852	32	22	123.725	132.08
chr20	44531781	44619037	20q13.12	PKIG	44.1108	24.0003	1.83792	32	22	70.7804	93.4733
chr17	20530042	20533255	17p11.2	LOC100996294	23.3949	12.7488	1.83506	6	6	11.08	34.3752
chr2	113437691	113496204	2q14.1	CBWD2	22.4328	12.2314	1.83404	26	19	121.76	100.371
chr4	94451857	94668227	4q22.3	PDLIM5	69.2444	37.7769	1.83298	32	22	141.867	145.011
chr16	29454501	29458224	16p11.2	SLX1B	52.3431	28.5684	1.83221	32	22	91.85	92.768
chr11	61873523	61892224	11q12.2	FADS3	78.5483	42.8722	1.83215	32	22	51.2382	77.8685
chr6	37852746	37853447	N/A	Hs.661841	18.3839	10.0343	1.83211	6	3	24.2223	21.5716
chr1	19596977	19629821	1p36.13	MINOS1	307.356	167.771	1.832	32	22	147.46	228.165
chr3	46574555	46582463	3p21.31	TDGF1	618.237	337.595	1.8313	20	19	195.451	298.716
chr19	50511600	50514690	19q13.33	ASPDH	16.304	8.90628	1.83061	32	22	81.3028	54.6586
chr9	90413047	90429454	N/A	Hs.636119	23.6024	12.8942	1.83046	6	3	37.2606	40.358
chr11	134254137	134254628	N/A	Hs.657530	32.8627	17.9533	1.83045	6	3	28.1795	33.7665
chr19	53963036	53990215	19q13.42	CACNG8	19.6878	10.7727	1.82757	32	22	108.356	89.4849
chr8	144137721	144140843	8q24.3	HGH1	52.0952	28.5054	1.82756	32	22	122.27	145.257
chr2	170714725	170717988	2q31.1	SP5	98.3308	53.8437	1.82622	32	22	89.3726	100.402
chr1	149830603	149863212	N/A	Hs.741509	14.3918	7.88307	1.82566	6	3	21.6458	26.9328
chr14	103711245	103712868	14q32.33	LOC107984648	18.7637	10.2783	1.82556	12	3	15.8346	15.6918
chr8	27596917	27616717	8p21.1	CLU	111.095	60.8607	1.82541	32	22	163.165	224.317
chr3	153162212	153170624	3q25.2	RAP2B	111.828	61.2807	1.82485	32	22	176.411	235.161
chr1	34144002	34144508	N/A	Hs.666640	18.9894	10.4076	1.82457	6	3	15.6395	2.76249
chr16	675666	678271	16p13.3	RHBDL1	40.3798	22.1372	1.82407	32	22	27.0806	43.9892
chr11	8267948	8268850	N/A	Hs.1149	15.7263	8.6217	1.82404	12	3	21.9474	28.4198
chr6	43999515	44007615	6p21.1	C6orf223	22.4288	12.3021	1.82318	32	22	122.504	84.6247
chr15	64364310	64364553	N/A	Hs.680151	23.2212	12.737	1.82313	14	16	45.175	30.4767
chr22	27853935	27854910	N/A	Hs.653282	27.6996	15.1949	1.82295	6	3	39.1421	48.9158
chr1	155308748	155320666	1q22	FDPS	489.362	268.637	1.82165	32	22	52.8944	60.6011
chr19	52527656	52566018	19q13.41	ZNF808	12.5607	6.89679	1.82124	32	22	109.166	52.3625
chr16	67210350	67226998	16q22.1	LOC105369155	35.5218	19.5109	1.82062	12	3	18.2433	9.19243
chr6	122471917	122726373	6q22.31	PKIB	186.908	102.81	1.81799	32	22	94.2064	132.93
chr19	45668187	45683724	19q13.32	GIPR	15.8741	8.73841	1.81659	32	22	66.6251	57.2833
chr15	33860496	33861342	N/A	Hs.661608	19.1242	10.5315	1.81591	6	3	32.1171	23.9652
chr8	131997279	132000095	N/A	Hs.687687	14.4489	7.96049	1.81508	6	3	26.7065	30.2578
chr12	53506688	53507638	12q13.13	NPFF	16.7427	9.22463	1.815	32	22	63.5767	42.8914
chr6	149504495	149546102	6q25.1	PPIL4	53.168	29.3014	1.81452	32	22	80.9463	119.631
chr1	225886282	225889146	1q42.12	LEFTY1	423.54	233.555	1.81345	32	22	74.3261	73.0085
chr19	685521	695461	19p13.3	PRSS57	19.4247	10.7176	1.81241	26	19	59.9314	32.8089
chr12	119178790	119194746	12q24.23	HSPB8	35.9869	19.8592	1.8121	32	22	71.5559	39.9986
chr19	57807082	57814913	19q13.43	ZNF552	27.1565	14.9926	1.81132	32	22	93.3315	69.8583
chr7	44396488	44398005	N/A	Hs.661695	37.8412	20.9047	1.81018	6	3	22.3967	17.1376
chr8	144745070	144747372	N/A	Hs.669051	44.0715	24.3561	1.80947	6	3	24.1226	46.4005
chr11	76657441	76670941	11q13.5	LRRC32	28.388	15.6889	1.80943	32	22	102.379	46.5552
chr14	90540588	90816479	14q32.11	TTC7B	32.3579	17.8832	1.8094	32	22	52.7532	58.7164
chr10	48342956	48354997	N/A	Hs.655930	20.959	11.5841	1.80928	6	3	32.8644	11.5552
chr11	119638098	119728725	11q23.3	NECTIN1	81.7042	45.1787	1.80847	32	22	141.062	192.398
chr6	127288712	127343609	6q22.33	ECHDC1	129.868	71.8159	1.80835	32	22	55.3421	71.8027
chr1	15756171	15786590	1p36.21	FBLIM1	73.9476	40.8963	1.80817	32	22	89.1188	125.079
chr2	241584405	241637543	2q37.3	THAP4	149.141	82.5299	1.80712	32	22	69.0052	106.459
chr12	52897187	52949866	12q13.13	KRT8	403.12	223.086	1.80702	32	22	59.8885	76.4439
chr14	28767072	28770277	14q12	FOXG1	23.991	13.2776	1.80687	32	22	135.549	84.4229
chr14	104138723	104180898	14q32.33	KIF26A	142.371	78.7973	1.80681	32	22	83.9408	107.058
chr11	68743411	68744386	N/A	Hs.667844	46.8019	25.9222	1.80548	6	3	13.5167	14.6054
chr13	24680411	24711785	13q12.1-q12.3	ATP12A	33.6437	18.6355	1.80536	32	22	101.946	51.2799
chr22	39097204	39104067	22q13.1	APOBEC3H	16.2951	9.02742	1.80507	26	19	77.1555	49.4128
chr15	34788096	34795726	15q14	ACTC1	455.591	252.547	1.80399	32	22	123.005	127.819
chr18	67506582	67516730	18q22.1	DSEL	32.2056	17.8529	1.80394	32	22	91.2732	60.4861
chr13	32303771	32311954	13q13.1	ZAR1L	28.1808	15.6254	1.80352	12	3	32.2204	16.9847
chr12	133181409	133207112	12q24.33	ZNF268	35.7106	19.8117	1.8025	32	22	87.4468	87.7863
chr16	15363624	15381478	16p13.11	NPIPA5	27.6821	15.3605	1.80216	6	3	21.2452	10.2078
chr5	6718164	6719374	N/A	Hs.669866	16.3754	9.09333	1.80081	6	3	20.442	25.8634
chr20	3249302	3407662	20p13	C20orf194	31.8709	17.6984	1.80078	32	22	126.026	110.779
chrX	138631573	139222889	Xq26.3-q27.1	FGF13	115.227	63.9926	1.80062	32	22	117.41	119.342
chr6	82363206	82370828	6q14.1	TPBG	80.0224	44.4521	1.80019	32	22	105.954	127.679
chr5	5140330	5320304	5p15.32	ADAMTS16	16.0082	8.89269	1.80015	32	22	64.251	55.7235
chr10	113087041	113088940	N/A	Hs.660976	24.6802	13.7161	1.79937	6	3	20.7806	35.8323
chr9	136940433	136944774	9q34.3	FBXW5	59.1622	32.8845	1.79909	32	22	65.0132	62.0397
chr22	31325804	31346263	22q12.2	PATZ1	63.7763	35.4513	1.79898	32	22	92.5415	114.321
chrX	149364320	149364550	N/A	Hs.545952	16.3578	9.09523	1.7985	14	16	50.456	19.6822
chr1	21822232	21937297	1p36.12	HSPG2	46.8874	26.0922	1.79699	32	22	112.132	136.205
chr13	52617470	52643784	13q14.3	HNRNPA1L2	38.45	21.3977	1.79693	26	19	126.098	59.6604
chr19	12737492	12748323	19p13.13	ASNA1	180.344	100.37	1.7968	32	22	61.3433	119.952
chr2	186694062	186763787	2q32.1	FAM171B	44.0309	24.5093	1.7965	32	22	127.564	142.953
chr10	62159131	62268879	10q21.2	RTKN2	41.6219	23.1906	1.79478	32	22	121.292	49.0338
chr12	101280127	101386619	12q23.2	UTP20	54.564	30.4157	1.79394	32	22	172.682	185.986
chr3	149517235	149724783	3q25.1	WWTR1	48.3986	26.9967	1.79276	32	22	50.0573	77.8489
chr19	19528861	19537584	19p13.11	YJEFN3	24.7232	13.8037	1.79106	32	22	82.9582	73.7014
chr7	1233018	1236977	7p22.3	UNCX	19.5336	10.9103	1.79038	26	19	99.7473	83.4242
chr20	3039061	3045896	20p13	GNRH2	16.3394	9.1267	1.79029	32	22	83.1907	76.885
chr3	47508753	47509802	N/A	Hs.665107	30.3294	16.9472	1.78964	6	3	10.2667	8.71263
chr12	19296556	19297463	N/A	Hs.669920	26.0525	14.5599	1.78933	6	3	23.3782	31.5225
chr1	211575039	211578757	1q32.3	SLC30A1	93.5766	52.363	1.78707	32	22	110.642	87.3551
chr17	76527586	76555339	17q25.1	PRCD	23.1878	12.9788	1.7866	32	22	74.5517	57.7975
chr21	39445865	39515506	21q22.2	SH3BGR	33.9826	19.0302	1.78572	32	22	66.0523	59.5405
chr3	63864557	64003462	3p14.1	ATXN7	27.3859	15.3442	1.78477	32	22	99.7713	86.8767
chr2	109542797	109614247	2q13	SEPT10	170.956	95.7896	1.78471	32	22	116.853	180.652
chr6	7540114	7543039	6p24.3	LOC101928076	30.9298	17.341	1.78363	6	3	32.7524	16.1972
chr3	52899204	52900345	N/A	Hs.643070	37.4547	21.0004	1.78353	6	3	21.5028	12.649
chr5	1801382	1816051	5p15.33	NDUFS6	569.311	319.392	1.78249	32	22	94.5692	178.32
chr14	52730159	52774989	14q22.1	STYX	51.8315	29.08	1.78237	32	22	119.18	149.49
chr4	652909	656188	4p16.3	LOC101928521	11.8514	6.65138	1.78179	6	3	16.0479	44.0994
chr19	35248656	35267964	19q13.12	LSR	138.404	77.6933	1.78141	32	22	106.049	136.009
chr9	137618988	137836127	9q34.3	EHMT1	69.1464	38.8352	1.78051	32	22	162.685	224.051
chr7	101096426	101097967	N/A	Hs.593351	29.0736	16.3305	1.78033	6	3	24.4817	5.73847
chr7	76980822	77023761	7q11.23	DTX2P1-UPK3BP1-PMS2P11	50.6384	28.4564	1.77951	20	19	93.0373	108.197
chr2	53849122	53849205	2p16.2	MIR3682	43.576	24.4881	1.77948	6	3	17.7825	19.6957
chrY	12662367	12692224	Yq11.221	TTTY15	43.7305	24.5904	1.77836	20	19	37.4699	55.6238
chr12	49538541	49558312	12q13.12	KCNH3	21.2555	11.9539	1.77812	32	22	35.4538	34.6801
chr11	2163929	2174081	11p15.5	TH	18.2352	10.2628	1.77682	32	22	122.696	106.093
chr8	80034868	80171659	8q21.13	TPD52	112.541	63.3386	1.77681	32	22	102.258	121.123
chr15	96210522	96212623	N/A	Hs.677040	3.65482	2.05696	1.77681	6	3	4.79559	6.05817
chr2	105331542	105337278	2q12.2	LOC100506473	42.7603	24.0675	1.77669	6	3	12.986	25.5199
chr16	8526549	8590193	16p13.2	TMEM114	23.3224	13.1328	1.77589	18	6	32.8733	16.494
chr2	67397310	67410411	2p14	ETAA1	42.8017	24.1114	1.77516	32	22	56.5572	83.9332
chrX	74011113	74012281	N/A	Hs.648496	18.1103	10.2036	1.77488	6	3	16.4217	12.907
chr16	56651899	56653204	16q13	MT1B	13.4189	7.56096	1.77476	26	19	79.6784	75.1136
chr17	795830	797941	N/A	Hs.633667	40.9967	23.1161	1.77351	6	3	31.5733	28.9688
chr17	68294878	68295487	N/A	Hs.656484	15.5482	8.77101	1.77268	6	3	22.0605	41.7087
chr12	102809283	102824399	12q23.2	LINC00485	2.80456	1.58266	1.77205	6	3	27.8054	7.1207
chr14	24265538	24271627	14q12	RABGGTA	26.9659	15.2231	1.77139	32	22	70.9255	69.4585
chr1	152236073	152244591	N/A	Hs.562146	17.5028	9.88414	1.7708	14	16	38.5946	26.841
chr21	46135981	46156481	21q22.3	FTCD	22.1499	12.5084	1.77079	32	22	48.404	51.9363
chr1	100924047	100924690	N/A	Hs.657629	18.9836	10.7209	1.77071	6	3	29.9986	13.4559
chr19	32691607	32713796	19q13.11	NUDT19	25.9329	14.6457	1.77068	32	22	73.4424	68.3699
chr12	113816738	113966371	12q24.13-q24.21	RBM19	35.7145	20.1759	1.77015	32	22	76.7623	88.7251
chr9	111589815	111590799	N/A	Hs.729104	38.6914	21.861	1.76988	6	3	31.2461	15.6029
chr19	58250169	58251158	N/A	Hs.710049	28.4628	16.0833	1.76971	6	3	25.2107	33.2808
chr1	13115488	13116854	1p36.21	HNRNPCL2	46.1422	26.0764	1.7695	26	19	144.163	40.9186
chrX	70177483	70205703	Xq13.1	DGAT2L6	12.371	6.99337	1.76896	26	19	71.9794	58.3111
chr11	313991	315272	11p15.5	IFITM1	2372.42	1341.15	1.76894	32	22	54.0806	59.5998
chr6	118460772	118710101	6q22.31	CEP85L	30.6228	17.3119	1.76889	32	22	132.588	61.2955
chr14	104865313	104896770	14q32.33	CEP170B	66.8819	37.8356	1.7677	32	22	84.3757	121.338
chr22	38818451	38844012	22q13.1	NPTXR	31.5656	17.8648	1.76692	32	22	62.0986	53.1287
chr18	319355	500729	18p11.32	COLEC12	75.5284	42.7534	1.76661	32	22	114.925	133.227
chr8	74984473	75034558	8q21.13	CRISPLD1	61.7344	34.9475	1.76649	32	22	70.57	101.52
chr10	133230274	133231558	10q26.3	UTF1	76.289	43.2044	1.76577	32	22	48.3878	42.1154
chr22	30432686	30436501	22q12.2	LOC105372990	51.7303	29.2965	1.76575	12	3	15.9631	6.29917
chr2	215360440	215436167	2q35	FN1	353.345	200.179	1.76515	32	22	159.792	249.29
chr8	24913761	24919093	8p21.2	NEFM	83.9166	47.5426	1.76508	32	22	48.9745	71.1579
chr3	128912511	128916082	N/A	Hs.734399	19.3294	10.9582	1.76391	6	3	22.9283	34.2979
chr7	102483139	102517777	7q22.1	RASA4B	41.207	23.3743	1.76292	12	3	21.8003	6.1048
chr7	23524176	23525753	N/A	Hs.608901	82.0388	46.5806	1.76122	6	3	14.2805	76.7231
chr5	174724495	174730899	5q35.2	MSX2	32.2317	18.3029	1.76101	32	22	95.3507	79.7185
chr7	74657665	74760692	7q11.23	GTF2I	392.451	222.997	1.7599	32	22	154.276	222.114
chr12	52468516	52473785	12q13.13	KRT6C	16.2027	9.21066	1.75913	26	19	69.6093	81.5437
chr9	136809248	136810042	N/A	Hs.733965	33.9168	19.2812	1.75906	6	3	19.5681	18.5423
chr7	55084052	55087275	N/A	Hs.663274	10.56	6.00394	1.75884	6	3	25.6225	37.5582
chr5	70900663	70918530	5q13.2	SERF1A	248.122	141.119	1.75825	32	22	92.7307	168.828
chr14	21032820	21034785	14q11.2	RNASE13	17.2795	9.82828	1.75814	26	19	63.3367	30.6297
chr5	107376889	107672364	5q21.3	EFNA5	36.0206	20.4995	1.75714	32	22	88.3031	90.542
chr13	46125923	46182324	13q14.13	LCP1	61.3365	34.916	1.75669	32	22	89.3396	69.6735
chr14	24101988	24102664	N/A	Hs.661716	7.2452	4.12584	1.75606	6	3	18.6111	62.9008
chr11	12674422	12944737	11p15.3	TEAD1	58.7084	33.4333	1.75599	32	22	165.293	203.866
chr3	99835863	99862970	N/A	Hs.662220	32.5312	18.5347	1.75515	14	16	59.4296	49.3145
chr4	119479928	119481536	N/A	Hs.28425	28.7539	16.3868	1.7547	6	3	17.038	21.4004
chr17	28744003	28750958	17q11.2	TRAF4	148.258	84.5281	1.75395	32	22	132.385	163.155
chr20	38433862	38433999	20q11.23	SNORA71D	17.9757	10.2522	1.75335	26	19	70.1311	59.4846
chr16	53329413	53329916	N/A	Hs.551361	17.7346	10.115	1.7533	14	16	44.8375	30.0596
chr17	44170706	44179083	17q21.31	ASB16	36.0442	20.5615	1.75299	32	22	52.2687	57.6101
chr4	145481306	145559176	4q31.21	SMAD1	55.875	31.8902	1.75211	32	22	83.9917	117.518
chr10	100273278	100286712	10q24.31	BLOC1S2	225.903	129.043	1.7506	32	22	140.575	210.551
chr15	58771192	58861900	15q21.3-q22.1	MINDY2	71.0594	40.6075	1.74991	32	22	63.3647	80.4548
chr19	43506719	43527256	19q13.31	ETHE1	31.5294	18.0182	1.74987	32	22	100.352	135.657
chr16	69328621	69330595	16q22.1	PDF	66.8177	38.1928	1.74948	20	19	129.834	176.564
chr17	46512657	46556747	17q21.31	LRRC37A2	27.9004	15.9491	1.74933	32	22	130.996	130.706
chr5	177331562	177351884	5q35.3	LMAN2	133.619	76.4178	1.74853	32	22	77.4064	79.1988
chr17	27631148	27649560	17q11.2	LGALS9	15.2849	8.74714	1.74742	32	22	98.1142	63.6705
chr19	8460312	8461942	N/A	Hs.662623	19.4715	11.1443	1.74721	6	3	34.1191	4.84383
chr9	25676389	25678858	9p21.2	TUSC1	69.2867	39.6581	1.7471	32	22	45.6965	59.1795
chr17	30738307	30740578	N/A	Hs.648756	14.496	8.29768	1.74699	6	3	83.2132	50.2127
chr11	79391250	79391979	N/A	Hs.650276	19.5923	11.2176	1.74656	14	16	34.1602	25.8737
chr19	15673018	15698819	19p13.12	CYP4F12	15.8785	9.09385	1.74607	32	22	95.4802	66.5636
chr1	1331324	1335320	1p36.33	TAS1R3	15.8374	9.07193	1.74576	26	19	64.2283	39.7613
chr4	139495934	139556769	4q31.1	SETD7	14.725	8.43741	1.7452	32	22	125.868	96.2345
chr3	120099986	120100440	N/A	Hs.635615	23.597	13.5333	1.74362	6	3	36.5292	5.69097
chr21	25734947	25772460	21q21.3	GABPA	70.1533	40.2364	1.74353	32	22	77.0322	89.4385
chr10	68477746	68478549	N/A	Hs.598106	30.7478	17.6569	1.7414	6	3	38.4349	2.37118
chr9	114091623	114100099	9q32	KIF12	17.1648	9.85877	1.74107	32	22	71.3196	76.7333
chr20	58818918	58850903	20q13.32	GNAS-AS1	41.5546	23.8742	1.74057	20	19	79.3456	50.7652
chr11	107707375	107712061	11q22.3	SLN	17.8694	10.2719	1.73964	32	22	144.353	30.1368
chr17	35832386	35833499	N/A	Hs.684139	11.599	6.6679	1.73953	6	3	26.2192	51.5833
chr1	109619813	109632055	1p13.3	AMPD2	26.6326	15.3156	1.73892	32	22	122.319	160.466
chr22	42125531	42130881	22q13.2	CYP2D6	20.1566	11.5917	1.73888	32	22	85.7159	62.5909
chr4	154740841	154753119	4q32.1	LRAT	59.0466	33.9677	1.73832	32	22	80.5359	57.5886
chr12	27796630	27797124	N/A	Hs.603982	34.8016	20.0251	1.7379	6	3	22.3341	23.0133
chr19	42752687	42765692	19q13.2	PSG8	12.4913	7.19187	1.73687	26	19	111.056	62.9661
chr5	139561166	139628434	5q31.2	UBE2D2	254.08	146.297	1.73674	32	22	109.252	150.845
chr3	108547363	108548206	N/A	Hs.529553	32.9472	18.972	1.73662	6	3	8.16328	34.3502
chr1	110877252	110964203	1p13.3	LRIF1	29.2434	16.8398	1.73657	32	22	72.3958	62.253
chr22	18527802	18531920	22q11.21	TMEM191B	43.7544	25.2014	1.73619	14	16	87.3449	67.432
chr19	11574660	11579008	19p13.2	ACP5	24.9545	14.3887	1.73432	32	22	44.2036	42.3325
chr11	79423536	79424142	N/A	Hs.648492	18.2654	10.5338	1.73398	6	3	24.6675	14.1073
chr19	47520685	47573248	19q13.33	ZNF541	16.9045	9.75114	1.73359	32	22	61.3111	38.3643
chr21	43414490	43427126	21q22.3	SIK1	30.6225	17.6645	1.73356	32	22	45.2174	40.9745
chr17	41722639	41734646	17q21.2	HAP1	22.3688	12.9047	1.73339	32	22	132.542	97.1357
chr2	165873362	165953838	2q24.3	TTC21B	16.8946	9.74741	1.73324	32	22	72.6871	64.8835
chr16	83968632	84002776	16q23.3	NECAB2	35.4939	20.4838	1.73278	32	22	46.5461	55.6601
chr11	44565591	44620363	11p11.2	CD82	45.9158	26.4988	1.73275	32	22	47.5902	32.0078
chr7	135926755	135977456	7q33	LUZP6	293.283	169.34	1.73192	32	22	102.384	178.176
chr6	73593378	73654014	6q13	SLC17A5	30.1097	17.3861	1.73183	32	22	82.9559	94.2607
chr5	173232104	173235312	5q35.1	NKX2-5	14.1058	8.14677	1.73146	32	22	69.7364	68.996
chr15	38454127	38487710	15q14	FAM98B	126.473	73.0556	1.73118	32	22	126.245	180.707
chr16	21258518	21303136	16p12.2	CRYM	49.0496	28.3386	1.73084	32	22	95.3287	120.296
chr4	106315610	106349225	4q24	AIMP1	148.317	85.6972	1.73071	32	22	83.1558	119.828
chr10	133394117	133420670	10q26.3	MTG1	112.86	65.2275	1.73025	32	22	53.9191	78.7379
chr2	219627570	219641980	2q35	SLC4A3	17.6445	10.202	1.72951	32	22	59.4704	50.8176
chr5	68215737	68301821	5q13.1	PIK3R1	25.9116	14.9856	1.72911	32	22	109.343	109.282
chr6	151393237	151394161	N/A	Hs.158126	24.7336	14.3056	1.72894	6	3	25.8034	13.0673
chr1	228083799	228086515	N/A	Hs.735802	28.6861	16.5946	1.72865	6	3	15.3282	31.5003
chr2	96188287	96192329	N/A	Hs.668178	23.3696	13.5248	1.72791	6	3	7.96135	8.84089
chr5	141370264	141512979	5q31.3	PCDHGB3	12.345	7.14553	1.72765	26	19	92.3457	57.6211
chr9	33053724	33055221	N/A	Hs.174021	27.6909	16.0319	1.72724	6	3	12.7835	26.4136
chr2	129979662	129982738	2q21.1	RAB6C	94.7617	54.8712	1.72698	20	19	147.778	207.509
chr4	112648485	112648557	4q25	MIR302B	1191.92	690.181	1.72697	20	19	156.68	235.505
chr10	27182624	27248674	10p12.1	ACBD5	28.0165	16.2329	1.7259	32	22	131.926	145.6
chr20	48624252	48827883	20q13.13	PREX1	34.0433	19.7289	1.72556	32	22	47.5244	41.2191
chr22	19449941	19479215	22q11.21	UFD1	89.3633	51.8311	1.72413	32	22	152.975	215.814
chr1	25543580	25590400	1p36.11	LDLRAP1	44.4825	25.8008	1.72408	32	22	33.8526	34.7646
chr17	50381233	50397553	17q21.33	LRRC59	170.32	98.8369	1.72324	32	22	94.154	146.88
chr16	14151524	14152133	N/A	Hs.683854	19.6036	11.3786	1.72284	6	3	25.7667	27.7761
chr20	45469754	45481532	20q13.12	WFDC2	74.5083	43.2721	1.72185	32	22	93.3083	109.117
chr12	129852127	129854942	N/A	Hs.663835	22.5178	13.0796	1.72159	6	3	28.5253	41.0676
chrX	51332231	51337525	Xp11.22	NUDT10	82.4959	47.9229	1.72143	32	22	66.6525	54.8986
chr1	32251239	32286167	1p35.2	LCK	51.7105	30.0396	1.72141	32	22	83.4536	78.5572
chr3	47228026	47282847	3p21.31	KIF9	30.5355	17.7527	1.72005	32	22	100.832	108.365
chr12	118116725	118135970	12q24.23	LOC101928274	203.025	118.057	1.71971	6	3	12.6216	37.4359
chr17	41008521	41009114	17q21.2	KRTAP3-1	17.0099	9.89195	1.71957	32	22	96.0272	74.2639
chr22	20761603	20762945	N/A	Hs.660169	18.2524	10.616	1.71934	6	3	22.6735	20.6188
chr22	39316842	39316896	22q13.1	SNORD139	1355.53	788.595	1.71892	20	19	153.763	230.41
chr8	51842490	51843806	N/A	Hs.308480	18.8946	10.9947	1.71852	6	3	20.8167	10.2699
chr7	6798935	6826295	7p22.1	CCZ1B	279.399	162.609	1.71823	32	22	100.341	113.788
chr6	13621498	13711582	6p23	RANBP9	158.682	92.3691	1.71791	32	22	102.093	160.45
chr4	73251319	73252290	N/A	Hs.655397	25.4297	14.8027	1.71791	6	3	26.1154	29.8854
chr18	12790116	12792062	N/A	Hs.123352	9.16748	5.33687	1.71776	6	3	14.4656	49.528
chr20	64042350	64072347	20q13.33	TCEA2	67.7293	39.4349	1.7175	32	22	82.5498	84.4452
chr1	32885965	32894646	1p35.1	HPCA	23.8385	13.8816	1.71728	32	22	41.4553	49.3868
chr20	43667019	43716496	20q13.12	MYBL2	92.3186	53.7675	1.717	32	22	74.7652	115.322
chr15	81332419	81374077	15q25.1	TMC3	24.5353	14.2904	1.71691	26	19	85.7823	49.7099
chr1	70144802	70205678	1p31.1	LRRC40	116.556	67.889	1.71687	32	22	105.888	138.574
chr19	54906042	54938211	19q13.42	NCR1	18.2505	10.6329	1.71642	32	22	71.9869	48.0064
chr17	60177231	60422470	17q23.1-q23.2	USP32	98.2851	57.2661	1.71629	32	22	161.172	217.203
chr20	31257664	31259632	20q11.21	DEFB115	14.004	8.16042	1.71609	26	19	63.6052	40.5519
chr9	92225574	92226715	N/A	Hs.661794	23.5356	13.7148	1.71607	6	3	16.4	20.9453
chr15	89467361	89467814	N/A	Hs.572359	10.2245	5.95815	1.71606	6	3	17.1131	45.4157
chr11	68754620	68844410	11q13.3	CPT1A	34.785	20.2839	1.7149	32	22	106.141	105.525
chr20	57156068	57162372	N/A	Hs.443853	20.421	11.908	1.7149	14	16	44.3277	34.9615
chr18	46840972	46841941	N/A	Hs.662815	21.2187	12.3743	1.71474	6	3	15.041	17.7261
chr12	121803665	121832656	12q24.31	SETD1B	116.931	68.2404	1.71352	32	22	92.9993	131.056
chr9	111661571	111670246	9q31.3	GNG10	389.223	227.224	1.71295	26	19	81.4387	96.6993
chr2	171687409	171750158	2q31.1	DYNC1I2	1215.05	709.551	1.71242	32	22	140.36	177.93
chr6	168055745	168093007	6q27	FRMD1	22.2028	12.9664	1.71233	32	22	67.0205	80.7199
chr22	41561010	41576666	22q13.2	CSDC2	22.4255	13.0989	1.71202	32	22	38.1685	42.7996
chr2	10562291	10562741	N/A	Hs.245132	34.0558	19.8945	1.71182	6	3	32.3178	14.6285
chr6	27814302	27814740	6p22.1	HIST1H2AJ	18.3037	10.6977	1.711	32	22	166.154	121.869
chr3	14402576	14489349	3p25.1	SLC6A6	108.21	63.2461	1.71093	32	22	182.084	178.838
chr12	74011889	74012118	N/A	Hs.539306	15.6666	9.1582	1.71066	14	16	45.8386	21.8832
chr2	91685737	91686481	N/A	Hs.694621	27.5364	16.0984	1.71051	12	3	25.4756	2.33168
chr3	198152155	198198958	3q29	FAM157A	19.5425	11.428	1.71006	18	6	39.0974	23.547
chr10	110207605	110287365	10q25.2	MXI1	24.6972	14.4428	1.71	32	22	123.845	130.389
chr16	57758217	57863053	16q21	KIFC3	19.8677	11.6191	1.70991	32	22	60.0976	40.9471
chr20	412804	414446	N/A	Hs.658465	34.0519	19.917	1.70969	6	3	33.8641	31.8009
chr10	56357257	56361302	10q21.1	ZWINT	234.641	137.255	1.70953	32	22	127.317	176.015
chr1	222617790	222668012	1q41	MIA3	32.7959	19.1873	1.70925	32	22	109.011	123.784
chr15	70047790	70097935	15q23	TLE3	58.5633	34.2793	1.70842	32	22	76.4018	76.7761
chr21	28575154	28575463	N/A	Hs.542600	18.9603	11.1014	1.70792	14	16	33.8596	19.8358
chr14	20260465	20261276	N/A	Hs.597446	26.9001	15.7539	1.70752	6	3	29.2765	14.9144
chr19	12995512	13098796	19p13.13	NFIX	17.0934	10.012	1.70728	32	22	139.177	54.5516
chr8	13083361	13604606	8p22	DLC1	13.583	7.95599	1.70727	32	22	131.27	49.924
chr9	110048598	110172512	9q31.3	AKAP2	86.3218	50.569	1.70701	32	22	148.173	225.35
chr16	70579895	70660682	16q22.1	IL34	32.9687	19.3226	1.70623	32	22	40.3446	41.0293
chr2	237566574	237567175	2q37.3	PRLH	21.7581	12.7528	1.70614	32	22	68.8157	46.2855
chr17	43221417	43231269	17q21.31	LINC00854	23.4905	13.7689	1.70606	14	16	34.407	40.2055
chr2	3575263	3580919	2p25.3	RPS7	2749.7	1611.98	1.70579	32	22	64.8372	110.46
chr19	35904401	35908309	19q13.12	TYROBP	16.4613	9.65083	1.70568	32	22	102.402	59.6708
chr12	49622717	49644669	12q13.12	PRPF40B	21.503	12.6104	1.70518	32	22	96.7658	81.726
chr8	48917677	48921440	8q11.21	SNAI2	34.1928	20.053	1.70512	32	22	113.925	68.9537
chr9	38594331	38595417	N/A	Hs.679081	23.3184	13.6757	1.7051	6	3	15.082	10.3064
chr5	179732850	179777286	5q35.3	MAML1	92.9337	54.504	1.70508	32	22	136.296	188.352
chr1	24319322	24364482	1p36.11	GRHL3	23.9013	14.019	1.70492	32	22	67.6359	49.9926
chr1	114716913	114758050	1p13.2	CSDE1	793.325	465.36	1.70475	32	22	72.6844	124.783
chr20	47831870	47899521	N/A	Hs.580813	19.9526	11.7109	1.70376	14	16	41.5027	40.1276
chr22	37906148	37942458	22q13.1	MICALL1	124.739	73.2157	1.70372	32	22	50.7948	71.7922
chr9	96888226	96895268	N/A	Hs.30567	26.2619	15.4202	1.70309	6	3	39.355	32.393
chr17	40287689	40303161	17q21.2	CDC6	152.527	89.5599	1.70307	32	22	66.0937	107.225
chr9	136547842	136549744	9q34.3	NALT1	29.9834	17.6058	1.70304	14	16	74.8273	32.8547
chr5	77772648	77774398	N/A	Hs.668074	47.6423	27.9791	1.70278	6	3	14.2178	10.448
chr19	16067507	16103005	19p13.12-p13.11	TPM4	420.183	246.818	1.7024	32	22	77.7782	77.2337
chr7	99394673	99408682	7q22.1	PDAP1	289.897	170.413	1.70115	32	22	118.407	172.762
chr7	127919140	127920874	N/A	Hs.658831	33.7028	19.82	1.70044	6	3	32.8488	34.0665
chr6	31164337	31170693	6p21.33	POU5F1	1840.99	1082.83	1.70017	32	22	79.2457	117.139
chr9	70258962	70354873	9q21.12	SMC5	33.0746	19.4561	1.69996	32	22	100.299	122.465
chr3	179396088	179451583	3q26.33	GNB4	96.1243	56.5475	1.69989	32	22	105.584	126.966
chr1	56997906	58250539	1p32.2	DAB1	32.0166	18.8404	1.69936	32	22	109.613	121.237
chr1	38862490	38873378	1p34.3	MYCBP	77.9185	45.8517	1.69936	32	22	55.9373	85.963
chr14	102922430	102930842	14q32.32	AMN	22.363	13.1712	1.69787	32	22	56.7951	36.4084
chr14	105472938	105480170	14q32.33	CRIP2	38.496	22.6766	1.69761	32	22	71.9707	59.7605
chr12	57367702	57369073	N/A	Hs.660986	14.423	8.49829	1.69716	6	3	30.6865	3.82758
chr6	4706159	4955544	6p25.1	CDYL	133.706	78.7915	1.69696	32	22	83.0801	99.3066
chr2	77099442	77099876	N/A	Hs.177654	86.0087	50.6895	1.69678	14	16	113.603	143.998
chr19	45406129	45410766	19q13.32	CD3EAP	116.241	68.5082	1.69675	32	22	75.7346	105.616
chr19	46346994	46390975	19q13.32	PPP5C	61.3515	36.1654	1.69641	32	22	89.3885	114.436
chr3	179588465	179604646	3q26.33	MRPL47	368.962	217.537	1.69609	32	22	108.727	166.089
chr3	113648385	113696657	3q13.2	USF3	27.7369	16.3536	1.69608	32	22	76.7395	72.1643
chr3	53885199	53891962	3p21.1	SELENOK	236.832	139.643	1.69598	32	22	66.9102	98.9809
chr17	28553388	28571869	17q11.2	PIGS	156.96	92.5771	1.69545	32	22	81.4753	49.1548
chr19	57448976	57454496	N/A	Hs.125829	25.6268	15.1159	1.69535	6	3	20.0561	16.4552
chr11	118077012	118125505	11q23.3	TMPRSS4	19.756	11.6592	1.69445	32	22	128.462	104.514
chr1	152032506	152037035	1q21.3	S100A11	376.628	222.283	1.69436	32	22	67.896	85.6219
chr12	52006945	52015889	12q13.13	GRASP	23.1781	13.6798	1.69433	32	22	41.1132	48.7194
chr9	98072014	98119418	9q22.33	TRIM14	24.5185	14.4733	1.69405	32	22	140.543	127.506
chr6	156777847	157210779	6q25.3	ARID1B	53.1134	31.3593	1.6937	32	22	108.222	140.415
chr6	99568096	99569096	N/A	Hs.664017	15.444	9.11891	1.69363	6	3	23.3588	37.1362
chr4	98878456	98930635	4q23	EIF4E	138.297	81.6588	1.69359	32	22	133.679	183.419
chr4	54100081	54101955	4q12	GSX2	11.6745	6.89418	1.69339	32	22	67.9559	48.8156
chr3	119498521	119524281	3q13.33	TIMMDC1	197.402	116.578	1.69331	32	22	74.6216	128.714
chr3	44748744	44761681	3p21.31	KIAA1143	200.763	118.58	1.69305	32	22	78.108	115.216
chr1	241628864	241635930	1q43	CHML	130.123	76.8614	1.69296	32	22	145.945	181.206
chr9	128304720	128309624	N/A	Hs.660099	54.0872	31.9521	1.69276	6	3	29.5868	13.7922
chr11	69698238	69704338	11q13.3	FGF19	60.9389	36.0018	1.69266	32	22	25.6775	47.3521
chr5	147811103	147811356	N/A	Hs.543865	17.3242	10.2373	1.69227	14	16	41.0113	32.7855
chr5	9546200	9550298	5p15.31	SNHG18	27.0852	16.0071	1.69208	6	3	29.0326	7.65453
chr1	110022715	110023742	N/A	Hs.644867	23.8586	14.1007	1.69201	14	16	73.174	45.5363
chr13	51803800	51813220	N/A	Hs.556090	27.0865	16.0087	1.69198	6	3	22.0109	36.3781
chr5	178711521	178730702	5q35.3	ZNF354A	30.3975	17.9741	1.69118	32	22	38.681	40.9368
chr1	201403767	201421746	1q32.1	TNNI1	18.5228	10.9547	1.69085	32	22	112.663	112.716
chr2	216257862	216372027	2q35	MARCH4	18.371	10.8653	1.6908	32	22	40.7956	43.8126
chr10	95872078	95872818	N/A	Hs.743844	23.9995	14.2015	1.68993	6	3	26.5191	9.91364
chr8	100257059	100336218	8q22.2	RNF19A	33.9338	20.0827	1.6897	32	22	113.617	80.5766
chr14	39470317	39470964	N/A	Hs.99431	34.7913	20.5969	1.68915	6	3	27.4405	13.7401
chr17	78168545	78172928	17q25.3	SYNGR2	68.3282	40.4545	1.68901	32	22	88.196	139.868
chr19	55401282	55408146	19q13.42	UBE2S	482.801	285.933	1.68851	32	22	99.4554	175.379
chr17	38119293	38138868	17q12	TBC1D3E	25.4261	15.0627	1.68802	20	19	123.892	124.43
chr11	62337302	62401399	11q12.3	ASRGL1	75.6184	44.8236	1.68702	32	22	75.561	55.3989
chr2	24202866	24360528	2p23.3	ITSN2	32.5116	19.2759	1.68664	32	22	97.9778	91.2874
chr17	39210536	39225787	17q12	STAC2	28.5698	16.9393	1.6866	32	22	75.5895	73.6031
chr16	2777318	2780573	N/A	Hs.255157	34.8172	20.6473	1.68628	6	3	22.7729	16.7851
chr15	73566938	73569543	15q24.1	NPTN-IT1	47.6051	28.2338	1.6861	6	3	11.5729	32.1349
chr3	42704117	42704938	N/A	Hs.658844	18.1725	10.7781	1.68606	14	16	30.4713	26.7854
chr5	154474972	154478264	5q33.2	HAND1	247.726	146.933	1.68598	32	22	177.818	136.266
chr19	45507430	45526989	19q13.32	VASP	100.206	59.4387	1.68587	32	22	78.0524	106.405
chr3	141324213	141449792	3q23	ZBTB38	30.3117	17.9808	1.68578	32	22	74.8876	71.6179
chr12	9283657	9314088	12p13.31	LOC642846	34.3785	20.4168	1.68384	26	19	102.765	98.2479
chr5	69369297	69414801	5q13.2	RAD17	65.3862	38.835	1.68369	32	22	79.8622	92.8736
chr7	23130407	23131901	N/A	Hs.385861	13.7891	8.19022	1.6836	6	3	17.1317	41.9335
chr11	62707255	62709206	11q12.3	GNG3	30.5783	18.1652	1.68335	32	22	34.5002	53.8319
chr9	33817164	33920403	9p13.3	UBE2R2	220.651	131.102	1.68304	32	22	113.108	161.311
chr11	57484531	57515954	11q12.1	SLC43A1	46.861	27.8454	1.6829	32	22	70.1156	72.9141
chr19	11538717	11550323	19p13.2	CNN1	61.1483	36.3357	1.68287	32	22	67.96	75.9511
chr2	169709761	169711216	N/A	Hs.445603	32.4332	19.2731	1.68283	6	3	13.9688	19.3288
chr1	31727105	31764063	1p35.2	ADGRB2	20.92	12.435	1.68235	32	22	95.2347	84.9743
chr20	57648392	57711536	20q13.31	PMEPA1	53.2171	31.6363	1.68215	32	22	94.9276	84.7955
chr11	867859	915058	11p15.5	CHID1	54.6334	32.4841	1.68185	32	22	64.4547	90.1949
chr5	1225355	1246189	5p15.33	SLC6A18	15.0298	8.9372	1.68172	32	22	79.6833	78.6611
chr21	44012325	44106552	21q22.3	TRAPPC10	30.303	18.0192	1.68171	32	22	71.9732	59.6008
chr16	9104176	9105919	N/A	Hs.728924	10.6573	6.33728	1.68169	6	3	26.13	31.9713
chr11	69773029	69775403	11q13.3	FGF4	36.424	21.6651	1.68123	32	22	164.242	169.014
chr18	70288901	70330199	18q22.2	SOCS6	37.9299	22.5705	1.68051	32	22	79.3215	63.1175
chr5	107659505	107660105	N/A	Hs.665919	17.4186	10.3691	1.67985	6	3	14.0779	48.6958
chr17	28614440	28645159	17q11.2	KIAA0100	123.7	73.6434	1.67971	32	22	74.9766	90.052
chr19	45178745	45202715	19q13.32	BLOC1S3	32.2243	19.1931	1.67895	32	22	101.212	108.808
chr5	14704800	14871778	5p15.2	ANKH	52.0332	30.9922	1.67891	32	22	243.759	318.429
chr7	66987703	66995601	7q11.21	SBDS	220.168	131.23	1.67773	32	22	48.4378	54.791
chrX	154398065	154402339	Xq28	RPL10	1379.55	822.321	1.67763	32	22	136.821	200.462
chr7	100582490	100601117	7q22.1	FBXO24	13.2685	7.90916	1.67762	32	22	76.8843	61.9075
chr8	121639346	121645325	8q24.13	HAS2-AS1	29.1912	17.4007	1.67759	14	16	17.6892	28.9605
chr22	50568861	50578667	22q13.33	CPT1B	33.4542	19.9422	1.67756	32	22	88.2495	66.4155
chr21	39867421	39929397	21q22.2	PCP4	17.9828	10.7279	1.67626	32	22	54.7229	64.0633
chr2	74425860	74431815	N/A	Hs.656964	29.9609	17.8742	1.67621	6	3	22.8137	59.6763
chr2	27576522	27582722	2p23.3	C2orf16	14.9248	8.90706	1.67561	32	22	72.8666	57.2719
chr10	68721144	68792377	10q21.3	CCAR1	377.5	225.319	1.67541	32	22	102.689	160.803
chr10	21696363	21697205	N/A	Hs.657736	24.2094	14.4553	1.67478	6	3	39.9359	30.384
chr20	45252239	45254564	20q13.12	SLPI	12.163	7.26609	1.67394	32	22	56.5473	42.809
chr2	98595728	98597048	N/A	Hs.595139	2.86622	1.7128	1.67341	6	3	34.0114	1.69748
chr17	3594321	3595254	N/A	Hs.268606	27.4454	16.4023	1.67326	6	3	20.0827	8.13038
chr2	27136847	27139464	2p23.3	PRR30	13.0908	7.82545	1.67285	32	22	60.1489	46.5279
chr8	140511298	140517153	8q24.3	CHRAC1	140.359	83.9085	1.67277	32	22	91.7322	108.623
chr19	57849813	57865123	19q13.43	ZNF587	31.2988	18.7169	1.67222	32	22	116.117	144.552
chr1	100070989	100071314	N/A	Hs.665109	11.9318	7.13586	1.67209	6	3	26.3339	30.2316
chr3	183636883	183637526	N/A	Hs.669096	28.2013	16.8678	1.6719	6	3	29.0063	17.3528
chr2	131794961	131801661	2q21.2	C2orf27B	17.6232	10.543	1.67156	26	19	79.9827	65.4356
chr16	21597221	21657473	16p12.2	METTL9	196.993	117.856	1.67148	32	22	99.7425	109.39
chr20	44247099	44280917	20q13.12	GDAP1L1	23.9297	14.3234	1.67067	32	22	59.2524	65.061
chr2	74223171	74224426	N/A	Hs.469033	12.3583	7.39977	1.67009	6	3	23.7319	30.8999
chr7	139340359	139423457	7q34	LUC7L2	121.327	72.6515	1.66998	32	22	71.7167	88.7108
chr14	58634068	58648321	14q23.1	DACT1	89.142	53.4041	1.6692	32	22	103.633	89.6193
chr6	96521826	96555276	6q16.1	UFL1	50.5045	30.2576	1.66915	32	22	53.4292	82.554
chr7	117717333	117717927	N/A	Hs.671885	10.622	6.3647	1.6689	6	3	35.0124	33.2719
chr15	89734772	89751309	15q26.1	MESP1	23.9576	14.3554	1.66889	32	22	83.1914	52.9686
chr7	123749047	123755092	N/A	Hs.12798	26.5382	15.9038	1.66867	6	3	27.6924	7.61999
chr5	50396192	50443299	5q11.1	EMB	75.1471	45.0397	1.66846	32	22	123.191	155.293
chr18	39206924	39751995	18q12.2-q12.3	MIR924HG	13.523	8.10642	1.66818	6	3	26.921	37.0639
chr3	136148918	136197300	3q22.3	MSL2	51.4754	30.86	1.66803	32	22	98.5175	104.626
chr17	57744481	57745329	17q22	CCDC182	32.3458	19.3943	1.6678	6	3	23.3485	9.75029
chr15	75463250	75463610	N/A	Hs.540229	20.3476	12.2037	1.66734	14	16	35.759	21.6945
chrX	134887626	134915344	Xq26.3	MOSPD1	58.1885	34.9022	1.66719	32	22	82.0407	63.2499
chr2	32947129	33399509	2p22.3	LTBP1	48.1189	28.8694	1.66678	32	22	91.1638	150.609
chr22	29306618	29312789	22q12.2	GAS2L1	20.4454	12.2679	1.66658	32	22	77.6307	63.683
chr3	184561799	184582408	3q27.1	EPHB3	19.849	11.9101	1.66657	32	22	54.7912	40.0649
chr1	186375758	186421375	1q31.1	ODR4	38.8212	23.2942	1.66656	32	22	81.9645	89.8515
chr1	155610187	155748503	N/A	Hs.666209	15.1737	9.11699	1.66433	6	3	23.2339	38.6546
chr15	74550034	74551045	N/A	Hs.10431	45.251	27.189	1.66431	12	3	136.749	116.017
chr17	39728500	39730563	17q12	MIEN1	85.676	51.486	1.66406	32	22	68.8778	116.703
chrX	57134259	57138688	Xp11.21	SPIN2A	26.125	15.6999	1.66402	32	22	83.0345	85.3186
chr11	9459556	9460698	11p15.4	LOC644656	12.2535	7.36502	1.66375	20	19	65.5244	49.9136
chr12	49961496	49965682	12q13.12	AQP5	12.7656	7.67306	1.66369	32	22	67.8743	50.8956
chr7	156016099	156019525	N/A	Hs.97549	27.7178	16.6714	1.6626	14	16	41.0408	20.4046
chr5	52282029	52282444	N/A	Hs.544137	20.6156	12.4013	1.66237	14	16	37.6848	38.142
chr6	157716046	157945077	6q25.3	SNX9	59.2381	35.6351	1.66236	32	22	91.6864	125.218
chr6	7251406	7251982	N/A	Hs.714503	49.3866	29.7092	1.66233	6	3	25.5658	23.5184
chr1	10298686	10299085	N/A	Hs.662783	18.7924	11.3103	1.66153	6	3	22.2337	31.7223
chr19	21190395	21192188	N/A	Hs.551393	42.063	25.3255	1.6609	6	3	18.3382	28.3032
chr20	49982976	49988886	20q13.13	SNAI1	17.0736	10.2815	1.66062	32	22	54.0018	62.233
chr5	6729917	6730843	N/A	Hs.656059	30.4425	18.3324	1.66059	6	3	27.408	17.9481
chr16	2239872	2251601	16p13.3	ECI1	266.189	160.306	1.6605	32	22	45.4321	52.1732
chr2	191693558	191694402	N/A	Hs.171481	15.4973	9.33365	1.66037	14	16	43.0488	28.1154
chr1	244847345	244848677	N/A	Hs.669702	19.6637	11.8444	1.66017	6	3	24.5238	8.6317
chr4	1166932	1208962	4p16.3	SPON2	19.0995	11.5054	1.66005	32	22	59.696	69.2902
chr4	1995877	1996345	N/A	Hs.734753	25.9416	15.6313	1.6596	6	3	26.7383	19.0518
chr5	125036831	125367734	5q23.2	LOC101927421	16.7484	10.0939	1.65926	14	16	29.9849	37.2169
chr12	27794904	27797755	N/A	Hs.674006	12.2013	7.35673	1.65852	6	3	69.387	21.5514
chr1	234373437	234384049	1q42.2	COA6	183.705	110.789	1.65815	32	22	48.2826	70.247
chr8	144473732	144476335	8q24.3	FOXH1	153.119	92.3447	1.65812	32	22	107.579	130.545
chr3	68975212	69013961	3p14.1	EOGT	95.6312	57.6905	1.65766	32	22	102.758	50.2873
chr11	62433542	62546860	11q12.3	AHNAK	63.7711	38.471	1.65764	32	22	179.742	135.814
chr16	67442126	67442925	N/A	Hs.663747	17.7136	10.6863	1.6576	6	3	18.763	24.8898
chr8	27311482	27459391	8p21.2	PTK2B	25.9126	15.6351	1.65734	32	22	124.306	81.5478
chr14	45084099	45115601	14q21.2	PRPF39	38.6174	23.3014	1.6573	32	22	78.2184	111.149
chr16	57357909	57366190	16q21	CCL22	16.4674	9.94413	1.65599	32	22	61.8618	77.1137
chr19	1554669	1568058	19p13.3	MEX3D	106.119	64.0897	1.65579	32	22	93.9298	91.8247
chr15	77063396	77064910	N/A	Hs.736003	12.5214	7.56316	1.65558	6	3	7.21268	37.0902
chr14	64945814	64972197	14q23.3	RAB15	234.65	141.769	1.65516	32	22	60.2593	60.194
chr10	6580425	6585361	10p15.1	PRKCQ-AS1	36.6249	22.1299	1.65499	20	19	91.3827	107.915
chr17	51165435	51171744	17q21.33	NME2	198.943	120.243	1.6545	20	19	207.921	283.479
chr14	45209035	45210124	N/A	Hs.437941	26.7953	16.1961	1.65443	6	3	12.9177	35.7934
chr2	73982036	74108176	2p13.1	TET3	25.2025	15.2338	1.65438	32	22	123.42	123.913
chr1	1292384	1307925	1p36.33	ACAP3	26.017	15.7355	1.6534	32	22	61.0164	81.9058
chr21	44939697	44976989	21q22.3	FAM207A	83.1496	50.2904	1.65339	32	22	54.4849	58.5515
chrX	155026789	155056916	Xq28	FUNDC2	90.7406	54.8832	1.65334	32	22	122.864	175.548
chr21	14027399	14060948	21q11.2	LOC105377134	31.7052	19.1827	1.6528	6	3	48.5205	9.63505
chr19	46647564	46661138	19q13.32	DACT3	41.1709	24.9122	1.65264	32	22	51.9386	39.1893
chr21	45932672	45933871	N/A	Hs.721038	44.7188	27.0609	1.65252	6	3	11.3198	5.87122
chr2	105144113	105145424	2q12.1	LINC01918	15.3578	9.29438	1.65237	14	16	55.9581	21.5485
chr19	47256474	47271958	19q13.32	CCDC9	37.2032	22.5203	1.65198	32	22	63.8323	69.7752
chr1	158020010	158020679	N/A	Hs.585433	20.5125	12.4183	1.65179	6	3	14.6391	26.3234
chr9	95442982	95516965	9q22.32	PTCH1	99.7216	60.3728	1.65176	32	22	136.175	150.156
chr8	101197038	101206064	8q22.3	ZNF706	122.599	74.2332	1.65154	32	22	139.082	200.816
chr7	145675881	145681369	N/A	Hs.521268	18.36	11.1186	1.6513	14	16	36.1294	29.0404
chr2	97643977	97644249	N/A	Hs.541892	20.499	12.4139	1.6513	14	16	29.004	30.1653
chr3	156523470	156524608	N/A	Hs.157818	26.2871	15.9201	1.65118	6	3	29.521	19.421
chr17	75525080	75575209	17q25.1	LLGL2	24.0216	14.5495	1.65102	32	22	119.821	101.948
chr19	12954156	12957254	19p13.13	GADD45GIP1	139.634	84.5769	1.65097	32	22	92.0078	115.384
chr4	70688479	70690551	4q13.3	UTP3	251.028	152.063	1.65081	32	22	64.498	91.8381
chr3	183758884	183759576	N/A	Hs.662266	14.5604	8.82167	1.65053	6	3	14.7008	9.75055
chr3	45678165	45688882	3p21.31	LIMD1-AS1	25.8125	15.6391	1.65051	6	3	11.7252	8.60415
chr17	2030137	2043431	17p13.3	DPH1	49.8922	30.2296	1.65044	32	22	74.4878	106.111
chr2	39269470	39272186	N/A	Hs.468239	27.6109	16.7301	1.65037	6	3	11.4564	32
chr17	68206309	68207493	N/A	Hs.652272	34.1956	20.7289	1.64966	6	3	10.5154	22.1633
chr21	33238192	33239242	N/A	Hs.656825	12.3592	7.49206	1.64965	6	3	36.6196	35.5416
chr13	110523066	110561737	13q34	RAB20	72.6557	44.0472	1.6495	32	22	67.5001	99.386
chr21	32311019	32393003	21q22.11	URB1	43.9	26.6173	1.64931	32	22	79.8899	50.7411
chr19	30224236	30713538	19q12	ZNF536	17.1945	10.4261	1.64919	32	22	139.946	83.5364
chr17	49223369	49230766	17q21.32	PHOSPHO1	18.8595	11.4359	1.64914	32	22	59.1488	41.4429
chr19	39007064	39032596	19q13.2	FBXO27	20.767	12.5951	1.64881	32	22	55.88	42.0841
chr12	122078728	122147347	12q24.31	MLXIP	44.4797	26.9804	1.64859	32	22	102.665	116.243
chr18	45825580	45842556	18q12.3	SIGLEC15	22.3996	13.5902	1.64822	32	22	85.779	70.0528
chr7	74531981	74532266	N/A	Hs.668428	22.3899	13.591	1.6474	6	3	34.1374	2.64293
chr21	42499632	42581440	21q22.3	SLC37A1	56.5802	34.3494	1.6472	32	22	48.1671	55.1569
chr1	232137813	232138473	N/A	Hs.552297	21.9882	13.3524	1.64676	14	16	50.36	29.4507
chr1	1426128	1427787	1p36.33	TMEM88B	45.8918	27.8699	1.64664	12	3	14.6423	7.7011
chr7	22856085	22861579	N/A	Hs.553139	50.1737	30.4706	1.64662	6	3	17.1394	16.6123
chr9	127802858	127814520	9q34.11	FPGS	34.7917	21.1309	1.64649	32	22	102.464	126.29
chr5	88109729	88110274	N/A	Hs.200698	21.3747	12.9908	1.64538	14	16	34.1852	32.3315
chr11	67621421	67630116	11q13.2	NUDT8	26.9404	16.3748	1.64524	26	19	61.3512	37.9341
chr3	114681177	114683090	N/A	Hs.663956	30.6638	18.6383	1.64521	6	3	14.3353	10.0073
chr3	3152865	3153510	N/A	Hs.658590	56.8422	34.5548	1.64499	6	3	22.6506	27.2789
chr21	23361104	23384835	21q21.2	D21S2088E	17.5596	10.6769	1.64464	6	3	63.9351	33.6776
chr12	53500161	53500936	N/A	Hs.604255	16.8375	10.2391	1.64443	6	3	25.51	19.7749
chr8	100150611	100154002	8q22.2	POLR2K	245.607	149.392	1.64405	32	22	61.9492	109.032
chr11	64245879	64248217	N/A	Hs.697228	29.2026	17.7632	1.64399	6	3	7.78092	15.2814
chr2	112516703	112517173	N/A	Hs.669007	14.8039	9.00689	1.64362	6	3	30.9119	17.4997
chr6	32164605	32168285	6p21.32	EGFL8	35.3538	21.5124	1.64342	32	22	118.868	154.68
chr17	6348861	6349403	N/A	Hs.145721	17.2945	10.5241	1.64333	14	16	41.4107	45.3914
chr1	100038078	100083377	1p21.2	MFSD14A	145.479	88.5318	1.64324	32	22	74.9677	83.1714
chr1	93869458	93879206	1p22.1	DNTTIP2	198.652	120.903	1.64307	32	22	117.878	183.803
chr13	112099630	112100399	N/A	Hs.129603	13.3904	8.14985	1.64302	14	16	48.4126	40.3091
chr3	97821930	97944986	3q11.2	CRYBG3	19.9318	12.1313	1.643	32	22	43.0904	46.1262
chr15	90001491	90082200	15q26.1	ZNF710	37.2379	22.6957	1.64074	32	22	138.594	148.918
chr11	64726911	64745456	11q13.1	RASGRP2	29.7054	18.1073	1.64052	32	22	60.1748	43.6621
chr19	7669086	7670454	19p13.2	RETN	16.9275	10.3185	1.64049	32	22	46.0035	46.3019
chr21	44654213	44654659	21q22.3	KRTAP12-4	15.4206	9.4053	1.63956	26	19	81.4504	63.1089
chr18	8705576	8832777	18p11.22	MTCL1	90.5208	55.2182	1.63933	32	22	82.056	126.184
chr15	70654554	70778823	15q23	UACA	28.7875	17.5619	1.6392	32	22	116.431	150.541
chr1	10636602	10796676	1p36.22	CASZ1	21.3743	13.04	1.63913	32	22	89.7974	73.6937
chr11	67317839	67391687	11q13.2	LOC100130987	27.6957	16.9007	1.63873	20	19	119.857	101.457
chr10	111077032	111080907	10q25.2	ADRA2A	43.2563	26.4023	1.63835	32	22	77.7002	40.0949
chr9	123111546	123111643	9q33.3	MIR600	19.6981	12.0252	1.63806	6	3	37.8445	6.43349
chr7	139426931	139483716	7q34	KLRG2	35.7501	21.8251	1.63803	32	22	71.6461	70.2196
chr11	57641198	57641286	11q12.1	MIR130A	66.8942	40.8402	1.63795	14	16	29.0121	25.101
chr14	75092791	75093543	N/A	Hs.665646	23.9984	14.6534	1.63774	6	3	19.9589	29.4137
chr16	74302244	74332613	N/A	Hs.709493	28.1996	17.2194	1.63767	6	3	28.6217	42.4023
chr5	176880869	176899373	5q35.2	HK3	20.2236	12.3509	1.63743	32	22	70.4236	57.6146
chr16	50880208	50882265	N/A	Hs.735804	21.1674	12.9348	1.63647	14	16	34.3901	25.8011
chr3	183253207	183273391	3q27.1	B3GNT5	26.1463	15.9816	1.63603	32	22	92.0318	88.3171
chr1	159918107	159925542	1q23.2	TAGLN2	243.924	149.167	1.63524	32	22	90.964	90.605
chr9	34186108	34188194	9p13.3	LOC114224	15.5351	9.50188	1.63495	6	3	28.7077	10.9198
chr14	103917458	103917922	N/A	Hs.678224	21.1406	12.935	1.63437	6	3	30.0749	6.17417
chr12	56237807	56258391	12q13.3	ANKRD52	44.1006	26.9878	1.63409	32	22	66.0176	78.5066
chr21	39612940	39662889	21q22.2	B3GALT5	18.1142	11.0876	1.63373	32	22	197.01	137.92
chr1	229431245	229434096	1q42.13	ACTA1	351.528	215.184	1.63362	32	22	111.254	115.801
chr3	100401193	100456326	3q12.2	LNP1	31.7139	19.427	1.63246	32	22	64.1265	71.4316
chr14	72590324	72590834	N/A	Hs.536417	17.8334	10.928	1.63191	14	16	45.0348	28.3357
chr9	113104723	113111677	9q32	FAM225B	15.432	9.45695	1.63182	26	19	43.1257	27.6727
chr9	137605640	137615360	9q34.3	ARRDC1	26.7378	16.3861	1.63174	32	22	70.4834	52.7898
chr7	150866834	150867221	N/A	Hs.649645	15.3714	9.42177	1.63147	14	16	41.3359	29.3337
chr3	18345388	18445588	3p24.3	SATB1	43.6824	26.7767	1.63136	32	22	91.4836	103.949
chr6	24649977	24666887	6p22.3	TDP2	161.144	98.7999	1.63101	32	22	105.912	151.183
chr16	28591943	28597079	16p11.2	SULT1A2	38.6127	23.6751	1.63094	32	22	87.9293	93.322
chr18	6925474	6929869	18p11.31	LINC00668	16.4329	10.0768	1.63076	6	3	20.9309	28.0728
chr10	21756548	22003768	10p12.31	DNAJC1	56.1918	34.4598	1.63065	32	22	28.1977	40.1621
chr11	124795043	124796432	N/A	Hs.666211	14.6156	8.96336	1.6306	6	3	35.6625	9.24699
chr17	44076753	44123646	17q21.31	HDAC5	38.1172	23.3791	1.6304	32	22	118.057	146.611
chr5	1050374	1155887	5p15.33	SLC12A7	59.0677	36.2416	1.62983	32	22	140.58	175.47
chr4	174498321	174499281	N/A	Hs.660508	17.3092	10.6227	1.62946	6	3	26.3357	9.08253
chr22	37559778	37569405	22q13.1	CDC42EP1	21.8404	13.4041	1.62938	32	22	53.1341	45.9945
chr9	127940582	127980533	9q34.11	FAM102A	51.6497	31.6997	1.62934	32	22	59.8127	66.6792
chr12	79601188	79602703	N/A	Hs.662065	24.5327	15.0582	1.6292	6	3	15.7438	21.817
chr19	53991149	54012666	19q13.42	CACNG6	23.6631	14.525	1.62914	32	22	70.88	47.1902
chr22	36467036	36482025	22q12.3	TXN2	141.824	87.073	1.62879	32	22	62.0746	90.7254
chr16	57092543	57147966	16q13	CPNE2	33.6262	20.6468	1.62864	32	22	66.8797	82.7735
chr2	8670984	8681863	2p25.1	ID2-AS1	26.5782	16.3224	1.62833	14	16	32.596	44.5712
chr2	208266178	208358751	2q34	PIKFYVE	29.9714	18.4124	1.62778	32	22	159.944	153.987
chr14	23022640	23023107	N/A	Hs.673597	33.275	20.4472	1.62736	6	3	25.9228	10.1759
chr12	115958576	116277219	12q24.21	MED13L	56.3827	34.6472	1.62734	32	22	47.955	63.8526
chr11	124753123	124762327	11q24.2	ESAM	13.5376	8.31905	1.62731	32	22	54.3677	47.5717
chr1	31370103	31371034	N/A	Hs.584756	29.4767	18.1152	1.62718	6	3	13.5789	7.39199
chr14	73140489	73141316	N/A	Hs.666795	16.6066	10.2064	1.62708	6	3	21.6442	22.3307
chr18	24426645	24453531	18q11.2	IMPACT	52.5743	32.3199	1.62669	32	22	67.9774	99.5298
chr19	49453216	49471050	19q13.33	ALDH16A1	112.978	69.4538	1.62666	32	22	24.8489	28.2661
chr19	27793462	27984963	N/A	Hs.567934	29.3804	18.0627	1.62658	6	3	19.4454	15.4977
chr17	80415117	80438086	17q25.3	ENDOV	18.8242	11.5766	1.62605	32	22	73.473	56.1498
chrY	6865918	6874056	Yp11.2	AMELY	15.9086	9.78531	1.62576	32	22	54.3484	35.6316
chr1	247033688	247034084	N/A	Hs.330741	40.6303	24.9969	1.62541	6	3	26.024	30.3122
chr1	150982023	150995638	1q21.3	ANXA9	18.8206	11.5809	1.62514	32	22	56.3278	47.9597
chr17	75271299	75273895	17q25.1	LOC100287042	28.2103	17.3621	1.62482	12	3	23.8177	8.35954
chr19	12244587	12245568	N/A	Hs.715702	33.8097	20.8173	1.62411	6	3	25.9769	39.6047
chr5	43078171	43078764	N/A	Hs.650450	24.266	14.9425	1.62396	14	16	29.3657	24.7654
chr19	41755421	41772211	19q13.2	CEACAM6	18.1753	11.1932	1.62377	32	22	120.938	79.9281
chr3	9459022	9459732	N/A	Hs.737472	12.9865	7.9982	1.62368	6	3	21.73	31.5266
chr8	12537079	12665611	8p23.1	LOC729732	47.3139	29.1399	1.62368	20	19	78.0256	74.4054
chr2	232526160	232537907	2q37.1	CHRND	18.2095	11.215	1.62367	32	22	76.3711	72.38
chr5	91305939	91306369	N/A	Hs.544017	20.4002	12.5663	1.62341	14	16	26.3015	33.7117
chr2	100401360	100402606	N/A	Hs.656891	16.7035	10.2924	1.6229	6	3	23.5613	15.782
chr17	7435443	7437679	17p13.1	TMEM102	14.4443	8.90065	1.62283	32	22	69.6433	65.809
chr17	5341521	5342233	N/A	Hs.656390	13.3763	8.24778	1.62181	6	3	16.6401	19.3112
chr11	612555	615999	11p15.5	IRF7	43.0775	26.5629	1.62172	32	22	65.3093	67.4857
chr12	2959312	3040676	12p13.33	TEAD4	145.5	89.7219	1.62168	32	22	77.2037	88.0571
chr7	100963827	100965867	N/A	Hs.744659	22.491	13.8739	1.6211	6	3	19.1532	24.0865
chr2	172425296	172427364	N/A	Hs.587044	22.8131	14.0752	1.6208	14	16	42.3887	21.0819
chr17	76736450	76736548	17q25.1	MIR636	610.644	376.937	1.62002	20	19	141.153	203.019
chr9	67717498	67719179	9q21.11	FAM27E3	27.791	17.158	1.61971	14	16	35.6364	40.4008
chr1	905115	920466	1p36.33	LOC284600	18.1019	11.1762	1.61969	6	3	23.6362	22.106
chr7	76121274	76121947	N/A	Hs.282470	21.3903	13.2087	1.61941	14	16	30.012	29.9598
chr1	1253912	1273854	1p36.33	UBE2J2	59.6632	36.8444	1.61933	32	22	78.871	112.689
chr2	231519903	231530471	2q37.1	NMUR1	17.8758	11.0392	1.6193	32	22	94.9848	83.6573
chr21	43773665	43776375	21q22.3	CSTB	1127.26	696.233	1.61908	32	22	36.7365	40.0285
chr8	23567830	23571536	N/A	Hs.122514	25.2787	15.6154	1.61883	6	3	12.8714	8.55913
chr7	116499601	116508541	7q31.2	CAV2	40.3388	24.9222	1.61859	32	22	77.2765	56.4508
chr22	41092513	41092566	22q13.2	MIR1281	16.7285	10.3353	1.61857	14	16	83.708	34.8194
chr4	52099959	52100520	N/A	Hs.274586	9.65421	5.96574	1.61828	6	3	16.036	43.4315
chr6	43770209	43786487	6p21.1	VEGFA	41.1186	25.4153	1.61787	32	22	111.032	135.293
chr1	67685177	67688338	1p31.3	GADD45A	139.063	85.9819	1.61735	32	22	56.5371	59.7295
chr8	143246821	143262705	8q24.3	ZFP41	17.9482	11.0989	1.61711	32	22	100.699	94.1277
chr3	46857867	46863483	3p21.31	MYL3	20.9185	12.936	1.61708	32	22	47.3568	48.9075
chr1	247840928	247841896	1q44	OR11L1	14.3652	8.88867	1.61613	26	19	66.8799	41.0812
chr6	157087161	157087804	N/A	Hs.655487	12.7452	7.88725	1.61592	6	3	28.1955	49.5354
chr9	134293930	134295397	N/A	Hs.573484	17.7913	11.0141	1.61531	14	16	36.9874	34.6463
chr10	102102100	102120473	10q24.32	LDB1	59.7202	36.9845	1.61473	32	22	96.0891	110.306
chr4	110617423	110642123	4q25	PITX2	39.6991	24.589	1.61451	32	22	124.976	125.117
chr8	144798876	144813033	8q24.3	ZNF517	23.9376	14.83	1.61413	32	22	108.009	77.0037
chr14	22836533	22847600	14q11.2	MMP14	66.3372	41.1092	1.61368	32	22	100.16	113.541
chr1	112956415	112964072	1p13.2	SLC16A1-AS1	19.934	12.354	1.61357	6	3	24.7259	17.9814
chr7	100336065	100367831	7q22.1	STAG3L5P-PVRIG2P-PILRB	36.8494	22.8426	1.61319	12	3	29.8378	4.51084
chr9	121201082	121332844	9q33.2	GSN	46.1518	28.613	1.61296	32	22	200.674	193.164
chr11	43337365	43338665	N/A	Hs.744149	29.4947	18.2898	1.61263	6	3	8.55442	24.8571
chr2	37196451	37216193	2p22.2	CEBPZOS	69.3317	42.9997	1.61238	6	3	76.8558	89.7885
chr9	124517275	124771310	9q33.3	NR6A1	75.7959	47.0159	1.61213	32	22	150.52	154.628
chr5	40831328	40835285	5p13.1	RPL37	1647.88	1022.71	1.61129	32	22	120.715	178.461
chr17	62423885	62450093	17q23.2	METTL2A	91.0011	56.4991	1.61066	32	22	131.982	154.476
chr22	46761667	46762563	N/A	Hs.658853	51.2298	31.8121	1.61039	6	3	23.1898	11.7872
chr12	120116910	120118996	N/A	Hs.586797	23.7712	14.7632	1.61017	6	3	38.6821	15.5906
chr7	38341577	38378637	7p14.1	TRG-AS1	9.1127	5.6595	1.61016	6	3	16.9346	62.5016
chr2	21396261	21529242	2p24.1	LOC100507562	18.7881	11.6689	1.61011	18	6	60.0568	37.7531
chr16	30370934	30377991	16p11.2	MYLPF	15.7254	9.76746	1.60997	32	22	71.8536	68.9514
chr8	67325238	67325718	N/A	Hs.729329	18.8687	11.7199	1.60997	6	3	6.74501	17.2009
chr6	33927169	33927631	N/A	Hs.130664	18.3809	11.4178	1.60985	14	16	39.6859	33.4765
chr22	19723543	19724774	22q11.21	GP1BB	24.8282	15.4261	1.6095	18	6	49.2572	23.7285
chr6	73368553	73369888	6q13	OOEP	16.1096	10.011	1.60919	32	22	72.062	45.4121
chr21	25880550	26171128	21q21.3	APP	628.607	390.705	1.60891	32	22	86.4143	90.2062
chr11	102345761	102347188	N/A	Hs.534870	17.0166	10.5774	1.60877	6	3	24.3968	18.4198
chr2	239406836	239407141	N/A	Hs.541440	15.179	9.43677	1.60849	14	16	56.3608	28.4711
chr6	44642783	44642998	N/A	Hs.544609	14.4882	9.00787	1.60839	14	16	60.9537	22.847
chr3	48465520	48467645	3p21.31	TREX1	21.1521	13.1514	1.60836	32	22	78.6484	85.6274
chr5	78358764	78360541	5q14.1	SCAMP1-AS1	47.7484	29.6924	1.6081	6	3	19.5125	5.8444
chr16	50246158	50318135	16q12.1	ADCY7	30.895	19.2129	1.60804	32	22	106.692	81.5199
chr16	56191339	56357444	16q13	GNAO1	28.2914	17.5946	1.60796	32	22	122.452	123.451
chr4	151165668	151167517	N/A	Hs.655376	11.9519	7.43323	1.60791	6	3	26.4695	28.9127
chr1	28505943	28510892	1p35.3	SNHG3	24.0899	14.9831	1.6078	20	19	47.3871	68.6847
chr2	219372028	219372553	N/A	Hs.635110	23.1819	14.4224	1.60735	6	3	20.5876	28.6408
chr2	218270392	218346793	2q35	PNKD	60.7032	37.7662	1.60734	32	22	99.4611	107.011
chr6	5085486	5087221	6p25.1	PPP1R3G	18.7749	11.6812	1.60727	12	3	17.1787	15.2634
chr12	93377923	93403248	12q22	NUDT4	51.8826	32.2843	1.60706	32	22	153.344	176.205
chr17	4988130	4997933	17p13.2	INCA1	24.4343	15.2069	1.60679	26	19	27.2663	24.7925
chr11	66257294	66267861	11q13.2	KLC2	34.9913	21.779	1.60665	32	22	103.061	116.048
chr19	11346340	11354951	19p13.2	CCDC159	14.795	9.21035	1.60635	32	22	67.4613	68.1578
chr1	211675722	211688044	1q32.3	LOC91548	91.4976	56.9845	1.60566	6	3	18.1694	15.4511
chr18	5242444	5243405	N/A	Hs.731901	21.4724	13.3754	1.60537	6	3	25.9406	5.48147
chr1	144887191	145093441	1q21.1	SRGAP2B	20.3207	12.6592	1.60521	20	19	67.1786	44.0646
chrX	71301275	71305371	Xq13.1	ITGB1BP2	18.5383	11.5502	1.60502	32	22	62.6476	56.2477
chr22	30246169	30246993	22q12.2	LOC91370	11.296	7.03796	1.60501	6	3	35.5637	34.9897
chr16	30085793	30091919	16p11.2	TBX6	18.4023	11.4656	1.605	32	22	80.7155	53.7106
chr1	20588951	20618908	1p36.12	CDA	63.6678	39.6689	1.60498	32	22	43.0995	80.991
chr19	45212621	45234211	19q13.32	EXOC3L2	20.3723	12.6944	1.60483	32	22	66.0208	91.2507
chr13	40484010	40484167	N/A	Hs.539742	28.2503	17.6037	1.60479	14	16	31.2778	16.7971
chr2	240126548	240136802	2q37.3	COPS9	225.599	140.582	1.60475	32	22	111.807	176.517
chr9	23690099	23850757	9p21.3	ELAVL2	66.6937	41.5685	1.60443	32	22	84.6139	103.219
chr7	150944956	150978314	7q36.1	KCNH2	21.2689	13.2596	1.60404	32	22	105.481	100.564
chr3	3863644	3864231	N/A	Hs.128128	14.3661	8.95706	1.60389	6	3	20.8323	17.7493
chr2	86503430	86563497	2p11.2	CHMP3	54.4618	33.9592	1.60374	32	22	57.9599	74.482
chr5	140400511	140401810	N/A	Hs.644160	25.3869	15.8361	1.6031	6	3	23.5428	1.37946
chr1	57878301	57880740	N/A	Hs.576397	18.2903	11.4121	1.60271	14	16	34.58	26.001
chr11	104727546	104727753	N/A	Hs.538798	13.4285	8.38115	1.60223	14	16	46.1015	31.1792
chr11	65497679	65504494	11q13.1	MALAT1	299.18	186.769	1.60188	32	22	160.734	230.167
chr11	68684475	68691175	11q13.2	GAL	1218.74	761.126	1.60123	32	22	70.3827	72.3398
chr16	57619535	57665039	16q21	ADGRG1	22.7976	14.2417	1.60077	32	22	73.4825	53.4958
chr2	148644780	148788491	2q23.1	EPC2	44.8323	28.0091	1.60063	32	22	81.5684	79.544
chr4	56387512	56388254	N/A	Hs.208405	16.2931	10.1824	1.60012	14	16	41.5225	26.6539
chr13	44053728	44054154	N/A	Hs.554567	17.0654	10.6669	1.59985	14	16	38.4881	28.9135
chr12	130250264	130250689	N/A	Hs.539123	17.2017	10.7533	1.59967	14	16	40.9758	41.4024
chr1	27341992	27353932	1p36.11	SYTL1	42.155	26.3524	1.59966	32	22	51.5507	59.6121
chr22	23738678	23741160	N/A	Hs.547601	23.3369	14.5922	1.59927	6	3	26.6227	26.1504
chr21	33577551	33588708	21q22.11	DONSON	192.63	120.453	1.59921	32	22	47.241	52.3858
chr14	70581667	70582778	N/A	Hs.732942	27.708	17.3296	1.59888	6	3	20.1927	12.148
chr20	41028822	41124487	20q12	TOP1	261.288	163.423	1.59884	32	22	100.386	148.372
chrX	39304956	39327362	Xp11.4	LINC01281	14.3574	8.98052	1.59872	6	3	17.8477	26.8921
chr20	603993	610266	20p13	TCF15	19.2861	12.0645	1.59858	32	22	53.3579	48.7678
chr16	3052120	3052840	N/A	Hs.312579	31.8393	19.9297	1.59758	6	3	15.7614	23.4735
chr6	106046729	106109939	6q21	PRDM1	16.2998	10.2034	1.59749	32	22	97.5272	55.1606
chr17	68259089	68452000	17q24.2	ARSG	26.3827	16.5156	1.59744	32	22	62.3934	39.9288
chr2	73254682	73284453	2p13.2	FBXO41	29.2931	18.3388	1.59733	32	22	97.1115	82.2137
chr6	151452258	151470101	6q25.1	ARMT1	223.601	140.014	1.59699	32	22	65.3048	67.5892
chr6	122443348	122471881	6q22.31	SERINC1	214.005	134.097	1.5959	32	22	51.1112	51.2433
chr2	174072447	174248637	2q31.1	OLA1	168.188	105.398	1.59574	32	22	180.581	255.402
chr1	11029658	11030666	N/A	Hs.632369	95.3672	59.7678	1.59563	6	3	16.6917	39.9155
chr12	103935680	103936630	N/A	Hs.658060	24.4104	15.301	1.59535	6	3	19.1067	31.1584
chr20	25069940	25082379	20p11.21	VSX1	13.6749	8.57195	1.5953	32	22	136.953	102.335
chr16	12659799	12803887	16p13.12	CPPED1	28.7972	18.052	1.59524	32	22	68.707	57.6535
chr22	50583026	50595281	22q13.33	CHKB-AS1	21.6718	13.5881	1.59491	20	19	41.211	33.7334
chr3	32525971	32570874	3p22.3	DYNC1LI1	101.748	63.7963	1.59488	32	22	85.5426	109.169
chr7	26201211	26213607	7p15.2	CBX3	544.881	341.745	1.59441	32	22	98.2537	155.103
chr3	49803130	49805030	3p21.31	FAM212A	22.7858	14.2924	1.59426	32	22	34.3893	55.2588
chr1	6466092	6520061	1p36.31	PLEKHG5	19.8456	12.4485	1.59422	32	22	79.2595	86.258
chr10	103452789	103463033	N/A	Hs.530398	14.8858	9.3385	1.59403	6	3	21.2228	24.0512
chr16	29900392	29919860	16p11.2	ASPHD1	43.2922	27.1593	1.59401	32	22	90.4508	90.6417
chr5	135570679	135579279	5q31.1	CXCL14	21.6387	13.5775	1.59371	32	22	104.519	59.1013
chr19	33208664	33225850	19q13.11	SLC7A10	26.4052	16.5749	1.59308	32	22	32.6612	25.1219
chr11	124747474	124752213	11q24.2	VSIG2	20.5628	12.9095	1.59284	32	22	65.5927	39.778
chr12	7689785	7695764	12p13.31	GDF3	255.064	160.137	1.59279	32	22	58.8258	65.8757
chr7	6167980	6169057	N/A	Hs.661820	10.8528	6.81412	1.5927	6	3	26.1011	25.7636
chr9	81943500	81950094	9q21.32	SPATA31D3	15.2615	9.5825	1.59264	26	19	64.6734	54.3674
chr19	41425359	41429024	19q13.2	B3GNT8	21.4056	13.4416	1.59249	32	22	29.2198	33.3268
chr17	78146035	78166283	17q25.3	C17orf99	19.5324	12.2658	1.59243	32	22	72.3921	44.3457
chr6	111299031	111483715	6q21	REV3L	20.7628	13.0426	1.59192	32	22	70.792	59.6605
chr17	81918269	81927711	17q25.3	MAFG	61.0608	38.3589	1.59183	32	22	64.7031	69.464
chr17	48997412	49056145	17q21.32	IGF2BP1	266.631	167.502	1.5918	32	22	119.274	165.796
chr16	3135056	3142804	16p13.3	ZNF213	50.6215	31.8121	1.59127	32	22	91.4979	91.4298
chrX	71615913	71618517	Xq13.1	CXCR3	15.6009	9.80457	1.59119	32	22	71.483	55.7317
chr2	229903000	229907845	N/A	Hs.662792	24.5136	15.4059	1.59118	6	3	24.4077	31.0707
chr19	281040	291435	19p13.3	PLPP2	111.189	69.8961	1.59077	32	22	58.4578	92.5577
chr19	41114292	41128381	19q13.2	CYP2F1	20.8295	13.096	1.59053	32	22	83.8501	50.2374
chr3	51993628	51995942	3p21.2	RPL29	1915.46	1204.51	1.59024	32	22	82.3191	118.192
chr17	18664244	18665043	N/A	Hs.628016	21.7358	13.6696	1.59008	14	16	29.3981	16.4258
chr10	79347464	79355334	10q22.3	PPIF	113.504	71.3863	1.58999	32	22	89.5699	118.363
chr7	44138864	44141392	7p13	MYL7	77.6038	48.8112	1.58988	32	22	93.3122	120.425
chr12	6439001	6451517	12p13.31	CD27-AS1	45.6558	28.7182	1.58979	14	16	12.1748	26.3559
chr1	13698875	13825079	1p36.21	PRDM2	20.0981	12.6437	1.58958	32	22	98.7697	86.1233
chr16	31427731	31428428	16p11.2	COX6A2	15.6966	9.87523	1.5895	32	22	34.4479	31.9134
chrX	85243820	85273362	Xq21.1	ZNF711	50.381	31.7001	1.5893	32	22	113.913	131.167
chr14	73460935	73463642	14q24.3	LOC101928143	10.3586	6.51913	1.58895	6	3	31.2815	41.8998
chr16	8895839	8896974	N/A	Hs.709781	29.5141	18.5777	1.58869	6	3	23.4033	29.9802
chr14	100657268	100672744	14q32.2	LINC00523	13.4494	8.46571	1.58869	20	19	77.5107	51.4852
chr4	40810027	41216714	4p14-p13	APBB2	37.3771	23.5285	1.58859	32	22	104.939	103.851
chr6	89829900	89874436	6q15	CASP8AP2	59.4704	37.4399	1.58842	32	22	101.28	154.458
chr11	17385246	17389331	11p15.1	KCNJ11	18.2518	11.4919	1.58823	32	22	105.473	96.869
chr1	51236273	51273447	1p32.3	RNF11	108.318	68.204	1.58814	32	22	112.482	126.961
chr6	92537920	92538529	N/A	Hs.544507	14.5581	9.16684	1.58812	14	16	53.1178	28.7255
chrX	136496932	136512346	Xq26.3	HTATSF1	156.021	98.2551	1.58791	32	22	105.763	162.911
chr14	57091757	57092490	N/A	Hs.539981	26.8455	16.9082	1.58772	14	16	35.6586	20.2566
chr14	68794738	68795782	N/A	Hs.655774	34.8852	21.9723	1.58769	6	3	22.6572	6.87407
chr11	120320849	120321322	N/A	Hs.124597	28.2302	17.7812	1.58764	6	3	25.3504	17.1407
chr12	54016852	54035361	12q13.13	HOXC5	14.6916	9.25426	1.58755	32	22	70.5579	62.8783
chr14	67386979	67412200	14q23.3-q24.1	PLEK2	22.8185	14.3746	1.58742	32	22	21.9013	36.4798
chr8	11810278	11811107	N/A	Hs.659573	24.7994	15.6226	1.5874	6	3	31.2831	24.945
chr2	95025655	95053992	2q11.1	MAL	12.2424	7.71554	1.58671	32	22	69.7796	59.4139
chr17	4669773	4670569	N/A	Hs.633645	14.053	8.85758	1.58655	6	3	29.0134	20.1496
chrX	134373312	134428792	Xq26.2	PHF6	77.3734	48.8058	1.58533	32	22	174.625	236.633
chr1	21171400	21172138	N/A	Hs.573763	20.8183	13.1353	1.58492	14	16	21.8699	37.7143
chr10	93667883	93702572	10q23.33	FRA10AC1	25.2384	15.9252	1.58481	32	22	110.164	112.676
chr2	240691845	240698483	2q37.3	AQP12A	22.6233	14.2778	1.58451	20	19	120.724	113.77
chr15	98738912	98739621	N/A	Hs.653430	21.4383	13.5302	1.58447	6	3	19.4019	9.30717
chrX	147911951	147951127	Xq27.3	FMR1	46.547	29.3794	1.58434	32	22	130.279	144.274
chr11	1049439	1057103	11p15.5	LOC101927503	26.5265	16.7457	1.58408	6	3	23.7805	12.4452
chr12	97550490	97551191	N/A	Hs.506435	34.4559	21.7566	1.5837	6	3	35.9735	49.1644
chr16	55566672	55567680	16q12.2	CAPNS2	13.6238	8.60328	1.58356	32	22	58.8795	47.2735
chr5	140786136	141012344	5q31.3	PCDHA1	30.9276	19.5321	1.58343	32	22	96.5063	113.65
chr3	10247830	10249422	N/A	Hs.611748	24.007	15.1631	1.58325	6	3	24.5241	18.1784
chr1	1020102	1056119	1p36.33	AGRN	286.005	180.654	1.58317	32	22	158.565	162.672
chr17	81650459	81663418	17q25.3	PDE6G	21.2901	13.4481	1.58313	32	22	49.6968	69.213
chr19	38878555	38899862	19q13.2	SIRT2	25.5229	16.1246	1.58285	32	22	86.8751	74.5971
chr21	29024617	29054488	21q21.3	USP16	146.702	92.6947	1.58264	32	22	56.7093	61.6939
chr2	88524623	88529585	2p11.2	TEX37	17.5607	11.0963	1.58258	32	22	49.1834	30.9842
chr11	236675	252984	11p15.5	PSMD13	131.425	83.0541	1.5824	32	22	47.1174	73.3376
chr8	38030502	38060365	8p11.23	EIF4EBP1	274.461	173.496	1.58194	32	22	55.6892	95.6664
chr6	33200826	33204437	6p21.32	SLC39A7	67.4853	42.6731	1.58145	32	22	62.1161	78.9301
chr2	75457055	75493789	N/A	Hs.580515	23.585	14.9162	1.58117	14	16	37.4861	53.4366
chr8	102379050	102380278	N/A	Hs.659784	15.0864	9.54335	1.58082	6	3	40.3858	35.076
chr19	18249950	18255419	19p13.11	LOC729966	14.7779	9.34863	1.58075	20	19	52.5984	37.05
chr17	76868487	76950389	17q25.2	MGAT5B	16.9309	10.7109	1.58071	32	22	88.9181	63.5891
chr2	775358	775654	N/A	Hs.542227	11.788	7.4581	1.58057	14	16	58.7806	31.2735
chr1	52927229	53051617	1p32.3	SCP2	76.4133	48.3477	1.5805	32	22	115.23	166.997
chr16	74999017	75110994	16q23.1	ZNRF1	105.453	66.7234	1.58045	32	22	80.1394	106.738
chr11	2887344	2905504	11p15.4	SLC22A18AS	17.0539	10.7908	1.5804	32	22	70.5395	52.2358
chr19	10922185	10929012	19p13.2	YIPF2	44.3175	28.0478	1.58007	32	22	46.864	72.5726
chr12	68610839	68660605	12q15	RAP1B	186.245	117.881	1.57994	32	22	128.56	182.439
chr4	8269757	8307111	4p16.1	HTRA3	18.213	11.53	1.57962	32	22	60.2994	83.1695
chr5	58453982	58460139	5q11.2	PLK2	33.8931	21.463	1.57914	32	22	132.133	88.9941
chr17	7561992	7571969	17p13.1	SENP3	80.7282	51.127	1.57897	32	22	65.6629	104.1
chr12	89519412	89526262	12q21.33	POC1B-GALNT4	13.5496	8.58212	1.57882	12	3	40.1249	29.0731
chr21	33324443	33360361	21q22.11	IFNAR1	27.7047	17.55	1.57862	32	22	68.8	36.3341
chr22	39901073	39973343	22q13.1	GRAP2	13.2287	8.38187	1.57825	32	22	64.3028	64.952
chr17	81890790	81900533	17q25.3	ANAPC11	312.147	197.799	1.57811	32	22	106.359	140.981
chr14	69611593	69715144	14q24.1	SUSD6	30.9837	19.6343	1.57804	32	22	33.2571	40.7586
chr16	15949577	16143074	16p13.11	ABCC1	79.7612	50.5449	1.57803	32	22	114.496	147.138
chr10	127737274	127741186	10q26.2	FOXI2	27.3084	17.3056	1.57801	26	19	24.7623	68.6579
chr3	120596281	120602411	3q13.33	NDUFB4	493.183	312.612	1.57762	32	22	130.058	203.199
chr1	94168907	94275068	1p22.1	ARHGAP29	15.0468	9.53966	1.57729	32	22	116.504	88.4074
chr12	120710435	120723640	12q24.31	UNC119B	172.119	109.132	1.57717	32	22	93.4899	129.773
chr1	84498323	84506579	1p22.3	GNG5	748.972	474.917	1.57706	32	22	69.5598	109.296
chr20	760080	775985	20p13	SLC52A3	43.5351	27.6061	1.57701	32	22	49.4488	83.4978
chr2	20032650	20052028	2p24.1	LAPTM4A	773.722	490.668	1.57688	32	22	69.5018	104.685
chr7	497245	520668	7p22.3	PDGFA	42.4151	26.9011	1.57671	32	22	86.6606	94.6675
chr22	39077005	39087743	22q13.1	APOBEC3G	29.4313	18.6668	1.57667	32	22	54.094	31.5971
chr10	47995322	47999791	10q11.22	FAM25C	12.9318	8.20368	1.57634	14	16	53.9384	27.6555
chr2	47403067	47634501	2p21-p16.3	MSH2	318.904	202.368	1.57586	32	22	51.0607	80.7257
chr5	44827315	44828592	N/A	Hs.321176	45.6598	28.9796	1.57558	6	3	15.0312	17.1227
chr3	129555213	129606739	3q22.1	PLXND1	46.1279	29.2768	1.57558	32	22	74.1511	98.8133
chr1	151402724	151459465	1q21.3	POGZ	52.9724	33.6295	1.57518	32	22	111.8	138.693
chr19	35040506	35066573	19q13.11	HPN	35.28	22.3984	1.57511	32	22	58.1074	69.378
chr2	64228401	64252531	2p14	LOC100507006	22.0156	13.9788	1.57493	6	3	21.055	16.1674
chr17	17813836	17813931	17p11.2	MIR33B	14.64	9.29676	1.57474	14	16	53.105	29.9245
chr5	103120254	103203523	5q21.1	PPIP5K2	94.4825	60.0545	1.57328	32	22	75.9762	115.451
chr7	150824875	150861291	7q36.1	AOC1	11.6631	7.41408	1.5731	32	22	81.7891	47.7766
chr10	831097	832102	N/A	Hs.666170	27.7943	17.6698	1.57298	6	3	14.9149	27.2938
chr19	37831071	37832160	N/A	Hs.255993	8.77436	5.57885	1.57279	6	3	28.9288	42.1612
chr9	88388382	88478708	9q22.1	SPIN1	384.113	244.226	1.57278	32	22	103.065	123.961
chr16	527795	554636	16p13.3	CAPN15	60.5906	38.5343	1.57238	32	22	61.3226	51.1348
chr5	54517759	54619249	5q11.2	SNX18	20.7288	13.1835	1.57233	32	22	136.771	153.352
chr12	6650538	6663143	12p13.31	ING4	35.2407	22.4239	1.57157	32	22	58.5133	54.9061
chr4	37960435	37961010	4p14	PTTG2	15.0783	9.59528	1.57143	32	22	68.2536	35.471
chr19	3804024	3869029	19p13.3	ZFR2	53.6018	34.1129	1.5713	32	22	109.224	151.729
chr21	36632681	36699004	21q22.13	LOC105369308	16.0239	10.1988	1.57115	6	3	22.5355	14.7463
chr1	32040451	32041217	N/A	Hs.662796	36.0119	22.9225	1.57103	6	3	20.1767	25.6471
chrX	47204848	47205861	Xp11.3	INE1	13.1193	8.35366	1.57048	20	19	56.5056	29.9591
chr2	164671724	164672453	N/A	Hs.656094	12.8616	8.19051	1.5703	6	3	22.3588	41.8099
chr16	31179444	31194871	16p11.2	FUS	703.968	448.329	1.5702	32	22	145.904	199.8
chr10	7550040	7550400	N/A	Hs.304046	17.994	11.4604	1.5701	14	16	36.6079	35.0584
chr2	45013150	45014060	N/A	Hs.528854	19.0359	12.129	1.56946	14	16	30.1042	29.3981
chr6	56056590	56394128	6p12.3-p11.2	COL21A1	26.3443	16.786	1.56943	32	22	82.4128	75.6019
chr11	119338934	119346673	11q23.3	C1QTNF5	31.0332	19.7743	1.56937	32	22	57.5567	85.2918
chr5	170411601	170411895	N/A	Hs.543803	21.3876	13.6284	1.56934	14	16	23.7171	31.4528
chr20	44496221	44522116	20q13.12	SERINC3	119.668	76.2631	1.56914	32	22	61.9405	86.0286
chr17	57410051	57410739	N/A	Hs.663316	25.7298	16.3987	1.56901	6	3	28.5271	27.3871
chr8	9900064	9903329	8p23.1	LINC00599	65.1295	41.511	1.56897	20	19	76.1552	42.6714
chr21	42650220	42653486	21q22.3	LOC101928255	18.3603	11.7021	1.56897	6	3	14.7781	19.0086
chr12	11265914	11269707	12p13.2	PRB3	22.1368	14.1142	1.5684	32	22	43.0423	38.1628
chr3	156539553	156555200	3q25.31	SSR3	200.721	127.98	1.56838	32	22	106.596	149.209
chr15	67819704	67834561	15q23	SKOR1	11.7126	7.46806	1.56836	26	19	76.5045	80.7957
chr16	81081947	81096375	16q23.2	GCSH	760.886	485.235	1.56808	32	22	87.3389	131.629
chr19	27793514	27807326	N/A	Hs.733949	11.1902	7.13637	1.56805	6	3	20.7816	17.5032
chr1	12614702	12616162	N/A	Hs.655631	53.1407	33.9029	1.56744	6	3	14.8325	29.8936
chr5	72107268	72209570	5q13.2	MAP1B	161.865	103.305	1.56686	32	22	100.694	106.585
chr17	40092784	40100725	17q21.1	NR1D1	37.3161	23.8226	1.56642	32	22	99.961	74.4303
chr16	51081328	51126289	N/A	Hs.611841	15.9578	10.1905	1.56594	14	16	41.2852	22.1322
chr7	66075789	66093343	7q11.21	ASL	41.1	26.2499	1.56572	32	22	93.4781	111.805
chr7	48088308	48108746	7p12.3	UPP1	97.029	61.9809	1.56547	32	22	127.211	124.782
chr18	76818805	76819423	N/A	Hs.270314	23.7689	15.184	1.56539	6	3	15.6187	16.3292
chr6	110099817	110189874	6q21	WASF1	56.0755	35.8222	1.56538	32	22	87.0755	123.855
chr6	43480871	43481598	N/A	Hs.658740	19.13	12.2233	1.56504	6	3	23.0681	18.7643
chr21	46161148	46185159	21q22.3	SPATC1L	168.303	107.552	1.56486	32	22	39.6602	52.5177
chr19	45039040	45070956	19q13.32	CLASRP	87.3263	55.8048	1.56485	32	22	64.5388	79.4067
chr19	42866461	42879719	19q13.2	PSG1	12.4768	7.97333	1.56481	32	22	142.556	107.985
chr1	23368971	23371839	1p36.12	ZNF436-AS1	14.3495	9.17102	1.56465	32	22	63.4089	40.819
chr4	173168753	173323967	4q34.1	GALNT7	200.306	128.038	1.56442	32	22	86.946	136.544
chr1	202590596	202710444	1q32.1	SYT2	32.6853	20.8975	1.56407	32	22	94.7548	104.948
chr17	4833340	4898061	17p13.2	MINK1	45.2498	28.9324	1.56398	32	22	138.087	176.369
chr19	18173780	18178124	19p13.11	IFI30	69.025	44.1345	1.56397	32	22	46.4111	72.2381
chr17	82374277	82375586	17q25.3	UTS2R	25.2231	16.1301	1.56373	32	22	66.1033	96.4238
chr19	562359	562639	N/A	Hs.214491	18.4771	11.8161	1.56372	14	16	33.3527	28.7039
chr4	114656759	114656854	4q26	MIR577	13.7381	8.78946	1.56302	14	16	33.8348	25.3497
chr11	27494418	27506779	11p14.1	LIN7C	118.333	75.7171	1.56283	32	22	78.9463	119.16
chr3	71228977	71230042	N/A	Hs.664595	23.7132	15.1751	1.56264	6	3	22.0688	5.16856
chr5	177501904	177510507	5q35.3	DOK3	13.2663	8.493	1.56203	32	22	72.0695	62.9314
chr3	13646190	13646766	N/A	Hs.565987	16.4617	10.5388	1.56201	14	16	49.7949	36.1387
chr9	82979585	83063177	9q21.32	RASEF	129.025	82.643	1.56124	32	22	193.635	231.35
chr1	159204013	159206500	1q23.2	ACKR1	11.8618	7.59905	1.56096	32	22	78.3869	44.4155
chr9	122526358	122527293	9q33.2	OR1N1	11.7856	7.55267	1.56046	26	19	63.888	41.0104
chr17	4740015	4746119	17p13.2	ZMYND15	12.6782	8.12563	1.56027	32	22	34.0317	34.7368
chr6	107867756	107958278	6q21	SEC63	123.523	79.1736	1.56015	32	22	92.146	109.919
chr8	38933027	38933794	N/A	Hs.660430	18.985	12.1689	1.56012	6	3	35.7704	31.0035
chr6	63528021	63583588	6q12	PTP4A1	161.514	103.542	1.55988	32	22	89.1273	112.31
chr21	5022044	5046678	21p12	LOC102723996	24.4581	15.6839	1.55944	6	3	15.2553	6.38166
chr1	211743457	211830772	1q32.3	LPGAT1	29.9385	19.2053	1.55887	32	22	74.2331	65.3189
chr19	22974883	23003208	19p12	ZNF728	41.5402	26.6505	1.5587	14	16	48.4529	43.5832
chr2	218259496	218263861	2q35	GPBAR1	17.1845	11.0249	1.55869	32	22	63.0332	51.5079
chr16	69741854	69754968	16q22.1	NOB1	225.253	144.518	1.55865	32	22	55.4318	72.461
chr12	19742883	19743292	N/A	Hs.368007	19.2766	12.3713	1.55816	14	16	34.4035	25.8051
chr12	62615663	62617224	N/A	Hs.365071	15.0326	9.65005	1.55778	6	3	25.9584	41.8269
chr7	25118651	25125361	7p15.3	CYCS	969.292	622.228	1.55777	32	22	115.027	164.725
chr11	1584342	1585283	11p15.5	KRTAP5-1	17.2903	11.1005	1.55762	26	19	96.197	77.2832
chrX	2934632	2968310	Xp22.33	ARSE	35.5992	22.8553	1.55759	32	22	88.7757	74.0449
chr11	45213067	45214744	11p11.2	LOC101060179	23.8411	15.3128	1.55693	6	3	31.702	11.932
chr2	180980381	181063427	2q31.3	UBE2E3	286.73	184.213	1.55651	32	22	127.412	168.894
chr17	34412225	34412625	N/A	Hs.540858	18.8712	12.1245	1.55645	14	16	31.2981	27.4679
chr20	5998235	5998977	N/A	Hs.736296	30.3404	19.4963	1.55622	6	3	28.6415	44.5404
chr3	69057660	69061038	N/A	Hs.662144	19.4399	12.4934	1.55601	6	3	19.1454	44.8876
chr1	34981526	34985347	1p34.3	TMEM35B	36.4132	23.4033	1.5559	12	3	38.9074	8.92878
chr13	19714496	19718273	N/A	Hs.662937	24.3061	15.6235	1.55574	6	3	22.3419	26.0342
chr11	65569220	65570413	11q13.1	SSSCA1-AS1	10.0527	6.46173	1.55573	6	3	28.47	30.4873
chr21	46458942	46570900	21q22.3	DIP2A	25.4919	16.3862	1.55569	32	22	106.383	82.2308
chr15	72241181	72272575	15q23	PARP6	38.0191	24.4414	1.55552	32	22	80.0406	79.9242
chr18	9913958	9960021	18p11.22	VAPA	119.299	76.7106	1.55518	32	22	183.45	245.966
chr7	142740235	142753076	7q34	PRSS1	14.6333	9.40979	1.55512	32	22	82.9203	49.8871
chr5	102233986	102296549	5q21.1	SLCO4C1	35.8907	23.0804	1.55503	32	22	111.339	54.1353
chr12	2220537	2223481	12p13.33	CACNA1C-AS4	19.5864	12.597	1.55485	14	16	33.3485	28.9508
chr12	7080209	7092447	12p13.31	C1R	21.0565	13.5429	1.5548	32	22	84.5115	60.5384
chr3	107465053	107465545	N/A	Hs.572999	27.4354	17.6458	1.55478	14	16	25.8915	47.6717
chr17	82519718	82604607	17q25.3	FOXK2	40.7235	26.1946	1.55465	32	22	113.975	114.263
chr10	69801885	69959148	10q22.1	COL13A1	37.5108	24.1353	1.55419	32	22	64.9098	66.7951
chr16	57255412	57256166	N/A	Hs.633195	13.6935	8.81089	1.55415	6	3	24.8928	10.6089
chr8	123201172	123202743	8q24.13	FAM83A-AS1	17.6856	11.3808	1.55399	26	19	74.4412	52.7912
chr1	109088920	109090092	N/A	Hs.616796	10.0287	6.45362	1.55396	6	3	22.0921	33.9764
chr1	248573801	248574757	1q44	OR2T34	15.8987	10.2334	1.55361	26	19	77.5576	47.3534
chr11	63759892	63768641	11q13.1	C11orf95	71.4996	46.0224	1.55358	32	22	110.839	123.685
chr4	184476613	184477306	N/A	Hs.180761	12.4088	7.98853	1.55333	6	3	18.1242	23.657
chr7	6472897	6474136	N/A	Hs.657777	39.7274	25.577	1.55324	6	3	15.3703	23.1179
chr2	37344610	37373322	2p22.2	QPCT	96.8917	62.3853	1.55312	32	22	91.7702	124.999
chr1	176463159	176845601	1q25.2	PAPPA2	14.5084	9.34208	1.55302	32	22	104.635	67.412
chr5	154682663	154817607	5q33.2	LARP1	457.728	294.793	1.55271	32	22	128.651	142.508
chr16	31873758	31917951	16p11.2	ZNF267	35.416	22.812	1.55252	32	22	56.0522	81.6571
chr4	163494521	163520539	4q32.2	TMA16	62.4399	40.2185	1.55252	32	22	99.1392	83.0295
chr1	231332731	231337872	1q42.2	EXOC8	28.067	18.0792	1.55245	32	22	62.4956	75.9693
chr2	44221870	44223653	N/A	Hs.664538	21.1141	13.6025	1.55222	6	3	8.73875	54.674
chr1	229718088	229722925	N/A	Hs.576524	19.9975	12.8858	1.5519	14	16	35.6753	39.6629
chr10	91906588	91909501	10q23.32	FGFBP3	110.307	71.0842	1.55178	32	22	80.0977	126.789
chr6	116461370	116463782	6q22.1	CALHM6	25.7513	16.5975	1.55151	32	22	106.406	93.9454
chr14	100949833	100949903	14q32.31	SNORD114-1	11.4456	7.3773	1.55146	14	16	72.8066	31.3335
chr1	162378906	162386818	1q23.3	C1orf226	18.4592	11.8994	1.55127	32	22	78.5739	72.3004
chr16	2911873	2951208	16p13.3	FLYWCH1	22.3489	14.4073	1.55122	32	22	77.532	81.6637
chr10	29462596	29464288	N/A	Hs.656606	17.2287	11.1085	1.55095	6	3	20.3506	9.32512
chr17	48724408	48724475	17q21.32	MIR3185	23.6318	15.2378	1.55087	6	3	11.5931	15.3621
chr8	143612618	143618043	8q24.3	TSTA3	192.827	124.353	1.55064	32	22	37.3809	50.5342
chr12	48296943	48297567	N/A	Hs.539385	15.506	10.0004	1.55054	14	16	71.513	43.1941
chr1	51836344	51836402	1p32.3	MIR761	21.9781	14.1747	1.55052	14	16	43.9564	25.4646
chr2	53662478	53663671	N/A	Hs.597376	21.9258	14.1423	1.55038	6	3	17.8306	14.4046
chr7	44200968	44214294	7p13	YKT6	87.2217	56.2686	1.5501	32	22	140.64	176.76
chrY	5000044	5742228	Yp11.2	PCDH11Y	14.6868	9.47586	1.54991	32	22	56.6565	48.2666
chr15	29268149	29269816	15q13.1	NSMCE3	85.2495	55.0083	1.54976	32	22	55.8743	76.8335
chr7	33726447	33729222	7p14.3	FLJ20712	17.8229	11.5013	1.54964	20	19	46.4435	29.6165
chr2	86498806	86499265	N/A	Hs.516314	15.4887	9.99581	1.54952	14	16	29.3496	25.8924
chr19	40447784	40465818	19q13.2	BLVRB	99.6858	64.3339	1.54951	32	22	45.5569	51.4304
chr9	41694357	41699001	9p11.2	LOC105376064	23.132	14.9346	1.54889	14	16	21.5774	34.5032
chr9	137459449	137550666	9q34.3	PNPLA7	27.2162	17.5728	1.54877	32	22	56.0829	43.3397
chr7	45912245	45921272	7p12.3	IGFBP3	80.4928	52.0034	1.54784	32	22	119.617	65.3513
chr11	6169355	6170326	11p15.4	OR52B2	11.3627	7.34123	1.54779	26	19	77.3993	49.3228
chr5	71035124	71109278	5q13.2	GTF2H2	216.392	139.816	1.54769	32	22	60.8396	86.6167
chr7	71132414	71713601	7q11.22	GALNT17	40.7255	26.327	1.54691	32	22	97.1663	104.413
chr3	127689062	127823250	3q21.3	MGLL	16.4578	10.6393	1.54688	32	22	87.2362	75.8734
chr18	31622246	31724670	18q12.1	B4GALT6	68.7149	44.4268	1.5467	32	22	133.817	105.029
chr12	1617056	1647212	12p13.33	WNT5B	18.1658	11.7454	1.54663	32	22	107.471	66.5702
chr21	32599999	32600863	N/A	Hs.659449	23.0621	14.9117	1.54658	6	3	13.6895	12.9605
chr11	1629803	1630930	11p15.5	KRTAP5-5	14.351	9.27956	1.54652	26	19	39.0812	29.7784
chr2	24790267	24793382	2p23.3	PTRHD1	265.225	171.509	1.54642	32	22	51.6977	80.5217
chr11	65570459	65571888	11q13.1	SSSCA1	119.728	77.4234	1.5464	32	22	44.0416	59.7335
chr12	55551227	55552156	12q13.2	OR6C4	13.9778	9.03903	1.54638	26	19	90.6912	92.9544
chr19	49067418	49072941	19q13.33	KCNA7	15.329	9.91357	1.54627	32	22	35.6374	19.4532
chrX	110224989	110225060	Xq23	SNORD96B	29.3052	18.9565	1.54592	14	16	38.3534	20.9802
chr11	134275447	134321364	11q25	GLB1L3	40.9358	26.4803	1.5459	32	22	63.7497	53.4835
chr4	73054696	73069759	4q13.3	COX18	38.3723	24.8223	1.54588	32	22	173.807	216.776
chr4	106075147	106076642	N/A	Hs.658264	17.5936	11.3845	1.5454	6	3	23.0445	30.6439
chr18	12307669	12329826	18p11.21	TUBB6	414.554	268.269	1.54529	32	22	89.0043	96.4092
chr11	65717673	65720938	11q13.1	RNASEH2C	53.4235	34.5776	1.54503	32	22	97.0899	120.905
chr11	6540566	6541622	N/A	Hs.662244	12.0977	7.83142	1.54476	6	3	25.6603	24.7965
chr17	68103707	68104274	N/A	Hs.663985	37.1321	24.0407	1.54455	6	3	22.5333	45.7338
chr19	2252251	2260813	19p13.3	JSRP1	17.3496	11.2331	1.5445	32	22	75.9915	66.6919
chr14	34877260	34877768	N/A	Hs.127352	20.4617	13.2489	1.54441	14	16	41.9969	51.7235
chr4	139148667	139151526	N/A	Hs.687430	12.1089	7.84057	1.5444	6	3	17.6887	43.1423
chr3	50414917	50415673	N/A	Hs.656373	31.2688	20.2523	1.54396	6	3	25.9116	22.5016
chr11	93735110	93735236	11q21	SNORA40	17.2545	11.1794	1.54342	26	19	49.6962	53.955
chrX	23983716	24027186	Xp22.11	KLHL15	30.7257	19.9103	1.54321	32	22	95.7527	137.773
chr5	132996985	133026621	5q31.1	ZCCHC10	43.0649	27.9103	1.54298	32	22	60.4415	96.3813
chr1	161706972	161714352	1q23.3	FCRLA	14.6177	9.47542	1.54269	32	22	85.8533	67.0833
chr19	35143250	35154302	19q13.12	FXYD7	26.1511	16.9516	1.54269	32	22	44.5988	34.4813
chr10	11004402	11217458	N/A	Hs.572013	17.4816	11.3376	1.54192	14	16	41.0806	29.9087
chr14	61712148	61713296	N/A	Hs.509554	24.2875	15.7519	1.54188	6	3	17.7811	12.9594
chr2	20213319	20213827	N/A	Hs.663107	23.1436	15.0108	1.54179	6	3	25.3711	9.2658
chr17	82314865	82320829	17q25.3	CD7	24.5151	15.9011	1.54172	32	22	77.7611	64.1397
chr19	54832676	54848569	19q13.42	KIR2DS4	15.2848	9.91481	1.54161	32	22	88.1855	74.1775
chr4	152626114	152680165	4q31.3	TMEM154	24.8354	16.1113	1.54149	32	22	113.527	54.289
chr9	114154271	114312516	9q32	COL27A1	38.2692	24.8267	1.54146	32	22	104.421	97.2968
chr3	41199451	41240448	3p22.1	CTNNB1	223.354	144.926	1.54116	32	22	192.644	228.776
chr11	93784239	93813330	11q21	MED17	43.1487	28.0002	1.54101	32	22	98.3868	120.786
chr12	55684568	55716037	12q13.2	ITGA7	75.3432	48.894	1.54095	32	22	76.5414	114.765
chr1	147623077	147623346	N/A	Hs.662835	14.3257	9.29911	1.54055	6	3	23.5098	35.0115
chr2	131722491	131767404	2q21.2	C2orf27A	16.8941	10.9675	1.54038	32	22	88.7524	90.0307
chr19	916693	921015	19p13.3	KISS1R	41.597	27.0127	1.5399	32	22	23.7811	41.5669
chr9	38406528	38424447	9p13.1	IGFBPL1	55.4681	36.0225	1.53982	32	22	107.395	129.006
chr6	151239815	151358559	6q25.1	AKAP12	139.996	90.9209	1.53975	32	22	119.048	151.66
chr1	229304382	229305504	1q42.13	SPHAR	49.4292	32.1023	1.53974	20	19	29.7522	46.9527
chr17	47209017	47227650	17q21.32	MYL4	47.1067	30.6016	1.53936	32	22	164.819	149.45
chr21	31559245	31560487	21q22.11	LOC150051	38.023	24.7075	1.53893	20	19	24.0688	21.5973
chr5	80111227	80256082	5q14.1	SERINC5	56.0548	36.4267	1.53884	32	22	193.858	246.318
chr4	126068264	126068691	N/A	Hs.552263	18.9072	12.2882	1.53865	14	16	30.3632	25.5652
chr10	12896625	13099773	10p13	CCDC3	31.4841	20.4625	1.53863	32	22	45.4535	65.5665
chr2	240605408	240631259	2q37.3	GPR35	16.4512	10.6922	1.53862	32	22	53.245	48.886
chr9	35732320	35737008	9p13.3	CREB3	55.0033	35.7508	1.53852	32	22	73.3651	103.055
chr1	88528882	88530227	N/A	Hs.640495	18.9564	12.3214	1.53849	14	16	36.791	36.1675
chr14	77335021	77377384	14q24.3	TMED8	43.0038	27.9573	1.5382	32	22	140.786	175.083
chr17	41812262	41823217	17q21.2	FKBP10	129.393	84.1255	1.5381	32	22	120.373	136.602
chr17	79466376	79474123	N/A	Hs.579351	16.3347	10.6201	1.53809	14	16	40.8057	33.0467
chr3	128153456	128426193	3q21.3	EEFSEC	25.5063	16.5836	1.53805	32	22	81.5097	96.8562
chr17	59618552	59619820	N/A	Hs.597327	21.1505	13.7529	1.5379	6	3	25.4387	35.1317
chr5	43347543	43348069	N/A	Hs.582355	20.0257	13.0222	1.53781	14	16	34.9571	29.5194
chr14	74303076	74360008	14q24.3	VRTN	178.367	115.994	1.53773	32	22	48.4971	66.3784
chr2	171315746	171434803	2q31.1	METTL8	68.1025	44.2886	1.5377	32	22	103.139	143.818
chr8	143857319	143879043	8q24.3	EPPK1	34.468	22.4182	1.5375	32	22	72.6825	79.9733
chr16	85365427	85366749	N/A	Hs.159157	15.3166	9.96474	1.53708	6	3	24.4816	22.2776
chr20	6767700	6780280	20p12.3	BMP2	83.5091	54.3349	1.53693	32	22	71.6101	81.2298
chr12	53210566	53232256	12q13.13	RARG	39.175	25.4906	1.53684	32	22	91.9383	111.975
chr3	52072439	52073097	N/A	Hs.637563	27.0712	17.616	1.53673	14	16	28.5677	27.1603
chr9	88066435	88077900	9q22.1	LOC102724156	17.0636	11.1045	1.53664	6	3	22.6592	10.7944
chr9	69035563	69100178	9q21.11	FXN	50.2282	32.6921	1.5364	32	22	101.549	122.481
chr1	103687415	103696452	1p21.1	AMY1B	46.0234	29.9553	1.5364	14	16	138.756	100.248
chr3	37142148	37144003	N/A	Hs.659695	27.0021	17.5784	1.53609	6	3	52.7603	19.3327
chr17	49248243	49258665	17q21.32	FLJ40194	24.045	15.6538	1.53605	14	16	30.72	24.4728
chr10	50067888	50133509	10q11.23	WASHC2A	54.0528	35.1966	1.53574	32	22	160.771	247.822
chr9	98732009	98796542	9q22.33	ANKS6	35.4311	23.0731	1.5356	32	22	81.4822	89.0119
chr5	1461427	1523961	5p15.33	LPCAT1	335.031	218.196	1.53545	32	22	71.3063	101.932
chr14	24310151	24312053	14q12	LTB4R2	12.3976	8.07485	1.53534	32	22	68.1707	45.5417
chr19	55308871	55334043	19q13.42	TMEM150B	21.9478	14.2955	1.5353	32	22	80.5766	57.6683
chr1	32651148	32686211	1p35.1	RBBP4	250.768	163.351	1.53514	32	22	103.546	120.891
chr9	128724462	128733243	9q34.11	LOC100506100	58.6216	38.1948	1.53481	6	3	21.5779	18.9279
chr16	14833786	14896157	16p13.11	NOMO1	173.725	113.197	1.53472	26	19	85.4754	84.734
chrX	73212299	73214874	Xq13.2	NAP1L2	68.0187	44.321	1.53469	32	22	109.322	141.376
chr20	25140798	25148790	20p11.21	LOC284798	10.1418	6.60838	1.53468	6	3	10.8748	30.9736
chr11	5544561	5545523	11p15.4	OR52H1	9.42035	6.13876	1.53457	26	19	72.1193	42.1969
chr5	65659379	65659986	N/A	Hs.670861	17.9476	11.6963	1.53446	6	3	82.2679	70.2341
chr15	77100829	77420104	15q24.3	PEAK1	49.5322	32.2799	1.53446	32	22	111.918	139.546
chr8	38275042	38382272	8p11.23	NSD3	47.7355	31.114	1.53421	32	22	87.9895	93.0618
chr11	76802954	76804555	N/A	Hs.146276	26.8223	17.4836	1.53414	6	3	4.91446	3.46098
chr2	96814945	96816153	N/A	Hs.657362	36.7151	23.9342	1.534	6	3	23.7215	36.5464
chr20	63698642	63708013	20q13.33	ARFRP1	33.7552	22.0163	1.53319	32	22	97.803	112.405
chr13	19173770	19181852	13q12.11	TUBA3C	24.3669	15.8939	1.5331	32	22	82.0006	98.9789
chr19	463346	490287	19p13.3	ODF3L2	17.0918	11.1504	1.53284	32	22	52.7933	48.2725
chr7	1567332	1570032	7p22.3	PSMG3	80.8144	52.7222	1.53284	32	22	63.9761	64.4834
chr13	42886388	42992271	13q14.11	EPSTI1	42.811	27.9402	1.53224	32	22	119.634	109.68
chr15	50557158	50686835	15q21.2	TRPM7	25.6053	16.7131	1.53204	32	22	54.8385	57.649
chr16	4314761	4339597	16p13.3	GLIS2	40.5574	26.478	1.53174	32	22	92.8804	137.248
chr16	71845991	71857333	16q22.2	ATXN1L	63.9957	41.7862	1.5315	32	22	115.986	147.967
chr6	52896639	52909799	6p12.2	GSTA3	17.0391	11.1266	1.53139	32	22	46.2225	51.9451
chr20	62708770	62762771	20q13.33	NTSR1	14.184	9.26238	1.53135	32	22	61.0173	60.4027
chr5	61157709	61162475	5q12.1	SMIM15	77.1041	50.3512	1.53133	32	22	117.897	174.409
chr1	31359611	31373618	1p35.2	FABP3	37.989	24.8082	1.53131	32	22	28.7125	51.3486
chr11	518967	554916	11p15.5	LRRC56	23.2076	15.1588	1.53097	32	22	30.6099	43.6672
chr3	44583997	44584578	N/A	Hs.192342	8.77243	5.73015	1.53093	6	3	13.5191	40.0306
chr3	159273247	159897366	3q25.32-q25.33	SCHIP1	116.571	76.1538	1.53073	32	22	54.6261	104.039
chr12	57234903	57240762	12q13.3	NDUFA4L2	11.7105	7.65153	1.53048	32	22	86.5198	33.9395
chr9	69099907	69255208	9q21.11	TJP2	243.93	159.401	1.53029	32	22	101.833	134.804
chr3	187743022	187745468	N/A	Hs.660734	9.59686	6.2718	1.53016	6	3	16.4518	42.0347
chr13	99196374	99200757	13q32.3	UBAC2-AS1	25.0158	16.3491	1.5301	6	3	94.3202	89.6332
chr12	52022832	52059507	12q13.13	NR4A1	19.7224	12.8912	1.52991	32	22	64.4589	55.681
chr22	48044709	48048549	N/A	Hs.517718	9.27947	6.06638	1.52966	6	3	5.75005	39.4722
chr1	25338298	25362361	1p36.11	TMEM50A	343.008	224.239	1.52965	32	22	67.4098	90.7656
chr1	156420341	156420429	1q22	MIR9-1	16.4023	10.7245	1.52942	14	16	44.7281	31.4111
chr19	36773118	36777078	19q13.12	LOC728485	44.1394	28.8686	1.52898	20	19	69.54	68.0429
chr1	150508011	150513789	1q21.2	ECM1	22.6927	14.8451	1.52864	32	22	59.9422	45.0557
chr10	89634141	89635063	N/A	Hs.656402	34.5934	22.6319	1.52852	6	3	18.179	22.0587
chr1	28553017	28578545	1p35.3	TRNAU1AP	42.0583	27.5163	1.52849	32	22	89.0491	107.162
chr1	149886975	149887411	1q21.2	HIST2H2AC	109.43	71.6008	1.52834	26	19	107.605	106.06
chrX	141589708	141590772	Xq27.2	SPANXA2	15.1361	9.90374	1.52832	14	16	54.8597	28.122
chr21	43789537	43804102	21q22.3	RRP1	66.4583	43.4893	1.52815	32	22	71.4895	88.7134
chr5	10564323	10657816	5p15.2	ANKRD33B	69.151	45.2532	1.52809	6	3	15.9445	45.2733
chr3	146508349	146508961	N/A	Hs.573015	14.2391	9.31856	1.52803	14	16	44.0009	30.3952
chr6	43033892	43034441	N/A	Hs.600979	22.5424	14.7531	1.52798	6	3	31.0902	26.8207
chr19	43619964	43620695	N/A	Hs.422318	18.649	12.2114	1.52717	6	3	30.0294	9.87563
chr1	185045419	185102608	1q25.3	RNF2	28.0195	18.3499	1.52696	32	22	104.573	84.4857
chr2	108239992	108265608	2q12.3	SULT1C3	13.8059	9.04147	1.52695	26	19	53.686	27.6514
chr1	225936598	225941383	1q42.12	LEFTY2	194.56	127.425	1.52686	32	22	95.5109	110.834
chr15	64155815	64163155	15q22.31	PPIB	1087.37	712.257	1.52665	32	22	62.1322	118.134
chr7	1086807	1093815	7p22.3	GPER1	20.1339	13.1887	1.52661	32	22	92.0634	74.4348
chr2	240954617	240967451	2q37.3	LOC200772	12.9328	8.47385	1.52621	6	3	22.5279	25.481
chr16	367384	370569	16p13.3	MRPL28	297.401	194.865	1.52619	32	22	62.3321	87.0389
chr17	28897781	28903071	17q11.2	DHRS13	71.3749	46.7699	1.52609	32	22	60.8244	55.5152
chr5	150357639	150400308	5q32-q33.1	TCOF1	54.4221	35.6686	1.52577	32	22	128.734	176.419
chr11	72189558	72196323	11q13.4	FOLR1	36.0154	23.6057	1.52571	32	22	223.675	246.214
chr21	26917912	26967120	21q21.3	ADAMTS5	12.2946	8.05891	1.52559	32	22	124.927	58.8393
chrX	52061827	52069272	Xp11.22	MAGED4B	92.223	60.4578	1.52541	20	19	146.54	164.931
chr17	4733529	4739928	17p13.2	CXCL16	20.5058	13.4435	1.52533	32	22	65.9964	81.0105
chr9	99216425	99221964	9q22.33	ALG2	60.2865	39.5251	1.52527	32	22	125.558	164.684
chr17	1554401	1555198	N/A	Hs.656273	19.9524	13.0823	1.52514	6	3	24.6664	19.5864
chr17	77969704	77971867	N/A	Hs.633779	14.867	9.74938	1.52491	6	3	14.2827	8.3366
chr5	181323506	181328195	5q35.3	LOC100132062	12.3945	8.12803	1.52491	26	19	43.3622	53.8482
chr6	7881250	7910814	6p24.3	TXNDC5	455.458	298.728	1.52466	32	22	98.5526	133.011
chr3	129001604	129040742	3q21.3	EFCC1	18.4912	12.1316	1.52422	32	22	76.8555	54.4018
chr16	1221651	1226454	16p13.3	TPSG1	15.604	10.2386	1.52404	32	22	76.2711	110.163
chr17	54956876	54958484	N/A	Hs.657992	18.5078	12.1458	1.5238	6	3	16.2116	13.4994
chr6	138691668	138697288	6q24.1	FLJ46906	44.0549	28.9119	1.52377	14	16	36.1567	30.6521
chr12	116160818	116162620	N/A	Hs.656085	14.6423	9.60936	1.52375	6	3	24.9336	35.195
chr9	1048143	1048641	9p24.3	LINC01230	14.4499	9.48333	1.52372	14	16	32.3389	23.376
chr10	116662211	116670305	10q25.3	C10orf82	37.1234	24.3669	1.52351	32	22	35.077	35.9047
chr7	497261	497971	N/A	Hs.714993	39.3042	25.8003	1.5234	6	3	21.1859	6.9521
chr4	22387374	22516058	4p15.2	ADGRA3	46.9802	30.843	1.52321	32	22	143.474	156.437
chr2	42048021	42058528	2p21	PKDCC	110.254	72.385	1.52317	32	22	140.487	140.422
chr14	105643203	105644789	14q32.33	IGHG2	22.7493	14.9363	1.52309	12	3	9.40214	9.80069
chr7	107044728	107161811	7q22.3	PRKAR2B	87.4343	57.4066	1.52307	32	22	126.931	165.005
chr9	99104038	99154192	9q22.33	TGFBR1	105.012	68.9538	1.52294	32	22	157.299	190.326
chr16	68225908	68226778	N/A	Hs.658624	39.7401	26.0956	1.52287	6	3	9.29672	7.58858
chr4	151409143	151670503	4q31.3	FAM160A1	18.0981	11.8849	1.52279	32	22	97.1568	61.5162
chr1	17308195	17364004	1p36.13	PADI4	16.4146	10.7836	1.52218	32	22	83.6216	40.914
chr8	121450740	121451126	N/A	Hs.545250	15.0181	9.86644	1.52214	14	16	64.6726	27.7387
chr3	42640717	42641883	N/A	Hs.665466	17.3296	11.3865	1.52194	6	3	28.3065	2.44227
chr2	84971108	85059472	2p11.2	KCMF1	93.9269	61.7177	1.52188	32	22	213.848	263.369
chr21	43659551	43696079	21q22.3	RRP1B	371.386	244.057	1.52172	32	22	106.981	117.39
chrX	138712107	138716605	Xq26.3	FGF13-AS1	17.1894	11.2982	1.52143	6	3	17.0828	3.24259
chr20	52161459	52161990	N/A	Hs.708461	14.818	9.73988	1.52138	6	3	27.1731	18.5672
chrY	12701231	12860844	Yq11.221	USP9Y	58.2121	38.2633	1.52136	32	22	59.0626	89.3399
chr20	53608354	53634590	20q13.2	LOC105372672	19.7038	12.9521	1.52128	14	16	38.8876	21.9436
chr7	141662888	141663846	N/A	Hs.653172	13.431	8.83054	1.52097	6	3	13.0265	37.8803
chrX	121047608	121049942	Xq24	GLUD2	18.9698	12.475	1.52063	32	22	125.073	81.1813
chr17	4498834	4539933	17p13.2	SPNS2	21.6695	14.2509	1.52057	32	22	48.2017	37.2217
chr14	49893018	49897054	14q21.3	ARF6	161.918	106.486	1.52055	32	22	72.8748	103.502
chr9	136759634	136764513	9q34.3	LCN15	28.4697	18.7254	1.52038	32	22	66.0663	33.9101
chr19	37909387	37909989	N/A	Hs.661605	22.9754	15.1116	1.52038	6	3	27.4309	17.36
chr11	57233577	57237453	11q12.1	APLNR	82.6881	54.3892	1.5203	32	22	141.031	118.776
chr6	3153666	3157549	6p25.2	TUBB2A	2005.6	1319.29	1.52022	32	22	60.0828	63.7032
chr1	177029363	177029445	1q25.2	MIR488	35.4458	23.3166	1.52019	14	16	16.3061	21.3979
chr2	86195589	86196479	N/A	Hs.597177	19.1749	12.6139	1.52014	6	3	29.6246	9.21786
chr1	10449719	10452003	1p36.22	CORT	12.3212	8.10853	1.51953	32	22	63.1342	61.9078
chr8	124474767	124488618	8q24.13	RNF139	99.4548	65.4578	1.51937	32	22	170.752	213.382
chr8	94640015	94640741	N/A	Hs.302412	14.348	9.44517	1.51908	14	16	58.7258	23.2706
chr1	156009048	156020992	1q22	SSR2	310.306	204.283	1.51901	32	22	88.4927	127.378
chr6	144284955	144853034	6q24.2	UTRN	63.3802	41.7285	1.51887	32	22	109.87	126.657
chr2	216854350	216855135	N/A	Hs.128570	23.8323	15.6915	1.51881	14	16	31.5741	30.0135
chr20	34049119	34049190	20q11.22	MIR4755	19.2543	12.6781	1.51871	6	3	15.0172	22.8069
chr19	1638026	1641338	N/A	Hs.661622	29.1097	19.1675	1.5187	6	3	17.6798	6.13243
chr8	30785610	30812836	8p12	PPP2CB	406.61	267.812	1.51827	32	22	70.4052	91.5585
chr2	219514170	219538772	2q35	ASIC4	12.9781	8.54798	1.51826	32	22	103.789	71.2394
chr7	27141052	27143668	7p15.2	HOXA5	14.9707	9.86074	1.51822	32	22	73.8789	39.2695
chr10	129835232	129964274	10q26.3	EBF3	17.43	11.4809	1.51817	32	22	125.326	103.468
chr4	151667223	151670803	N/A	Hs.658167	34.5578	22.7664	1.51793	6	3	52.8444	44.9674
chr3	196568854	196589059	3q29	FBXO45	67.3665	44.3886	1.51765	32	22	97.5034	111.928
chr19	7595902	7618310	19p13.2	CAMSAP3	44.5741	29.3725	1.51754	32	22	108.4	116.04
chr5	74323469	74324099	N/A	Hs.544069	21.6791	14.2878	1.51732	14	16	41.7059	23.5629
chr11	67435510	67437682	11q13.2	PTPRCAP	13.7901	9.09127	1.51685	32	22	66.83	75.4889
chr11	78414252	78414788	N/A	Hs.675739	16.4828	10.8678	1.51666	6	3	23.8362	2.58783
chr5	98768386	98796494	5q15	RGMB	36.5893	24.126	1.51659	32	22	58.9092	59.681
chr2	9568702	9573281	N/A	Hs.737757	20.4026	13.454	1.51647	14	16	37.5118	20.8628
chr5	177519789	177554585	5q35.3	FAM193B	40.8207	26.9242	1.51613	32	22	107.792	106.588
chr11	2444991	2849110	11p15.5-p15.4	KCNQ1	15.8201	10.4346	1.51611	32	22	84.0248	71.3704
chr1	204398684	204411880	1q32.1	PPP1R15B	54.8148	36.1567	1.51603	32	22	130.776	158.983
chr6	30743199	30744550	6p21.33	IER3	278.466	183.716	1.51574	32	22	96.6379	75.3003
chr3	51957454	51967466	3p21.2	PCBP4	28.6644	18.9123	1.51565	32	22	83.6517	71.0325
chr4	15604384	15681545	4p15.32	FBXL5	153.097	101.02	1.51551	32	22	96.7891	125.264
chr8	103406227	103406652	N/A	Hs.656306	17.4976	11.5457	1.51551	6	3	17.3666	7.62305
chrX	153861514	153886174	Xq28	L1CAM	30.1263	19.8826	1.51521	32	22	85.2529	81.8087
chr6	112087471	112102790	6q21	FAM229B	26.2085	17.2978	1.51513	32	22	94.9661	110.13
chr11	565657	568457	11p15.5	MIR210HG	24.4004	16.1086	1.51474	6	3	57.3687	21.137
chr12	93003758	93377736	12q22	LOC643339	17.5486	11.5854	1.51472	14	16	49.4289	34.7465
chr16	29811856	29815920	16p11.2	PRRT2	48.3214	31.906	1.5145	32	22	46.6375	26.1506
chr11	124697770	124698312	N/A	Hs.668554	18.1686	11.9972	1.5144	6	3	20.5398	20.7878
chr1	155681842	155682589	N/A	Hs.658791	28.2493	18.6581	1.51405	6	3	22.6819	33.3918
chr3	42936342	42942792	3p22.1	KRBOX1	17.4375	11.5193	1.51376	6	3	22.6481	16.8424
chr5	14426221	14430231	N/A	Hs.656309	29.5358	19.5122	1.51371	6	3	9.07914	21.3052
chr17	76671927	76673705	N/A	Hs.572495	20.663	13.6514	1.51361	6	3	15.4224	6.01848
chr9	39803496	39810159	9p12	GLIDR	56.7088	37.4704	1.51343	20	19	71.4772	88.788
chr17	40015361	40017813	17q21.1	CSF3	12.6579	8.36392	1.5134	32	22	81.0662	52.7992
chr17	61998601	61999449	N/A	Hs.659469	22.2547	14.7066	1.51324	6	3	26.7299	16.1399
chr1	26863142	26864456	1p36.11	SFN	54.3156	35.898	1.51305	32	22	66.4057	107.638
chr15	59171183	59171262	15q22.2	MIR2116	15.7887	10.4358	1.51295	14	16	47.8226	50.1411
chr9	121178137	121202087	9q33.2	RAB14	66.9904	44.2782	1.51294	32	22	94.4505	116.323
chr3	141228364	141229167	N/A	Hs.98462	35.155	23.2385	1.51279	14	16	29.5842	32.0814
chr10	68776800	68778721	N/A	Hs.659721	66.247	43.7962	1.51262	6	3	13.0198	49.7062
chr20	35703609	35742336	20q11.22	RBM39	255.264	168.774	1.51246	32	22	93.8834	133.319
chr6	32152802	32154365	6p21.32	LOC100507547	22.907	15.146	1.51241	6	3	27.414	15.2865
chr8	18170419	18223689	8p22	NAT1	27.1789	17.9725	1.51225	32	22	65.0734	66.3612
chr11	124622599	124635926	11q24.2	TBRG1	26.6281	17.6085	1.51223	32	22	73.9038	82.5908
chrX	55009055	55031064	Xp11.21	ALAS2	13.5393	8.95436	1.51204	32	22	66.0159	43.2723
chr1	229440259	229441069	N/A	Hs.681706	18.7958	12.4326	1.51182	6	3	7.37728	24.1808
chr2	237858714	237912117	2q37.3	RAMP1	13.1797	8.71814	1.51176	32	22	65.0583	74.8668
chr6	110898176	110898936	N/A	Hs.529962	31.0306	20.5296	1.5115	20	19	106.386	120.026
chr15	33851785	33856809	15q14	LOC101929988	20.3822	13.4867	1.51128	6	3	25.1958	24.9463
chr14	105398499	105413859	14q32.33	TEX22	17.2904	11.441	1.51127	6	3	28.3312	17.3478
chr13	100063926	100064392	N/A	Hs.539591	13.5652	8.97617	1.51125	14	16	48.4054	38.9612
chr17	21197950	21214595	17p11.2	TMEM11	107.041	70.8308	1.51123	32	22	42.965	61.7937
chr2	85418931	85437029	2p11.2	SH2D6	13.3446	8.83044	1.51121	32	22	61.2107	39.5635
chr3	52707936	52770949	3p21.1	NEK4	58.7445	38.8727	1.5112	32	22	71.9912	109.493
chrY	2786855	2787741	Yp11.2	SRY	31.5578	20.8827	1.51119	32	22	67.7888	61.6451
chr5	130190305	130190605	N/A	Hs.543924	19.748	13.0692	1.51104	14	16	32.693	25.3841
chr12	108589846	108598118	12q23.3	TMEM119	12.1803	8.06134	1.51096	32	22	61.8333	43.2498
chr21	42653752	42775509	21q22.3	PDE9A	57.675	38.1754	1.51079	32	22	110.98	120.402
chr12	52233170	52252667	12q13.13	KRT7	18.319	12.1258	1.51075	32	22	90.5206	60.4304
chr1	148531385	148607636	1q21.2	NBPF14	36.1916	23.9569	1.51069	20	19	92.8399	62.4618
chr10	133347340	133352683	10q26.3	PRAP1	17.3784	11.5039	1.51065	32	22	57.9781	40.89
chr8	42255320	42270961	8p11.21	LOC101929897	20.6484	13.6702	1.51047	6	3	10.7104	7.27927
chr12	15151923	15155283	12p12.3	RERG-AS1	19.2959	12.7753	1.51041	14	16	43.6603	72.3642
chr8	143790920	143815379	8q24.3	SCRIB	130.917	86.6773	1.5104	32	22	95.3833	109.149
chr9	61861564	61862615	9q13	LOC105379807	22.9516	15.1958	1.51039	6	3	10.8155	1.61095
chr19	1905374	1926013	19p13.3	SCAMP4	55.934	37.0334	1.51037	32	22	50.6721	54.9742
chr6	43305473	43310705	6p21.1	CRIP3	34.9528	23.1448	1.51018	32	22	91.7721	86.7107
chr3	167667355	167667970	N/A	Hs.572920	11.9731	7.92837	1.51016	6	3	21.4372	25.7652
chr2	174335093	174337540	2q31.1	SP9	19.9125	13.1871	1.51	12	3	20.4226	2.92335
chr17	74431341	74451658	17q25.1	GPRC5C	58.1886	38.538	1.5099	32	22	95.9713	80.8298
chr12	7130371	7158945	12p13.31	CLSTN3	37.6187	24.9149	1.50989	32	22	76.3451	59.4457
chr15	40835807	40844393	N/A	Hs.569458	36.494	24.1703	1.50987	6	3	23.3626	38.399
chr1	179099327	179229693	1q25.2	ABL2	24.08	15.9498	1.50974	32	22	104.148	101.807
chr1	236394380	236484708	1q42.3-q43	EDARADD	28.2464	18.7106	1.50965	32	22	85.3567	81.9497
chr2	68181598	68181997	N/A	Hs.668777	18.8533	12.491	1.50935	6	3	12.9602	40.6297
chr2	241776825	241804287	2q37.3	GAL3ST2	17.2346	11.4192	1.50927	32	22	68.4871	62.121
chr2	108534355	108687246	2q12.3	LIMS1	147.146	97.5056	1.5091	32	22	84.3903	110.215
chr5	35281301	35281740	N/A	Hs.561422	20.5592	13.6256	1.50887	14	16	35.3311	27.2922
chr8	132061486	132105265	8q24.22	HHLA1	35.3087	23.4022	1.50878	32	22	100.085	112.707
chr13	95798840	95800941	N/A	Hs.577861	18.6339	12.3508	1.50872	14	16	44.3118	38.0288
chr5	141476002	141512977	5q31.3	PCDHGC3	39.858	26.4277	1.50819	32	22	200.428	211.554
chr1	112911847	112956353	1p13.2	SLC16A1	470.007	311.641	1.50817	32	22	105.776	125.477
chr17	10821900	10822243	N/A	Hs.565086	32.5714	21.5989	1.50801	14	16	25.4052	36.0455
chr11	62728073	62738636	11q12.3	TTC9C	64.3779	42.695	1.50786	32	22	49.909	48.9615
chr9	77019655	77020953	9q21.2	FOXB2	10.5983	7.02915	1.50776	26	19	70.3792	39.8405
chr2	240435698	240468078	2q37.3	GPC1	66.6162	44.1841	1.50769	32	22	89.5656	78.5466
chr17	8120590	8126032	17p13.1	HES7	12.4422	8.2534	1.50753	32	22	65.7908	49.5514
chr6	16238580	16295549	6p22.3	GMPR	21.244	14.0924	1.50748	32	22	61.0332	36.1449
chr8	143417679	143419150	8q24.3	MAFA-AS1	20.3362	13.4908	1.50741	14	16	46.5346	25.4804
chr15	39110263	39110592	N/A	Hs.554595	16.9147	11.2217	1.50732	14	16	45.9308	34.2996
chr11	8224304	8268635	11p15.4	LMO1	17.2888	11.4702	1.50728	32	22	59.8854	41.0397
chr20	56358927	56368663	20q13.2	FAM210B	135.691	90.0281	1.50721	32	22	42.1861	48.5018
chr16	84191117	84197166	16q24.1	ADAD2	17.4436	11.5741	1.50712	32	22	56.9849	47.5569
chr7	99557726	99576453	7q22.1	ZNF655	38.6015	25.6139	1.50705	32	22	159.364	201.835
chr12	107103684	107104198	N/A	Hs.738097	22.0227	14.6148	1.50688	14	16	36.6814	38.1462
chr3	37104855	37107656	N/A	Hs.658696	6.70327	4.44896	1.50671	6	3	10.9828	60.003
chr10	29458642	29461475	N/A	Hs.655724	19.0667	12.6596	1.50611	6	3	26.7209	17.9876
chr13	110307284	110513027	13q34	COL4A2	152.17	101.035	1.50611	32	22	90.8069	124.924
chr5	51383124	51394730	5q11.1	ISL1	58.5083	38.8518	1.50594	32	22	170.183	85.0781
chr7	43583093	43627379	7p13	STK17A	41.7727	27.7391	1.50591	32	22	118.836	86.5363
chr1	156243321	156248488	1q22	PAQR6	16.3893	10.884	1.50582	32	22	99.0155	55.7605
chr1	19312246	19332611	1p36.13	PQLC2	23.8868	15.8651	1.50562	32	22	77.0943	76.9851
chr19	38403124	38409088	19q13.2	FAM98C	32.5022	21.5946	1.50511	32	22	44.0345	42.5613
chr21	36750888	36990254	21q22.13	HLCS	27.2148	18.0839	1.50492	32	22	58.3947	57.5934
chr1	203167811	203175814	1q32.1	MYBPH	12.6743	8.42198	1.50491	32	22	66.227	56.1901
chr7	107742751	107744058	7q22.3	LOC101927974	24.5359	16.305	1.50481	6	3	30.3918	10.3142
chr2	227348001	227349781	N/A	Hs.662858	20.927	13.908	1.50467	6	3	19.4508	12.7147
chr19	54461796	54463711	19q13.42	LENG9	12.2723	8.15938	1.50407	32	22	76.0121	55.0947
chr2	240676418	240685743	2q37.3	AQP12B	29.4661	19.5915	1.50402	32	22	43.9031	43.6289
chr2	85929108	85929578	N/A	Hs.396593	20.4322	13.5853	1.50399	6	3	8.9907	10.6037
chr1	228007022	228067113	1q42.13	WNT3A	13.7237	9.1249	1.50398	26	19	40.954	42.3877
chr22	45671798	45845307	22q13.31	ATXN10	322.202	214.26	1.50379	32	22	111.268	170.33
chr2	46649364	46650968	N/A	Hs.119225	21.0419	13.9936	1.50368	14	16	45.8339	41.3464
chr3	78597238	79767998	3p12.3	ROBO1	96.9401	64.4693	1.50366	32	22	152.373	192.314
chr4	69200317	69224983	4q13.2	UGT2B11	18.8625	12.545	1.50359	26	19	82.1808	42.9554
chr19	50790415	50795224	19q13.33	ACP4	21.0657	14.0111	1.5035	32	22	62.183	40.6543
chr20	6040546	6054080	20p12.3	LRRN4	21.8304	14.5215	1.50331	32	22	90.3983	55.352
chr17	77499663	77504234	N/A	Hs.306900	15.4381	10.2694	1.5033	6	3	30.9626	12.8914
chr17	729581	730653	N/A	Hs.131636	10.5907	7.04497	1.5033	6	3	23.28	27.0183
chr1	16124337	16156104	1p36.13	EPHA2	50.6671	33.707	1.50316	32	22	65.2378	45.8382
chr20	62477869	62478594	N/A	Hs.121635	21.1189	14.0518	1.50293	14	16	34.1488	25.9155
chr10	71217224	71218228	10q22.1	UNC5B-AS1	17.5084	11.6517	1.50265	6	3	18.4601	39.6763
chr1	231018958	231040249	1q42.2	FAM89A	60.3493	40.1639	1.50257	32	22	109.564	104.835
chr2	159615294	159618042	2q24.2	LOC643072	15.5474	10.3479	1.50247	20	19	52.5112	40.5171
chr14	76813707	76814062	N/A	Hs.539928	43.4827	28.9428	1.50237	14	16	23.6797	24.8534
chr15	63052499	63052863	N/A	Hs.671303	23.2785	15.4999	1.50185	6	3	22.1761	15.3513
chr21	36134901	36146562	21q22.12	CBR3	39.296	26.166	1.5018	32	22	42.5577	52.8979
chr18	55856997	55857384	N/A	Hs.541027	17.6253	11.7366	1.50173	14	16	48.5053	35.4135
chr2	85394748	85418467	2p11.2	CAPG	87.849	58.5047	1.50157	32	22	35.243	42.4292
chrX	47217881	47229997	Xp11.3	CDK16	66.5836	44.3436	1.50154	32	22	95.2417	113.525
chr8	144291588	144314722	8q24.3	HSF1	53.8641	35.8734	1.5015	32	22	70.6585	80.7199
chr9	128370660	128371112	N/A	Hs.208715	18.1131	12.0634	1.50149	14	16	31.7835	32.7967
chr17	35890058	35890713	N/A	Hs.560509	16.308	10.8622	1.50135	6	3	21.4486	23.908
chr5	135236234	135248177	5q31.1	C5orf66-AS2	21.0698	14.034	1.50134	14	16	35.1537	20.0661
chr17	54951898	54971024	17q22	COX11	75.1851	50.0816	1.50125	32	22	168.628	236.182
chr1	113904619	113914086	1p13.2	DCLRE1B	28.2094	18.7916	1.50117	32	22	56.8505	62.02
chr9	129738336	129777579	9q34.11	PTGES	38.3282	25.5365	1.50092	32	22	59.4114	49.0364
chr3	136841976	136862063	3q22.3	NCK1-AS1	52.7025	35.1142	1.50089	6	3	20.6515	43.3889
chr17	41345704	41350812	17q21.2	KRT33A	12.6315	8.41769	1.50059	32	22	84.9046	57.1715
chr14	24311499	24318036	14q12	LTB4R	25.4852	16.9909	1.49994	32	22	49.4557	43.5696
chr2	96811821	96815889	2q11.2	CNNM3-DT	14.3599	9.574	1.49988	14	16	33.5596	37.5315
chr14	75082115	75127075	14q24.3	NEK9	31.4153	20.9457	1.49984	32	22	121.14	126.343
chr6	31114831	31140092	6p21.33	PSORS1C1	22.3625	14.91	1.49983	32	22	44.9905	39.1872
chr9	111631352	111670246	9q31.3	DNAJC25-GNG10	131.103	87.413	1.49981	20	19	180.28	274.176
chr1	15742492	15747797	1p36.21	TMEM82	17.0406	11.3636	1.49957	26	19	36.5622	44.3055
chr2	26764274	26781231	2p23.3	SLC35F6	47.6343	31.7654	1.49956	32	22	33.2684	38.6003
chr7	1542235	1560821	7p22.3	TMEM184A	21.7273	14.4909	1.49937	32	22	95.4721	107.448
chr1	23191895	23194729	1p36.12	HTR1D	16.9331	11.2943	1.49926	32	22	74.2559	63.052
chr15	31392843	31404730	15q13.3	LOC105370939	13.6651	9.11498	1.49919	6	3	7.62375	18.403
chr10	11177304	11179293	N/A	Hs.676705	19.2225	12.8235	1.499	6	3	22.3842	21.2178
chr19	4502180	4520285	19p13.3	PLIN4	19.5831	13.0662	1.49876	32	22	48.775	44.4372
chr14	65410592	65744122	14q23.3	FUT8	62.9569	42.0179	1.49834	32	22	86.3929	94.6488
chr20	36507702	36573275	20q11.23	DLGAP4-AS1	20.471	13.6626	1.49833	20	19	40.9497	33.5462
chr1	231328734	231329820	N/A	Hs.555274	14.632	9.76587	1.49828	6	3	32.7754	26.2436
chr2	206084604	206086860	N/A	Hs.729467	216.654	144.604	1.49826	6	3	13.8275	8.5699
chr7	73302516	73308867	7q11.23	NSUN5	147.677	98.5721	1.49817	32	22	79.8759	91.1137
chr20	50731544	50753741	20q13.13	PARD6B	42.8458	28.6015	1.49803	32	22	110.483	96.2643
chr7	120787320	120858369	7q31.31	TSPAN12	41.2464	27.5399	1.49769	32	22	54.6069	29.8886
chr4	87121863	87122898	N/A	Hs.656797	15.4236	10.2988	1.49761	6	3	12.4046	16.7468
chr13	110895209	110896822	N/A	Hs.658887	31.4409	20.9973	1.49738	6	3	19.2859	36.916
chr22	42364400	42369208	22q13.2	LINC01315	92.0319	61.4691	1.49721	20	19	27.5271	41.416
chrX	48476021	48486364	Xp11.23	FTSJ1	110.245	73.6364	1.49715	32	22	80.8987	94.024
chrX	48508954	48520814	Xp11.23	PORCN	33.093	22.1041	1.49714	32	22	70.5152	64.6136
chr12	111642146	111686023	12q24.12	BRAP	43.9285	29.3433	1.49706	32	22	101.508	127.552
chr1	9151668	9151777	1p36.22	MIR34A	18.7869	12.5507	1.49688	20	19	113.534	69.7848
chrX	55143102	55161195	Xp11.21	FAM104B	43.4931	29.0661	1.49635	32	22	76.0249	52.5439
chr1	30409559	30411638	N/A	Hs.738288	18.8469	12.5959	1.49627	14	16	39.4245	40.4368
chr11	44246080	44247193	N/A	Hs.438919	22.4395	14.9971	1.49625	6	3	18.7277	3.31919
chr17	1001579	1002171	N/A	Hs.592108	13.6998	9.15631	1.49622	6	3	19.3694	27.5489
chr18	5236724	5238029	18p11.31	LINC00526	28.9588	19.358	1.49596	32	22	28.2779	25.014
chr16	67939884	67944112	16q22.1	LCAT	16.0696	10.7424	1.4959	32	22	55.3898	40.55
chr7	1433639	1459497	7p22.3	MICALL2	20.8207	13.9186	1.49589	32	22	66.5765	79.9947
chr8	102239451	102252174	8q22.3	UBR5-AS1	24.0354	16.0677	1.49588	6	3	32.533	32.1639
chr12	47075707	47080826	12q13.11	AMIGO2	16.3512	10.9321	1.49571	32	22	117.052	130.469
chr5	179797597	179806952	5q35.3	MGAT4B	93.4347	62.469	1.4957	32	22	98.2694	104.208
chr22	41925032	41926817	22q13.2	TNFRSF13C	12.0114	8.03088	1.49565	32	22	61.4211	47.9441
chr16	79600901	79612513	16q23.2	LOC101928230	23.7855	15.9038	1.49558	6	3	24.4452	6.26223
chr10	133324071	133324482	N/A	Hs.551860	15.2222	10.1787	1.49549	6	3	19.5844	20.4142
chr3	15538742	15539238	N/A	Hs.543250	46.0554	30.8042	1.4951	14	16	21.6221	32.5671
chr18	667862	668800	N/A	Hs.661449	20.5377	13.7371	1.49505	6	3	10.8272	27.6825
chr13	45368180	45369491	N/A	Hs.633769	23.2996	15.5855	1.49495	6	3	19.4895	33.0855
chr1	10946473	10982037	1p36.22	C1orf127	17.709	11.846	1.49493	32	22	41.4658	41.5834
chr1	231016927	231017667	N/A	Hs.498025	16.215	10.8477	1.49479	20	19	41.0223	25.2085
chr10	124397303	124418976	10q26.13	OAT	574.431	384.296	1.49476	32	22	54.9891	40.1538
chr18	79117206	79117920	N/A	Hs.669903	31.193	20.8701	1.49463	6	3	33.4547	17.0841
chr12	114670254	114684164	12q24.21	TBX3	19.3974	12.9808	1.49432	32	22	106.937	68.0008
chr16	4474697	4510347	16p13.3	HMOX2	79.0023	52.8733	1.49418	32	22	79.7683	96.2502
chr17	44033370	44034290	N/A	Hs.586960	29.6084	19.8161	1.49416	6	3	3.10172	23.1948
chr16	1782923	1789191	16p13.3	NUBP2	78.0047	52.2103	1.49405	32	22	23.1579	26.1017
chr16	48538726	48610214	16q12.1	N4BP1	94.2347	63.0848	1.49378	32	22	74.3055	94.1436
chr17	62627401	62693601	17q23.2	MRC2	49.2285	32.9577	1.49369	32	22	86.1921	103.072
chr3	49716834	49719805	3p21.31	AMIGO3	24.9325	16.6927	1.49361	32	22	40.8927	52.3244
chr2	87455455	87521518	2p11.2	CYTOR	51.4317	34.4369	1.4935	20	19	174.765	178.054
chr15	90954864	90964858	15q26.1	RCCD1	36.8315	24.6618	1.49346	32	22	138.932	149.681
chr17	49788619	49829096	17q21.33	KAT7	162.276	108.666	1.49335	32	22	57.142	70.8793
chr1	111755568	111767577	1p13.2	DDX20	83.462	55.8951	1.49319	32	22	72.1003	106.842
chr16	23061407	23149301	16p12.2	USP31	41.6288	27.8793	1.49318	32	22	73.81	86.6729
chr7	102579646	102616758	7q22.1	RASA4	13.1159	8.78398	1.49316	32	22	71.9875	54.9117
chr5	27472292	27496401	5p14.1	PURPL	22.3269	14.9532	1.49312	6	3	34.1129	16.5462
chr20	1309909	1393172	20p13	FKBP1A-SDCBP2	27.2517	18.252	1.49308	6	3	18.426	2.89937
chr9	136852367	136860799	9q34.3	MAMDC4	27.4121	18.3597	1.49306	32	22	63.8929	56.591
chr1	212686417	212699985	1q32.3	BATF3	23.8593	15.9826	1.49283	32	22	43.9675	67.0493
chrX	149527591	149539752	Xq28	LINC00893	13.6956	9.17469	1.49275	32	22	59.7741	35.4371
chr4	105469145	105473281	N/A	Hs.480452	15.8865	10.6431	1.49265	6	3	18.0022	29.4155
chr10	119829404	119873628	10q26.11	MCMBP	130.118	87.1799	1.49252	32	22	70.9521	106.469
chr17	35574795	35578637	17q12	PEX12	14.4493	9.68162	1.49245	32	22	88.2368	95.5259
chr12	16347142	16377189	12p12.3	MGST1	927.428	621.535	1.49216	32	22	97.7265	134.924
chr6	129235069	129235943	N/A	Hs.655347	8.71889	5.84328	1.49212	6	3	23.9124	46.8319
chr20	2689882	2690343	N/A	Hs.565708	21.7557	14.5815	1.49201	14	16	40.6405	50.7244
chr3	14454433	14456591	N/A	Hs.664818	44.9011	30.0973	1.49186	6	3	22.3136	21.3758
chr6	85677294	85677368	6q14.3	SNORD50A	20.1026	13.4751	1.49184	20	19	111.505	101.852
chr17	64542282	64662268	17q23.3-q24.1	SMURF2	74.9267	50.2263	1.49178	32	22	130.119	154.637
chr3	196347659	196454323	3q29	UBXN7	52.7046	35.3315	1.49172	32	22	88.8934	97.5264
chr10	45727170	45792964	10q11.22	WASHC2C	86.3297	57.8793	1.49155	32	22	105.304	171.813
chr7	101613325	101629296	7q22.1	MYL10	20.954	14.0494	1.49146	32	22	46.0785	61.1257
chr16	2211602	2214827	16p13.3	PGP	90.0967	60.4102	1.49142	32	22	114.607	126.069
chr17	62473897	62477500	N/A	Hs.639142	16.3994	10.9969	1.49127	6	3	16.3439	15.6559
chr1	30869466	30909735	1p35.2	SDC3	20.2772	13.5985	1.49113	32	22	102.765	103.201
chr15	57300365	57307769	15q21.3	LINC00926	17.1233	11.4846	1.49098	20	19	34.8424	35.9405
chr2	182899418	182900136	N/A	Hs.565374	14.8679	9.97239	1.49091	14	16	42.0085	22.6052
chr3	112532507	112561963	3q13.2	ATG3	284.8	191.025	1.4909	32	22	94.2983	98.0232
chr1	14667307	14667823	N/A	Hs.668421	19.9141	13.3574	1.49087	6	3	11.8371	16.3623
chr17	18697998	18736119	17p11.2	TRIM16L	12.8885	8.64611	1.49068	32	22	63.8612	50.1042
chr12	120534309	120577594	12q24.31	RNF10	165.856	111.271	1.49056	32	22	68.7989	84.1819
chr16	29806096	29811183	16p11.2	MAZ	85.54	57.3929	1.49043	32	22	162.271	183.308
chr14	23047061	23057619	14q11.2	CDH24	20.5306	13.777	1.49021	32	22	58.6954	56.9247
chr22	37823382	37825495	22q13.1	GALR3	14.9455	10.0294	1.49017	32	22	84.1917	70.0382
chr1	53062052	53085502	1p32.3	PODN	19.7829	13.2762	1.4901	32	22	140.36	115.691
chr8	66220147	66220417	N/A	Hs.566876	23.1849	15.5603	1.49	14	16	32.293	31.9009
chr19	45638994	45639087	19q13.32	MIR330	28.6828	19.2503	1.48999	14	16	23.093	39.1509
chr16	89575768	89597246	16q24.3	CPNE7	18.5553	12.4536	1.48996	32	22	75.9635	58.0784
chr2	27642568	27663840	2p23.3	SUPT7L	31.764	21.3196	1.48989	32	22	102.163	114.743
chr15	40693734	40695105	15q15.1	RAD51-AS1	22.1465	14.8645	1.48989	6	3	61.4753	61.7191
chr19	2071036	2096502	19p13.3	MOB3A	29.3257	19.6833	1.48987	32	22	28.5746	35.0767
chr17	42659248	42667006	17q21.2	TUBG2	62.2642	41.792	1.48986	32	22	33.0353	32.8651
chr5	178064990	178065492	N/A	Hs.654267	13.4408	9.02166	1.48983	6	3	19.8475	21.9591
chr20	22232445	22232593	N/A	Hs.542409	16.0249	10.7573	1.48968	14	16	36.336	33.4258
chr19	10221433	10231272	19p13.2	S1PR2	23.567	15.8252	1.48921	32	22	64.4927	83.9774
chrX	69160738	69165522	Xq13.1	PJA1	96.3791	64.731	1.48892	32	22	78.7078	98.9422
chr17	7041617	7044411	17p13.1	SLC16A11	14.3393	9.63246	1.48865	32	22	49.1226	37.706
chr19	39196964	39201882	19q13.2	NCCRP1	28.4996	19.1456	1.48857	26	19	34.7298	39.7097
chr17	75441159	75500452	17q25.1	TMEM94	54.9418	36.9119	1.48846	32	22	30.0339	30.4435
chr16	68228547	68236233	16q22.1	ESRP2	64.5468	43.3657	1.48843	32	22	92.3001	145.903
chr12	6840854	6847400	12p13.31	GNB3	24.7473	16.6279	1.4883	32	22	55.8711	48.8587
chr1	232397965	232630491	1q42.2	SIPA1L2	107.191	72.0235	1.48828	32	22	89.252	92.1342
chr19	14381144	14408725	19p13.12	ADGRE5	23.1536	15.5599	1.48803	32	22	83.3066	68.541
chr17	60677811	61392838	17q23.2	BCAS3	21.1425	14.2088	1.48799	32	22	62.99	91.6895
chr3	52694484	52706083	3p21.1	GLT8D1	88.2453	59.3061	1.48796	32	22	97.422	135.995
chr4	4235542	4248265	4p16.3	TMEM128	76.8925	51.6787	1.4879	32	22	78.8155	98.7931
chr5	82273320	82278416	5q14.2	RPS23	2364.98	1589.52	1.48786	32	22	97.8931	145.588
chr7	143571801	143574387	7q35	CTAGE15	38.789	26.0737	1.48767	32	22	85.5616	72.2305
chr8	144148016	144261940	8q24.3	MROH1	22.3442	15.0196	1.48767	32	22	113.541	99.8787
chr12	121888731	121917865	12q24.31	PSMD9	68.5986	46.112	1.48765	32	22	101.635	134.227
chr22	20707691	20858812	22q11.21	PI4KA	102.897	69.1823	1.48733	32	22	141.355	199.093
chr12	55725443	55729673	12q13.2	CD63	1107.24	744.483	1.48726	32	22	41.758	56.3462
chr2	25232961	25342590	2p23.3	DNMT3A	107.072	72.001	1.4871	32	22	139.998	186.038
chr22	36253071	36267531	22q12.3	APOL1	18.5327	12.4662	1.48663	32	22	67.6978	68.6831
chr6	31528962	31530231	6p21.33	MCCD1	18.2522	12.2803	1.48629	26	19	44.4985	32.0739
chr7	30028361	30130483	7p14.3	PLEKHA8	35.2432	23.7122	1.48629	32	22	157.25	160.34
chr11	118896140	118926072	11q23.3	BCL9L	111.688	75.1511	1.48618	32	22	73.4044	82.4107
chr12	89588049	89709353	12q21.33	ATP2B1	53.1819	35.7853	1.48614	32	22	80.5847	85.6247
chr17	43170471	43211689	17q21.31	NBR1	29.7695	20.0336	1.48598	32	22	127.225	158.189
chr6	34877778	34888071	6p21.31	TAF11	117.114	78.8244	1.48576	32	22	69.8014	122.243
chr8	55773232	55826445	8q12.1	TGS1	77.189	51.9546	1.4857	32	22	88.0926	109.277
chr20	45890144	45898820	20q13.12	CTSA	141.686	95.3681	1.48568	32	22	45.2478	56.8212
chr6	170297875	170298375	N/A	Hs.131181	7.80036	5.25113	1.48546	6	3	21.4381	44.4536
chr11	35431827	35530300	11p13	PAMR1	29.1395	19.6173	1.48539	32	22	101.433	80.0843
chr16	31355134	31382997	16p11.2	ITGAX	13.4387	9.04825	1.48522	32	22	157.879	102.283
chr1	244048939	244057476	1q44	ZBTB18	25.6644	17.2805	1.48517	32	22	171.563	201.232
chrX	1172583	1175114	Xp22.33 and Yp11.2	LOC652608	51.3815	34.5971	1.48514	14	16	52.6429	42.9441
chr6	109366514	109382559	6q21	CD164	171.577	115.555	1.48481	32	22	105.873	127.902
chr5	151100706	151157882	5q33.1	ANXA6	50.2968	33.8774	1.48467	32	22	80.8752	113.771
chr16	21158349	21180616	16p12.3	TMEM159	69.853	47.0553	1.48449	32	22	59.4012	71.5788
chr17	4630919	4641665	17p13.2	ALOX15	16.3916	11.0424	1.48442	32	22	60.2511	41.4886
chr10	80271820	80290003	10q22.3	MAT1A	12.4143	8.36311	1.48441	32	22	68.7742	48.8896
chr16	69328621	69339623	16q22.1	COG8	78.1683	52.6673	1.48419	32	22	57.5577	90.5188
chr22	26169474	26383597	22q12.1	SEZ6L	13.9902	9.42766	1.48396	32	22	97.3597	55.9543
chr17	60149941	60178118	17q23.1	CA4	43.737	29.4738	1.48393	32	22	62.9183	48.1785
chr3	100321267	100321833	N/A	Hs.609021	14.1864	9.5618	1.48366	6	3	27.398	6.73192
chr5	138946720	139198376	5q31.2	SIL1	33.5944	22.6446	1.48355	32	22	68.8143	69.9415
chr2	28981298	29052230	2p23.2	TOGARAM2	14.6441	9.87115	1.48352	32	22	58.5366	40.4884
chr5	20305818	20331515	N/A	Hs.519225	22.9146	15.4462	1.48351	14	16	31.0076	19.1873
chr22	36776547	36776761	N/A	Hs.542713	15.8617	10.6941	1.48323	14	16	37.6359	22.3741
chr3	48316360	48316459	3p21.31	MIR2115	12.0173	8.10221	1.48322	14	16	60.7823	29.9103
chr4	109429963	109433817	4q25	SEC24B-AS1	23.9411	16.1419	1.48317	6	3	21.222	3.60712
chr5	43526267	43557419	5p12	PAIP1	150.63	101.56	1.48316	32	22	93.8344	140.26
chr2	37250502	37324803	2p22.2	PRKD3	54.6901	36.8801	1.48292	32	22	97.7971	106.973
chr8	37560365	37565368	N/A	Hs.737624	19.2642	12.9917	1.48281	14	16	37.4659	31.5082
chr18	2847030	2914092	18p11.32-p11.31	EMILIN2	55.3614	37.339	1.48267	32	22	98.9343	67.8619
chr11	554850	560780	11p15.5	LMNTD2	18.422	12.4251	1.48265	32	22	41.19	51.1955
chr8	1755778	1786570	8p23.3	CLN8	53.2559	35.9209	1.48259	32	22	53.4804	40.2477
chr12	11006390	11007964	N/A	Hs.660696	16.6456	11.2275	1.48257	6	3	33.0821	22.3857
chr2	233354507	233472098	2q37.1	DGKD	41.1711	27.7753	1.48229	32	22	87.9149	101.02
chr4	53460640	53464414	N/A	Hs.555109	32.1189	21.6708	1.48212	6	3	26.608	13.6146
chr1	202878282	202889257	1q32.1	RABIF	24.8879	16.793	1.48204	32	22	65.148	71.8957
chr17	4967992	4988297	17p13.2	CAMTA2	13.4657	9.08762	1.48176	32	22	64.973	54.0696
chr1	21004792	21005344	N/A	Hs.669156	8.8917	6.0008	1.48175	6	3	38.6183	26.1637
chr12	93577001	93577323	N/A	Hs.539244	13.4496	9.07779	1.48159	14	16	53.4159	26.0748
chr6	52750856	52751333	N/A	Hs.659570	16.6217	11.2209	1.48132	6	3	15.6932	16.6355
chr19	55488503	55519099	19q13.42	SSC5D	14.6612	9.89808	1.48122	32	22	60.5337	40.9228
chr7	156949723	156973182	7q36.3	NOM1	28.0423	18.9369	1.48083	32	22	85.2833	109
chr20	51089386	51089780	N/A	Hs.112789	24.2948	16.4078	1.48068	12	3	15.3072	4.13333
chr1	168226017	168242850	1q24.2	SFT2D2	34.0595	23.0058	1.48047	32	22	108.09	114.9
chr7	47955339	47957793	N/A	Hs.180171	32.9915	22.2851	1.48042	6	3	27.5867	3.65973
chr1	145840974	145842198	N/A	Hs.663193	18.5356	12.5216	1.4803	6	3	21.5794	5.70904
chr12	29500813	29784759	12p11.22	TMTC1	27.7985	18.7797	1.48024	32	22	64.0323	59.989
chr16	89737551	89816658	16q24.3	FANCA	33.0075	22.2988	1.48024	32	22	76.558	75.7003
chr6	132085083	132099493	N/A	Hs.128892	45.3782	30.658	1.48014	14	16	14.7741	25.4597
chr11	61964285	61967660	11q12.3	FTH1	1276.71	862.595	1.48008	32	22	124.027	158.728
chr7	76389329	76410025	7q11.23	SSC4D	20.7674	14.0328	1.47992	32	22	60.9127	57.6434
chr11	130069821	130144811	11q24.3	APLP2	429.417	290.178	1.47984	32	22	95.6772	125.012
chr20	40511391	40512158	N/A	Hs.565660	21.5763	14.5821	1.47965	14	16	26.0341	24.5207
chr11	61402648	61429992	11q12.2	CPSF7	66.266	44.7854	1.47963	32	22	148.694	185.237
chr11	64803514	64811294	11q13.1	MEN1	52.9175	35.7667	1.47952	32	22	104.083	98.5557
chr19	40393762	40414718	19q13.2	PRX	16.9311	11.4454	1.47929	32	22	93.1178	73.2834
chr5	111728085	111728919	N/A	Hs.660103	34.5968	23.3883	1.47923	6	3	7.55409	37.1861
chr10	10516263	10516747	N/A	Hs.552332	14.78	9.99194	1.47919	14	16	44.2861	30.9256
chr14	44933280	44934006	N/A	Hs.733389	22.556	15.2516	1.47893	6	3	26.1405	3.08202
chr10	70112267	70132934	10q22.1	AIFM2	20.8358	14.0892	1.47885	32	22	59.5025	61.6588
chr9	81987404	81995256	9q21.32	SPATA31D1	10.5325	7.12361	1.47853	32	22	77.4036	60.108
chr11	102770502	102780628	11q22.2	MMP10	16.5157	11.1718	1.47834	32	22	113.608	63.2173
chr14	24007009	24051377	14q11.2	DHRS4L1	19.8332	13.4167	1.47825	26	19	40.9743	31.5114
chr9	130501783	130502360	N/A	Hs.662908	15.9593	10.7966	1.47818	6	3	13.2008	35.988
chr13	73054976	73077542	13q22.1	KLF5	21.3669	14.4567	1.478	32	22	107.522	48.8605
chr17	81862777	81863102	N/A	Hs.540709	18.6989	12.6519	1.47795	14	16	29.3298	25.7261
chr19	18196799	18204064	19p13.11	RAB3A	29.7455	20.1267	1.47791	32	22	34.6707	52.9693
chr19	35597895	35601501	19q13.12	LINC01766	19.5717	13.2434	1.47785	14	16	29.5296	29.0239
chr4	140524146	140553770	4q31.1	ELMOD2	60.7057	41.0812	1.4777	32	22	100.233	75.8966
chr16	24236758	24237146	N/A	Hs.540598	20.1636	13.6454	1.47768	14	16	33.6187	32.4902
chr17	50360558	50361293	N/A	Hs.718822	49.9646	33.8212	1.47732	6	3	21.0129	9.87152
chr2	241227264	241315842	2q37.3	HDLBP	154.248	104.429	1.47706	32	22	115.935	169.354
chr3	53071151	53130469	3p21.1	RFT1	25.7659	17.4446	1.47701	32	22	68.8511	85.821
chr21	23433945	23434264	N/A	Hs.542622	14.4666	9.79534	1.47689	14	16	33.4118	32.355
chr7	142770943	142774564	7q34	PRSS2	18.5886	12.5887	1.47661	32	22	52.8964	37.4908
chr1	20302374	20302895	N/A	Hs.179724	15.3852	10.4195	1.47659	6	3	10.7563	14.3227
chr21	33543038	33577514	21q22.11	SON	281.467	190.638	1.47645	32	22	102.361	126.727
chr2	121755545	121767853	2q14.3	TSN	166.328	112.655	1.47643	32	22	108.373	149.736
chr22	49993578	50013827	22q13.33	IL17REL	9.7665	6.61495	1.47643	26	19	65.7301	43.6885
chr17	82735576	82751197	17q25.3	FN3K	11.8894	8.05325	1.47635	32	22	84.8591	51.3412
chr1	161100556	161118076	1q23.3	PFDN2	175.154	118.652	1.47621	32	22	98.3524	152.451
chr3	120349365	120415916	3q13.33	LOC100130701	41.5316	28.1347	1.47617	14	16	28.4654	30.4485
chr3	184229593	184242329	3q27.1	VWA5B2	20.3954	13.817	1.47611	18	6	37.4539	25.995
chr8	123281564	123282119	N/A	Hs.545246	19.8835	13.4706	1.47607	14	16	35.9751	26.5588
chr3	50260198	50263498	N/A	Hs.506258	18.8948	12.8017	1.47595	6	3	11.8084	14.9357
chr9	132909428	132935007	N/A	Hs.660778	29.1639	19.7609	1.47584	6	3	22.8086	9.92321
chr7	139644151	139644928	N/A	Hs.553279	14.6401	9.92003	1.47581	6	3	21.4705	9.55461
chr11	14583912	14585031	N/A	Hs.658974	13.9881	9.47845	1.47578	6	3	22.1559	23.2153
chr1	37489960	37514819	1p34.3	MEAF6	65.3109	44.261	1.47558	32	22	99.0539	114.597
chr20	45306836	45319677	20q13.12	RBPJL	18.4655	12.5144	1.47554	32	22	33.1881	20.3596
chr8	91954967	92103365	8q21.3	RUNX1T1	40.8291	27.6722	1.47545	32	22	102.048	110.076
chr12	78863993	79452008	12q21.2	SYT1	63.7981	43.2401	1.47544	32	22	72.3157	90.5335
chr9	96416721	96417377	N/A	Hs.667333	16.1616	10.9538	1.47543	6	3	28.9806	3.63256
chr1	160367071	160372848	1q23.2	NHLH1	14.5923	9.89156	1.47523	32	22	65.2859	65.4447
chr14	105049389	105065550	14q32.33	GPR132	12.9469	8.77642	1.47519	32	22	73.0633	56.1623
chr8	103398638	103415335	8q22.3	SLC25A32	45.8922	31.1107	1.47513	32	22	111.376	161.239
chr16	89657744	89670458	16q24.3	SPATA33	37.0697	25.1334	1.47492	32	22	120.254	119.496
chr20	33055331	33073637	20q11.21	BPIFB3	12.9569	8.78481	1.47492	26	19	46.1485	39.7245
chr14	24476648	24477360	N/A	Hs.63311	20.7414	14.0629	1.4749	20	19	34.128	17.2579
chr9	97901645	97902333	N/A	Hs.551137	19.5152	13.2321	1.47483	14	16	52.8445	29.8387
chr14	91287645	91287973	N/A	Hs.709930	20.819	14.1164	1.47482	6	3	18.2328	15.1065
chr2	157230191	157230706	N/A	Hs.565402	27.3255	18.5285	1.47478	14	16	28.9456	19.7608
chr20	63696651	63698698	20q13.33	TNFRSF6B	17.5593	11.9069	1.47471	32	22	64.5667	47.8064
chr15	73994673	74047819	15q24.1	PML	19.6876	13.3503	1.4747	32	22	81.9867	74.197
chr16	81035853	81047346	16q23.2	ATMIN	92.8395	62.9604	1.47457	32	22	66.5814	78.1745
chr4	119212583	119295518	4q26	USP53	31.0612	21.071	1.47412	32	22	62.0665	56.4567
chr6	24402908	24426194	6p22.3	MRS2	229.035	155.373	1.4741	32	22	70.1096	65.2439
chr11	65787034	65797219	11q13.1	OVOL1	18.1987	12.3484	1.47377	32	22	95.9601	83.224
chr17	75587545	75626850	17q25.1	MYO15B	15.058	10.2177	1.47372	20	19	66.309	53.1901
chr13	40650362	40650799	N/A	Hs.729582	16.3965	11.1264	1.47365	6	3	34.6982	18.924
chr17	77088643	77094986	17q25.2	SNHG20	12.5652	8.52746	1.4735	20	19	88.5105	66.1289
chr1	101025846	101087379	1p21.2	LOC102606465	22.7168	15.4174	1.47345	6	3	44.6193	48.2549
chr8	124834883	124857526	N/A	Hs.571403	22.2285	15.0866	1.4734	14	16	19.3178	24.5917
chr4	139289917	139302551	4q31.1	NDUFC1	517.501	351.263	1.47326	32	22	71.5696	84.2461
chr2	190615944	190616479	N/A	Hs.541590	16.1962	10.9943	1.47315	14	16	62.8955	33.5047
chr19	18593225	18606850	19p13.11	CRLF1	44.5418	30.2378	1.47305	32	22	32.8216	29.9114
chr22	41301503	41360147	22q13.2	ZC3H7B	36.4407	24.7391	1.473	32	22	98.3015	117.418
chr14	39031919	39103528	14q21.1	SEC23A	69.6129	47.26	1.47298	32	22	100.407	123.48
chr2	181841351	181865879	N/A	Hs.580572	12.6371	8.5794	1.47296	14	16	42.6762	38.1636
chr21	30755139	30755378	21q22.11	KRTAP21-1	16.2474	11.0325	1.47268	26	19	118.042	50.9468
chr14	19803770	19828372	14q11.2	OR4N2	19.8827	13.5048	1.47227	26	19	101.905	78.9755
chr9	128882112	128918042	9q34.11	LRRC8A	433.494	294.506	1.47194	32	22	96.0695	123.864
chr16	67884878	67886368	16q22.1	NRN1L	25.0923	17.0477	1.47189	26	19	37.1115	49.358
chr11	67350765	67353596	11q13.2	POLD4	31.5578	21.4421	1.47177	32	22	36.8508	49.2225
chr1	243850816	243852486	N/A	Hs.559564	31.1476	21.1639	1.47173	14	16	15.6375	17.6709
chr15	82755945	82756071	15q25.2	SCARNA15	17.1626	11.6627	1.47158	20	19	73.297	47.4944
chr7	151012209	151024499	7q36.1	ATG9B	16.1537	10.9777	1.47151	32	22	68.7659	67.9015
chr1	147629658	147670543	1q21.2	ACP6	60.7763	41.3039	1.47144	32	22	61.0864	70.6007
chr11	66744736	66843516	11q13.2	C11orf80	34.3285	23.3309	1.47137	32	22	81.0098	65.3424
chr3	40457292	40462372	3p22.1	RPL14	2128.34	1446.79	1.47108	32	22	74.2858	109.431
chr3	184031544	184039369	3q27.1	HTR3D	12.9086	8.77502	1.47106	26	19	71.6283	55.1413
chr12	89544266	89544506	N/A	Hs.574008	19.9037	13.5329	1.47077	14	16	24.0405	28.6202
chr22	24583750	24629005	22q11.23	GGT1	26.0178	17.6908	1.47069	32	22	70.9787	57.2431
chr9	69240218	69240818	N/A	Hs.658642	9.35789	6.36375	1.4705	6	3	25.8465	25.4269
chr12	48898688	48898776	N/A	Hs.564439	14.9879	10.1933	1.47037	14	16	39.7534	28.3478
chr17	76079182	76082804	17q25.1	ZACN	12.697	8.63602	1.47023	32	22	73.3781	58.1054
chr10	43454017	43454958	N/A	Hs.663794	12.7545	8.67537	1.47019	6	3	18.6571	41.7497
chr1	43389884	43454247	1p34.2	SZT2	16.5973	11.2893	1.47018	32	22	116.713	77.0321
chr8	118085442	118093264	N/A	Hs.655763	27.6892	18.8351	1.47009	6	3	18.1296	26.2775
chr4	44704399	44704965	N/A	Hs.594601	7.97673	5.42611	1.47006	6	3	9.45253	55.0886
chr22	21545666	21551461	22q11.21	RIMBP3C	15.2604	10.3813	1.46998	26	19	62.759	28.2821
chr1	155335261	155563160	1q22	ASH1L	63.9853	43.5338	1.46978	32	22	118.592	133.885
chr12	49096546	49097120	N/A	Hs.710898	18.814	12.8021	1.4696	14	16	38.6342	22.511
chr20	43518295	43518866	N/A	Hs.660626	23.7692	16.1746	1.46954	6	3	23.3852	58.3329
chr8	38411138	38468834	8p11.23	FGFR1	193.709	131.846	1.4692	32	22	142.467	183.377
chr3	37745431	37753997	N/A	Hs.475950	16.1136	10.9692	1.46899	14	16	46.5271	32.1061
chrX	153395638	153401420	N/A	Hs.112603	17.8777	12.1715	1.46882	12	3	22.8594	8.55047
chr3	147965672	147966145	N/A	Hs.477876	15.4816	10.5421	1.46855	14	16	27.569	39.0848
chr6	30287397	30327156	6p22.1	HCG18	37.394	25.4693	1.4682	20	19	103.892	69.1494
chr9	129665641	129722674	9q34.11	PRRX2	66.6558	45.4056	1.46801	32	22	54.4228	38.5309
chr7	74027772	74069907	7q11.23	ELN	20.1781	13.747	1.46781	32	22	62.9162	43.9024
chr2	95307457	95307950	N/A	Hs.672681	9.14662	6.23162	1.46778	6	3	16.3662	41.9974
chr8	86467116	86514348	8q21.3	RMDN1	58.6138	39.9369	1.46766	32	22	105.681	156.698
chr20	49939122	49939766	N/A	Hs.670986	15.2824	10.413	1.46763	6	3	35.027	4.74899
chr6	110958560	110967888	6q21	GTF3C6	382.424	260.574	1.46762	32	22	89.107	130.34
chrX	130981652	131067693	N/A	Hs.736658	17.8574	12.1683	1.46754	14	16	35.9609	28.9545
chr4	37590800	37686377	4p14	RELL1	46.5474	31.7203	1.46744	32	22	135.029	101.76
chr17	75318076	75405709	17q25.1	GRB2	201.924	137.613	1.46733	32	22	79.9627	89.6906
chr2	69911931	69913544	N/A	Hs.657682	9.57238	6.52373	1.46732	6	3	6.44235	39.8689
chr2	148787504	148789676	N/A	Hs.720716	18.5394	12.6351	1.46729	6	3	22.7237	19.0523
chr1	203861585	203871152	1q32.1	SNRPE	343.569	234.188	1.46706	32	22	168.326	258.978
chr16	4958317	5019155	16p13.3	SEC14L5	28.5051	19.4358	1.46663	32	22	57.8147	55.5869
chr19	3359563	3469217	19p13.3	NFIC	18.5199	12.6295	1.4664	32	22	133.8	114.666
chr2	20666664	20671490	2p24.1	GDF7	9.87473	6.73405	1.46639	26	19	72.1112	43.4528
chr19	18929201	18941258	19p13.11	HOMER3	50.7762	34.6272	1.46637	32	22	45.8256	36.0026
chr12	58869351	58920540	12q14.1	LRIG3	21.3406	14.5538	1.46633	32	22	56.8914	57.1879
chr21	30812697	30813252	21q22.11	KRTAP8-1	11.0658	7.54729	1.4662	32	22	83.8734	41.3855
chr4	8846076	8871817	4p16.1	HMX1	15.1302	10.3196	1.46616	32	22	68.7406	97.7364
chr1	61053500	61053723	N/A	Hs.547239	16.9898	11.5883	1.46611	14	16	23.0064	22.4443
chr1	31906421	31942635	1p35.2	PTP4A2	354.935	242.108	1.46602	32	22	104.176	143.352
chr6	149217924	149411613	6q25.1	TAB2	64.278	43.8465	1.46598	32	22	113.1	136.779
chr10	49942033	49988221	10q11.23	TIMM23B	50.7868	34.6443	1.46595	32	22	106.101	104.933
chr19	40292951	40293172	N/A	Hs.541273	17.9244	12.2278	1.46587	14	16	28.5418	32.1552
chr7	99670063	99670941	N/A	Hs.659842	21.2857	14.521	1.46585	6	3	25.4913	10.6445
chr16	24539587	24572863	16p12.1	RBBP6	69.5196	47.4459	1.46524	32	22	95.3962	119.767
chr4	73995642	73998729	4q13.3	CXCL5	92.6422	63.2495	1.46471	32	22	94.4248	136.579
chr8	28298588	28299059	N/A	Hs.491339	15.8652	10.8318	1.46469	14	16	39.994	17.4381
chr9	132582606	132590253	9q34.13	BARHL1	14.9124	10.1833	1.4644	32	22	78.4508	84.8158
chr16	79605801	79606605	N/A	Hs.18849	16.4781	11.2532	1.4643	14	16	49.7306	20.6654
chr13	43023226	43109170	13q14.11	DNAJC15	148.336	101.302	1.4643	32	22	128.073	131.512
chr6	32180968	32185247	6p21.32	AGER	18.5542	12.6719	1.4642	32	22	47.982	39.9052
chr8	30552517	30553940	N/A	Hs.666674	15.6878	10.7149	1.46411	6	3	12.697	5.34465
chr11	117195613	117201914	11q23.3	LOC100652768	25.5052	17.4207	1.46407	6	3	28.2161	11.3006
chr3	23856298	23857320	N/A	Hs.668088	15.7944	10.7884	1.46402	6	3	13.6542	28.0985
chr5	148262948	148263391	N/A	Hs.543863	32.4659	22.1812	1.46367	14	16	21.4429	23.9908
chr1	154567781	154580026	1q21.3	CHRNB2	17.7749	12.1447	1.46359	32	22	92.8682	98.0039
chr14	106869689	106870227	N/A	Hs.104943	18.1011	12.3677	1.46358	12	3	23.0215	2.71856
chr20	2814987	2815830	20p13	C20orf141	20.073	13.715	1.46358	32	22	36.5601	47.7184
chr12	131347470	131367555	12q24.33	LINC02370	28.2806	19.3233	1.46355	12	3	16.8162	16.22
chr17	48595736	48604992	17q21.32	HOXB6	15.2078	10.3913	1.46352	32	22	72.4111	39.1247
chr6	154332288	154332945	N/A	Hs.661346	5.71303	3.90381	1.46345	6	3	21.3198	64.7946
chr19	19330600	19331216	N/A	Hs.112751	27.09	18.5116	1.46341	18	6	26.1315	45.9455
chr9	32540544	32552628	9p21.1	TOPORS	112.098	76.615	1.46314	32	22	62.5665	84.9547
chr9	137306894	137423262	9q34.3	EXD3	18.4637	12.6203	1.46302	32	22	71.5357	50.2821
chr11	4639715	4640838	11p15.4	OR51D1	10.9682	7.49696	1.46302	26	19	70.3907	34.9485
chr6	145736590	145737218	N/A	Hs.128463	23.8608	16.3093	1.46301	14	16	22.5136	39.5618
chr17	74609883	74623958	17q25.1	CD300E	11.9079	8.14016	1.46286	26	19	70.1177	36.5198
chr12	10560869	10561182	N/A	Hs.564485	17.8469	12.2014	1.4627	14	16	42.1011	31.8293
chr16	53985751	53987582	N/A	Hs.690165	9.78817	6.69198	1.46267	6	3	20.8945	37.5383
chr9	19053137	19102942	9p22.1	HAUS6	76.6789	52.4328	1.46242	32	22	120.636	181.838
chr2	218274192	218292577	2q35	TMBIM1	64.2172	43.9153	1.4623	32	22	65.2666	42.6782
chr6	44651427	44669690	N/A	Hs.571096	18.9635	12.9691	1.46221	14	16	44.3269	34.2857
chr18	35581066	35711834	18q12.2	GALNT1	200.151	136.935	1.46165	32	22	79.8891	91.5216
chr7	131111783	131112475	N/A	Hs.737337	14.8484	10.1589	1.46162	14	16	38.636	27.8456
chr9	68943105	68944056	N/A	Hs.665226	15.2766	10.4544	1.46126	6	3	45.0289	5.64873
chr19	40708045	40708422	N/A	Hs.670700	19.1701	13.1193	1.46121	6	3	16.8638	6.63489
chr12	66347431	67069265	12q14.3	GRIP1	17.553	12.0147	1.46096	32	22	107.132	83.9467
chr19	507497	519654	19p13.3	TPGS1	18.843	12.8997	1.46073	32	22	59.7349	46.788
chr7	149003054	149028690	7q36.1	PDIA4	528.291	361.665	1.46072	32	22	94.5233	127.32
chr7	45080432	45089443	7p13	NACAD	35.6471	24.4057	1.46061	32	22	98.4888	88.0494
chr10	93306429	93482504	10q23.33	MYOF	39.1982	26.8388	1.4605	32	22	102.325	98.7648
chr3	184198915	184199405	N/A	Hs.119940	14.5958	9.99376	1.4605	6	3	17.3703	15.1079
chr4	24795463	24800845	4p15.2	SOD3	22.4726	15.3881	1.46039	32	22	82.4432	87.4798
chr5	111496033	111512597	5q22.1	STARD4	31.1517	21.3323	1.46031	32	22	92.2496	82.5638
chr11	57460537	57477539	11q12.1	RTN4RL2	21.082	14.4388	1.46009	32	22	42.9201	25.5848
chr2	219070682	219071316	N/A	Hs.560741	22.3396	15.3004	1.46007	20	19	67.8252	42.7997
chr12	54280690	54287088	12q13.13	HNRNPA1	2007.65	1375.15	1.45995	32	22	86.8171	126.471
chr4	56907876	56935847	4q12	REST	38.3392	26.2612	1.45992	32	22	91.1975	74.8565
chr8	124842998	124843513	N/A	Hs.566820	19.8683	13.6101	1.45982	14	16	38.8385	27.4466
chr22	30693782	30907824	22q12.2	OSBP2	35.6244	24.4035	1.45981	32	22	150.256	116.457
chr13	94712716	94715945	13q32.1	SOX21-AS1	15.8885	10.884	1.4598	6	3	17.6206	4.3227
chr19	40775177	40777493	19q13.2	MIA	20.6136	14.1246	1.45941	32	22	26.4492	34.9789
chr11	75240905	75243704	11q13.4	TPBGL	15.8112	10.8347	1.45931	6	3	28.6744	9.58218
chr7	161764	164972	N/A	Hs.605323	20.1281	13.794	1.45919	6	3	25.8204	9.48143
chr4	84662751	84663410	N/A	Hs.618763	17.1615	11.7614	1.45914	14	16	38.5243	51.0728
chr14	24131466	24132849	14q12	FITM1	18.8458	12.9163	1.45907	32	22	34.3976	37.6199
chr16	78525203	78525862	N/A	Hs.649237	10.6914	7.32995	1.45859	6	3	12.2915	31.9377
chr1	36322030	36324154	1p34.3	EVA1B	38.0338	26.0806	1.45831	32	22	34.8903	28.6215
chr16	50647767	50649283	N/A	Hs.116424	12.5643	8.6157	1.4583	18	6	37.086	16.5323
chr19	1446268	1473244	19p13.3	APC2	14.1012	9.67148	1.45802	32	22	67.5888	54.8006
chr8	90791693	90959402	8q21.3	NECAB1	37.9903	26.0581	1.45791	32	22	39.9718	39.0469
chr1	9588843	9614877	1p36.22	TMEM201	31.6474	21.7106	1.45769	32	22	73.2119	100.225
chr7	152100928	152133319	7q36.1	LOC731075	12.3451	8.46967	1.45756	14	16	68.6665	36.7398
chr1	244965204	244970869	1q44	LOC101928068	18.4983	12.6931	1.45735	6	3	51.4591	34.4303
chr2	46297402	46386703	2p21	EPAS1	20.5701	14.1151	1.45731	32	22	160.102	69.9147
chr11	215030	236950	11p15.5	SIRT3	23.8334	16.3547	1.45728	32	22	69.9773	88.9136
chr18	49491664	49491729	18q21.1	SNORD58B	19.1376	13.1327	1.45725	14	16	95.6299	25.403
chr18	13486283	13488718	N/A	Hs.697787	9.14177	6.27369	1.45716	6	3	16.386	28.804
chr12	40156238	40167847	N/A	Hs.175811	18.8744	12.9529	1.45715	14	16	41.265	20.4413
chr16	89093809	89160556	16q24.3	ACSF3	24.7949	17.0183	1.45696	32	22	83.953	60.1926
chr19	15370639	15371121	N/A	Hs.674772	17.4258	11.9609	1.4569	6	3	14.4943	22.7493
chr13	113421940	113453524	13q34	ADPRHL1	14.6813	10.0781	1.45675	32	22	57.3158	38.138
chr9	136512160	136512741	N/A	Hs.609168	19.4072	13.3228	1.45669	6	3	25.9288	15.1319
chr17	81035147	81117432	17q25.3	BAIAP2	28.0982	19.2895	1.45666	32	22	118.627	96.6985
chr7	103315464	103316369	N/A	Hs.667700	26.8647	18.4428	1.45665	6	3	29.1943	15.4159
chr14	99684262	99727321	14q32.2	CYP46A1	15.2509	10.4701	1.45661	32	22	37.5224	27.1265
chr11	65711996	65719606	11q13.1	KAT5	42.6525	29.285	1.45646	32	22	67.5732	79.3538
chr3	168062401	168063111	N/A	Hs.672849	11.674	8.01628	1.45628	6	3	16.0515	39.4249
chr14	36656342	36657182	N/A	Hs.527954	20.3724	13.9898	1.45624	14	16	39.8014	30.2894
chr14	75955975	75956257	N/A	Hs.128393	37.1842	25.5357	1.45617	14	16	15.0864	19.0786
chr14	93718298	93789029	14q32.12	PRIMA1	16.0142	10.9984	1.45604	32	22	131.567	106.972
chr2	219549408	219571573	2q35	OBSL1	96.6643	66.3885	1.45604	32	22	77.0579	99.5564
chr7	155297776	155310235	7q36.3	INSIG1	153.775	105.616	1.45598	32	22	96.3375	99.0919
chr15	75023533	75060180	15q24.2	PPCDC	21.6444	14.866	1.45596	32	22	116	133.425
chr7	108562144	108569768	7q31.1	THAP5	19.2176	13.2	1.45588	32	22	81.1781	66.3757
chr14	81471547	81533864	14q31.1	SEL1L	23.5963	16.2077	1.45587	32	22	128.458	120.506
chr15	98779768	98780576	N/A	Hs.653522	14.544	9.99056	1.45577	6	3	17.6895	5.59042
chr5	56919602	56952130	5q11.2	MIER3	38.849	26.6869	1.45573	32	22	91.4533	94.6453
chr16	30748299	30761176	16p11.2	PHKG2	50.3229	34.571	1.45564	32	22	52.1111	58.8945
chr22	39570753	39689737	22q13.1	CACNA1I	18.9035	12.9869	1.45558	32	22	56.5426	49.9687
chr2	174013917	174014436	N/A	Hs.541645	14.3499	9.85906	1.4555	14	16	43.8917	25.7329
chr1	114769479	114780687	1p13.2	SIKE1	69.1838	47.5364	1.45539	32	22	85.9503	119.322
chrY	2934402	2982508	Yp11.2	ZFY	17.4656	12.0007	1.45539	32	22	114.997	45.8247
chr8	129952212	129953045	N/A	Hs.663918	7.11594	4.88961	1.45532	6	3	18.7273	48.5817
chr18	23228106	23228766	N/A	Hs.677802	15.1707	10.4245	1.45529	6	3	21.7271	20.3196
chr4	113451032	113761927	4q26	CAMK2D	20.2859	13.9408	1.45515	32	22	97.4421	96.3364
chr19	42086110	42197931	19q13.2	POU2F2	21.7145	14.9247	1.45493	32	22	70.6447	70.8707
chr4	53996738	53997766	N/A	Hs.280461	15.0154	10.3216	1.45476	14	16	48.6177	35.19
chr18	8630599	8632282	N/A	Hs.724207	18.629	12.806	1.45472	6	3	11.2796	14.5303
chr2	58132599	58133297	N/A	Hs.734016	22.3439	15.3622	1.45447	6	3	17.9791	3.60065
chr1	155561981	155563944	1q22	ASH1L-AS1	87.045	59.8528	1.45432	6	3	17.9879	3.63296
chr17	28727899	28743457	17q11.2	NEK8	48.9687	33.6737	1.45421	32	22	43.5772	51.9415
chr10	13710414	13712054	N/A	Hs.568837	16.6331	11.4396	1.45399	14	16	50.2776	27.155
chr14	53354275	53354631	N/A	Hs.540000	17.1882	11.8217	1.45395	14	16	22.9214	25.9031
chr17	38730257	38735605	17q12	CISD3	29.7784	20.4814	1.45392	32	22	70.6535	69.3696
chr15	99565455	99716488	15q26.3	MEF2A	26.9915	18.5651	1.45388	32	22	73.2627	87.6479
chr3	184710367	184712048	3q27.1	MAGEF1	160.232	110.219	1.45376	32	22	64.8535	90.8944
chr1	203797523	203800462	1q32.1	ZBED6	12.212	8.40038	1.45375	6	3	54.0318	41.579
chr15	100381716	100382637	N/A	Hs.526484	13.4119	9.22651	1.45362	14	16	46.2404	20.7692
chr10	8045421	8075201	10p14	GATA3	18.5077	12.7325	1.45358	32	22	97.663	49.2362
chr8	11676919	11760002	8p23.1	GATA4	15.1116	10.3965	1.45353	32	22	79.6439	47.9811
chr10	124757831	124791941	10q26.13	EEF1AKMT2	34.3599	23.6394	1.4535	32	22	75.5894	99.3713
chr17	7420360	7421632	17p13.1	SPEM1	14.9419	10.2803	1.45345	32	22	39.9836	44.5866
[truncated: 27,544 more rows]
