# Supplementary material for: Integrated Quantitative Transcriptome Maps of Human Trisomy 21 Tissues and Cells
Source: Front Genet. 2018 Apr 24;9:125. doi: 10.3389/fgene.2018.00125 (PMC5928158; doi:10.3389/fgene.2018.00125)
Supplement: Supplementary file 8 [file Table_8.XLSX]

## Sheet: Sheet1
Integrated quantitative transcriptome maps of human trisomy 21 tissues and cells Maria Chiara Pelleri, Chiara Cattani, Lorenza Vitale, Francesca Antonaros, Pierluigi Strippoli, Chiara Locatelli, Guido Cocchi, Allison Piovesan* and Maria Caracausi *To whom correspondence should be addressed. Tel: +39 0512094113; Fax: +39 0512094110; e-mail address: allison.piovesan2@unibo.it
Supplementary Table S8. Regional differential expression of pool A (DS whole pool) versus pool B (normal whole pool). Loci were sorted in descending order of expression ratio (Ratio A/B). N/A: not available. Red: values in the interval next to 3:2 (range 1.30-1.70). Blue: values in the interval next to 2:3 (range 0.58-0.76).
Chr	txStart	txEnd	Location	Gene_name	Expression_A	Expression_B	Expression_A_B	Sample_Count_A	Sample_Count_B	SD_as_%of_Expression_A	SD_as_%of_Expression_B
chr20	49040462	49046149	N/A	Hs.209000	477.459	14.2649	33.4709	4	4	105.965	12.3208
chr4	1154821	1160138	N/A	Hs.209973	220.323	21.9969	10.0161	4	4	71.4348	15.2124
chr1	42999055	43000170	N/A	Hs.633639	65.9035	7.29368	9.0357	4	4	134.504	18.5461
chr22	32802187	32802529	N/A	Hs.677704	415.766	57.2847	7.25788	4	4	149.461	53.0633
chr2	10427287	10427617	N/A	Hs.467696	49.9042	7.38093	6.76124	4	4	128.073	18.8945
chr2	164897745	164955721	2q24.3	SLC38A11	69.3282	12.1503	5.70586	72	62	290.248	43.9946
chr8	6977649	6980119	8p23.1	DEFA1	295.856	54.3104	5.44751	67	67	377.501	376.837
chr4	87975650	87983411	4q22.1	SPP1	453.132	94.6207	4.78893	83	74	150.503	139.422
chr6	33249536	33254890	6p21.32	HCG25	27.8345	6.38808	4.35726	4	4	61.7204	28.6869
chr19	41535498	41536904	19q13.2	LINC01480	60.661	14.3581	4.22487	4	4	98.6826	10.7497
chrX	115726574	115887178	N/A	Hs.562015	34.0427	8.14342	4.18039	4	4	135.449	20.0092
chr8	6935820	6938338	8p23.1	DEFA4	55.6614	13.3316	4.17514	82	74	611.083	94.4091
chr19	42580243	42595016	19q13.2	CEACAM8	32.6355	8.56671	3.80957	79	70	682.737	61.4644
chr10	65652773	65653569	N/A	Hs.538451	39.1081	10.6537	3.67084	4	4	62.6802	7.39636
chr5	43126180	43128656	N/A	Hs.660687	19.5646	5.58282	3.50444	3	4	85.294	26.1855
chr4	13332255	13337496	N/A	Hs.408190	42.1317	12.0439	3.49816	4	4	66.8966	31.1797
chr9	128149430	128153455	9q34.11	LCN2	70.7399	20.469	3.45595	79	70	487.785	108.386
chr19	41755421	41772211	19q13.2	CEACAM6	37.799	11.3558	3.32861	79	70	477.786	58.538
chr15	91993383	91996024	N/A	Hs.675372	86.1652	25.9516	3.32023	4	4	77.6579	18.9108
chr12	52948871	52952901	12q13.13	KRT18	330.097	100.433	3.28673	83	74	167.1	233.67
chr1	21908205	21908628	N/A	Hs.591516	95.1737	29.3376	3.24409	4	4	57.8596	18.9822
chr1	201507195	201531581	N/A	Hs.716063	328.84	101.65	3.235	4	4	85.4279	52.7755
chr1	28580920	28581053	1p35.3	SNORA16A	348.027	107.758	3.22971	32	28	125.315	243.541
chr3	149369018	149377860	3q25.1	TM4SF1	51.9072	16.3041	3.18369	83	74	469.141	141.832
chr3	46436005	46485234	3p21.31	LTF	66.5958	20.9293	3.18194	83	74	647.089	154.342
chr4	70226071	70235252	4q13	FDCSP	23.9184	7.64318	3.12937	76	66	640.979	42.9112
chr18	31591767	31599024	18q12.1	TTR	172.643	55.2706	3.1236	79	70	327.45	295.597
chr11	2129112	2149603	11p15.5	IGF2	101.455	33.7618	3.00502	83	74	407.565	361.554
chr1	152613811	152614098	1q21.3	LCE3B	75.1052	25.0585	2.9972	47	44	114.232	192.285
chr20	32186113	32188563	N/A	Hs.375468	22.7912	7.6394	2.98338	4	3	86.2537	39.5889
chr19	20077994	20127032	19p12	ZNF90	48.5084	16.5254	2.93539	72	62	217.875	194.935
chr5	70049523	70077595	5q13.2	SMN2	154.29	53.1686	2.9019	43	40	90.2465	119.565
chr19	8321509	8322350	N/A	Hs.616282	101.997	35.3642	2.88419	4	4	94.8392	26.2192
chr3	193274789	193378824	3q29	ATP13A5	728.035	261.325	2.78594	72	62	304.464	523.588
chr21	30613686	30613904	21q22.11	KRTAP6-1	152.76	55.7308	2.74103	43	40	179.859	307.338
chr19	50476477	50505905	19q13.33	EMC10	106.928	39.2237	2.7261	83	74	183.584	112.741
chr20	38304150	38337503	20q11.23	BPI	33.7761	12.3951	2.72495	79	70	460.395	39.9853
chr15	90083977	90091146	N/A	Hs.745278	30.6178	11.3079	2.70765	4	4	65.6475	22.964
chr10	52318933	52319509	N/A	Hs.61596	56.8614	21.0921	2.69586	40	34	265.902	154.414
chr11	60056628	60071116	11q12.1	MS4A3	33.085	12.3523	2.67845	79	70	563.528	138.778
chr19	38908980	38914371	19q13.2	CCER2	16.0771	6.03056	2.66593	4	4	82.3569	25.9989
chr21	44612079	44612954	21q22.3	KRTAP10-8	34.651	13.0482	2.65562	43	40	137.121	142.329
chr11	59852808	59866568	11q12.1	TCN1	25.7099	9.69076	2.65303	79	70	518.989	66.955
chr16	12901619	13563427	16p13.12	SHISA9	60.1991	22.9221	2.62624	45	28	162.551	152.637
chr4	78551588	78610451	4q21.21	ANXA3	126.102	48.1498	2.61894	83	74	125.991	107.615
chr12	132603150	132610451	12q24.33	LRCOL1	23.4634	8.98405	2.61168	4	4	110.707	22.1832
chrX	49303646	49319844	Xp11.23	GAGE10	41.3953	15.987	2.58931	32	28	112.751	137.963
chr9	130724765	130725013	N/A	Hs.668276	56.7386	22.5518	2.51593	4	4	72.0853	11.9807
chr6	2232754	2233177	N/A	Hs.626730	21.6197	8.60051	2.51378	4	4	94.0477	12.0066
chr3	32897100	32897826	N/A	Hs.113170	276.159	110.53	2.49849	23	15	96.7869	191.621
chr19	56477874	56495437	19q13.43	ZNF667-AS1	61.9504	25.0985	2.46829	41	25	143.04	91.8107
chr1	154502219	154548147	1q21.3	TDRD10	28.9166	11.8708	2.43595	76	66	356.602	35.4302
chr17	41377650	41383816	17q21.2	KRT34	64.7814	26.7075	2.42559	79	70	335.408	299.625
chr16	56651899	56653204	16q13	MT1B	34.2894	14.1503	2.42322	47	43	227.45	90.5056
chr7	95583497	95596613	7q21.3	PDK4	36.3304	15.0756	2.40988	83	74	690.259	136.222
chr4	55078259	55125595	4q12	KDR	60.596	25.1649	2.40795	79	70	143.162	111.205
chr12	52897187	52949866	12q13.13	KRT8	282.899	118.484	2.38765	83	74	88.4687	122.256
chr12	6199844	6238271	12p13.31	CD9	290.839	122	2.38394	83	74	135.456	163.19
chr11	124038066	124039001	11q24.2	OR10G7	37.3238	15.6913	2.37863	43	40	153.294	196.245
chr19	11814241	11835617	19p13.2	ZNF440	41.8743	17.6108	2.37776	83	74	236.207	226.057
chr17	61590433	61591202	17q23.2	NACA2	283.032	119.214	2.37414	83	74	208.799	270.51
chr1	93310109	93345811	1p22.1	CCDC18-AS1	87.7	37.0914	2.36443	4	4	47.6067	14.1659
chr11	5253191	5254781	11p15.4	HBG2	48.9529	20.7252	2.362	79	70	421.871	107.792
chr6	31164337	31170693	6p21.33	POU5F1	791.18	336.819	2.34898	83	74	165.47	238.41
chr12	113389922	113391627	N/A	Hs.593740	40.3505	17.2331	2.34145	4	4	54.3398	6.61861
chr6	29725515	29945760	N/A	Hs.741569	37.199	15.9327	2.33476	4	4	63.6164	16.8872
chr2	97416165	97424027	2q11.2	LOC100506123	138.739	59.5062	2.33151	4	4	76.5437	32.7242
chr10	132036068	132184852	10q26.3	JAKMIP3	35.0977	15.0568	2.33102	75	66	577.767	43.8094
chr11	68684475	68691175	11q13.2	GAL	464.15	200.65	2.31323	82	74	164.147	200.664
chr11	102835797	102843689	11q22.2	MMP3	136.175	59.5577	2.28644	79	70	298.95	380.851
chr1	11857464	11858935	1p36.22	NPPB	81.5832	35.6952	2.28555	82	74	211.646	177.617
chr14	47764953	47795014	14q21.3	LINC00648	26.8851	11.7653	2.28512	29	22	195.319	85.7709
chr12	85874295	85882992	12q21.31	NTS	270.783	118.523	2.28465	79	70	169.513	266.46
chr1	229431245	229434096	1q42.13	ACTA1	184.419	80.7973	2.28249	82	73	169.619	204.607
chr20	50081124	50115959	20q13.13	UBE2V1	99.6066	43.8939	2.26926	47	44	142.323	182.932
chr8	122797133	122797729	N/A	Hs.687789	29.512	13.0321	2.26456	4	4	114.315	10.6286
chr6	26172372	26175284	N/A	Hs.130853	127.203	56.183	2.26408	32	26	263.271	273.56
chr11	124029623	124030558	11q24.2	OR10G8	35.6668	15.7803	2.26021	43	40	162.835	197.053
chr5	141391916	141512979	5q31.3	PCDHGA8	40.7977	18.1207	2.25144	83	74	149.84	144.209
chr11	5232829	5234628	11p15.4	HBD	37.0843	16.5332	2.24301	83	74	355.921	67.2773
chr2	232606057	232682781	2q37.1	EFHD1	143.073	64.2599	2.22648	79	70	211.85	140.206
chr6	122471917	122726373	6q22.31	PKIB	112.546	50.6272	2.22303	72	62	133.841	183.129
chr8	122884934	122886006	N/A	Hs.687396	58.9688	26.6727	2.21083	4	3	75.5182	5.64322
chr18	63753047	63805376	18q21.33	SERPINB7	78.1593	35.4766	2.20312	79	70	295.499	153.939
chr22	50568861	50582999	22q13.33	CHKB-CPT1B	26.5792	12.0737	2.20141	12	3	12.8381	30.7923
chr11	5248272	5249857	11p15.4	HBG1	53.3825	24.4075	2.18713	83	74	385.492	174.992
chr6	131708441	131711017	6q23.2	CTAGE9	81.3666	37.2445	2.18466	16	7	45.1264	51.312
chr2	172427354	172506455	2q31.1	ITGA6	122.015	56.1671	2.17236	83	74	160.224	213.744
chr11	1995176	2001466	11p15.5	H19	74.4064	34.2893	2.16996	64	63	234.457	181.705
chr4	6693839	6697170	4p16.1	S100P	38.6631	17.8269	2.16881	83	74	419.833	181.93
chr19	2249114	2252073	19p13.3	AMH	29.9737	14.0028	2.14054	83	74	81.6043	64.6857
chr1	25884186	25906877	1p36.11	STMN1	273.839	127.977	2.13975	83	73	198.81	236.029
chr21	45405137	45513720	21q22.3	COL18A1	151.743	70.98	2.13782	83	74	135.575	125.473
chr19	56494164	56495437	N/A	Hs.732277	65.1379	30.5088	2.13506	29	22	109.63	99.291
chr12	116559208	116576620	12q24.22	MAP1LC3B2	35.0697	16.4943	2.12617	61	50	148.595	128.371
chr1	47760528	47997367	1p33	TRABD2B	42.4858	19.9967	2.12465	33	26	394.179	166.089
chr21	44637356	44638455	21q22.3	KRTAP10-10	39.974	18.8536	2.12023	43	40	140.228	132.17
chr10	70431936	70441709	10q22.1	NODAL	64.4101	30.4044	2.11845	79	70	196.818	161.673
chr21	44657932	44658341	21q22.3	KRTAP12-3	24.5999	11.6391	2.11355	43	40	115.448	109.119
chr1	225886282	225889146	1q42.12	LEFTY1	170.556	80.7369	2.1125	79	70	157.859	167.199
chr14	67188365	67228550	14q23.3	FAM71D	33.594	15.9702	2.10354	72	62	175.65	186.63
chr11	64852735	64854142	N/A	Hs.710868	14.5255	6.92601	2.09723	4	4	56.9488	25.4251
chr12	7812512	7891196	12p13.31	SLC2A14	245.474	117.051	2.09715	83	73	159.658	120.815
chr19	49688685	49690990	19q13.33	ADM5	33.3514	15.9056	2.09684	41	25	77.7423	39.3195
chr11	96245068	96245675	N/A	Hs.660706	92.5068	44.1352	2.09599	4	4	64.65	12.6689
chr19	49022869	49024375	19q13.33	CGB3	67.7961	32.5195	2.08479	83	73	91.3267	108.148
chr11	3227811	3232386	11p15.4	MRGPRE	29.9677	14.4501	2.07387	47	44	112.367	85.4311
chr2	107826921	107892544	2q12.3	RGPD4	31.4439	15.1664	2.07326	43	40	128.037	116.267
chr21	39597147	39612822	21q22.2	B3GALT5-AS1	28.4717	13.7549	2.06993	76	66	128.993	87.2688
chr12	53985162	53990279	12q13.13	HOXC10	28.5575	13.8032	2.06891	79	70	287.09	76.3475
chr3	48223347	48225491	3p21.31	CAMP	68.0082	32.9075	2.06665	83	74	418.587	131.123
chr11	65422798	65445540	11q13.1	NEAT1	49.5221	24.0278	2.06104	35	41	312.472	78.6641
chr1	109466478	109482142	1p13.3	SYPL2	34.1558	16.5821	2.0598	72	62	210.73	74.1189
chr3	195568702	195584205	3q29	APOD	200.592	97.4186	2.05907	79	70	302.8	256.377
chr5	140867513	141012344	5q31.3	PCDHA11	45.7806	22.2422	2.05827	43	40	105.425	81.7504
chr17	41033884	41034855	17q21.2	KRTAP1-3	39.7296	19.319	2.0565	83	74	355.972	196.578
chr1	89363877	89388160	1p22.2	GBP6	29.279	14.2377	2.05644	75	66	648.346	215.629
chr19	35282346	35285143	19q13.12	HAMP	42.4197	20.6873	2.05051	83	74	189.526	185.002
chr10	124445238	124445844	N/A	Hs.290255	28.3968	13.9137	2.04091	40	34	180.826	125.929
chr9	34689570	34691277	9p13.3	CCL19	154.084	75.5151	2.04044	83	74	498.839	333.129
chr19	51331541	51342124	19q13.41	VSIG10L	57.4824	28.1809	2.03977	33	26	184.404	117.215
chr1	204190341	204196491	1q32.1	KISS1	27.5128	13.4968	2.03846	83	74	283.548	44.2427
chr21	44697172	44698044	21q22.3	KRTAP10-12	30.2089	14.8342	2.03643	72	62	142.887	128.674
chr22	30432686	30436501	22q12.2	LOC105372990	43.4448	21.3876	2.03131	15	7	42.2188	65.409
chr17	41026026	41027202	17q21.2	KRTAP1-5	129.522	63.9483	2.02541	72	62	269.413	338.885
chr12	52285913	52291515	12q13.13	KRT81	28.4828	14.0716	2.02413	83	74	120.056	76.4427
chr8	81280483	81284777	8q21.13	FABP5	661.397	326.843	2.02359	83	74	128.936	157.75
chr17	44959693	44968276	17q21.31	C1QL1	55.5327	27.5165	2.01816	79	70	216.517	234.135
chr21	44558023	44558760	21q22.3	KRTAP10-3	51.9796	25.8045	2.01436	43	40	111.221	120.1
chr11	102711795	102724967	11q22.2	MMP8	21.0969	10.4919	2.01078	79	70	548.529	53.2399
chr5	173020726	173020929	5q35.1	SNORA74B	27.2649	13.5744	2.00855	32	28	90.214	97.5734
chr21	17512906	17636213	21q21.1	CXADR	511.11	255.682	1.99901	79	70	157.71	179.729
chr21	43092956	43108291	21q22.3	U2AF1	566.545	285.297	1.98581	83	74	139.194	145.521
chr7	27861432	27862163	N/A	Hs.687780	24.6638	12.4339	1.98359	4	4	44.8269	10.8097
chr8	121613031	121641390	8q24.13	HAS2	71.15	35.952	1.97903	79	70	246.774	206.048
chr7	96968515	97014065	7q21.3	DLX6-AS1	83.1114	42.004	1.97866	49	47	307.345	335.284
chr7	75028069	75031528	N/A	Hs.594823	93.9331	47.6657	1.97066	4	4	124.876	87.7058
chr7	99394673	99408682	7q22.1	PDAP1	150.783	76.8567	1.96187	83	74	164.142	205.12
chr2	202877890	202879116	N/A	Hs.155775	20.4976	10.4548	1.96059	11	12	47.6609	25.1645
chr9	14715082	14724308	9p22.3	CER1	41.5367	21.1873	1.96045	79	70	142.491	100.979
chr17	78261349	78278492	17q25.3	LINC01993	37.5596	19.1876	1.95749	4	3	61.0431	8.3324
chr17	47001109	47001577	N/A	Hs.536469	27.7203	14.1633	1.9572	11	12	33.0893	49.24
chr8	40153468	40155308	8p11.21	TCIM	28.5731	14.6173	1.95474	79	70	234.858	126.563
chr5	154474972	154478264	5q33.2	HAND1	107.549	55.1902	1.9487	79	70	265.497	221.661
chr4	174490177	174522898	4q34.1	HPGD	32.821	16.8501	1.94782	82	74	128.204	91.2813
chr19	6677835	6720682	19p13.3	C3	40.2703	20.6976	1.94566	83	74	255.221	138.034
chr10	60495976	60504788	N/A	Hs.587644	30.0017	15.4236	1.94518	4	4	96.3521	26.4116
chr21	44107262	44131181	21q22.3	PWP2	80.8771	41.6855	1.94017	83	74	123.163	134.455
chr7	27162438	27180261	7p15.2	HOXA10-HOXA9	24.3754	12.5824	1.93726	36	30	166.981	51.0268
chr5	74777574	74867994	5q13.3	FAM169A	55.7789	28.917	1.92893	83	74	122.684	137.184
chr9	41126251	41128975	9p11.2	FOXD4L6	20.3449	10.5479	1.92881	32	28	84.0024	75.7753
chr2	231395624	231401164	2q37.1	B3GNT7	37.09	19.2674	1.92501	76	66	170.308	119.669
chr13	48037567	48052742	13q14.2	NUDT15	243.454	126.564	1.92357	79	70	126.499	96.6381
chr1	167936247	168075843	1q24.2	DCAF6	412.789	214.805	1.92169	83	74	367.739	417.971
chr7	102329290	102385417	N/A	Hs.655303	35.1011	18.317	1.91631	4	4	52.8185	34.7597
chr19	48296452	48322793	19q13.33	CCDC114	20.8102	10.8617	1.91593	75	66	130.739	98.8088
chr12	118116725	118135970	12q24.23	LOC101928274	61.4757	32.0952	1.91542	29	22	120.069	120.683
chr1	149937754	149938462	N/A	Hs.194081	22.7075	11.8561	1.91526	4	4	40.4185	25.834
chr20	62817062	62841159	20q13.33	COL9A3	68.0229	35.5461	1.91365	83	74	125.921	143.377
chr10	89949527	89950010	N/A	Hs.557901	21.3747	11.1706	1.91347	11	12	67.3807	26.1503
chr17	40287689	40303161	17q21.2	CDC6	75.0172	39.2312	1.91218	83	74	117.103	147.236
chr5	80650000	80651035	5q14.1	MTRNR2L2	445.649	233.348	1.90981	4	4	102.284	25.7563
chr17	48997412	49056145	17q21.32	IGF2BP1	136.267	71.4272	1.90777	72	62	174.517	234.351
chr4	52713249	52713370	4q12	SNORA26	39.0782	20.5113	1.9052	32	28	72.8804	63.6598
chr1	225936598	225941383	1q42.12	LEFTY2	108.953	57.2206	1.90409	79	70	144.93	170.807
chr3	46574555	46582463	3p21.31	TDGF1	215.167	113.309	1.89895	70	71	346.658	493.313
chr17	36937475	36944615	17q12	LHX1	24.324	12.8117	1.89858	83	74	117.946	43.3978
chr11	75400391	75400538	11q13.4	SNORD15A	27.4735	14.4789	1.89748	43	40	96.0153	101.492
chr7	76302753	76303077	N/A	Hs.606787	17.6915	9.3432	1.89352	4	4	36.6012	12.7367
chr3	121968721	121969041	N/A	Hs.581279	19.2454	10.1708	1.89222	11	12	46.694	22.4802
chr19	51002513	51009634	19q13.41	KLK9	17.4361	9.23449	1.88815	47	44	96.8913	81.9614
chrX	52644061	52654900	Xp11.22	SSX7	18.8666	10.0214	1.88263	43	40	119.719	111.173
chr14	80197525	80231054	14q31.1	DIO2	36.9469	19.7001	1.87547	82	74	445.01	179.739
chr1	161222293	161223628	1q23.3	APOA2	85.8869	45.8658	1.87257	79	70	279.29	262.525
chr17	19946279	19947149	N/A	Hs.666954	51.1641	27.3342	1.8718	4	4	40.8772	35.3521
chr14	104138723	104180898	14q32.33	KIF26A	67.3636	36.1488	1.86351	65	54	141.324	153.472
chr10	133230274	133231558	10q26.3	UTF1	41.2483	22.1374	1.86328	83	74	99.4539	98.3167
chr7	144129113	144130045	7q35	OR2A14	40.8647	21.9412	1.86247	43	40	94.6451	79.5054
chr22	19523024	19527545	22q11.21	CLDN5	58.9959	31.723	1.85972	83	74	276.668	153.384
chr15	40872214	40874289	15q15.1	RHOV	52.3616	28.2288	1.8549	76	66	182.76	190.004
chr21	36918872	36920106	N/A	Hs.580941	19.1667	10.3429	1.85313	11	12	57.4375	23.6055
chr3	98132698	98133639	3q11.2	OR5H1	21.2149	11.4543	1.85213	76	66	229.624	198.877
chr14	50872090	50904970	14q22.1	ABHD12B	62.9495	33.9941	1.85178	72	62	203.897	257.262
chr8	30155828	30156587	N/A	Hs.604750	11.6289	6.28046	1.8516	4	4	43.364	20.5509
chr3	188267818	188268270	N/A	Hs.622444	25.8057	13.9966	1.84371	4	3	82.2347	23.1128
chr16	81081947	81096375	16q23.2	GCSH	450.374	244.347	1.84317	83	74	122.363	168.889
chrX	74582976	74614626	Xq13.2	RLIM	91.3269	49.5991	1.8413	76	66	212.124	253.186
chr1	13341892	13347134	1p36.21	PRAMEF14	20.4826	11.1715	1.83347	32	28	122.34	87.8713
chr4	176213673	176277571	4q34.2	ASB5	20.9099	11.4073	1.83302	72	62	180.466	54.6614
chr11	125620435	125621329	N/A	Hs.645086	70.8656	38.7708	1.82781	3	4	21.8011	9.75445
chr21	46448458	46458690	N/A	Hs.596577	134.071	73.3967	1.82667	3	4	72.0498	4.77922
chr10	52314281	52317657	10q21.1	DKK1	332.263	182.025	1.82537	79	70	278.465	225.317
chr21	44246339	44262216	21q22.3	DNMT3L	19.5548	10.7287	1.82267	79	70	107.177	34.2004
chr12	7689785	7695764	12p13.31	GDF3	109.687	60.2104	1.82173	79	70	133.568	149.151
chr9	124258585	124261417	9q33.3	LOC613206	38.0937	20.9147	1.82138	43	40	82.748	80.4034
chr11	1597177	1598294	11p15.5	KRTAP5-2	19.0636	10.4672	1.82128	43	40	62.0876	66.248
chr2	170714725	170717988	2q31.1	SP5	46.2035	25.3955	1.81936	76	66	147.395	144.258
chr10	43194533	43266919	10q11.21	RASGEF1A	37.0567	20.3893	1.81746	76	66	136.938	162.579
chr9	135343249	135346562	9q34.3	C9orf62	76.768	42.2783	1.81578	76	66	455.275	244.213
chr20	31605283	31606515	20q11.21	ID1	369.995	203.829	1.81522	83	74	104.671	164.592
chr14	24606480	24609763	14q12	GZMH	187.075	103.061	1.81519	82	74	338.767	343.164
chr2	111367171	111495067	N/A	Hs.717351	24.4518	13.4983	1.81147	4	4	66.4449	19.0629
chr4	73436219	73455785	4q13.3	AFP	100.702	55.6888	1.8083	79	70	333.582	306.307
chr4	112648485	112648557	4q25	MIR302B	538.854	298.629	1.80443	49	47	254.133	356.212
chrX	115726503	115887249	N/A	Hs.496631	56.6521	31.4044	1.80396	44	38	156.778	162.108
chr8	9136254	9151642	8p23.1	PPP1R3B	50.7912	28.2302	1.79918	76	66	175.175	120.947
chr2	949634	951392	2p25.3	LOC101060391	77.5907	43.1313	1.79894	29	22	129.734	148.836
chr4	108742040	108763180	4q25	ETNPPL	49.1487	27.3214	1.79891	79	70	331	263.062
chr3	188245862	188247274	N/A	Hs.661454	134.513	74.7768	1.79887	4	4	64.7593	26.4578
chr3	191789003	191789770	N/A	Hs.565837	18.1025	10.0714	1.79742	11	12	43.6721	30.8074
chr1	152827473	152828097	1q21.3	LCE1A	125.894	70.0489	1.79723	47	44	311.69	259.066
chr5	38536959	38537730	N/A	Hs.687700	20.5833	11.4543	1.79699	4	4	96.3723	16.344
chr3	38454299	38493142	3p22.2	ACVR2B	94.3074	52.5035	1.79621	83	74	187.211	229.132
chrX	9725413	9765965	Xp22.2	GPR143	45.7964	25.5997	1.78894	82	74	106.507	97.1102
chr20	23633656	23633900	N/A	Hs.604715	15.6021	8.73764	1.78563	4	4	67.7157	12.9207
chr21	44681576	44682163	21q22.3	KRTAP12-1	25.5592	14.3148	1.78551	43	40	90.7601	76.9665
chr5	140827922	141012344	5q31.3	PCDHA6	22.3247	12.5058	1.78516	79	70	147.745	116.895
chr7	51903280	51903816	N/A	Hs.566738	25.467	14.2867	1.78257	11	12	42.079	35.1347
chr8	94640999	94707466	8q22.1	ESRP1	118.633	66.6569	1.77976	79	70	144.446	193.23
chr15	55355223	55498584	15q21.3	DNAAF4-CCPG1	26.1634	14.7277	1.77647	12	3	46.3742	5.94396
chr17	28744003	28750958	17q11.2	TRAF4	90.837	51.144	1.7761	83	74	155.688	155.446
chr7	130520670	130523107	N/A	Hs.702738	47.1196	26.5735	1.77318	29	22	226.074	206.128
chr18	59219188	59230774	18q21.32	GRP	20.9036	11.7937	1.77244	79	70	223.152	83.1255
chr5	155013700	155018125	5q33.2	KIF4B	26.1597	14.8262	1.76443	32	28	95.7768	102.119
chr1	99262956	99309584	1p21.3-p21.2	PLPPR4	59.7116	33.8868	1.76209	79	70	210.845	159.362
chr6	24402908	24426194	6p22.3	MRS2	122.123	69.3061	1.76208	83	74	116.323	115.028
chr10	52599382	52599759	N/A	Hs.553319	20.7902	11.814	1.7598	11	12	59.2265	31.6259
chr2	125189470	125190387	N/A	Hs.516356	25.5961	14.5542	1.75868	11	12	33.8265	35.2932
chr1	152622834	152623103	1q21.3	LCE3A	16.5983	9.44183	1.75795	43	40	69.5994	67.4703
chr7	55887277	55942225	7p11.2	ZNF713	39.0015	22.2241	1.75492	76	66	356.736	101.797
chr15	79898840	79923754	15q25.1	ST20	40.6624	23.1705	1.75492	68	58	113.095	79.5703
chr15	34788096	34795726	15q14	ACTC1	232.021	132.281	1.754	83	74	175.096	218.415
chr15	30135787	30147192	15q13.2	GOLGA8T	43.9892	25.1086	1.75196	4	4	113.444	39.6794
chr21	44539185	44540195	21q22.3	KRTAP10-1	21.1199	12.0696	1.74984	43	40	82.9079	65.9649
chr7	30911800	30925516	7p14.3	AQP1	38.0777	21.7644	1.74954	83	74	238.194	132.779
chr8	74984473	75034558	8q21.13	CRISPLD1	46.43	26.5761	1.74706	72	62	94.982	114.078
chr16	11933565	11976634	N/A	Hs.681787	21.6611	12.4014	1.74666	4	4	54.5808	15.6865
chr2	193421326	193421541	N/A	Hs.552453	16.5653	9.48415	1.74663	11	12	46.2056	20.0175
chr6	2528292	2528715	N/A	Hs.553125	19.9032	11.3962	1.74647	11	12	51.6172	20.0201
chr7	137227341	137343865	7q33	PTN	173.909	99.6875	1.74455	83	74	211.157	160.752
chr2	14628806	14629469	N/A	Hs.565605	20.0992	11.5385	1.74193	11	12	58.5378	41.4425
chr20	23685640	23689025	20p11.21	CST4	30.2559	17.3782	1.74103	79	70	182.555	75.1125
chr6	31982057	32002680	6p21.33	C4A	46.7478	26.875	1.73945	79	70	282.252	108.363
chr14	76959638	76965802	14q24.3	LINC01629	41.457	23.8585	1.73762	11	12	71.9576	58.3152
chr7	122073544	122144290	7q31.32	AASS	315.977	181.894	1.73715	82	73	163.604	179.544
chr2	47403067	47634501	2p21-p16.3	MSH2	189.802	109.286	1.73674	83	74	89.9138	113.655
chr4	53994802	53995288	N/A	Hs.361403	23.6186	13.6321	1.73257	11	12	56.2938	53.5441
chr1	112911847	112956353	1p13.2	SLC16A1	168.706	97.6558	1.72755	83	73	186.665	200.903
chr12	31114623	31206154	12p11.21	OVOS2	31.8415	18.4588	1.725	72	62	154.58	162.466
chr19	7669086	7670454	19p13.2	RETN	24.6788	14.3162	1.72384	83	74	247.661	80.3324
chr19	49015980	49017090	19q13.33	LHB	32.7751	19.017	1.72347	83	74	112.16	94.8173
chr7	149003054	149028690	7q36.1	PDIA4	289.048	167.891	1.72164	83	74	130.846	152.458
chr8	144473732	144476335	8q24.3	FOXH1	59.1041	34.3306	1.72161	83	74	189.645	199.817
chr21	43169008	43172810	21q22.3	CRYAA	105.742	61.4304	1.72133	70	71	493.98	528.602
chr6	27824125	27824480	6p22.1	HIST1H4J	69.2743	40.2548	1.7209	82	74	76.6547	65.2569
chr21	43659551	43696079	21q22.3	RRP1B	237.705	138.226	1.71969	83	74	123.145	131.458
chr3	32818018	32897826	3p22.3	TRIM71	343.301	199.724	1.71887	72	62	202.425	265.838
chr4	154740841	154753119	4q32.1	LRAT	34.9572	20.3803	1.71525	82	74	119.03	92.4393
chr2	227571091	227571365	N/A	Hs.541477	26.4884	15.4602	1.71332	11	12	47.0718	22.8564
chr13	113505221	113506063	N/A	Hs.666128	25.3977	14.8302	1.71257	11	12	100.278	104.634
chr17	39665346	39666554	17q12	TCAP	29.0883	17.0436	1.7067	79	70	86.1691	91.087
chr11	46854715	46918622	11p11.2	LRP4	52.1344	30.5626	1.70582	82	74	132.078	76.4904
chr9	95442982	95516965	9q22.32	PTCH1	60.9487	35.7889	1.70301	79	70	164.719	179.329
chr1	197912505	197935476	1q31.3	LHX9	20.0264	11.7628	1.70251	72	62	374.063	126.828
chr18	74224950	74225307	N/A	Hs.572530	20.3215	11.9383	1.70221	11	12	46.4888	28.9319
chr21	24938430	24992831	N/A	Hs.334221	16.6664	9.81504	1.69804	11	12	71.4448	30.9631
chr21	26836287	26845409	21q21.3	ADAMTS1	188.907	111.344	1.6966	82	74	190.288	211.605
chrX	55903419	55903934	N/A	Hs.195316	14.3973	8.48922	1.69595	11	12	74.4922	19.0006
chr19	45406129	45410766	19q13.32	CD3EAP	73.5737	43.3834	1.6959	83	74	100.688	114.278
chr2	71182738	71227110	2p13.3	PAIP2B	58.8173	34.7123	1.69442	83	74	155.598	155.978
chr20	46008908	46016561	20q13.12	MMP9	78.0048	46.0408	1.69425	83	74	375.127	163.58
chr11	67353628	67354348	N/A	Hs.735927	26.9673	15.9317	1.69269	11	12	57.8454	69.075
chr4	15960240	15963236	4p15.32	FGFBP2	125.901	74.5836	1.68805	76	66	344.385	327.243
chr16	31179444	31194871	16p11.2	FUS	274.855	162.871	1.68756	83	74	211.858	242.069
chr10	103082644	103083385	N/A	Hs.562265	25.4223	15.0824	1.68556	11	12	40.1722	40.8331
chr4	73853296	73854484	4q13.3	PF4V1	21.6147	12.8247	1.68539	79	70	239.88	119.832
chr19	35248656	35267964	19q13.12	LSR	73.605	43.6954	1.6845	83	74	142.511	154.991
chr9	137230757	137236554	9q34.3	SLC34A3	64.8768	38.555	1.68271	75	65	121.373	136.291
chr17	19523203	19523783	N/A	Hs.560521	25.5881	15.2185	1.68139	11	12	48.7171	60.8494
chr21	42893268	42911396	21q22.3	NDUFV3	114.351	68.0602	1.68015	76	66	118.742	121.144
chr21	30348399	30348606	21q22.11	KRTAP23-1	17.3782	10.35	1.67906	43	40	71.9226	68.5762
chr22	50568861	50578667	22q13.33	CPT1B	58.7552	35.0288	1.67734	83	74	113.785	92.7958
chr21	33577551	33588708	21q22.11	DONSON	148.197	88.411	1.67623	83	74	62.2813	68.3901
chr5	138555377	138556869	N/A	Hs.615161	10.524	6.28095	1.67554	4	4	70.9187	38.3327
chr9	69099907	69255208	9q21.11	TJP2	146.19	87.2716	1.67512	83	74	137.604	166.075
chr19	8390321	8404434	19p13.2	RAB11B	69.6395	41.618	1.6733	82	74	205.919	215.251
chr4	73995642	73998729	4q13.3	CXCL5	47.8236	28.5837	1.67311	83	74	155.321	178.596
chr16	28499362	28526730	16p12.1-p11.2	IL27	19.0654	11.4024	1.67205	76	66	180.637	56.5972
chr8	73008862	73047752	8q21.11	TERF1	585.874	350.93	1.66949	83	74	159.804	197.078
chr5	74948357	74975758	N/A	Hs.566332	27.0421	16.2212	1.66709	31	37	87.8612	47.274
chr20	25407470	25448568	20p11.21	GINS1	164.3	98.6305	1.66582	79	70	146.028	199.839
chr21	44579455	44580604	21q22.3	KRTAP10-5	25.4123	15.2798	1.66313	43	40	74.7042	68.7518
chr20	1413629	1417526	N/A	Hs.574821	19.0182	11.4458	1.66159	11	12	50.255	39.0558
chr13	19631647	19632365	N/A	Hs.564613	15.5465	9.36019	1.66092	11	12	51.2512	31.1387
chr13	40595958	40598217	N/A	Hs.687769	16.4412	9.90084	1.66058	4	4	35.4295	9.37805
chr15	82100935	82101375	N/A	Hs.621904	20.7743	12.5209	1.65917	4	4	61.3625	6.6261
chrX	150980508	150990775	Xq28	HMGB3	335.016	202.023	1.6583	83	74	109.167	139.074
chr22	43923739	43947568	22q13.31	PNPLA3	32.9109	19.8468	1.65824	79	70	95.4742	81.8056
chr6	87406254	87407296	N/A	Hs.28327	20.2243	12.1969	1.65815	11	12	41.3459	30.9238
chr14	74303076	74360008	14q24.3	VRTN	80.6731	48.6538	1.65811	79	70	115.831	129.775
chr3	143119776	143124014	3q24	CHST2	87.5567	52.8491	1.65673	83	74	131.439	115.155
chr10	15095385	15097319	10p13	C10orf111	17.1292	10.3434	1.65605	43	40	124.049	95.9755
chr10	91906588	91909501	10q23.32	FGFBP3	91.4339	55.2134	1.65601	75	66	134.845	187.13
chr2	171687409	171750158	2q31.1	DYNC1I2	699.727	423.442	1.65247	83	74	184.599	178.349
chr8	38411138	38468834	8p11.23	FGFR1	101.303	61.3317	1.65172	83	74	179.835	204.326
chr19	46019153	46023298	19q13.32	PGLYRP1	19.0907	11.5784	1.64882	82	74	276.925	54.2621
chr11	119638098	119728725	11q23.3	NECTIN1	44.2095	26.8181	1.64849	83	74	176.675	191.216
chr1	11299100	11299577	N/A	Hs.193605	17.8214	10.8264	1.6461	11	12	38.32	22.3058
chr21	45288052	45297354	21q22.3	LOC642852	65.5885	39.894	1.64407	76	66	121.428	93.2782
chr2	109542797	109614247	2q13	SEPT10	132.426	80.7827	1.63928	83	74	150.347	210.661
chr10	56357257	56361302	10q21.1	ZWINT	173.921	106.15	1.63845	82	74	134.901	166.465
chr6	68632663	68634324	6q12	LOC101928307	35.2342	21.5154	1.63762	40	34	169.111	139.863
chr16	798041	800733	16p13.3	GNG13	22.8969	13.9854	1.63721	83	74	383.549	62.62
chr20	13238898	13245369	N/A	Hs.570353	15.9988	9.774	1.63687	11	12	58.2268	23.9394
chr2	219549408	219571573	2q35	OBSL1	55.2873	33.8032	1.63556	83	74	110.691	132.204
chr9	23690099	23850757	9p21.3	ELAVL2	74.7766	45.7251	1.63535	79	70	247.918	314.758
chr8	489790	545781	8p23.3	TDRP	70.8261	43.3528	1.63371	72	62	105.052	140.754
chr8	143612618	143618043	8q24.3	TSTA3	143.218	87.6896	1.63323	83	74	52.3488	59.2258
chr18	22169437	22202528	18q11.2	GATA6	24.627	15.0799	1.6331	82	74	136.71	121.885
chr21	44933284	44939913	21q22.3	LINC01547	32.0322	19.6203	1.6326	76	66	146.286	112.069
chr17	20999593	21043409	17p11.2	USP22	117.621	72.0694	1.63205	83	74	198.379	226.072
chr2	165006779	165007312	N/A	Hs.541684	16.7984	10.2939	1.63187	11	12	60.3581	33.3927
chr14	20891403	20892348	14q11.2	RNASE3	19.4963	11.9523	1.63117	82	73	263.068	74.475
chr21	17788967	17819386	21q21.1	C21orf91	113.811	69.7804	1.631	83	74	94.4417	101.099
chr4	84491907	84492805	N/A	Hs.347185	19.9641	12.2486	1.62991	11	12	53.0375	36.6071
chr2	209424047	209734118	2q34	MAP2	76.2265	46.7689	1.62985	79	70	489.274	566.103
chr5	59655840	59656030	N/A	Hs.544122	19.4303	11.9294	1.62878	11	12	58.9341	29.3617
chr14	56310879	56427523	N/A	Hs.569389	16.2121	9.95592	1.62839	11	12	73.5637	28.0503
chr21	6444868	6468606	21p12	CBSL	303.153	186.201	1.6281	41	25	125.921	125.736
chr20	6767700	6780280	20p12.3	BMP2	44.9266	27.6242	1.62635	79	70	109.272	117.18
chr21	32244759	32283954	21q22.11	MIS18A	161.77	99.5208	1.62549	83	74	96.4827	116.265
chr5	147878711	147882193	5q32	SCGB3A2	174.047	107.105	1.62501	75	66	115.528	139.316
chr20	37619298	37623119	20q11.23	LINC00489	18.7853	11.5611	1.62488	11	12	62.0863	34.412
chr20	33728930	33731958	N/A	Hs.570344	27.521	16.9541	1.62326	11	12	28.4992	30.9445
chr17	41232463	41233454	17q21.2	KRTAP9-3	14.5602	8.97422	1.62244	72	62	135.318	86.2905
chr21	32601674	32612608	21q22.11	C21orf59	171.992	106.045	1.62189	83	74	112.674	116.094
chr19	13140131	13141111	N/A	Hs.625249	16.5087	10.1819	1.62138	4	4	35.7214	17.832
chr19	55401282	55408146	19q13.42	UBE2S	303.914	187.484	1.62102	83	74	117.604	150.493
chr1	241628864	241635930	1q43	CHML	80.3822	49.5993	1.62063	79	70	181.063	190.38
chr16	15104723	15131601	16p13.11	PKD1P6-NPIPP1	41.4155	25.5563	1.62056	52	37	66.5807	67.9973
chr16	57619535	57665039	16q21	ADGRG1	94.1081	58.0719	1.62054	83	74	240.869	216.538
chr4	170273239	170273655	N/A	Hs.563192	18.2783	11.2883	1.61923	11	12	45.4485	34.406
chr10	22473987	22474437	N/A	Hs.721421	15.9416	9.85401	1.61777	11	12	60.7306	39.6626
chr21	41167801	41282534	21q22.2-q22.3	BACE2	58.69	36.2824	1.61759	83	74	119.159	109.941
chr21	33642400	33899861	21q22.11	ITSN1	82.0343	50.7148	1.61756	83	74	157.695	157.369
chr19	2274632	2282182	19p13.3	PEAK3	19.7721	12.2279	1.61696	43	40	65.2396	64.5515
chr21	44331574	44332402	N/A	Hs.655733	32.9321	20.3666	1.61696	29	22	39.4249	43.0983
chr6	140734786	140735076	N/A	Hs.161925	26.3687	16.3225	1.61548	11	12	30.6042	44.4454
chr8	22877971	22884139	N/A	Hs.583907	27.5785	17.0746	1.61518	11	12	37.6172	47.9827
chr5	42799880	42811922	5p12	SELENOP	87.5165	54.2161	1.61422	82	74	216.411	172.802
chr2	230034974	230068999	2q36.3	SLC16A14	43.1637	26.7635	1.61278	72	62	297.234	281.722
chr3	15378395	15379281	N/A	Hs.116215	23.0249	14.2812	1.61225	41	25	79.023	56.336
chr2	109986980	109995281	2q13	LINC01123	18.8321	11.6901	1.61094	4	3	56.9635	34.0931
chr1	112820169	112850643	1p13.2	LINC01356	26.9249	16.7138	1.61094	60	59	156.74	94.2251
chr2	24009022	24026775	2p23.3	MFSD2B	17.2066	10.6817	1.61085	43	40	89.5499	76.6738
chr15	74173746	74176871	15q24.1	ISLR	28.8817	17.934	1.61045	82	74	205.619	173.651
chr11	63461404	63491208	11q12.3	HRASLS5	29.2585	18.1805	1.60934	76	66	139.179	95.1038
chr11	69698238	69704338	11q13.3	FGF19	39.1963	24.3615	1.60894	72	62	82.3405	91.9646
chr1	149472955	149556256	1q21.2	NBPF19	202.211	125.716	1.60848	4	3	69.7492	9.95009
chr2	232520463	232525716	2q37.1	PRSS56	18.6165	11.5747	1.60837	4	4	28.6877	17.1212
chr11	67111604	67112106	N/A	Hs.156593	20.0073	12.446	1.60753	11	12	54.8264	41.949
chr16	367384	370569	16p13.3	MRPL28	202.078	125.76	1.60686	83	74	78.8448	86.2771
chr21	14371115	14383188	21q11.2	HSPA13	137.018	85.3085	1.60615	83	74	134.832	131.053
chr10	133394117	133420670	10q26.3	MTG1	83.8591	52.2138	1.60607	83	74	62.2996	68.201
chr1	22653189	22661536	1p36.12	C1QB	30.3264	18.8863	1.60574	83	74	242.193	185.293
chr20	48471320	48477557	20q13.13	LOC105372645	22.413	13.9589	1.60565	11	12	38.7164	39.8243
chr1	55039476	55064853	1p32.3	PCSK9	65.48	40.7929	1.60518	72	62	165.634	172.569
chr12	12725917	12791466	12p13.1	APOLD1	44.4042	27.671	1.60472	83	74	199.612	70.2975
chr7	42972367	42973041	N/A	Hs.737125	20.857	13.0088	1.6033	11	12	44.1011	33.4583
chr21	21179931	21182028	N/A	Hs.661896	17.1986	10.7355	1.60203	36	30	148.675	63.1246
chr6	79201245	79234738	6q14.1	HMGN3	652.747	407.59	1.60148	83	74	133.436	176.127
chr19	39731253	39738029	19q13.2	CLC	84.6194	52.8415	1.60138	79	70	306.09	320.877
chr5	149686069	149686363	N/A	Hs.566251	14.9369	9.32976	1.60099	11	12	40.9304	31.716
chr18	31065974	31102432	18q12.1	DSC2	73.2477	45.7868	1.59976	79	70	139.258	149.48
chr12	5948874	6124675	12p13.31	VWF	33.4215	20.9189	1.59767	83	74	272.309	147.75
chr13	80840617	80840950	N/A	Hs.539623	13.958	8.74419	1.59626	11	12	90.0066	41.809
chr21	42311667	42315596	21q22.3	TFF3	31.4183	19.6915	1.59552	83	74	137.541	73.6685
chr21	42917251	42925598	21q22.3	ERVH48-1	49.2957	30.9222	1.59418	29	22	164.473	177.987
chr16	82035237	82098534	16q23.3	HSD17B2	29.34	18.4104	1.59366	79	70	258.198	159.971
chr14	85628817	85629818	N/A	Hs.218036	18.4051	11.552	1.59324	11	12	30.8201	26.0647
chr1	22636625	22639682	1p36.12	C1QA	29.5445	18.5441	1.5932	83	74	149.248	85.9151
chr13	48277542	48277830	N/A	Hs.564573	19.316	12.1427	1.59075	11	12	49.0841	25.948
chr1	94896954	94897733	N/A	Hs.720467	16.3682	10.3107	1.5875	3	4	82.7709	18.0091
chrX	143089352	143089646	N/A	Hs.545961	14.1389	8.91075	1.58673	11	12	89.5111	25.2787
chr6	7541575	7586717	6p24.3	DSP	135.892	85.695	1.58577	83	74	161.326	250.487
chr16	31131433	31135762	16p11.2	PRSS8	94.8537	59.8371	1.5852	83	74	107.446	140.45
chr18	67552048	67552467	N/A	Hs.652845	20.645	13.0274	1.58473	11	12	53.3788	38.4969
chr11	65879813	65883741	11q13.1	CTSW	77.9418	49.1916	1.58445	82	74	311.525	313.526
chr13	73546687	73670457	13q22.1	LINC00393	17.0068	10.7381	1.58379	11	12	65.2836	34.6477
chr13	99963021	99971924	13q32.3	ZIC5	48.2603	30.4804	1.58333	76	66	180.745	228.389
chr5	70900663	70918530	5q13.2	SERF1A	162.137	102.481	1.58211	76	66	115.507	157.209
chr20	45469754	45481532	20q13.12	WFDC2	44.0196	27.8289	1.58179	83	74	123.658	122.207
chr8	143213193	143217170	8q24.3	GPIHBP1	19.3627	12.2461	1.58114	76	66	229.959	54.3341
chr10	38149967	38150293	N/A	Hs.536240	22.7834	14.4137	1.58067	11	12	50.8259	22.3061
chr10	62159131	62268879	10q21.2	RTKN2	25.2884	15.9989	1.58064	72	62	152.435	76.8235
chr13	51494711	51495194	N/A	Hs.130079	12.7253	8.05418	1.57996	11	12	49.4062	18.9937
chr21	46161148	46185159	21q22.3	SPATC1L	116.651	73.8646	1.57925	76	66	56.5743	58.8725
chr8	66250877	66251333	N/A	Hs.530183	19.5833	12.4246	1.57618	11	12	62.1676	53.4859
chr14	95876392	95925571	14q32.2	TUNAR	45.9001	29.1239	1.57603	29	22	130.912	147.798
chrX	138631573	139222889	Xq26.3-q27.1	FGF13	95.9866	60.9406	1.57508	79	70	180.585	195.892
chr2	218356757	218368393	2q35	CATIP	14.7891	9.39059	1.57488	43	40	72.2897	54.9031
chr14	95516135	95517911	N/A	Hs.326006	51.3241	32.5939	1.57465	11	12	36.8224	48.692
chr1	45583988	45618906	1p34.1	NASP	280.247	178.105	1.57349	83	74	169.4	206.769
chr16	65775085	65775281	N/A	Hs.540514	21.1373	13.4356	1.57322	11	12	33.9497	29.613
chrX	102951522	102952118	N/A	Hs.567141	19.8196	12.5983	1.5732	11	12	45.3122	28.1172
chr19	362057	376693	19p13.3	THEG	23.1501	14.7198	1.57272	83	74	262.803	36.5856
chr15	74550034	74551045	N/A	Hs.10431	45.1289	28.7013	1.57237	12	3	130.769	115.032
chr1	12832792	12888052	N/A	Hs.563974	19.8444	12.6247	1.57188	11	12	48.2558	28.7023
chrX	102599348	102717733	Xq22.1	ARMCX5-GPRASP2	198.386	126.223	1.57171	29	22	116.622	120.148
chr16	19858971	19886045	16p12.3	GPRC5B	125.796	80.0665	1.57114	83	74	271.851	234.964
chr9	88388382	88478708	9q22.1	SPIN1	278.251	177.147	1.57073	83	74	122.921	141.034
chr15	55611540	55743649	15q21.3	PRTG	22.063	14.0519	1.57011	72	62	174.481	160.041
chr12	75331834	75370390	12q21.2	GLIPR1L1	70.3826	44.8514	1.56924	72	62	206.922	198.718
chr2	241809065	241817413	2q37.3	NEU4	26.5289	16.9195	1.56795	75	66	74.7489	75.8591
chr8	38030502	38060365	8p11.23	EIF4EBP1	196.428	125.329	1.5673	82	73	73.726	104.549
chr13	41970937	41971498	N/A	Hs.553350	17.1655	10.954	1.56706	11	12	29.6084	44.8299
chrX	135421933	135428074	Xq26.3	SMIM10L2A	34.618	22.0949	1.56679	60	59	135.033	128.16
chr2	102712258	102712884	N/A	Hs.565478	21.1521	13.502	1.5666	11	12	47.4545	30.5537
chr7	44987017	44999605	N/A	Hs.573354	9.12265	5.82465	1.56621	3	3	33.6574	28.2154
chr10	117561787	117572457	N/A	Hs.223619	12.427	7.93681	1.56574	11	12	33.4468	24.827
chr6	26234212	26234988	6p22.2	HIST1H1D	38.8703	24.8345	1.56517	83	74	131.186	110.285
chr7	131500262	131556617	7q32.3	PODXL	568.605	363.326	1.565	83	74	150.471	194.999
chr7	44138864	44141392	7p13	MYL7	38.6468	24.6946	1.56499	79	70	143.249	151.468
chr5	93583337	93594613	5q15	NR2F1	113.734	72.7619	1.5631	83	73	236.386	248.816
chr21	31118418	31559977	21q22.11	TIAM1	125.802	80.5038	1.56268	83	74	155.225	167.996
chr19	49422414	49423441	19q13.33	PTH2	29.6847	18.9971	1.56259	75	65	74.1328	72.6059
chr22	43879678	43892013	22q13.31	PNPLA5	18.6799	11.9582	1.56211	75	66	111.291	74.5053
chr10	75210154	75231448	10q22.2	VDAC2	877.761	561.931	1.56204	83	74	96.7646	124.249
chr20	38433862	38433999	20q11.23	SNORA71D	17.4186	11.1529	1.5618	32	28	62.5639	45.6916
chr18	49814023	49814443	18q21.1	SCARNA17	36.6993	23.5071	1.5612	53	51	197.301	108.503
chr1	9539469	9582773	1p36.22	SLC25A33	94.0215	60.2278	1.5611	76	66	86.9846	104.521
chr7	33129244	33637238	7p14.3	BBS9	47.9194	30.7007	1.56086	83	74	127.837	87.5581
chr19	3804024	3869029	19p13.3	ZFR2	38.9223	24.9394	1.56068	83	74	120.291	136.059
chr1	47137425	47149738	1p33	CYP4A22	14.6985	9.41967	1.56041	43	40	133.379	84.8237
chr14	59183760	59184247	N/A	Hs.554137	15.0129	9.62773	1.55934	11	12	52.9202	28.951
chr2	188291669	188595926	2q32.1-q32.2	GULP1	129.593	83.11	1.5593	82	74	158.103	228.109
chr11	68122052	68130544	N/A	Hs.116962	17.7103	11.3584	1.55922	11	12	58.8408	23.6884
chr17	18476785	18494945	17p11.2	LGALS9C	97.1081	62.3317	1.55792	35	41	326.929	276.827
chr16	67846732	67872567	16q22.1	NUTF2	379.49	243.608	1.55779	83	74	105.378	120.875
chr12	52468516	52473785	12q13.13	KRT6C	14.8818	9.55592	1.55734	43	40	65.1244	56.4103
chr4	183098677	183320777	4q35.1	WWC2	54.6108	35.0788	1.55681	82	74	120.3	153.089
chr7	38317017	38317492	7p14.1	TRGV9	156.899	100.793	1.55665	36	30	215.246	192.796
chr1	94168907	94275068	1p22.1	ARHGAP29	28.9275	18.5844	1.55655	82	74	361.155	252.319
chr10	117234634	117235026	N/A	Hs.538327	14.9322	9.59649	1.55601	11	12	61.4208	22.8136
chr2	82755239	82755340	N/A	Hs.565509	20.0163	12.866	1.55575	11	12	37.3588	39.2992
chr20	1178982	1179409	N/A	Hs.565713	24.4792	15.7364	1.55558	11	12	32.7354	52.4901
chr17	80200669	80205476	N/A	Hs.550529	22.8895	14.7154	1.55548	33	26	101.531	54.9948
chr21	17593650	17612950	21q21.1	BTG3	286.474	184.398	1.55357	83	74	100.6	95.9141
chr5	76952713	76981143	5q13.3	CRHBP	22.2274	14.3081	1.55348	79	70	124.279	55.9046
chr10	90053823	90054663	N/A	Hs.538383	18.4153	11.8586	1.55291	11	12	40.8794	31.2731
chr5	171387648	171410900	5q35.1	NPM1	2396.92	1543.56	1.55285	83	74	89.5893	117.002
chr2	103445350	103445800	N/A	Hs.554651	20.3235	13.0887	1.55275	11	12	47.618	48.2989
chr1	152663411	152664659	1q21.3	LCE2D	18.2834	11.7765	1.55253	46	43	394.629	128.329
chr10	27672874	27745849	10p12.1	MKX	84.4174	54.4063	1.55161	72	62	358.087	285.951
chr19	12737492	12748323	19p13.13	ASNA1	133.313	85.9354	1.55132	83	74	76.84	101.788
chr21	43414490	43427126	21q22.3	SIK1	75.7533	48.8603	1.55041	76	66	305.545	275.192
chrX	90267969	90268611	N/A	Hs.546052	18.4327	11.8951	1.5496	11	12	58.6023	28.4003
chr11	4803433	4804380	11p15.4	OR52R1	14.9093	9.62559	1.54893	43	40	84.9243	59.9269
chr8	140511298	140517153	8q24.3	CHRAC1	106.481	68.7569	1.54867	76	66	98.0267	89.0988
chrX	16158581	16159475	N/A	Hs.185566	17.4815	11.2882	1.54866	11	12	48.8789	39.4389
chr5	126282549	126282865	N/A	Hs.543937	18.6767	12.0622	1.54836	11	12	62.8903	34.2202
chr7	107044728	107161811	7q22.3	PRKAR2B	129.319	83.525	1.54827	82	73	146.65	159.516
chr21	46188446	46228824	21q22.3	LSS	149.326	96.4484	1.54825	83	74	147.743	135.821
chr1	29119425	29129138	1p35.3	TMEM200B	33.5256	21.654	1.54824	72	62	79.7294	84.4334
chr1	1020102	1056119	1p36.33	AGRN	128.894	83.2549	1.54819	83	74	212.38	178.212
chr3	54632124	54639857	3p14.3	ESRG	585.327	378.292	1.54729	29	22	197.036	253.05
chr11	1584342	1585283	11p15.5	KRTAP5-1	14.7361	9.53225	1.54592	43	40	90.5358	65.4203
chr1	38991244	39006065	1p34.3	AKIRIN1	268.321	173.657	1.54512	82	74	89.8264	105.446
chr10	43385617	43409248	10q11.21	HNRNPF	355.466	230.058	1.54512	83	74	98.8575	144.373
chr3	78597238	79767998	3p12.3	ROBO1	104.579	67.6938	1.54489	83	74	189.685	227.815
chr11	30384493	30586713	11p14.1	MPPED2	68.3955	44.2911	1.54423	83	74	420.636	382.159
chr15	53987615	53989332	N/A	Hs.540296	15.7798	10.2187	1.54421	11	12	45.5329	28.3989
chr16	14151524	14152133	N/A	Hs.683854	27.2462	17.6466	1.544	29	22	116.702	75.7312
chr12	12891022	12913666	12p13.1	GPRC5A	21.2659	13.7813	1.5431	79	70	222.557	61.1932
chr3	186612928	186621318	3q27.3	AHSG	34.6816	22.4815	1.54268	82	74	371.147	346.172
chr11	69103492	69109094	N/A	Hs.681944	15.5864	10.1038	1.54264	11	12	39.3179	27.8158
chr4	2269585	2418698	4p16.3	ZFYVE28	21.8166	14.1442	1.54245	76	66	117.459	89.0573
chr22	17359949	17558155	22q11.1-q11.21	CECR2	79.9113	51.8093	1.54241	72	62	213.299	278.283
chr12	19265950	19266338	N/A	Hs.658635	37.0226	24.0213	1.54124	29	22	70.932	65.1161
chr19	19528861	19537584	19p13.11	YJEFN3	22.3332	14.4925	1.54102	72	62	76.3716	61.3506
chr15	23354748	23368324	15q11.2	GOLGA8S	339.09	220.113	1.54053	4	4	43.9963	5.14823
chr12	7320510	7444185	12p13.31	CD163L1	27.8394	18.0851	1.53935	72	62	181.319	98.3765
chr7	38240024	38249572	7p14.1	TRGC2	157.881	102.613	1.5386	36	30	216.75	193.217
chr15	64364310	64364553	N/A	Hs.680151	25.7686	16.7516	1.53828	31	37	51.1758	48.0298
chr1	160995211	161021343	1q23.3	F11R	204.623	133.083	1.53756	83	74	188.245	207.568
chr12	65824460	65966291	12q14.3	HMGA2	57.7152	37.5373	1.53754	79	70	308.676	370.294
chr3	159069252	159897366	3q25.32-q25.33	IQCJ-SCHIP1	28.6654	18.6441	1.5375	12	3	16.489	19.1809
chr19	12954156	12957254	19p13.13	GADD45GIP1	72.3179	47.0411	1.53733	83	74	126.861	119.308
chr8	72945051	72945891	N/A	Hs.561819	15.8412	10.3059	1.5371	11	12	39.221	27.4062
chr21	14582202	14598303	21q11.2	SAMSN1-AS1	15.9652	10.3879	1.53691	11	12	45.3914	22.6778
chr19	3224676	3297076	19p13.3	CELF5	51.6274	33.5981	1.53662	72	62	277.134	263.731
chr21	44666189	44666927	21q22.3	KRTAP12-2	25.1314	16.3766	1.53459	43	40	58.7945	40.6441
chr12	22589006	22625129	N/A	Hs.556287	19.3645	12.6203	1.5344	11	12	48.489	38.9959
chr21	31671000	31732118	21q22.11	SCAF4	108.057	70.4472	1.53387	82	74	110.923	102.136
chr11	18052366	18052569	N/A	Hs.539031	17.3154	11.2994	1.53241	11	12	62.7164	28.9918
chr20	2652777	2652842	20p13	MIR1292	66.3627	43.3272	1.53166	56	55	102.459	100.311
chr12	4929649	4930197	N/A	Hs.146888	15.956	10.4183	1.53153	11	12	54.3759	33.5285
chr8	100428660	100430997	N/A	Hs.575551	15.4177	10.0746	1.53035	11	12	61.1074	33.3485
chr17	46762506	46818760	17q21.31-q21.32	WNT3	28.9002	18.9143	1.52796	79	70	98.5391	88.5998
chr17	12991612	13018064	17p12	ELAC2	170.283	111.485	1.52741	83	74	105.83	123.398
chr21	26466209	26573404	21q21.3	CYYR1	50.6212	33.1558	1.52677	76	66	84.7269	91.3545
chr14	51103461	51103761	N/A	Hs.564707	23.3789	15.3144	1.52659	11	12	59.1679	31.2673
chr11	2163929	2174081	11p15.5	TH	15.6349	10.2428	1.52643	83	74	107.276	73.2046
chr1	152796751	152798181	1q21.3	LCE1D	83.3964	54.6372	1.52637	47	44	231.779	246.758
chr19	39480412	39493019	19q13.2	TIMM50	108.688	71.224	1.526	83	74	113.095	151.322
chr5	141135206	141138127	5q31.3	PCDHB5	61.8673	40.5568	1.52545	72	62	132.144	146.071
chr15	74748843	74756600	15q24.1	CYP1A2	32.4623	21.281	1.52541	83	74	143.942	131.131
chr4	161383892	162164034	4q32.2	FSTL5	16.8557	11.0527	1.52503	72	62	221.012	166.235
chr18	77734353	77734485	N/A	Hs.540962	21.0699	13.8171	1.52491	11	12	32.8568	27.6234
chr1	152565654	152566770	1q21.3	LCE3E	19.2733	12.6393	1.52487	47	43	142.888	42.4336
chr1	20198371	20198650	N/A	Hs.538185	12.9868	8.53027	1.52243	11	12	58.7286	18.7544
chr6	120195187	120195397	N/A	Hs.544444	14.1479	9.29407	1.52225	11	12	59.0022	29.4774
chr12	51351246	51351699	N/A	Hs.539371	12.5649	8.2546	1.52217	11	12	58.9307	24.7473
chr6	30880909	30900156	6p21.33	DDR1	213.656	140.402	1.52175	83	74	125.157	127.032
chr6	30584332	30584417	6p21.33	MIR877	33.6428	22.1121	1.52146	20	25	64.3746	34.3137
chr18	48375195	48392256	N/A	Hs.579547	19.8307	13.0384	1.52095	11	12	47.5115	19.0334
chr2	237668778	237669542	N/A	Hs.565310	14.2559	9.37411	1.52077	11	12	52.0908	24.6493
chr1	196045164	196061073	N/A	Hs.575871	20.0484	13.1845	1.52061	11	12	43.2231	49.5894
chr1	232062809	232063338	N/A	Hs.563715	23.0836	15.1864	1.52002	11	12	39.2818	35.2995
chr13	87257649	87257719	N/A	Hs.564534	15.9144	10.4773	1.51894	11	12	77.7908	29.8935
chr2	207762586	207769419	2q33.3	FZD5	118.095	77.7512	1.51888	83	74	237.044	293.478
chr2	238138722	238152906	2q37.3	KLHL30	11.6821	7.69715	1.51772	43	40	99.807	34.6649
chr12	124206181	124207126	N/A	Hs.560007	11.637	7.66884	1.51743	11	12	39.8114	12.8644
chr5	89921113	89921517	N/A	Hs.544021	32.0444	21.1186	1.51736	11	12	43.1611	44.7332
chr12	49622717	49644669	12q13.12	PRPF40B	23.6508	15.5972	1.51635	76	66	81.1662	75.7794
chr11	116829908	116833071	11q23.3	APOC3	25.0087	16.5007	1.51562	79	70	349.943	306.823
chrX	132175657	132181440	N/A	Hs.584392	18.7782	12.3959	1.51487	11	12	44.9937	37.5904
chr6	159761957	159779112	6q25.3	ACAT2	553.456	365.35	1.51487	83	74	94.2543	115.301
chrX	2934632	2968310	Xp22.33	ARSE	25.5082	16.8408	1.51466	79	70	104.681	82.344
chr20	43667019	43716496	20q13.12	MYBL2	62.6891	41.4027	1.51413	83	74	88.5205	96.5312
chr12	19803430	19803687	N/A	Hs.539458	27.3368	18.0639	1.51334	11	12	32.7734	23.8506
chr7	13891229	13991425	7p21.2	ETV1	35.5662	23.5033	1.51325	79	70	164.572	167.944
chr15	68803821	68807101	15q23	ANP32A-IT1	69.2575	45.7763	1.51296	71	71	299.843	216.42
chr2	61868127	61888671	2p15	CCT4	1171.87	774.729	1.51262	83	73	95.8618	129.036
chr12	73760688	73798727	N/A	Hs.577768	18.2242	12.0516	1.51219	11	12	54.1659	39.7345
chr21	43789537	43804102	21q22.3	RRP1	54.4926	36.0442	1.51183	83	74	81.4314	79.848
chr15	75258404	75273455	15q24.2	GOLGA6C	11.6015	7.67397	1.5118	3	4	43.0999	21.5524
chr3	58564112	58627610	3p14.3-p14.2	FAM107A	231.757	153.349	1.51131	83	74	297.074	241.772
chr5	155340588	155340796	N/A	Hs.543836	22.1875	14.6844	1.51096	11	12	36.5604	30.6325
chr7	101304028	101304562	N/A	Hs.197683	136.205	90.1701	1.51053	29	22	194.837	239.372
chr21	34073523	34106262	21q22.11	SLC5A3	154.701	102.431	1.51029	83	74	151.123	171.711
chr1	8011719	8026333	1p36.23	ERRFI1	233.338	154.519	1.51009	76	66	182.315	87.651
chr5	6448623	6496721	5p15.31	UBE2QL1	34.2173	22.6664	1.50961	72	62	291.612	257.608
chr9	470294	746106	9p24.3	KANK1	59.8197	39.636	1.50923	83	74	154.394	140.236
chr6	28503296	28515793	6p22.1	GPX6	23.3	15.4397	1.5091	43	40	103.347	77.4412
chr20	23045633	23049664	20p11.21	THBD	18.6384	12.3516	1.50899	82	74	242.826	71.5936
chr8	22685169	22685723	N/A	Hs.566922	16.6152	11.0121	1.50881	11	12	53.7904	27.4147
chr19	18257096	18274509	19p13.11	IQCN	22.1189	14.6649	1.50829	76	66	210.003	53.5358
chr14	89633248	89634082	N/A	Hs.578136	28.004	18.5672	1.50826	11	12	67.8874	36.0952
chr15	65327127	65378040	15q22.31	IGDCC3	83.837	55.5879	1.50819	76	66	127.47	161.81
chr16	70410180	70411134	N/A	Hs.656540	69.2391	45.9192	1.50785	4	4	78.564	18.9479
chr20	64083375	64084956	20q13.33	LKAAEAR1	20.0815	13.3183	1.50782	76	66	187.11	89.571
chr3	183447608	183456013	3q27.1	LINC00888	96.1161	63.7811	1.50697	29	22	87.148	91.7142
chr10	63160392	63160972	N/A	Hs.538459	19.7163	13.0861	1.50667	11	12	71.4157	27.0223
chr7	29806554	29917066	7p14.3	WIPF3	32.0101	21.2467	1.50659	76	66	168.283	135.806
chr2	130191745	130198461	2q21.1	TUBA3E	31.2423	20.7398	1.50639	43	40	65.2878	61.3106
chr20	19212646	19722897	20p11.23	SLC24A3	31.2016	20.7169	1.5061	83	74	83.9287	61.3907
chr9	87008451	87042126	9q21.33	LOC440173	22.0768	14.6585	1.50607	45	29	143.895	68.6687
chr8	81732453	81759515	8q21.13	CHMP4C	30.1978	20.0606	1.50533	72	62	100.008	64.3373
chr9	124011610	124033163	9q33.3	LHX2	118.506	78.7339	1.50515	79	70	291.155	328.705
chr2	156332930	156333427	N/A	Hs.565403	19.2248	12.7735	1.50505	11	12	52.9554	25.6443
chr1	43979202	43991171	1p34.1	B4GALT2	55.508	36.8895	1.50471	83	74	120.96	101.411
chr20	63517261	63517653	N/A	Hs.565630	21.9867	14.6144	1.50446	11	12	39.6525	39.3067
chr4	54077985	54078458	N/A	Hs.543614	14.8013	9.8385	1.50442	11	12	69.1113	45.876
chr6	49727376	49744455	6p12.3	CRISP3	10.5736	7.03412	1.50318	79	70	348.746	38.049
chr9	128882112	128918042	9q34.11	LRRC8A	274.832	182.935	1.50235	76	66	117.595	132.024
chr11	106290443	106290969	N/A	Hs.576992	17.0161	11.3281	1.50212	11	12	64.2011	30.1479
chr16	77019	85851	16p13.3	MPG	49.2628	32.7975	1.50203	83	74	96.3194	104.84
chr2	202206180	202207246	N/A	Hs.596171	12.3802	8.24281	1.50194	4	4	52.0532	26.5075
chr21	25880550	26171128	21q21.3	APP	496.481	330.808	1.50081	83	74	102.315	112.232
chr2	119154649	119155421	N/A	Hs.550967	17.3123	11.5457	1.49946	11	12	57.7099	28.3495
chr8	104379424	104467075	8q22.3	DPYS	13.0998	8.73934	1.49895	82	74	302.783	29.0678
chr19	281040	291435	19p13.3	PLPP2	60.2913	40.2287	1.49871	83	74	104.517	119.551
chr19	21290388	21329439	19p12	ZNF708	30.1924	20.1577	1.49781	75	66	79.1622	89.269
chr15	40161009	40221136	15q15.1	BUB1B	213.91	142.867	1.49726	83	74	101.514	131.698
chr6	2887265	2903318	6p25.2	SERPINB9	182.093	121.619	1.49724	83	74	169.75	183.09
chr9	109171974	109320964	9q31.3	EPB41L4B	36.4101	24.3284	1.49661	79	70	218.561	235.343
chrX	51332231	51337525	Xp11.22	NUDT10	42.7974	28.5992	1.49646	75	66	114.043	104.096
chr6	117675454	117710727	6q22.1	NUS1	107.27	71.701	1.49607	83	74	124.176	118.699
chr19	55132698	55149354	19q13.42	TNNT1	109.274	73.0574	1.49572	79	70	92.2566	116.411
chr15	35661504	35661975	N/A	Hs.540351	13.904	9.30151	1.49481	11	12	37.0843	25.8629
chr16	30192930	30194306	16p11.2	BOLA2B	70.1282	46.9249	1.49448	24	29	209.838	181.409
chr6	132444083	132444384	N/A	Hs.551093	14.3161	9.58058	1.49429	11	12	79.3198	32.6769
chr21	38810461	38811200	N/A	Hs.663673	37.6472	25.2004	1.49391	36	30	133.077	83.6017
chr17	82380892	82382635	N/A	Hs.559248	17.0757	11.4341	1.4934	44	38	74.5673	48.7778
chr2	64678740	64678933	N/A	Hs.565537	18.9568	12.6975	1.49296	11	12	39.8259	36.6496
chr10	50736526	50736991	N/A	Hs.538496	14.792	9.91081	1.49252	11	12	49.8526	23.4898
chr12	55551227	55552156	12q13.2	OR6C4	12.6833	8.49795	1.49251	43	40	88.3795	69.9819
chrX	85243820	85273362	Xq21.1	ZNF711	47.9735	32.1542	1.49198	83	74	220.789	251.057
chr19	7595902	7618310	19p13.2	CAMSAP3	30.2616	20.2833	1.49195	72	62	123.88	118.455
chr11	18266225	18269977	11p15.1	SAA1	25.5461	17.1255	1.4917	47	44	411.593	231.107
chr2	26562559	26581166	2p23.3	C2orf70	17.0482	11.4302	1.4915	64	54	69.1295	46.8574
chr4	173331700	173332117	N/A	Hs.597910	14.7481	9.89098	1.49107	4	4	46.7481	7.86913
chr14	22556639	22559030	N/A	Hs.578312	21.9057	14.6946	1.49073	11	12	72.4216	53.2134
chr8	104470181	104470595	N/A	Hs.545286	16.9728	11.3861	1.49066	11	12	66.7077	34.3455
chr12	9352715	9353132	N/A	Hs.548368	16.8634	11.3129	1.49064	11	12	61.6446	23.6804
chr1	160367071	160372848	1q23.2	NHLH1	32.3614	21.7136	1.49037	79	70	186.876	154.942
chr16	30923055	30948783	16p11.2	FBXL19	44.7404	30.0205	1.49032	76	66	84.1906	97.1111
chr10	102449837	102451543	10q24.32	C10orf95	18.4986	12.4136	1.49019	83	73	93.133	81.2566
chr22	36552164	36552700	N/A	Hs.333507	20.3765	13.6754	1.49001	11	12	47.2114	49.7998
chr1	235547685	235650754	1q42.3	GNG4	55.8118	37.458	1.48998	83	74	187.091	156.29
chr1	171746755	171747226	N/A	Hs.162426	18.4617	12.3906	1.48998	11	12	40.1315	25.6997
chr11	71527267	71528164	11q13.4	KRTAP5-7	13.4009	8.99592	1.48967	43	40	60.9469	47.3411
chr21	37063040	37064066	21q22.13	LOC105372795	19.4466	13.0565	1.48941	11	12	52.2091	28.3875
chr4	187994044	188005050	4q35.2	ZFP42	156.135	104.844	1.48921	72	62	153.346	215.94
chr16	2026868	2039026	16p13.3	SLC9A3R2	12.3419	8.28851	1.48903	83	73	135.194	41.1608
chr6	69608984	69609431	N/A	Hs.566526	15.6983	10.5447	1.48874	11	12	51.9595	29.277
chr15	92820191	92820804	N/A	Hs.574192	13.8485	9.30325	1.48857	11	12	85.2155	30.3371
chr1	188869476	188887434	N/A	Hs.575882	19.4452	13.064	1.48845	11	12	48.951	24.5214
chr22	39021113	39034328	22q13.1	APOBEC3D	34.8173	23.3928	1.48838	72	62	124.454	99.9135
chr20	661596	676179	20p13	SCRT2	16.1593	10.8577	1.48828	47	44	220.596	52.7562
chr15	40844018	40857655	15q15.1	SPINT1	57.3263	38.5273	1.48794	79	70	124.485	123.127
chr11	57233577	57237453	11q12.1	APLNR	61.4428	41.3012	1.48768	79	70	168.875	144.897
chr19	19448845	19449376	N/A	Hs.609881	16.7708	11.2744	1.48751	11	12	76.1739	29.7567
chr16	69118009	69132590	16q22.1	CHTF8	78.9023	53.0676	1.48683	76	66	148.349	158.95
chr7	44114680	44123668	7p13	POLD2	187.596	126.178	1.48676	71	62	71.5132	82.7686
chrX	56567122	56568075	N/A	Hs.643854	18.4207	12.4013	1.48538	11	12	41.6622	42.5366
chr7	102483139	102517777	7q22.1	RASA4B	40.6945	27.3969	1.48537	12	3	17.166	5.54884
chr2	18309328	18309619	N/A	Hs.542166	19.1445	12.8887	1.48537	11	12	56.7937	28.4552
chrX	100627108	100637104	Xq22.1	TSPAN6	218.791	147.299	1.48536	83	74	85.343	119.85
chr7	506636	506914	N/A	Hs.583563	17.8979	12.0513	1.48513	11	12	34.2792	44.0155
chr2	237574322	237591126	2q37.3	RAB17	150.98	101.687	1.48475	79	70	141.763	176.37
chr15	74152799	74179226	N/A	Hs.564790	14.3678	9.67739	1.48467	11	12	65.3076	19.5978
chr3	28087602	28087995	N/A	Hs.543210	15.0159	10.115	1.48452	11	12	65.7637	55.6836
chr17	41812262	41823217	17q21.2	FKBP10	98.9635	66.6717	1.48434	83	74	130.102	130.804
chr17	43158529	43158872	N/A	Hs.540833	19.6656	13.2495	1.48425	11	12	50.8582	26.486
chr2	229357629	229714570	2q36.3	DNER	79.2171	53.3862	1.48385	72	62	319.343	360.077
chr12	101280127	101386619	12q23.2	UTP20	38.914	26.228	1.48368	83	74	160.445	139.321
chr7	154628941	154629258	N/A	Hs.544793	25.0972	16.9157	1.48366	11	12	50.3465	24.4509
chr17	75135243	75154683	17q25.1	JPT1	481.395	324.498	1.48351	79	70	78.9003	100.129
chr3	125801170	125801322	N/A	Hs.542994	26.4102	17.8027	1.48349	11	12	43.3497	39.4613
chr16	51135975	51152386	16q12.1	SALL1	58.1659	39.2373	1.48241	79	70	137.525	153.914
chr3	165524828	165524986	N/A	Hs.565858	25.7142	17.3483	1.48224	11	12	29.8136	29.8874
chr5	88540779	88684803	5q14.3	LINC00461	214.318	144.61	1.48204	49	47	244.655	313.881
chrX	153650854	153651321	N/A	Hs.721355	11.3545	7.66716	1.48092	4	4	42.6482	3.19675
chr13	71437966	71868068	13q21.33	DACH1	47.8999	32.3464	1.48084	79	70	328.138	376.622
chr4	150078274	150258563	4q31.23-q31.3	DCLK2	19.2737	13.0218	1.48011	79	70	167.214	111.389
chr5	1801382	1816051	5p15.33	NDUFS6	434.127	293.331	1.47999	83	74	99.3804	131.467
chr2	25232961	25342590	2p23.3	DNMT3A	75.873	51.2672	1.47995	83	74	144.397	168.897
chr10	68087908	68212017	10q21.3	MYPN	20.5473	13.8903	1.47926	72	62	188.819	47.8107
chr7	71132414	71713601	7q11.22	GALNT17	28.9288	19.5596	1.47901	75	66	108.36	101.063
chr7	1233018	1236977	7p22.3	UNCX	17.3543	11.7355	1.47879	43	40	93.9987	68.3678
chr1	248488589	248489536	1q44	OR2T5	12.8699	8.70616	1.47826	43	40	91.1376	54.9076
chr16	675666	678271	16p13.3	RHBDL1	33.1357	22.4176	1.47811	83	74	83.5359	56.6061
chr9	38406528	38424447	9p13.1	IGFBPL1	90.4381	61.1889	1.47801	75	66	234.271	304.504
chr3	181056680	181742228	3q26.33	SOX2-OT	26.8863	18.1997	1.47729	49	47	214.011	174.346
chrX	143622790	143636107	Xq27.3	SLITRK4	17.5891	11.9103	1.4768	76	66	111.332	78.6497
chr6	26746710	26747231	N/A	Hs.582861	23.1203	15.6593	1.47646	11	12	55.3796	47.4787
chr11	19345240	19350661	N/A	Hs.577266	20.3505	13.7834	1.47645	11	12	72.977	51.9134
chr1	173041220	173050963	1q25.1	TNFSF18	13.5336	9.16806	1.47617	79	70	149.704	32.6755
chr5	150357639	150400308	5q32-q33.1	TCOF1	42.6756	28.9276	1.47525	83	74	170.261	155.994
chr16	29697755	29698699	N/A	Hs.592544	186.331	126.311	1.47518	33	25	81.2927	78.7196
chr4	154005270	154010471	N/A	Hs.566042	21.4015	14.512	1.47475	11	12	47.289	71.26
chr20	760080	775985	20p13	SLC52A3	30.6564	20.8013	1.47377	72	62	69.4741	81.7967
chr21	15729947	15880072	21q21.1	USP25	73.2705	49.7188	1.4737	83	73	131.986	132.1
chr9	72319042	72319194	N/A	Hs.545748	20.9456	14.2144	1.47355	11	12	44.7399	41.3262
chr1	26361632	26374520	1p36.11	ZNF683	25.2968	17.1685	1.47344	76	66	130.612	60.9708
chr19	21804946	21852095	19p12	ZNF43	41.1137	27.9158	1.47277	79	70	80.0215	81.3808
chr19	7728957	7732171	19p13.2	CLEC4G	21.6165	14.68	1.47252	76	66	363.679	55.9819
chr14	101552223	101555676	14q32.31	DIO3OS	18.7737	12.7506	1.47237	65	54	107.559	93.8242
chr4	45726558	45727269	N/A	Hs.566138	19.4049	13.1804	1.47225	11	12	49.7655	29.2533
chr1	23368971	23371839	1p36.12	ZNF436-AS1	24.5001	16.6462	1.47182	76	66	120.102	78.9353
chr14	104819066	104819902	N/A	Hs.132645	10.5382	7.16256	1.47128	4	4	34.2794	40.1827
chr17	49788619	49829096	17q21.33	KAT7	135.887	92.3603	1.47127	83	74	64.0982	74.0182
chr1	31370103	31371034	N/A	Hs.584756	27.016	18.3807	1.46981	33	26	84.6351	67.4065
chr11	93735110	93735236	11q21	SNORA40	16.8248	11.4505	1.46935	32	28	47.1233	42.9621
chr2	96872370	96873429	N/A	Hs.17910	23.0403	15.6842	1.46901	29	22	55.495	46.6659
chr1	237004103	237004418	1q43	MT1HL1	461.183	313.955	1.46895	67	67	180.047	191.722
chr4	176866613	176875457	N/A	Hs.519100	20.9643	14.2721	1.4689	11	12	63.5249	38.8218
chr8	20002403	20002884	N/A	Hs.545506	22.6042	15.3898	1.46878	11	12	56.7497	49.8264
chr12	14881181	14885919	12p12.3	MGP	43.9271	29.9087	1.46871	83	74	267.642	298.48
chr14	68650778	68730218	N/A	Hs.574183	20.5055	13.9618	1.46869	11	12	54.2852	49.4614
chr21	39445865	39515506	21q22.2	SH3BGR	35.8877	24.4403	1.46838	83	74	64.3284	43.7856
chr2	191948299	192194940	2q32.3	TMEFF2	30.984	21.1045	1.46812	76	66	330.691	134.114
chr5	29015640	29016146	N/A	Hs.544190	14.1934	9.66826	1.46804	11	12	61.6045	16.8128
chr12	9067708	9115962	12p13.31	A2M	65.3351	44.5115	1.46783	79	70	277.318	242.278
chr10	130439066	130483154	N/A	Hs.538282	19.1435	13.0427	1.46776	11	12	52.7478	39.5422
chr6	167826872	167972023	6q27	AFDN	46.4251	31.6302	1.46775	83	74	204.17	242.026
chr1	26410768	26429728	1p36.11	LIN28A	1032.3	703.373	1.46765	79	70	126.436	154.46
chr1	168540765	168543997	1q24.2	XCL2	82.8249	56.4422	1.46743	83	74	385.744	337.519
chr3	177019215	177020188	N/A	Hs.644678	22.3464	15.2294	1.46732	11	12	45.5046	51.1496
chr21	25734947	25772460	21q21.3	GABPA	67.3773	45.9193	1.4673	79	70	77.8037	81.8684
chr2	57665745	57726175	N/A	Hs.526519	20.8977	14.2432	1.4672	11	12	50.3034	37.235
chr12	90112352	90112778	N/A	Hs.539256	12.739	8.68363	1.46702	11	12	70.0133	23.5818
chr18	60306650	60307043	N/A	Hs.541015	20.4091	13.9164	1.46654	11	12	31.2285	27.0185
chr17	41363494	41369800	17q21.2	KRT33B	13.9471	9.51173	1.46631	82	74	114.44	30.3228
chr6	122749201	122784077	6q22.31	FABP7	213.438	145.584	1.46608	79	70	292.16	346.834
chr9	128340517	128361470	9q34.11	SLC27A4	33.6567	22.9584	1.46598	72	62	69.7284	77.9576
chr14	74285277	74303064	14q24.3	ABCD4	32.0962	21.8967	1.4658	83	74	131.07	118.666
chr17	21238870	21253266	17p11.2	NATD1	32.9877	22.5061	1.46572	76	66	125.976	98.5736
chr17	75165585	75166023	N/A	Hs.679409	29.5746	20.1799	1.46554	40	34	78.81	41.4002
chr2	200811546	200823851	2q33.1	BZW1	180.81	123.387	1.46539	83	74	167.824	211.314
chr13	51082118	51082785	N/A	Hs.635744	15.427	10.5314	1.46486	11	12	58.9121	27.7546
chr10	31362776	31364077	10p11.22	LOC100505502	439.048	299.769	1.46462	4	4	31.221	7.8033
chr14	101015559	101016016	N/A	Hs.562520	22.8503	15.604	1.46439	11	12	36.9059	39.2946
chr14	101405986	101407922	N/A	Hs.124848	14.5521	9.94047	1.46392	11	12	81.3638	40.1711
chr2	115144048	115161343	2q14.1	DPP10-AS1	28.4599	19.4419	1.46385	29	22	111.967	117.686
chr4	141430650	141431284	N/A	Hs.158121	16.1278	11.0199	1.46351	11	12	35.1795	34.6409
chr2	48845178	48845797	N/A	Hs.364048	14.9354	10.2066	1.4633	11	12	24.1346	26.7118
chr16	68644820	68727573	16q22.1	CDH3	155.236	106.11	1.46297	83	74	122.144	137.339
chrX	52061827	52069272	Xp11.22	MAGED4B	117.824	80.5484	1.46277	71	71	183.786	181.461
chrY	12662367	12692224	Yq11.221	TTTY15	32.4958	22.218	1.46259	67	67	80.543	78.9786
chr8	62977861	62984901	8q12.3	UG0898H09	35.0232	23.9468	1.46254	29	22	270.78	275.905
chr2	42048021	42058528	2p21	PKDCC	97.2601	66.5038	1.46248	76	66	200.621	185.715
chr10	5581543	5584046	N/A	Hs.576801	23.7063	16.2127	1.46221	11	12	57.0324	47.9792
chr20	60343171	60343527	N/A	Hs.542267	17.5008	11.9713	1.4619	11	12	51.2037	32.549
chr21	33543038	33577514	21q22.11	SON	340.891	233.216	1.4617	83	74	108.036	126.434
chr7	48713767	48714433	N/A	Hs.545026	14.8361	10.1504	1.46163	11	12	39.62	27.2028
chr14	20874486	20936255	N/A	Hs.569365	22.1485	15.1549	1.46147	11	12	38.8	43.4186
chr12	92225162	92225654	N/A	Hs.539249	26.4867	18.1249	1.46134	11	12	45.8872	64.0216
chr1	156668763	156677397	1q23.1	NES	197.101	134.9	1.46109	83	74	130.495	155.916
chr9	100473238	100577636	9q31.1	TMEFF1	123.176	84.3199	1.46082	79	70	106.812	148.45
chr2	5692667	5701385	2p25.2	SOX11	205.685	140.808	1.46075	79	70	243.082	305.66
chrX	153688297	153696593	Xq28	SLC6A8	107.009	73.2583	1.4607	83	74	113.2	125.772
chr12	2959312	3040676	12p13.33	TEAD4	74.4434	50.9654	1.46067	82	74	116.293	112.899
chr2	235084281	235084671	N/A	Hs.541456	17.4336	11.9359	1.4606	11	12	73.25	35.0579
chr6	123065980	123066644	N/A	Hs.544440	13.5151	9.25496	1.4603	11	12	73.9931	26.6046
chr1	79715909	79716752	N/A	Hs.586572	18.1868	12.4545	1.46026	11	12	58.5918	43.3405
chr5	174724495	174730899	5q35.2	MSX2	19.7387	13.5215	1.45981	79	70	111.156	80.2423
chr1	151837818	151840557	1q21.3	C2CD4D	19.7987	13.5656	1.45948	32	28	40.8992	38.2423
chr5	54619445	54648062	5q11.2	LOC105378967	14.5785	9.98949	1.45939	11	12	57.1057	31.3617
chr5	148826593	148828634	5q32	ADRB2	40.5042	27.7568	1.45925	83	74	183.657	102.849
chr17	44170706	44179083	17q21.31	ASB16	29.9472	20.5229	1.45921	76	66	62.3551	52.6054
chr15	61642029	61642513	N/A	Hs.540275	23.8048	16.3183	1.45877	11	12	38.6653	49.2679
chr2	44954663	44966785	N/A	Hs.560862	18.752	12.8548	1.45875	11	12	39.8417	44.2666
chr12	40691821	40692278	N/A	Hs.539423	18.0645	12.385	1.45858	11	12	37.8899	40.9728
chr10	23718105	23718635	N/A	Hs.576763	14.3434	9.83637	1.4582	11	12	50.1201	34.4763
chr14	21194482	21194748	N/A	Hs.564737	22	15.0881	1.4581	11	12	44.8586	38.1354
chr4	157716375	157716675	N/A	Hs.543394	11.9451	8.19333	1.45791	11	12	42.8676	16.1364
chr11	69773029	69775403	11q13.3	FGF4	22.4252	15.3844	1.45766	79	70	167.599	129.409
chr17	78356777	78360079	17q25.3	SOCS3	46.4665	31.8847	1.45733	83	74	543.535	116.106
chrX	25003694	25015948	Xp21.3	ARX	66.5305	45.6575	1.45716	72	62	389.575	429.994
chr10	119704395	119829151	10q26.11	INPP5F	107.762	73.9917	1.4564	83	74	195.79	232.003
chr20	62550453	62570764	20q13.33	MIR1-1HG	23.0018	15.7938	1.45639	72	62	76.2733	77.017
chr15	72472663	72473419	N/A	Hs.560338	17.0622	11.7216	1.45561	11	12	46.5473	41.184
chr7	141073402	141511338	7q34	TMEM178B	40.0419	27.5092	1.45558	29	22	195.508	186.222
chr5	107337732	107338638	N/A	Hs.573162	16.8338	11.5682	1.45518	11	12	73.9425	32.2007
chr13	25161679	25172456	13q12.13	AMER2	32.0597	22.0367	1.45483	72	62	248.153	239.294
chr13	20701668	20702714	N/A	Hs.130652	40.1654	27.6111	1.45468	29	22	91.7165	108.437
chr6	43305473	43310705	6p21.1	CRIP3	27.4033	18.8383	1.45466	76	66	94.6484	80.129
chr5	37812677	37840044	5p13.2	GDNF	22.0695	15.1749	1.45434	83	74	402.286	157.549
chr11	124697770	124698312	N/A	Hs.668554	26.8513	18.4652	1.45416	29	22	72.9734	66.8521
chr4	42252565	42252861	N/A	Hs.566141	27.0686	18.6151	1.45412	11	12	37.4264	27.4985
chr12	100457288	100457861	N/A	Hs.560020	20.7416	14.2658	1.45394	11	12	43.699	23.5173
chr17	59618552	59619820	N/A	Hs.597327	26.7807	18.4196	1.45393	29	22	81.6477	36.1775
chr19	1876965	1885519	19p13.3	ABHD17A	184.133	126.65	1.45387	83	74	110.487	143.057
chr7	18286200	18286586	N/A	Hs.566782	12.7638	8.78162	1.45347	11	12	39.8359	21.3065
chr16	29900392	29919860	16p11.2	ASPHD1	33.559	23.0891	1.45345	83	74	109.086	90.5353
chr7	33751467	33751982	N/A	Hs.530030	16.3523	11.251	1.45341	11	12	64.6652	45.6055
chr21	43773665	43776375	21q22.3	CSTB	1034.3	711.685	1.45331	79	70	57.3064	67.3355
chr19	38384347	38388603	19q13.2	GGN	15.1406	10.4187	1.45321	72	62	82.3545	53.3826
chr6	31530219	31546848	6p21.33	ATP6V1G2-DDX39B	37.2849	25.6658	1.45271	36	30	57.2191	64.5353
chr11	64340203	64357534	11q13.1	CCDC88B	129.74	89.3211	1.45252	76	66	361.306	246.614
chr4	112899166	112899707	N/A	Hs.615519	26.6391	18.3462	1.45202	11	12	41.3925	33.7945
chr14	32261136	32261521	N/A	Hs.552229	21.3736	14.72	1.45201	11	12	48.0058	42.5204
chr19	42882429	42882817	N/A	Hs.565225	22.9613	15.8194	1.45147	11	12	41.6144	52.0451
chr18	4706503	4707074	N/A	Hs.562776	24.1302	16.6294	1.45105	11	12	43.8248	28.585
chr13	109728274	109730034	13q34	LINC00676	20.6037	14.1997	1.451	11	12	48.85	36.2423
chr4	158111360	158111917	N/A	Hs.566036	18.7024	12.8899	1.45094	11	12	37.3617	44.0523
chr2	67273523	67276322	N/A	Hs.580307	17.7977	12.2664	1.45093	11	12	52.9554	25.5599
chr14	75176928	75177398	N/A	Hs.560267	14.3836	9.9135	1.45091	11	12	58.2786	30.5767
chr4	53975359	53975853	N/A	Hs.479744	19.5078	13.4463	1.45079	11	12	55.9511	40.178
chr3	63102688	63125062	3p14.2	LINC00698	19.3495	13.3403	1.45046	29	22	86.0227	41.3335
chr16	29811856	29815920	16p11.2	PRRT2	56.1461	38.7114	1.45038	76	66	126.179	142.322
chr8	56801636	56802210	N/A	Hs.583753	13.8475	9.54902	1.45015	11	12	54.2574	19.0943
chr10	56353642	56354577	N/A	Hs.499682	24.2847	16.7473	1.45006	29	22	71.7483	82.2387
chr17	68206309	68207493	N/A	Hs.652272	52.7556	36.3839	1.44997	29	22	72.422	77.6203
chr5	133913677	133917269	5q31.1	WSPAR	19.2054	13.2465	1.44985	31	37	41.9363	34.3369
chr21	32311019	32393003	21q22.11	URB1	31.4634	21.707	1.44946	72	62	80.0608	64.3305
chr5	36025375	36025771	N/A	Hs.563328	14.5285	10.0236	1.44944	11	12	49.9685	31.6285
chr7	98846488	98870050	7q22.1	TMEM130	14.4351	9.96244	1.44895	76	66	73.49	47.9615
chr15	101495051	101495594	N/A	Hs.552396	18.5239	12.7853	1.44884	11	12	42.9732	39.5423
chr7	6798935	6826295	7p22.1	CCZ1B	185.757	128.245	1.44845	83	74	108.673	100.36
chr19	42230186	42243330	19q13.2	GSK3A	112.581	77.7387	1.4482	83	74	107.701	128.267
chr18	63887705	63903890	18q21.33-q22.1	SERPINB2	45.9759	31.7483	1.44813	83	74	212.014	163.537
chr4	161036062	161036505	N/A	Hs.543387	18.1176	12.5167	1.44748	11	12	50.4397	24.4499
chr10	94605413	94607382	N/A	Hs.658935	105.363	72.7977	1.44734	29	22	108.389	115.919
chr19	4278601	4290723	19p13.3	SHD	18.8169	13.0014	1.4473	76	66	110.581	75.6742
chr7	73830863	73832693	7q11.23	CLDN4	22.0819	15.2579	1.44725	79	70	62.5752	45.7711
chr9	85857759	85873017	N/A	Hs.651419	15.7562	10.8914	1.44667	11	12	37.6073	29.0665
chr3	146185529	146185949	N/A	Hs.581222	13.6812	9.4578	1.44656	11	12	56.3112	23.2063
chr13	95433588	95579756	13q32.1	CLDN10	65.2661	45.1234	1.44639	79	70	177.693	161.162
chr3	121951295	121951841	N/A	Hs.518090	24.9548	17.2533	1.44638	11	12	33.0259	28.2546
chr21	14485228	14583402	21q11.2	SAMSN1	159.004	109.938	1.4463	79	70	220.749	207.009
chr1	20588951	20618908	1p36.12	CDA	57.8144	39.9761	1.44622	83	73	79.168	87.6952
chr5	95620276	95621580	5q15	GPR150	55.7309	38.537	1.44617	76	66	405.705	329.479
chr22	30693782	30907824	22q12.2	OSBP2	27.6661	19.1314	1.4461	79	70	131.951	91.4385
chr14	20955471	20956435	14q11.2	RNASE2	68.0521	47.0602	1.44607	79	70	341.574	319.94
chr5	21298306	21298750	N/A	Hs.186379	22.1693	15.3378	1.4454	11	12	56.2681	66.0368
chr4	163103931	163105026	N/A	Hs.575043	14.0288	9.70661	1.44529	11	12	68.7272	23.6801
chr12	8645943	8662888	12p13.31	MFAP5	150.267	103.972	1.44527	82	74	287.176	266.389
chr18	44291110	44291681	N/A	Hs.541067	16.1342	11.1667	1.44485	11	12	61.4941	51.7725
chr2	144523543	144524177	N/A	Hs.435121	13.7318	9.506	1.44454	11	12	43.7787	40.3235
chr17	82986143	82986487	N/A	Hs.558098	23.456	16.2412	1.44422	11	12	56.0808	29.5754
chr12	32790746	32896846	12p11.21	PKP2	31.9594	22.1298	1.44418	83	74	102.603	106.228
chr21	44768580	44801836	21q22.3	UBE2G2	152.01	105.284	1.44381	83	74	98.06	100.192
chr19	10512742	10517992	19p13.2	S1PR5	34.3002	23.7599	1.44362	82	74	298.623	243.975
chr16	3014712	3018187	16p13.3	CLDN6	171.452	118.768	1.44359	83	73	166.938	204.105
chr14	64540468	64543237	14q23.3	HSPA2	165.46	114.629	1.44344	83	74	163.107	108.843
chr17	46915537	46915966	N/A	Hs.560497	28.3865	19.6661	1.44342	11	12	36.321	38.5109
chr20	21303284	21389825	20p11.22	XRN2	223.725	155.005	1.44334	76	66	83.6324	96.6444
chr7	38239577	38276741	7p14.1	TARP	66.4094	46.0352	1.44258	83	74	365.427	317.532
chr6	153003027	153003798	N/A	Hs.365618	13.743	9.52764	1.44243	11	12	67.6855	21.8769
chr12	120710435	120723640	12q24.31	UNC119B	121.763	84.4185	1.44237	83	74	109.451	121.94
chr7	33766497	33767155	N/A	Hs.566764	24.4795	16.9774	1.44188	31	37	57.3142	44.9398
chr9	112627814	112629989	N/A	Hs.657664	76.083	52.7684	1.44183	29	22	92.6954	106.997
chr2	119986381	119986932	N/A	Hs.209445	26.6138	18.4587	1.4418	11	12	58.6204	38.6949
chr17	80220287	80253509	17q25.3	SLC26A11	55.8209	38.7164	1.44179	76	66	113.408	111.015
chr10	97713708	97718152	10q24.2	MARVELD1	69.2332	48.0255	1.44159	53	51	207.5	122.045
chr4	3766569	3768526	4p16.3	ADRA2C	22.5649	15.6594	1.44098	83	74	89.3104	66.089
chr1	45210023	45210198	N/A	Hs.538112	21.5635	14.9673	1.44071	11	12	26.5747	38.9753
chr1	225810074	225845563	1q42.12	EPHX1	88.4859	61.4208	1.44065	82	74	126.696	83.0938
chr16	89657744	89670458	16q24.3	SPATA33	28.6468	19.8854	1.44059	76	66	110.607	99.5833
chr16	52436415	52547802	16q12.1	TOX3	63.4712	44.0648	1.4404	83	74	210.634	223.977
chr1	2492299	2494479	N/A	Hs.576313	14.3267	9.94723	1.44027	11	12	46.7284	20.136
chr19	827826	832018	19p13.3	AZU1	16.2438	11.2804	1.44	83	74	284.095	33.3176
chr6	135552268	135552442	N/A	Hs.566468	21.179	14.7086	1.43991	11	12	48.4457	32.373
chr7	155311413	155311958	N/A	Hs.583076	14.8471	10.3118	1.43981	11	12	46.4537	17.7905
chr15	69396904	69415029	15q23	LOC145694	17.5859	12.215	1.43969	33	26	86.7794	27.0227
chr1	56414571	56415962	1p32.2	LINC01767	19.5593	13.5899	1.43925	11	12	54.9793	32.9755
chr14	20260465	20261276	N/A	Hs.597446	40.8186	28.3627	1.43916	29	22	71.6599	54.3702
chr17	8287150	8290091	17p13.1	RANGRF	101.396	70.4723	1.43881	83	74	80.7045	89.9584
chr2	3575263	3580919	2p25.3	RPS7	2445.54	1699.93	1.43861	83	74	76.7599	100.391
chr15	20360654	20361796	N/A	Hs.636828	74.2445	51.6098	1.43857	29	22	69.0275	72.1516
chr6	39130703	39131152	N/A	Hs.443198	14.5199	10.0935	1.43855	11	12	73.2724	35.6473
chr22	26657482	26676478	22q12.1	MIAT	144.428	100.424	1.43818	64	63	170.47	203.076
chr10	95237574	95238687	N/A	Hs.568876	8.30331	5.77573	1.43762	3	3	27.7442	0.532188
chr10	955289	955690	N/A	Hs.156949	23.6818	16.4762	1.43733	11	12	51.1968	32.341
chr13	100063926	100064392	N/A	Hs.539591	16.3501	11.3775	1.43705	31	37	52.1064	31.4335
chr19	10572671	10587315	19p13.2	AP1M2	58.2213	40.5146	1.43705	82	74	111.219	122.316
chr22	22692753	22693279	N/A	Hs.552038	23.8679	16.6098	1.43698	11	12	56.792	24.2712
chr10	129280220	129280487	N/A	Hs.538288	13.1289	9.13661	1.43696	11	12	53.4593	26.6413
chr10	58334979	58370753	10q21.1	UBE2D1	77.3549	53.8432	1.43667	83	74	154.328	166.722
chr8	75120412	75120817	N/A	Hs.563543	13.8401	9.6343	1.43654	11	12	70.6321	43.4829
chr1	1335278	1349142	1p36.33	DVL1	58.315	40.5973	1.43643	83	74	143.881	129.136
chr15	97960703	97973838	15q26.2	ARRDC4	81.9986	57.1008	1.43603	76	66	197.842	134.46
chr11	118077012	118125505	11q23.3	TMPRSS4	17.6807	12.3139	1.43584	79	70	117.649	84.1053
chr6	16238580	16295549	6p22.3	GMPR	32.26	22.4683	1.4358	83	74	69.6713	53.741
chr2	186694062	186763787	2q32.1	FAM171B	68.016	47.3822	1.43548	72	62	257.956	282.624
chr3	104334238	104334773	N/A	Hs.543048	26.2616	18.3072	1.4345	11	12	25.0943	41.982
chr6	84666803	84667196	N/A	Hs.558268	14.3943	10.0358	1.43429	11	12	40.2425	34.3697
chr9	136809248	136810042	N/A	Hs.733965	26.7408	18.6466	1.43408	29	22	52.4693	44.8589
chr15	80373412	80373600	N/A	Hs.564777	11.5073	8.02625	1.43371	11	12	47.1836	15.2128
chrX	111293779	111412232	Xq23	DCX	127.308	88.8046	1.43358	83	73	374.845	437.917
chr4	164876988	164899063	4q32.3	APELA	332.426	231.91	1.43343	41	25	127.828	223.214
chr6	153362134	153362375	N/A	Hs.544361	18.2161	12.7096	1.43326	11	12	47.7128	37.0688
chr6	39095660	39096190	N/A	Hs.566552	16.7582	11.6936	1.4331	11	12	72.7805	41.6943
chr2	241584405	241637543	2q37.3	THAP4	99.5349	69.455	1.43309	83	74	72.1652	71.5219
chr2	77099442	77099876	N/A	Hs.177654	49.3607	34.4481	1.4329	31	37	142.36	144.692
chr11	63938970	63957322	11q13.1	NAA40	72.5963	50.6791	1.43247	83	74	95.3401	98.59
chr21	37006150	37019659	21q22.13	RIPPLY3	28.0155	19.5604	1.43226	79	70	110.035	96.9021
chr13	105979771	105980083	N/A	Hs.134920	20.572	14.3635	1.43224	11	12	28.3598	31.1401
chr12	16347142	16377189	12p12.3	MGST1	434.402	303.33	1.43211	75	66	156.376	167.133
chr5	169861153	169862083	N/A	Hs.734907	32.8298	22.9245	1.43208	29	22	181.635	195.089
chr20	62136727	62143458	20q13.33	PSMA7	409.826	286.254	1.43168	83	74	104.454	118.372
chr6	8926648	8926816	N/A	Hs.544726	19.1208	13.3572	1.43149	11	12	46.698	55.7328
chr20	63506162	63518676	N/A	Hs.542258	19.4429	13.5824	1.43148	11	12	39.6263	33.2188
chr10	90227232	90227552	N/A	Hs.538381	15.2036	10.6219	1.43134	11	12	38.5031	37.3565
chrX	11293413	11300761	Xp22.2	AMELX	15.0944	10.5466	1.43122	79	70	80.9615	57.9184
chr5	88268882	88436674	5q14.3	TMEM161B-AS1	40.7173	28.4521	1.43108	29	22	240.766	208.023
chr21	42653752	42775509	21q22.3	PDE9A	35.9209	25.1026	1.43097	83	74	135.603	130.977
chr2	74497517	74503316	2p13.1	LBX2	19.8799	13.8932	1.43091	43	40	82.2735	61.7528
chr4	1515899	1516856	N/A	Hs.134028	16.018	11.1995	1.43024	11	12	54.0189	28.5531
chr13	112067599	112071706	13q34	SOX1	44.134	30.8587	1.4302	83	74	353.541	276.022
chr8	100106809	100107192	N/A	Hs.545310	32.4557	22.6957	1.43004	11	12	46.0769	29.9912
chr2	131209580	131265254	2q21.1	POTEE	70.8915	49.5793	1.42986	47	44	143.472	209.642
chr1	159231070	159231386	N/A	Hs.559620	16.7433	11.7099	1.42984	11	12	34.8622	37.2571
chr3	50362613	50504244	3p21.31	CACNA2D2	48.6152	34.0005	1.42983	83	74	87.6091	90.3478
chr1	155308748	155320666	1q22	FDPS	415.113	290.323	1.42983	83	74	67.5056	75.196
chr14	25124485	25126998	N/A	Hs.125560	13.4451	9.40369	1.42977	11	12	34.9227	53.7674
chr17	58269856	58280935	17q22	MPO	18.2147	12.7415	1.42956	82	74	314.213	51.6204
chr7	156320379	156320879	N/A	Hs.583070	19.1263	13.3803	1.42943	11	12	43.7772	45.0898
chr10	124987849	125161061	10q26.13	CTBP2	353.477	247.286	1.42943	83	74	125.268	160.272
chr16	74999017	75110994	16q23.1	ZNRF1	76.1406	53.2705	1.42932	76	66	100.712	112.316
chr17	27230869	27231340	N/A	Hs.224874	22.6745	15.8661	1.42912	11	12	50.0912	21.6986
chr13	35473789	35476695	13q13.3	MAB21L1	82.8203	57.9542	1.42906	79	70	343.788	383.186
chr19	4402596	4448322	19p13.3	CHAF1A	79.4896	55.633	1.42882	83	74	100.01	116.008
chr1	1426128	1427787	1p36.33	TMEM88B	45.9839	32.1873	1.42864	12	3	15.0745	9.10164
chr3	41199451	41240448	3p22.1	CTNNB1	176.749	123.738	1.42842	83	74	202.432	218.133
chr19	23399233	23416074	19p12	LINC01224	59.0188	41.3217	1.42828	29	22	117.553	135.485
chr6	91390312	91393066	N/A	Hs.160973	19.1441	13.4057	1.42805	11	12	46.7977	53.8034
chr11	2883218	2885804	11p15.4	CDKN1C	77.3473	54.1638	1.42803	83	74	173.674	202.379
chr10	68721144	68792377	10q21.3	CCAR1	240.753	168.624	1.42775	76	66	123.76	147.397
chr1	64199423	64199970	N/A	Hs.538055	21.2588	14.8905	1.42768	11	12	44.8823	56.7001
chr21	44921035	44929680	21q22.3	ITGB2-AS1	168.159	117.789	1.42763	33	26	204.126	182.119
chr14	100737287	100738224	N/A	Hs.116631	29.8836	20.941	1.42704	11	12	26.3614	49.7213
chrX	154398065	154402339	Xq28	RPL10	1001.11	701.606	1.42689	83	74	170.924	212.905
chr5	180823029	180823627	N/A	Hs.148471	13.6012	9.5321	1.42688	11	12	69.4603	27.6682
chr7	130508187	130509938	N/A	Hs.648873	68.3052	47.8709	1.42686	29	22	194.714	218.214
chr8	66562175	66613290	8q13.1	MYBL1	58.186	40.7812	1.42679	72	62	232.328	240.642
chr12	8914664	8941467	12p13.31	PHC1	310.272	217.463	1.42678	83	74	122.482	153.437
chr1	248827675	248828128	N/A	Hs.537553	18.6541	13.0748	1.42672	11	12	25.4079	34.7839
chr2	193993163	193993590	N/A	Hs.555549	22.943	16.0878	1.42611	11	12	24.6099	47.6745
chr11	88282983	88283630	N/A	Hs.538836	19.16	13.4365	1.42597	11	12	51.4176	28.4528
chr6	32910074	32910411	N/A	Hs.83259	17.2248	12.0865	1.42513	11	12	37.4558	38.6986
chr2	180980381	181063427	2q31.3	UBE2E3	244.384	171.492	1.42505	83	74	150.669	171.533
chr21	38142043	38142502	N/A	Hs.580860	27.2551	19.1303	1.42471	11	12	41.4354	29.0481
chr3	195094588	195096057	3q29	XXYLT1-AS1	20.0146	14.0521	1.42431	11	12	37.0124	50.5569
chr10	68560360	68700794	10q21.3	TET1	115.939	81.4136	1.42407	83	73	128.201	126.836
chr8	143566189	143572758	8q24.3	MROH6	30.1621	21.1806	1.42404	65	54	89.8642	67.6359
chr1	16514644	16739761	N/A	Hs.634086	24.5553	17.2454	1.42388	29	22	94.7227	67.4511
chr7	19918981	20140426	7p21.1	LOC101927668	26.8545	18.8622	1.42372	29	22	161.182	155.763
chr12	53727693	53731227	N/A	Hs.126501	22.975	16.1391	1.42356	11	12	31.4202	40.4938
chr17	4498834	4539933	17p13.2	SPNS2	26.124	18.3518	1.42351	65	54	121.797	47.2379
chr16	68228547	68236233	16q22.1	ESRP2	34.0156	23.8994	1.42328	79	70	130.35	164.294
chr12	7789396	7796061	12p13.31	NANOG	133.025	93.4651	1.42326	79	70	160.357	180.242
chr20	31257664	31259632	20q11.21	DEFB115	13.6966	9.62696	1.42273	32	28	54.796	39.6094
chr2	64454193	64461383	2p14	LGALSL	79.393	55.8127	1.42249	83	74	112.881	108.633
chr5	68289089	68289785	N/A	Hs.657968	63.162	44.4077	1.42232	29	22	156.668	134.255
chr10	127486179	127486580	N/A	Hs.538295	21.1109	14.8434	1.42225	11	12	42.1095	34.5271
chr3	10247830	10249422	N/A	Hs.611748	18.633	13.1014	1.42221	33	26	61.7649	31.6239
chr15	81332419	81374077	15q25.1	TMC3	24.3343	17.1124	1.42203	43	40	70.3286	40.2705
chr18	7455841	7456365	N/A	Hs.579498	17.0417	11.9841	1.42202	11	12	58.3698	31.0588
chr15	79121110	79121446	N/A	Hs.27094	14.5021	10.1986	1.42197	11	12	43.2439	29.1631
chr10	102742774	102743492	N/A	Hs.257368	8.72367	6.13626	1.42166	4	4	58.7507	11.0564
chr2	61800239	61817202	N/A	Hs.570156	19.0843	13.4255	1.42149	11	12	45.7226	31.7416
chr6	77650274	77927045	6q14.1	MEI4	20.3258	14.3034	1.42105	11	12	52.9412	35.0341
chr9	22164947	22228845	N/A	Hs.584268	12.0982	8.51461	1.42088	11	12	50.2056	20.8316
chr13	110121708	110125234	13q34	LOC105370361	26.0729	18.3503	1.42084	11	12	101.333	30.3225
chr4	98878456	98930635	4q23	EIF4E	99.6958	70.1824	1.42052	83	74	144.713	167.837
chr12	9283657	9314088	12p13.31	LOC642846	31.2769	22.0179	1.42052	43	40	97.077	72.4219
chr6	31727037	31730265	6p21.33	DDAH2	128.919	90.7614	1.42041	83	73	102.916	107.249
chr9	124517275	124771310	9q33.3	NR6A1	32.5853	22.9417	1.42035	79	70	192.813	158.219
chr2	8600891	8622942	N/A	Hs.580431	14.9247	10.5079	1.42033	11	12	33.5133	36.2911
chr16	1771889	1773151	16p13.3	MRPS34	221.426	155.969	1.41968	82	74	90.8046	90.6307
chr12	52006945	52015889	12q13.13	GRASP	52.8626	37.2388	1.41956	76	66	255.93	130.723
chr14	53949736	53956862	14q22.2	BMP4	64.1822	45.2201	1.41933	79	70	183.719	176.133
chr5	147559994	147662009	5q32	JAKMIP2-AS1	23.6731	16.68	1.41925	29	22	134.989	129.032
chrX	44146302	44146712	N/A	Hs.546112	18.6047	13.1096	1.41916	11	12	45.0851	25.7128
chr7	8390228	8390660	N/A	Hs.566787	29.8766	21.0612	1.41856	11	12	35.8843	22.5957
chr22	44702198	44862784	22q13.31	PRR5-ARHGAP8	41.4933	29.251	1.41853	75	66	117.587	135.043
chrX	140502987	140505060	Xq27.1	SOX3	92.2693	65.0479	1.41848	83	73	427.17	198.468
chr11	17385246	17389331	11p15.1	KCNJ11	14.8546	10.4722	1.41847	72	62	98.1928	80.4301
chr7	3083251	3086421	N/A	Hs.520628	15.0762	10.6285	1.41847	11	12	67.609	27.0175
chr21	44012325	44106552	21q22.3	TRAPPC10	48.1585	33.9513	1.41846	83	74	109.14	103.4
chr11	32892826	32980270	11p13	QSER1	152.685	107.655	1.41827	83	74	200.543	233.235
chr17	39246417	39248357	N/A	Hs.610315	39.3774	27.7746	1.41775	4	3	48.9937	47.7671
chr20	50900784	50901336	N/A	Hs.713187	23.0291	16.244	1.4177	4	3	45.6207	10.162
chr14	49520777	49521246	N/A	Hs.635507	25.32	17.8639	1.41738	11	12	36.3009	29.3937
chr6	133623295	133625241	N/A	Hs.587360	11.5028	8.11643	1.41722	11	12	89.8023	28.6636
chr20	59016026	59026654	20q13.32	TUBB1	108.569	76.6079	1.41721	79	70	378.563	381.664
chr8	70051126	70071327	8q13.3	PRDM14	121.128	85.4863	1.41693	79	70	150.818	155.22
chr17	28425176	28425531	N/A	Hs.540874	17.7429	12.5232	1.41681	11	12	59.4863	43.0535
chr7	116499601	116508541	7q31.2	CAV2	110.536	78.0182	1.41679	83	74	254.8	261.819
chr10	69801885	69959148	10q22.1	COL13A1	40.871	28.8526	1.41655	82	74	151.674	147.495
chr19	2229952	2236724	19p13.3	PLEKHJ1	161.068	113.718	1.41639	83	74	75.6383	83.7182
chr17	57085192	57121349	17q22	AKAP1	102.337	72.2879	1.41569	83	74	110.89	132.515
chr16	10528422	10580716	16p13.13	EMP2	37.2318	26.2999	1.41566	83	74	108.778	116.545
chr11	72793831	72810789	N/A	Hs.475322	26.7255	18.8817	1.41542	11	12	25.0504	35.921
chr12	9065177	9068055	12p13.31	A2M-AS1	37.7512	26.6783	1.41505	29	22	110.632	93.7228
chr21	33931122	33971186	21q22.11	LINC00649	22.7211	16.0577	1.41497	35	41	73.5888	46.9869
chr8	97775581	97852602	8q22.1	LAPTM4B	1066.17	753.567	1.41483	83	74	106.655	128.263
chr10	34109560	34815325	10p11.22-p11.21	PARD3	52.9789	37.4475	1.41475	83	74	128.212	134.411
chr5	36191899	36192554	N/A	Hs.561456	21.3872	15.1179	1.41469	11	12	45.082	34.2588
chr7	22895848	23014195	7p15.3	FAM126A	98.6317	69.7357	1.41436	72	62	160.761	163.123
chr8	142784882	142786592	8q24.3	LY6D	14.4397	10.2125	1.41393	83	74	74.1406	53.4724
chrX	30254443	30255096	N/A	Hs.553176	23.6589	16.7332	1.41389	11	12	36.4937	29.964
chr1	168574128	168582077	1q24.2	XCL1	54.5766	38.6046	1.41374	83	74	450.353	377.815
chr4	160539253	160586817	N/A	Hs.526859	15.8847	11.239	1.41336	11	12	38.9754	33.4724
chr18	26822812	26824108	N/A	Hs.207546	12.3617	8.74679	1.41329	11	12	74.2611	23.2876
chr3	39263494	39281735	3p22.2	CX3CR1	105.784	74.8679	1.41294	83	74	412.062	454.522
chr4	88090264	88231417	4q22.1	ABCG2	18.1776	12.8658	1.41287	83	74	136.179	99.9355
chr16	2211602	2214827	16p13.3	PGP	65.5143	46.3749	1.41271	83	74	111.28	107.955
chr5	71980297	71980758	N/A	Hs.566340	21.5729	15.2707	1.4127	11	12	38.1469	31.7618
chr12	48327941	48328472	N/A	Hs.192497	20.0028	14.1611	1.41252	11	12	42.8316	34.0916
chr6	11990343	12001244	6p24.1	LOC101928253	11.8725	8.40518	1.41252	11	12	53.7584	18.087
chr19	48170662	48197621	19q13.33	ZSWIM9	31.5231	22.3198	1.41234	64	63	152.37	75.7345
chr2	208830452	208830966	N/A	Hs.550370	23.3435	16.5288	1.41229	11	12	28.7634	40.0851
chr6	53740830	53747016	N/A	Hs.563387	26.7953	18.9769	1.412	11	12	29.4572	32.0542
chr18	61808072	61808455	N/A	Hs.629427	8.49974	6.02004	1.41191	3	3	81.866	9.00536
chr2	66227079	66227621	N/A	Hs.580308	18.3951	13.0292	1.41183	11	12	34.3872	40.3393
chr14	94110733	94116699	14q32.12	IFI27	145.62	103.146	1.41178	83	74	264.324	187.296
chr15	63321378	63382166	15q22.2	CA12	40.7934	28.8984	1.41161	79	70	223.255	162.388
chr16	78072270	78072774	N/A	Hs.540460	17.434	12.3541	1.4112	11	12	54.7036	44.1049
chr7	124745601	124766025	7q31.33	GPR37	55.0271	38.9946	1.41115	79	70	175.28	129.406
chrX	136496932	136512346	Xq26.3	HTATSF1	137.99	97.8001	1.41094	83	74	131.294	156.49
chr6	89642775	89828021	6q15	MDN1	95.2393	67.5338	1.41025	79	70	135.363	126.901
chr19	46346994	46390975	19q13.32	PPP5C	43.6487	30.9514	1.41023	79	70	92.3904	85.8629
chr3	160184314	160185227	N/A	Hs.587174	13.1701	9.34073	1.40996	11	12	76.1135	22.713
chr3	184259215	184261463	3q27.1	CAMK2N2	32.2899	22.9017	1.40993	76	66	163.132	81.9983
chr6	10521283	10629368	6p24.3-p24.2	GCNT2	65.7405	46.6366	1.40963	79	70	152.768	165.157
chr2	165469647	165689407	2q24.3	CSRNP3	34.5874	24.5377	1.40956	79	70	370.702	375.182
chr14	100726865	100738224	14q32.2	DLK1	76.0203	53.9382	1.4094	82	74	418.764	468.73
chr3	125683762	125684269	N/A	Hs.574945	16.4509	11.6731	1.4093	11	12	54.1186	24.3757
chr5	1225355	1246189	5p15.33	SLC6A18	14.4953	10.2866	1.40915	76	66	65.4144	52.4562
chr3	68975212	69013961	3p14.1	EOGT	72.9487	51.7732	1.409	79	70	103.67	59.2942
chr5	171838840	171839187	N/A	Hs.543800	12.3904	8.79406	1.40895	11	12	58.4988	21.3672
chr4	3063246	3074514	4p16.3	HTT-AS	18.0144	12.7884	1.40864	11	12	73.7694	35.7998
chr2	232526160	232537907	2q37.1	CHRND	16.2172	11.5135	1.40853	79	70	70.3066	59.5456
chr12	116537727	116538213	N/A	Hs.730446	15.9098	11.2973	1.40828	11	12	32.2561	24.3013
chr1	112715331	112717794	1p13.2	LOC105378910	14.3114	10.1623	1.40828	11	12	47.7971	26.8144
chr12	41820504	41820839	N/A	Hs.539414	18.5799	13.1949	1.40811	11	12	44.4514	43.9843
chr15	26543546	26773788	15q12	GABRB3	85.7459	60.9026	1.40792	79	70	143	150.986
chr6	159755767	159756317	N/A	Hs.708272	31.3526	22.2727	1.40767	4	4	70.3698	14.834
chr1	44024487	44025005	N/A	Hs.538117	11.7777	8.36751	1.40755	11	12	38.2703	14.9248
chr2	208165347	208190258	2q33.3	C2orf80	18.7876	13.3481	1.40751	61	50	178.951	96.5691
chr11	111908620	111913213	11q23.1	CRYAB	324.972	230.905	1.40739	83	74	237.664	196.941
chr19	30224236	30713538	19q12	ZNF536	38.7088	27.5085	1.40716	79	70	179.957	161.721
chr3	64359713	64360198	N/A	Hs.543126	21.4028	15.2116	1.407	11	12	51.0842	31.6081
chr21	39175446	39183514	21q22.2	PSMG1	411.054	292.165	1.40692	83	74	46.8496	47.7171
chr21	33025908	33029196	21q22.11	OLIG2	18.9273	13.4551	1.40671	79	70	189.444	73.1638
chr9	137007234	137028922	9q34.3	ABCA2	27.0226	19.212	1.40655	83	74	180.23	89.141
chr16	2972791	2980539	16p13.3	PKMYT1	85.9538	61.1103	1.40654	83	73	85.4215	88.0802
chr4	4591195	4592081	N/A	Hs.633306	19.6959	14.0034	1.40651	11	12	62.5999	36.0957
chr1	163142299	163321791	1q23.3	RGS5	51.0587	36.3109	1.40615	83	74	149.017	156.515
chr17	32444463	32483319	17q11.2	PSMD11	256.13	182.152	1.40613	83	74	98.7596	116.844
chr3	153162212	153170624	3q25.2	RAP2B	87.9727	62.5763	1.40585	83	74	195.331	216.906
chr13	113599132	113602509	N/A	Hs.662834	14.8527	10.565	1.40585	11	12	48.8383	33.2991
chr4	173168753	173323967	4q34.1	GALNT7	136.854	97.3577	1.40568	82	73	103.711	123.315
chr18	40936194	40936431	N/A	Hs.541076	22.7457	16.1823	1.40559	11	12	60.0913	36.1195
chr11	28679548	28683469	N/A	Hs.577270	13.4904	9.59818	1.40552	11	12	74.6011	33.5191
chr14	56800707	56810476	14q22.3	OTX2	88.3966	62.8987	1.40538	72	62	146.666	190.574
chr7	124337379	124480598	N/A	Hs.131334	16.1504	11.494	1.40512	11	12	65.4866	52.0594
chr21	36034541	36060818	21q22.12	SETD4	43.5161	30.9733	1.40496	83	74	72.8139	73.7413
chr10	28519917	28532354	10p12.1	WAC-AS1	160.736	114.41	1.40491	33	26	72.6301	80.3812
chr3	167866634	167883383	N/A	Hs.575028	20.844	14.8375	1.40482	11	12	38.6228	31.0983
chr12	31108626	31109031	N/A	Hs.373464	19.1268	13.6176	1.40456	11	12	48.5664	22.4557
chr10	104031288	104085880	10q25.1	COL17A1	23.9757	17.0732	1.40429	82	74	389.356	163.148
chr21	25585656	25607858	21q21.3	MRPL39	275.82	196.437	1.40412	83	74	106.146	123.593
chr5	71035124	71109278	5q13.2	GTF2H2	156.054	111.146	1.40404	79	70	79.4114	100.624
chr18	9298633	9299213	N/A	Hs.400634	12.6948	9.04497	1.40352	11	12	55.2207	18.5802
chr17	7854886	7856099	17p13.1	TMEM88	37.1106	26.4431	1.40341	72	62	112.738	91.8668
chr12	97550490	97551191	N/A	Hs.506435	19.3853	13.8145	1.40326	36	30	119.794	117.082
chr14	24318349	24335071	14q12	ADCY4	30.4324	21.6907	1.40302	76	66	113.008	90.5907
chr10	35659753	35660458	N/A	Hs.576743	14.8418	10.5786	1.403	11	12	50.6927	22.289
chr20	41028822	41124487	20q12	TOP1	214.491	152.901	1.40281	83	74	108.462	135.514
chr19	1282817	1301431	19p13.3	EFNA2	29.2379	20.8469	1.4025	79	70	259.393	257.794
chr6	33247918	33248349	N/A	Hs.259036	20.2597	14.4461	1.40244	11	12	46.6984	29.1403
chr19	49453216	49471050	19q13.33	ALDH16A1	80.0146	57.0558	1.40239	76	66	55.2568	49.7076
chr18	12307669	12329826	18p11.21	TUBB6	376.661	268.601	1.40231	83	74	116.748	129.376
chr16	86567251	86568933	16q24.1	FOXC2	26.9424	19.2142	1.40221	83	74	254.898	147.711
chr3	44748744	44761681	3p21.31	KIAA1143	162.541	115.92	1.40219	76	66	82.6557	98.8562
chr10	96042848	96060870	10q24.1	CCNJ	46.9545	33.4879	1.40213	83	74	95.8925	89.2186
chr16	20385956	20391164	N/A	Hs.578947	14.2265	10.1466	1.4021	11	12	51.1689	41.5942
chr9	81943500	81950094	9q21.32	SPATA31D3	15.3506	10.9497	1.40192	32	28	55.0833	42.9394
chr3	47228026	47282847	3p21.31	KIF9	30.6548	21.8664	1.40192	76	66	92.5314	84.5011
chr6	151452258	151470101	6q25.1	ARMT1	157.169	112.122	1.40177	83	74	81.5397	80.9296
chr7	33633503	33633741	N/A	Hs.547760	19.7115	14.0622	1.40173	11	12	44.3934	46.1407
chr15	38454127	38487710	15q14	FAM98B	120.132	85.7238	1.40138	72	62	131.293	158.263
chr17	57050465	57050826	N/A	Hs.565022	20.935	14.9407	1.4012	11	12	37.4094	40.2763
chr8	144137721	144140843	8q24.3	HGH1	44.1537	31.5126	1.40114	83	74	106.933	101.528
chr2	65219448	65219642	N/A	Hs.565536	22.3684	15.9668	1.40093	11	12	37.0782	33.2134
chr17	79792131	79793413	N/A	Hs.335362	22.4428	16.0212	1.40082	11	12	30.8437	31.4676
chr8	27596917	27616717	8p21.1	CLU	276.513	197.408	1.40072	83	74	284.858	281.945
chr21	14027399	14060948	21q11.2	LOC105377134	21.6981	15.4941	1.40041	29	22	60.7855	45.0308
chr6	147508692	147948291	6q24.3	SAMD5	20.8831	14.9134	1.40029	72	62	154.742	114.871
chr5	116341787	116342957	N/A	Hs.561472	16.5283	11.804	1.40022	11	12	46.4822	40.7224
chr1	115641953	115698224	1p13.1	VANGL1	30.878	22.0545	1.40008	83	74	95.0406	92.1282
chr19	44072137	44089613	19q13.31	ZNF284	22.4919	16.0702	1.39961	76	65	211.666	65.5473
chr12	74285035	74402535	N/A	Hs.739123	16.2708	11.6262	1.39949	11	12	26.6819	28.1143
chr3	41161633	41168547	N/A	Hs.565967	24.853	17.7594	1.39943	11	12	31.9982	29.5544
chr10	63921374	63921712	N/A	Hs.538454	12.5481	8.96783	1.39923	11	12	65.1698	25.1664
chr1	186671812	186680427	1q31.1	PTGS2	64.7229	46.2658	1.39894	79	70	290.994	310.354
chr14	83903436	83903688	N/A	Hs.539917	27.565	19.7084	1.39864	11	12	37.2309	37.7009
chr22	44752558	44862784	22q13.31	ARHGAP8	31.0504	22.2013	1.39859	79	70	180.489	175.094
chr10	123307777	123313142	N/A	Hs.576563	16.0717	11.4916	1.39856	11	12	43.0371	37.45
chr19	35040506	35066573	19q13.11	HPN	23.2019	16.5911	1.39846	83	74	81.8621	82.6317
chr9	137618988	137836127	9q34.3	EHMT1	50.2521	35.9386	1.39828	83	74	155.598	166.117
chr20	51089386	51089780	N/A	Hs.112789	17.6458	12.6234	1.39787	23	15	48.1538	40.4079
chr2	236782688	236783496	N/A	Hs.565312	15.1556	10.8428	1.39776	11	12	45.5592	46.5835
chr2	104854068	104858574	2q12.1	POU3F3	42.5338	30.4353	1.39752	83	74	384.705	416.148
chr9	102289547	102290037	N/A	Hs.566993	13.7985	9.87393	1.39747	11	12	62.0974	35.6165
chr5	85241112	85241612	N/A	Hs.544044	12.9806	9.29006	1.39726	11	12	37.5637	25.4089
chr17	34781972	34782364	N/A	Hs.540857	21.9033	15.6774	1.39713	11	12	35.3359	41.9374
chr1	121087345	121097161	1p11.2	FCGR1B	19.9131	14.2534	1.39708	82	74	224.586	182.421
chr4	187555910	187646385	N/A	Hs.730084	22.1787	15.8763	1.39697	11	12	42.8687	46.271
chr20	3249302	3407662	20p13	C20orf194	39.4244	28.2299	1.39655	76	65	142.45	152.469
chr19	43506719	43527256	19q13.31	ETHE1	88.0581	63.0735	1.39612	83	74	109.713	115.013
chr6	38160372	38161062	N/A	Hs.428457	19.4149	13.9074	1.39601	11	12	40.9553	37.1613
chr11	45750822	45751871	N/A	Hs.568955	29.4178	21.0768	1.39575	11	12	25.8358	35.0994
chr11	85916501	85923680	N/A	Hs.137641	14.0829	10.0918	1.39548	11	12	29.4405	29.5428
chr19	38264458	38292614	19q13.2	SPINT2	467.325	334.887	1.39547	83	74	83.6323	100.227
chr15	57591904	57717557	15q21.3	GCOM1	34.4844	24.7128	1.3954	83	74	120.893	130.333
chr3	179588465	179604646	3q26.33	MRPL47	256.711	183.975	1.39535	75	66	117.652	137.153
chr6	136325447	136328932	N/A	Hs.571194	14.4121	10.3289	1.39532	11	12	63.2974	31.0183
chr21	39725838	39802096	21q22.2	IGSF5	19.9161	14.2737	1.3953	72	62	77.6481	73.6108
chr7	121873105	122062036	7q31.32	PTPRZ1	306.336	219.55	1.39529	79	70	125.467	164.778
chr7	126378968	126424185	N/A	Hs.571366	22.066	15.8192	1.39488	11	12	42.0274	34.261
chr2	240041813	240042982	2q37.3	PRR21	14.2446	10.2165	1.39428	16	7	32.4964	34.9566
chr16	56669814	56671129	16q13	MT1H	351.158	251.893	1.39407	83	74	188.823	172.37
chr16	2852727	2858630	16p13.3	PRSS22	22.1083	15.8624	1.39376	79	70	63.4607	55.3364
chr19	44671452	44684355	19q13.31	CEACAM19	25.6013	18.3715	1.39353	76	66	57.1194	49.5108
chrX	102139961	102142416	Xq22.1	TCEAL6	16.2786	11.683	1.39336	47	44	200.652	73.1218
chr6	107065180	107115187	6q21	BEND3	70.0741	50.2961	1.39323	76	66	121.038	125.866
chr9	27109141	27230178	9p21.2	TEK	44.1989	31.725	1.39319	79	70	96.4052	81.8596
chr14	21032820	21034785	14q11.2	RNASE13	15.2189	10.9239	1.39318	43	40	64.0017	40.9726
chr11	28433562	28433865	N/A	Hs.539001	16.4663	11.8195	1.39314	11	12	52.4569	28.3148
chr1	18385828	18389041	N/A	Hs.576343	17.9927	12.9157	1.39309	11	12	61.4041	40.3767
chr10	121735557	121739730	N/A	Hs.738266	21.3776	15.347	1.39295	11	12	33.5974	31.8095
chr13	93045341	93057926	13q31.3	LINC00363	15.5517	11.1653	1.39287	11	12	41.8296	31.0474
chr3	27929362	27929932	N/A	Hs.563164	13.7993	9.90986	1.39249	11	12	61.2751	34.8391
chr7	130883465	130883803	N/A	Hs.638617	15.5496	11.1673	1.39242	11	12	38.3441	41.9851
chr11	68743411	68744386	N/A	Hs.667844	18.5189	13.3009	1.39231	29	22	84.0549	52.6788
chr6	32164605	32168285	6p21.32	EGFL8	30.7153	22.0635	1.39213	83	74	145.338	151.624
chr16	50740909	50742815	N/A	Hs.569570	16.1078	11.5716	1.39201	11	12	60.2451	43.7083
chr10	18542637	18543719	N/A	Hs.136443	18.5477	13.327	1.39174	11	12	48.9594	45.6543
chr17	81311270	81330674	17q25.3	TMEM105	27.6715	19.8847	1.3916	76	66	68.7558	73.2684
chr17	143332	146527	N/A	Hs.113418	26.6754	19.1705	1.39148	45	29	104.739	87.1035
chr1	155127873	155134910	1q22	EFNA1	46.1318	33.1543	1.39143	83	74	216.093	120.94
chr6	26156331	26157115	6p22.2	HIST1H1E	15.7345	11.3095	1.39127	83	74	93.7769	56.3313
chr12	56080025	56103507	12q13.2	ERBB3	42.3007	30.409	1.39106	79	70	196.867	200.621
chr17	74862497	74873031	17q25.1	FDXR	41.895	30.1219	1.39085	82	74	94.559	126.223
chr11	79327649	79327856	N/A	Hs.650487	19.2713	13.8558	1.39084	11	12	52.8754	33.5406
chr15	39276275	39276899	N/A	Hs.182045	25.2604	18.1632	1.39075	31	37	37.919	33.0374
chr7	139426931	139483716	7q34	KLRG2	23.351	16.7915	1.39064	75	66	88.5583	74.0107
chr2	131794961	131801661	2q21.2	C2orf27B	15.973	11.4872	1.3905	43	40	71.288	51.6552
chr1	200411638	200478287	N/A	Hs.431753	44.107	31.7279	1.39016	29	22	161.962	176.057
chr7	150338318	150341685	7q36.1	RARRES2	147.974	106.456	1.38999	83	74	111.346	133.983
chr10	103282246	103283070	N/A	Hs.657254	21.1383	15.2098	1.38978	29	22	70.6723	66.1609
chr10	121060372	121061013	N/A	Hs.158785	14.7706	10.6293	1.38962	11	12	60.3449	19.8699
chr11	49983766	49984405	N/A	Hs.538950	20.8902	15.0377	1.38919	11	12	44.003	56.2473
chr1	207088826	207099993	1q32.1	C4BPB	20.6066	14.8335	1.38919	79	70	101.833	83.9607
chrX	57134259	57138688	Xp11.21	SPIN2A	18.7281	13.4817	1.38916	79	70	80.062	55.2155
chr1	173417789	173461362	1q25.1	LOC101928673	21.6397	15.5806	1.38889	4	4	53.8391	21.7829
chr22	41365937	41367229	N/A	Hs.517520	35.1798	25.3392	1.38836	11	12	26.7172	32.854
chr12	120210439	120265771	12q24.23	PXN	125.008	90.0464	1.38826	82	74	238.218	228.5
chr5	141852319	141878410	5q31.3	PCDH1	31.9973	23.0491	1.38823	82	74	137.877	153.997
chr15	67819704	67834561	15q23	SKOR1	12.2443	8.82098	1.38808	43	40	66.3337	48.4217
chr4	146175683	146204436	4q31.22	LSM6	270.909	195.172	1.38805	83	74	63.9348	85.8158
chr15	39249262	39249822	N/A	Hs.540329	16.1666	11.6474	1.388	11	12	71.7583	44.4155
chr7	127610292	127618192	7q32.1	PAX4	14.2065	10.2358	1.38793	83	74	199.1	43.4937
chrX	8528874	8732187	Xp22.31	ANOS1	98.3988	70.9044	1.38777	79	70	122.664	125.874
chr16	63066525	63066990	N/A	Hs.232744	14.8781	10.7211	1.38774	11	12	58.502	20.9329
chr9	89969415	89987486	N/A	Hs.584312	21.1718	15.2593	1.38747	11	12	39.2431	43.025
chr3	67806802	67807013	N/A	Hs.552545	20.3477	14.6659	1.38741	11	12	46.749	50.5858
chr1	89390250	89390718	N/A	Hs.563877	19.9487	14.3831	1.38696	11	12	37.5199	34.0577
chr10	32347364	32374488	10p11.22	LOC102031319	11.3681	8.19686	1.38688	11	12	43.5355	17.2973
chr19	8806168	8811206	N/A	Hs.541386	15.6656	11.298	1.38657	11	12	38.7786	30.1695
chr21	8244714	8428600	N/A	Hs.678608	39.7564	28.6812	1.38615	29	22	139.052	92.5432
chr19	45507430	45526989	19q13.32	VASP	103.773	74.8728	1.386	83	74	99.0118	103.905
chr8	63704755	63751677	N/A	Hs.583932	15.0832	10.8834	1.38588	11	12	51.0986	40.0628
chr5	107376889	107672364	5q21.3	EFNA5	42.4349	30.6202	1.38584	82	74	159.557	163.5
chrY	12903999	12920478	Yq11.221	DDX3Y	118.989	85.8834	1.38547	79	70	105.034	150.106
chrX	101390890	101396154	Xq22.1	RPL36A	1303.47	940.893	1.38536	83	74	137.746	175.5
chr21	44939697	44976989	21q22.3	FAM207A	76.7959	55.4458	1.38506	76	66	79.4784	80.4316
chr9	82979585	83063177	9q21.32	RASEF	72.3529	52.2434	1.38492	72	62	204.854	204.396
chr2	118942166	118994664	2q14.2	MARCO	22.3058	16.1076	1.3848	83	74	215.126	76.3979
chr16	67210350	67226998	16q22.1	LOC105369155	34.7573	25.1063	1.3844	12	3	11.957	2.53997
chr1	179550539	179575987	1q25.2	NPHS2	15.1068	10.9139	1.38418	83	74	238.189	54.5012
chr4	69000472	69000951	N/A	Hs.156241	14.6691	10.5981	1.38412	11	12	66.6124	30.1576
chr13	87212378	87212536	N/A	Hs.577871	13.6186	9.83973	1.38404	11	12	58.2065	23.1975
chr6	121076627	121077247	N/A	Hs.544442	25.0458	18.0974	1.38394	11	12	42.6504	46.572
chr5	10249921	10266412	5p15.2	CCT5	510.084	368.585	1.3839	83	73	115.16	143.432
chr9	88384827	88385545	N/A	Hs.370762	18.9325	13.6808	1.38387	29	22	80.592	48.2277
chr22	18527802	18531920	22q11.21	TMEM191B	40.9455	29.5906	1.38373	35	41	82.1031	69.6736
chr16	172847	173710	16p13.3	HBA2	46.3647	33.5081	1.38369	35	41	135.273	68.427
chr1	19596977	19629821	1p36.13	MINOS1	267.029	193.025	1.38339	76	66	142.125	171.547
chr21	46635153	46665685	21q22.3	PRMT2	113.099	81.759	1.38332	83	74	105.98	102.111
chr21	44646414	44647650	21q22.3	KRTAP10-11	32.6227	23.5892	1.38295	72	62	67.105	44.1
chr17	75564862	75567256	N/A	Hs.670451	23.2692	16.8275	1.38281	29	22	81.9518	71.4922
chr18	67051954	67052340	N/A	Hs.541002	15.1477	10.9551	1.3827	11	12	51.5225	36.0252
chr9	39803496	39810159	9p12	GLIDR	41.0267	29.6734	1.38261	53	51	83.8711	82.3036
chr9	77019655	77020953	9q21.2	FOXB2	13.5632	9.81034	1.38255	43	40	70.2448	51.4368
chr5	116585801	116586074	N/A	Hs.128446	12.989	9.39651	1.38232	11	12	72.8049	33.0226
chr3	112332224	112362812	3q13.2	CD200	108.197	78.2741	1.38229	83	74	120.169	133.818
chr18	65884592	65885140	N/A	Hs.562756	24.1739	17.4885	1.38227	11	12	36.6332	26.1522
chr12	10363769	10398506	12p13.2	LOC101928100	22.87	16.5459	1.38221	29	22	127.858	26.298
chr3	112157	197407	3p26.3	CHL1-AS2	22.851	16.5324	1.38219	29	22	57.9435	45.4701
chr11	26189123	26663289	11p14.3-p14.2	ANO3	23.749	17.1824	1.38217	79	70	188.607	195.281
chrY	6919966	6920791	N/A	Hs.436900	38.4851	27.8459	1.38207	29	22	110.401	114.607
chr3	183253207	183273391	3q27.1	B3GNT5	31.3891	22.7119	1.38206	72	62	160.196	177.757
chr17	28614440	28645159	17q11.2	KIAA0100	91.6395	66.3171	1.38184	82	74	81.7672	83.6535
chr7	27162438	27165530	7p15.2	HOXA9	24.4353	17.6843	1.38175	82	74	232.621	158.328
chr22	29767369	29770413	22q12.2	UQCR10	451.045	326.445	1.38169	83	74	135.122	155.655
chr5	151592616	151592839	N/A	Hs.543845	12.047	8.7208	1.38141	11	12	60.1063	19.22
chr21	42499632	42581440	21q22.3	SLC37A1	47.8415	34.6326	1.3814	83	74	84.6648	88.0356
chr5	30208577	30208925	N/A	Hs.528219	16.3255	11.8185	1.38135	11	12	70.4923	27.0154
chr3	133932696	134030076	3q22.1-q22.2	SLCO2A1	34.2376	24.7861	1.38133	83	74	175.206	146.387
chr13	30477311	30477942	N/A	Hs.564598	15.4716	11.2006	1.38132	11	12	52.3615	39.3943
chr16	4314761	4339597	16p13.3	GLIS2	42.4992	30.778	1.38083	76	66	102.889	113.192
chr2	169733846	169751886	2q31.1	KLHL23	72.5775	52.5619	1.3808	82	74	149.065	180.448
chr14	103711245	103712868	14q32.33	LOC107984648	19.8714	14.3927	1.38065	12	3	12.5632	4.04608
chr4	59047734	59075246	N/A	Hs.334097	10.3873	7.52353	1.38064	11	12	44.2133	19.8502
chr7	93829653	93830086	N/A	Hs.635545	17.0908	12.3807	1.38044	11	12	49.429	48.5908
chr10	17862886	17865471	N/A	Hs.576777	20.3879	14.7696	1.3804	11	12	26.5663	36.0289
chr9	97404706	97437639	N/A	Hs.640699	23.6394	17.1257	1.38035	11	12	30.757	36.4258
chr5	139683980	139844466	5q31.2	PSD2	20.8429	15.1026	1.38009	72	62	180.072	116.155
chr13	26044597	26051060	13q12.13	SHISA2	99.0754	71.7896	1.38008	75	66	147.23	142.961
chr6	151709928	151710392	N/A	Hs.544365	14.3241	10.3797	1.38	11	12	53.9674	36.1188
chr19	3933103	3942416	19p13.3	NMRK2	121.517	88.056	1.37999	79	70	122.693	150.407
chr17	81902109	81902905	17q25.3	NPB	39.9536	28.9523	1.37998	76	66	88.8889	88.5865
chr11	313991	315272	11p15.5	IFITM1	1744.01	1263.82	1.37995	82	73	75.856	85.2761
chr5	107659505	107660105	N/A	Hs.665919	22.9491	16.6309	1.37991	29	22	111.193	108.263
chr21	44654213	44654659	21q22.3	KRTAP12-4	16.4451	11.9179	1.37987	43	40	71.1799	66.1311
chr8	134814959	134815404	N/A	Hs.566805	12.1014	8.77199	1.37955	11	12	81.6433	37.653
chr11	31784792	31817961	11p13	PAX6	112.199	81.3671	1.37892	79	70	373.689	457.341
chr8	90058608	90082881	8q21.3	CALB1	29.7566	21.5812	1.37882	79	70	116.369	146.95
chr5	37068073	37068450	N/A	Hs.544175	19.128	13.8728	1.37881	11	12	46.3319	56.3698
chr5	28279056	28281621	N/A	Hs.582386	12.9964	9.42624	1.37874	11	12	94.4204	32.9204
chr7	44200968	44214294	7p13	YKT6	68.3649	49.5897	1.37861	83	74	126.549	118.543
chr1	49048315	49187340	N/A	Hs.129355	20.9044	15.1648	1.37848	11	12	48.3194	41.5422
chr4	84582904	84651340	4q21.23	CDS1	30.7863	22.3344	1.37843	79	70	94.6613	102.045
chr7	25118651	25125361	7p15.3	CYCS	629.63	456.817	1.3783	83	74	140.656	162.775
chr8	486364	488512	N/A	Hs.637141	16.8416	12.2197	1.37824	11	12	38.0833	37.6266
chr8	38700662	38704855	N/A	Hs.743885	12.3914	8.99377	1.37778	11	12	34.753	30.8033
chr11	45800444	45800985	N/A	Hs.577138	24.3057	17.642	1.37771	11	12	34.8158	35.5875
chr1	111227659	111243440	1p13.2	CHI3L2	101.279	73.5189	1.37759	83	74	245.942	190.71
chr10	111483636	111484362	N/A	Hs.428472	23.3247	16.9334	1.37744	11	12	46.6666	32.7883
chr16	2239872	2251601	16p13.3	ECI1	170.652	123.897	1.37737	83	74	68.7832	64.7322
chr11	8019180	8106107	11p15.4	TUB	35.8373	26.0195	1.37732	83	74	175.33	176.826
chr21	46598618	46605242	21q22.3	S100B	35.891	26.0589	1.3773	83	74	321.089	212.331
chr19	1554669	1568058	19p13.3	MEX3D	77.9925	56.6273	1.3773	83	74	294.838	223.568
chr15	35040680	35041339	N/A	Hs.540356	17.1639	12.4634	1.37714	11	12	57.6893	40.0141
chr5	141370264	141512979	5q31.3	PCDHGB3	12.7255	9.24061	1.37713	43	40	72.3221	43.4725
chr1	80340257	80340665	N/A	Hs.563897	16.8382	12.2291	1.3769	11	12	46.6242	33.9352
chr8	81440326	81447484	8q21.13	PMP2	22.7663	16.5369	1.3767	79	70	289.572	175.632
chr13	93293413	93295121	N/A	Hs.656512	12.0166	8.72939	1.37657	29	22	60.5785	36.1528
chr12	83135796	83136436	N/A	Hs.538555	15.9758	11.6059	1.37652	11	12	56.9535	31.6242
chr17	75271299	75273895	17q25.1	LOC100287042	28.1503	20.4507	1.3765	12	3	16.7119	7.5782
chr19	57334130	57335541	N/A	Hs.541186	13.2133	9.59935	1.37648	11	12	39.3661	26.0355
chr22	31325804	31346263	22q12.2	PATZ1	38.1981	27.7566	1.37618	83	74	122.032	116.663
chr11	118896140	118926072	11q23.3	BCL9L	80.9031	58.7895	1.37615	76	65	83.729	79.5436
chr17	2688472	2688960	N/A	Hs.579236	13.3617	9.70986	1.3761	11	12	44.0988	25.8769
chr1	111367743	111368287	N/A	Hs.576021	14.4473	10.4992	1.37603	11	12	77.1905	48.5499
chr14	31553357	31561360	N/A	Hs.578264	13.082	9.50722	1.37601	11	12	91.1882	26.7947
chrX	134373312	134428792	Xq26.2	PHF6	88.4828	64.3222	1.37562	75	66	183.293	208.911
chr14	36580011	36582614	14q13.3	NKX2-8	23.0907	16.7978	1.37463	83	74	296.327	137.753
chr17	75500260	75515583	17q25.1	CASKIN2	25.721	18.7139	1.37443	83	74	93.1855	79.8254
chr7	26523157	26523659	N/A	Hs.545086	17.2564	12.5559	1.37437	11	12	47.0097	37.9541
chr18	38591420	38728317	N/A	Hs.579438	11.8559	8.62685	1.3743	11	12	44.2376	22.4699
chr8	17643794	17801579	8p22	MTUS1	25.6563	18.6691	1.37426	83	74	280.556	185.356
chr19	11038810	11039204	N/A	Hs.672794	22.2412	16.1844	1.37423	36	30	42.5917	38.4809
chr7	141002399	141003886	N/A	Hs.368071	18.2935	13.3134	1.37407	29	22	75.314	61.761
chr20	37521206	37523690	20q11.23	NNAT	101.74	74.0568	1.37382	83	74	241.407	170.032
chr20	63240784	63254904	20q13.33	NKAIN4	27.9857	20.3794	1.37323	72	62	133.051	138.941
chr2	206084604	206086860	N/A	Hs.729467	117.376	85.4762	1.37321	29	22	51.4575	45.85
chr1	149845726	149846717	N/A	Hs.713638	44.0909	32.1182	1.37277	29	22	93.2227	54.6135
chr3	62369672	62373515	3p14.2	FEZF2	25.181	18.3435	1.37275	79	70	244.015	214.289
chr19	44503837	44504207	N/A	Hs.541248	19.1904	13.9799	1.37271	11	12	61.6776	42.8004
chr11	65570459	65571888	11q13.1	SSSCA1	89.0203	64.8525	1.37266	83	74	53.4375	55.0899
chr7	17090675	17091102	N/A	Hs.545119	13.1549	9.58405	1.37259	11	12	27.2933	18.9275
chr11	85551454	85551849	N/A	Hs.551300	11.1269	8.10682	1.37254	11	12	56.3198	28.2577
chr3	52198083	52214327	3p21.2	ALAS1	62.8316	45.7879	1.37223	83	74	112.769	142.536
chr19	22974883	23003208	19p12	ZNF728	37.6376	27.4322	1.37202	20	25	51.8488	47.4237
chr6	3153666	3157549	6p25.2	TUBB2A	1073.91	782.77	1.37193	83	74	115.576	145.144
chr21	33589341	33641854	21q22.11	CRYZL1	94.8094	69.109	1.37188	83	74	90.0425	81.4628
chr9	111661571	111670246	9q31.3	GNG10	257.794	187.913	1.37188	47	44	98.728	84.6605
chr5	139390591	139391265	N/A	Hs.435031	15.4002	11.2257	1.37187	11	12	58.6857	37.9847
chr1	167576935	167577181	N/A	Hs.563808	10.9966	8.01599	1.37184	11	12	40.5413	15.2369
chr19	39007064	39032596	19q13.2	FBXO27	17.1336	12.4903	1.37175	72	62	55.4734	40.9364
chr7	113233316	113233709	N/A	Hs.544906	15.9887	11.6557	1.37174	11	12	25.9001	36.1558
chr21	29024617	29054488	21q21.3	USP16	213.046	155.336	1.37152	83	74	62.9396	69.082
chr21	43805758	43812567	21q22.3	AATBC	26.6899	19.4614	1.37142	33	26	147.334	123.825
chr12	40393394	40570757	12q12	MUC19	38.4332	28.0285	1.37122	49	47	274.789	233.572
chr19	45212621	45234211	19q13.32	EXOC3L2	39.1143	28.5276	1.3711	76	66	131.283	118.534
chr1	114567557	114581644	1p13.2	BCAS2	150.255	109.608	1.37084	83	74	95.4041	116.707
chr4	22387374	22516058	4p15.2	ADGRA3	37.0343	27.016	1.37083	83	74	160.061	153.175
chr5	80111227	80256082	5q14.1	SERINC5	63.6286	46.4167	1.37081	83	74	159.058	177.643
chr9	19053137	19102942	9p22.1	HAUS6	57.3125	41.8183	1.37051	83	74	124.001	145.495
chr18	26852038	26865844	18q11.2	AQP4	11.1215	8.1148	1.37051	79	70	222.797	43.2047
chr11	58525671	58526172	N/A	Hs.538934	24.5888	17.942	1.37046	11	12	33.6222	34.2993
chr8	101415369	101415779	N/A	Hs.545299	19.8931	14.5156	1.37046	31	37	51.4795	37.0722
chr9	123491495	123493527	N/A	Hs.637723	24.8003	18.0981	1.37033	11	12	39.9117	32.984
chr10	101353299	101353769	N/A	Hs.550255	12.7828	9.33187	1.3698	11	12	53.5538	29.2412
chr2	182833275	182866770	2q32.1	FRZB	36.9198	26.9587	1.3695	83	74	160.787	150.562
chr20	37740352	37745658	N/A	Hs.570336	19.9626	14.5781	1.36935	11	12	46.4967	25.7836
chr4	19557442	19557731	N/A	Hs.573083	19.9397	14.5698	1.36856	11	12	32.9331	34.8858
chr1	68474152	68497221	1p31.3	DEPDC1	58.1859	42.5165	1.36855	82	74	95.832	105.629
chr21	43865160	43987594	21q22.3	AGPAT3	54.0143	39.4697	1.3685	83	74	152.12	130.656
chr11	66682495	66682892	N/A	Hs.634674	28.1865	20.6004	1.36825	29	22	98.7878	114.662
chr12	99985112	99985614	N/A	Hs.148544	21.2193	15.5107	1.36804	11	12	41.5538	57.5756
chr20	32858084	32858758	N/A	Hs.145500	115.309	84.2887	1.36803	33	26	58.7433	78.0199
chr4	189659606	189661486	4q35.2	LINC01262	10.1509	7.42163	1.36774	11	12	89.596	25.5233
chr4	31551195	31551344	N/A	Hs.566158	10.7183	7.83847	1.3674	11	12	32.0634	17.6629
chr2	181076172	181105968	N/A	Hs.570080	18.0606	13.2085	1.36734	11	12	54.9442	28.1615
chr17	41754607	41786853	17q21.2	JUP	88.2658	64.5841	1.36668	83	74	102.137	114.82
chr2	105706810	105707264	N/A	Hs.541861	17.6938	12.9485	1.36648	11	12	41.135	32.784
chr9	103974288	103974736	N/A	Hs.545658	12.2463	8.96247	1.3664	11	12	37.9016	32.5797
chrX	151414298	151414814	N/A	Hs.584369	25.9533	18.994	1.3664	11	12	40.0301	24.2726
chr21	46235125	46286274	21q22.3	MCM3AP	96.1336	70.3574	1.36636	83	74	121.548	112.229
chr10	119829404	119873628	10q26.11	MCMBP	91.1943	66.7429	1.36635	83	74	93.1728	113.979
chr3	124730366	124749273	3q21.2	UMPS	68.8903	50.434	1.36595	83	74	122.056	119.398
chr1	164649926	164650981	N/A	Hs.663061	16.2902	11.9268	1.36586	36	30	74.9784	53.3823
chr2	3156755	3157797	N/A	Hs.580455	16.1344	11.8141	1.36569	11	12	47.4441	37.5782
chr2	150993346	151003474	N/A	Hs.580556	14.0576	10.2939	1.36562	11	12	49.8284	24.6961
chr11	3357927	3379222	11p15.4	ZNF195	171.638	125.688	1.36559	83	74	59.3844	71.6798
chr1	24307555	24322016	N/A	Hs.576237	12.8709	9.4262	1.36544	11	12	49.2734	19.4113
chr5	6307751	6308186	N/A	Hs.544271	17.0941	12.5192	1.36543	11	12	25.9503	35.841
chr20	6794937	6795478	N/A	Hs.557513	13.0842	9.58345	1.36529	11	12	29.2965	24.1858
chr7	16753726	16784536	7p21.1	TSPAN13	253.694	185.837	1.36515	79	70	127.647	129.421
chr1	152968765	152972602	1q21.3	SPRR4	24.9862	18.3079	1.36478	72	62	82.877	80.9892
chr16	692500	705825	16p13.3	FBXL16	78.2487	57.3363	1.36473	76	65	155.742	165.103
chr17	8277762	8278442	N/A	Hs.598840	7.16654	5.25161	1.36464	3	3	20.2115	27.7073
chr13	112686768	112687445	N/A	Hs.147102	17.3738	12.7324	1.36453	11	12	39.7185	49.3661
chr15	39795049	39920933	15q14-q15.1	GPR176	104.306	76.4477	1.3644	79	70	180.472	185.94
chr2	231599433	231599954	N/A	Hs.565320	15.5573	11.4024	1.36438	11	12	36.9346	36.787
chr6	108166058	108188809	6q21	NR2E1	42.0431	30.8178	1.36425	79	70	260.948	284.011
chr20	55607856	55608377	N/A	Hs.542287	17.0771	12.5177	1.36423	11	12	70.7438	32.3752
chr13	98396888	98397968	N/A	Hs.660369	46.0378	33.7487	1.36413	29	22	74.0975	90.0513
chr10	118784543	118787298	N/A	Hs.734820	18.1711	13.323	1.36389	11	12	28.4293	28.0999
chr2	95648731	95649193	N/A	Hs.541900	15.7762	11.5688	1.36369	11	12	75.7384	38.2672
chrX	70925579	70931125	Xq13.1	SLC7A3	231.066	169.443	1.36368	75	66	159.677	165.481
chr6	31739948	31764850	6p21.33	MSH5-SAPCD1	57.5729	42.2232	1.36354	36	30	74.1245	88.7981
chr1	165907921	165907976	1q24.1	MIR3658	55.212	40.494	1.36346	29	22	57.4587	56.2711
chr11	129614644	129615065	N/A	Hs.538706	11.3783	8.34751	1.36308	11	12	58.0747	41.9453
chr21	39612940	39662889	21q22.2	B3GALT5	14.1977	10.4164	1.36302	79	70	156.233	92.656
chr6	57855890	57856799	N/A	Hs.485648	16.3691	12.0099	1.36297	11	12	42.2193	32.4235
chr11	134254137	134254628	N/A	Hs.657530	15.9551	11.7095	1.36258	29	22	91.5502	57.6636
chr15	24954893	24978723	15q11.2	SNURF	643.396	472.207	1.36253	83	74	100.575	123.884
chr10	100150090	100186057	10q24.31	ERLIN1	103.689	76.1031	1.36248	83	74	108.876	110.936
chr5	69167010	69178245	5q13.2	CCNB1	279.291	204.998	1.36241	83	74	92.7345	111.747
chr18	74292270	74292853	N/A	Hs.560578	18.1699	13.3368	1.36239	11	12	63.0788	45.6088
chr2	182240184	182464123	N/A	Hs.680373	24.4439	17.9453	1.36213	11	12	33.0454	39.3958
chr2	192022019	192032639	N/A	Hs.580581	16.8888	12.4005	1.36195	11	12	47.9636	54.2765
chrX	119758613	119760202	Xq24	SOWAHD	18.4825	13.5767	1.36134	47	44	67.209	32.0061
chr7	1620653	1621420	N/A	Hs.573368	13.1745	9.67832	1.36123	11	12	72.5394	26.673
chr19	463346	490287	19p13.3	ODF3L2	16.9102	12.4228	1.36123	76	66	58.7942	50.7962
chr6	110592535	110593189	N/A	Hs.519897	28.3871	20.8545	1.3612	11	12	32.707	54.5521
chr5	27701606	27702204	N/A	Hs.276262	22.9427	16.8552	1.36116	11	12	34.3733	48.9581
chr6	1594481	1595201	N/A	Hs.603668	18.0326	13.2496	1.36099	11	12	56.2477	37.1413
chr1	225486832	225660045	1q42.12	ENAH	193.21	141.989	1.36075	82	74	183.678	242.718
chr3	123716592	123717060	N/A	Hs.542995	20.1728	14.8272	1.36053	11	12	46.0579	39.468
chr7	26201211	26213607	7p15.2	CBX3	394.372	289.95	1.36014	79	70	121.291	148.983
chr4	25882057	25882210	N/A	Hs.543672	19.0732	14.0239	1.36005	11	12	37.4633	42.759
chr19	41114292	41128381	19q13.2	CYP2F1	16.2957	11.9824	1.35998	79	70	84.5538	57.1017
chr13	51222328	51284241	13q14.3	FAM124A	34.7033	25.5179	1.35996	76	66	181.14	189.639
chr12	55684568	55716037	12q13.2	ITGA7	61.1606	44.9743	1.3599	83	74	115.312	103.913
chr21	29056322	29073797	21q21.3	CCT8	1337.79	983.807	1.35981	83	74	81.3136	85.4763
chr18	62715439	62980443	18q21.33	PHLPP1	53.8747	39.6217	1.35973	79	70	112.651	109.064
chr15	22757857	22778737	15q11.2	LOC283683	35.6738	26.2374	1.35966	31	37	45.6486	39.9267
chr10	127737274	127741186	10q26.2	FOXI2	20.9601	15.4191	1.35936	43	40	51.3342	72.6522
chr9	22561903	22562092	N/A	Hs.567071	20.2328	14.8861	1.35917	11	12	33.7046	26.9192
chr1	108134722	108200358	1p13.3	SLC25A24	72.2232	53.1498	1.35886	83	74	174.752	197.267
chr5	181323506	181328195	5q35.3	LOC100132062	13.0724	9.62096	1.35874	32	28	35.7812	36.6939
chr1	212919989	212920388	N/A	Hs.537679	19.1282	14.078	1.35873	31	37	56.8735	54.2375
chr9	106910369	106911055	N/A	Hs.613976	10.2586	7.55022	1.35871	11	12	85.4606	16.3733
chr1	100644106	100704649	N/A	Hs.576431	27.6086	20.3248	1.35837	11	12	41.5674	29.1945
chr4	8269757	8307111	4p16.1	HTRA3	21.3828	15.7425	1.35828	75	66	155.947	62.4861
chr2	231519903	231530471	2q37.1	NMUR1	15.32	11.279	1.35828	79	70	88.2755	69.2844
chr3	63278138	63282512	N/A	Hs.517927	33.8016	24.8873	1.35819	11	12	26.1948	30.9067
chr13	107168531	107867255	13q33.3	FAM155A	19.6813	14.4916	1.35811	79	70	71.8868	68.0414
chr8	54457935	54460896	8q11.23	SOX17	17.8596	13.1515	1.35799	83	74	136.664	109.776
chr2	72129238	72147862	2p13.2	CYP26B1	27.2284	20.0506	1.35798	83	74	207.935	83.185
chr4	1616581	1616867	N/A	Hs.566197	13.2419	9.75147	1.35794	11	12	53.8866	32.1973
chr7	35195851	35196123	N/A	Hs.583365	11.6256	8.56121	1.35793	11	12	58.6986	27.6488
chr6	139547528	139547690	N/A	Hs.566464	20.4589	15.0686	1.35772	11	12	34.5493	38.8432
chr21	18614430	18650352	N/A	Hs.505028	25.8237	19.0227	1.35752	11	12	35.6807	63.5754
chr6	52408303	52409162	N/A	Hs.158585	29.1419	21.4692	1.35738	11	12	44.432	35.0595
chr2	111201746	111202047	N/A	Hs.541844	20.2224	14.8987	1.35732	11	12	29.7003	26.1154
chr20	62642445	62690700	20q13.33	SLCO4A1	43.2586	31.8715	1.35728	83	73	132.013	76.0227
chr13	30882562	30883395	13q12.3	LINC00545	41.7218	30.7411	1.3572	29	22	147.318	159.687
chr4	169052917	169053337	N/A	Hs.440533	22.0201	16.2258	1.35711	31	37	42.8014	32.1074
chr2	48440042	48440597	N/A	Hs.144975	16.7527	12.3457	1.35697	11	12	43.3793	35.0873
chr1	23553947	23557914	N/A	Hs.156737	18.0742	13.3203	1.35689	11	12	44.7599	38.477
chr4	35435439	35471481	N/A	Hs.334095	18.1265	13.3609	1.35669	11	12	32.0343	39.9902
chr21	44627123	44628378	21q22.3	KRTAP10-9	19.1663	14.1276	1.35666	43	40	107.982	76.3427
chr7	65373799	65401135	7q11.21	ZNF92	39.8197	29.361	1.35621	76	66	142.439	130.911
chr7	42916861	42932206	7p14.1	PSMA2	706.361	520.904	1.35603	83	73	99.8392	130.293
chr8	93989399	93989806	N/A	Hs.583678	13.078	9.64479	1.35596	11	12	32.4567	35.7135
chr4	132574909	132575053	N/A	Hs.566059	12.5153	9.23058	1.35585	11	12	46.0633	24.8626
chr20	14322985	14337847	20p12.1	FLRT3	45.3413	33.4428	1.35579	82	74	190.416	169.26
chr10	24252019	24252430	N/A	Hs.687878	14.4731	10.6753	1.35576	4	4	53.1204	18.5225
chr13	44939249	44989478	13q14.12	NUFIP1	55.7488	41.1203	1.35575	79	70	80.8878	79.2828
chr12	69714524	69738831	N/A	Hs.569096	12.8833	9.50354	1.35563	11	12	46.1025	26.617
chr6	52590454	52590715	N/A	Hs.636944	19.0948	14.0866	1.35553	11	12	64.1748	52.8
chr11	65027408	65040572	11q13.1	SNX15	40.0332	29.5342	1.35548	83	74	70.5663	81.5808
chr17	62423885	62450093	17q23.2	METTL2A	85.3622	62.9786	1.35542	75	66	112.016	124.607
chr13	42720720	42721249	N/A	Hs.445248	12.9631	9.56398	1.35541	11	12	34.7918	19.5201
chrX	114239085	114239344	N/A	Hs.546020	16.0166	11.8173	1.35536	11	12	38.9914	22.1949
chr9	68356438	68531061	9q21.11	PGM5	18.0842	13.343	1.35533	83	74	150.798	87.1286
chr1	18107746	18378483	1p36.13	IGSF21	19.9811	14.7432	1.35528	76	65	81.1396	70.3738
chr22	42364400	42369208	22q13.2	LINC01315	50.5205	37.2837	1.35503	60	59	78.3406	85.5143
chr8	17026458	17026825	N/A	Hs.245558	13.7365	10.138	1.35496	11	12	51.1349	29.5164
chr7	146116035	148420998	7q35-q36.1	CNTNAP2	176.877	130.55	1.35486	83	74	171.05	208.766
chr20	50731544	50753741	20q13.13	PARD6B	21.5793	15.9275	1.35485	79	70	146.652	109.671
chr1	1292384	1307925	1p36.33	ACAP3	32.2531	23.8109	1.35455	76	66	81.6624	87.1739
chr10	87094478	87191468	10q23.2	FAM35A	124.576	91.973	1.35448	83	74	115.846	129.501
chr5	140786136	141012344	5q31.3	PCDHA1	32.0537	23.6661	1.35442	75	66	170.009	192.548
chrX	114789249	114813458	N/A	Hs.584425	13.5418	9.99881	1.35434	11	12	64.1585	21.7322
chr1	30409559	30411638	N/A	Hs.738288	25.158	18.5766	1.35428	31	37	30.4996	36.6936
chr17	37550499	37551436	N/A	Hs.655051	47.7611	35.2674	1.35426	29	22	112.066	98.6759
chr2	164680185	164842168	2q24.3	COBLL1	38.2857	28.274	1.3541	79	70	347.758	169.234
chrX	71301275	71305371	Xq13.1	ITGB1BP2	17.4836	12.9122	1.35404	83	74	46.2298	37.2964
chr1	156719761	156721740	N/A	Hs.691305	26.5968	19.6441	1.35393	29	22	59.5465	48.2727
chr18	319355	500729	18p11.32	COLEC12	148.204	109.463	1.35392	82	74	238.686	232.61
chr18	22723250	22907721	N/A	Hs.335020	19.9027	14.7007	1.35385	11	12	45.1119	27.5542
chr10	10516263	10516747	N/A	Hs.552332	19.6622	14.5235	1.35382	31	37	34.9197	37.4128
chr2	24544067	24544163	N/A	Hs.562974	20.7667	15.3396	1.35379	11	12	32.2102	44.2405
chr1	201403767	201421746	1q32.1	TNNI1	14.0662	10.3903	1.35378	82	74	102.738	78.1847
chr21	46324103	46445769	21q22.3	PCNT	143.293	105.872	1.35345	83	74	78.3422	73.9693
chr3	48403854	48430324	3p21.31	PLXNB1	47.4761	35.0796	1.35338	83	74	78.067	72.8154
chr7	74657665	74760692	7q11.23	GTF2I	331.979	245.337	1.35316	83	74	145.584	164.609
chr12	54280690	54287088	12q13.13	HNRNPA1	1599.39	1182.03	1.35308	83	74	110.704	131.191
chr18	56574501	56575165	N/A	Hs.638888	22.8463	16.8879	1.35282	11	12	56.47	29.5037
chr3	27715949	27722715	3p24.1	EOMES	123.41	91.2339	1.35268	72	62	116.415	322.786
chr2	20666664	20671490	2p24.1	GDF7	11.5189	8.51569	1.35267	43	40	66.412	50.5271
chr11	110185072	110185536	N/A	Hs.538787	17.7514	13.125	1.35248	11	12	35.9913	26.8832
chr15	48188081	48191691	N/A	Hs.574237	13.9454	10.3117	1.35238	11	12	49.0985	25.4512
chr22	37204236	37205087	N/A	Hs.255208	22.253	16.4551	1.35235	31	37	50.3458	47.4111
chr4	85393534	85394077	N/A	Hs.639963	20.0586	14.8352	1.3521	11	12	61.5417	29.166
chr11	121091630	121092431	N/A	Hs.293024	17.3459	12.8292	1.35206	11	12	42.264	42.484
chr12	106035435	106035825	N/A	Hs.539205	23.5128	17.391	1.35201	11	12	38.3676	35.507
chrX	108736540	108738903	Xq22.3	LOC101928358	16.4389	12.16	1.35189	11	12	34.5048	29.9983
chr1	149851061	149851594	1q21.2	HIST2H2AA4	216.655	160.268	1.35183	36	32	233.585	146.704
chr6	33318558	33323016	6p21.32	DAXX	107.313	79.4029	1.3515	83	74	63.3412	71.5972
chr14	23047061	23057619	14q11.2	CDH24	39.057	28.8991	1.35149	76	66	431.716	291.164
chr11	1223065	1262176	11p15.5	MUC5B	14.652	10.8451	1.35102	83	74	163.431	32.5113
chr9	121201082	121332844	9q33.2	GSN	88.3235	65.3778	1.35097	83	74	338.174	223.981
chr16	1678277	1702072	16p13.3	JPT2	210.715	155.985	1.35087	83	74	129.932	150.105
chr4	158709127	158723400	4q32.1	PPID	113.115	83.747	1.35067	83	74	104.149	115.571
chr3	196568854	196589059	3q29	FBXO45	60.1836	44.5595	1.35063	72	62	100.313	105.454
chr15	45023104	45075089	15q21.1	SORD	73.3095	54.2782	1.35063	83	74	103.008	114.701
chr17	35731660	35743521	17q12	RASL10B	33.2226	24.5989	1.35058	72	62	66.3533	62.9737
chr8	144511284	144517833	8q24.3	RECQL4	58.191	43.0891	1.35048	83	74	59.3037	70.2525
chr11	6169355	6170326	11p15.4	OR52B2	10.7155	7.93514	1.35038	43	40	69.24	49.7935
chr7	89746588	89808293	N/A	Hs.553283	20.416	15.1188	1.35037	11	12	66.206	42.1822
chr9	69035563	69100178	9q21.11	FXN	40.3744	29.8996	1.35033	83	74	95.5515	96.7116
chr11	75586914	75671108	11q13.5	MAP6	51.2411	37.951	1.35019	72	62	275.099	311.682
chr19	37497158	37507087	N/A	Hs.18070	33.305	24.668	1.35013	29	22	92.7137	99.06
chr17	48070052	48101521	17q21.32	CBX1	428.877	317.656	1.35013	83	74	100.801	117.963
chr13	37873332	37873976	N/A	Hs.560187	12.0662	8.9386	1.34989	11	12	72.2179	24.7027
chr17	68534561	68600954	17q24.2	FAM20A	25.0535	18.5614	1.34976	76	66	127.896	132.86
chr5	179793985	179796512	5q35.3	LTC4S	17.481	12.952	1.34967	79	70	69.5447	50.5478
chr1	227948136	227949243	N/A	Hs.576523	18.0651	13.3854	1.34961	11	12	50.3692	53.8523
chr5	123086231	123090149	5q23.2	LOC105379152	22.4085	16.6045	1.34954	11	12	43.4624	47.5944
chr3	40457292	40462372	3p22.1	RPL14	1771.76	1313.01	1.34939	83	74	91.5131	112.56
chr19	10333251	10336730	N/A	Hs.666431	22.9298	16.9938	1.3493	29	22	48.3449	38.3236
chr3	32842210	32842958	N/A	Hs.517884	23.1646	17.1681	1.34928	11	12	52.0743	44.1275
chr11	9573681	9589767	11p15.4	WEE1	214.516	158.991	1.34923	83	74	106.629	101.346
chr4	114689098	114689484	N/A	Hs.566075	18.6695	13.8381	1.34914	11	12	26.9222	40.75
chr1	38862490	38873378	1p34.3	MYCBP	62.3089	46.1895	1.34898	83	74	80.2171	98.1188
chr1	17922317	17922472	N/A	Hs.563965	23.7294	17.591	1.34895	11	12	40.7268	39.7944
chr21	44133612	44145723	21q22.3	C21orf33	324.619	240.651	1.34892	83	74	80.9991	81.0968
chr1	27005020	27012842	1p36.11	FAM46B	238.041	176.511	1.34859	72	62	113.295	128.951
chr4	163494521	163520539	4q32.2	TMA16	46.6419	34.5868	1.34855	83	74	106.301	77.25
chr2	81811120	81811593	N/A	Hs.552468	17.4293	12.9248	1.34851	11	12	45.3635	40.8736
chr7	142715389	142715861	7q34	TRBV27	43.3459	32.1448	1.34846	32	26	177.754	150.429
chr2	90365855	90366287	N/A	Hs.565498	14.5009	10.755	1.34829	11	12	74.5512	35.039
chr11	36290304	36290741	N/A	Hs.538981	18.4281	13.6692	1.34815	11	12	20.6132	29.974
chr16	13836061	13836446	N/A	Hs.192503	14.9669	11.102	1.34813	11	12	47.0953	30.8941
chr20	13714322	13784933	20p12.1	ESF1	94.2819	69.9529	1.34779	83	74	105.164	129.198
chr2	91685737	91686481	N/A	Hs.694621	27.8652	20.6761	1.3477	12	3	18.3774	7.29423
chr22	36137429	36187974	N/A	Hs.554445	20.2622	15.0354	1.34763	31	37	65.4786	47.8795
chr4	121609958	121610477	N/A	Hs.543478	18.1011	13.4319	1.34762	11	12	32.5115	34.5944
chr11	123431173	123435715	11q24.1	LOC100128242	14.7606	10.9539	1.34752	20	25	45.8973	39.0448
chr11	119093874	119095467	11q23.3	H2AFX	189.058	140.319	1.34735	83	74	161.257	185.322
chr2	76954812	76955197	N/A	Hs.565519	17.2778	12.8287	1.3468	11	12	55.8483	35.7085
chr19	685521	695461	19p13.3	PRSS57	16.4312	12.2014	1.34667	47	44	60.1262	33.7854
chr11	115987761	115988087	N/A	Hs.538759	18.5082	13.744	1.34664	11	12	45.3498	62.993
chr15	65530489	65578355	15q22.31	HACD3	605.999	450.031	1.34657	83	74	80.7524	94.7125
chr8	143790920	143815379	8q24.3	SCRIB	107.507	79.8391	1.34654	83	74	93.613	95.1041
chr15	35680389	35680826	N/A	Hs.564831	18.4106	13.6727	1.34652	11	12	47.2146	30.3179
chr1	103644042	103738475	N/A	Hs.537948	18.7563	13.9306	1.34641	11	12	40.0363	33.1849
chr2	66321104	66321430	N/A	Hs.541981	23.4334	17.4095	1.34602	11	12	28.8255	37.0388
chr19	14053367	14062137	19p13.12	PALM3	35.9117	26.6804	1.346	41	25	63.2539	82.3296
chr12	32490722	32491149	N/A	Hs.200266	21.9956	16.3459	1.34564	29	22	113.356	83.5364
chr17	28577565	28599038	17q11.2	SPAG5	97.5826	72.5225	1.34555	82	74	62.8687	72.4227
chr10	80663148	80663706	N/A	Hs.562277	22.3528	16.6208	1.34486	11	12	37.3162	38.1799
chr21	29298795	29361896	21q21.3	BACH1	31.097	23.1258	1.34469	83	74	177.925	184.215
chr4	47839705	47840645	N/A	Hs.648437	53.9565	40.1343	1.3444	29	22	63.8887	55.085
chr15	70654554	70778823	15q23	UACA	32.3658	24.0777	1.34422	75	66	140.95	150.678
chr22	37972312	37984532	22q13.1	SOX10	35.669	26.5365	1.34415	79	70	199.711	111.117
chr1	51907956	51990764	1p32.3	RAB3B	62.2191	46.2975	1.3439	79	70	93.8139	118.664
chr4	19974510	19974900	N/A	Hs.543696	18.3011	13.6182	1.34387	11	12	83.2659	31.778
chr11	66278201	66284214	11q13.2	CNIH2	33.3902	24.8469	1.34384	76	66	95.6498	99.6303
chr5	177445936	177456701	5q35.3	PRR7	85.3515	63.5179	1.34374	83	74	472.105	263.086
chr4	152911570	152979696	4q31.3	FHDC1	55.2186	41.0952	1.34368	72	62	74.7472	83.8843
chr19	7903780	7914483	19p13.2	MAP2K7	45.5018	33.8657	1.3436	79	70	175.038	162.792
chr14	105917979	105932642	14q32.33	FAM30A	44.791	33.3381	1.34354	79	70	192.27	135.922
chr13	110523066	110561737	13q34	RAB20	52.8984	39.3731	1.34352	79	70	98.062	103.263
chr1	192939001	192939489	N/A	Hs.537744	13.2543	9.86725	1.34326	11	12	51.8413	34.7237
chr5	112656428	112682888	5q22.2	LOC102467216	15.3588	11.4343	1.34322	31	37	52.0702	31.497
chr14	58370022	58395641	N/A	Hs.710364	12.3735	9.21198	1.3432	11	12	56.0468	28.4455
chr19	23304830	23395464	N/A	Hs.633182	15.8234	11.7827	1.34294	29	22	137.004	82.7974
chr1	7693169	7704032	1p36.23	LOC105376689	21.2489	15.8232	1.3429	29	22	112.679	74.5246
chr4	177447031	177447491	N/A	Hs.652655	14.3847	10.714	1.3426	11	12	70.6136	57.5691
chr14	106869689	106870227	N/A	Hs.104943	15.1278	11.2683	1.34251	23	15	38.3836	27.9757
chr19	39196964	39201882	19q13.2	NCCRP1	23.4147	17.4415	1.34247	43	40	54.311	60.7579
chr16	31138926	31150094	16p11.2	PRSS36	20.2178	15.0614	1.34235	65	54	93.2756	38.1105
chr17	7259903	7263193	17p13.1	CLDN7	140.716	104.844	1.34215	83	74	122.627	142.617
chr7	106907704	106909347	N/A	Hs.561747	91.1509	67.9203	1.34203	31	37	112.677	110.537
chr20	63696651	63698698	20q13.33	TNFRSF6B	21.982	16.3808	1.34193	83	74	50.811	46.2904
chr1	173482510	173484123	N/A	Hs.658605	25.8426	19.2586	1.34188	29	22	67.6359	48.3254
chr19	44846136	44889228	19q13.32	NECTIN2	84.6907	63.1152	1.34184	83	74	93.9017	94.8294
chr2	105331542	105337278	2q12.2	LOC100506473	31.223	23.2696	1.34179	33	26	43.553	46.7151
chr8	40900015	40901854	N/A	Hs.738208	18.4778	13.7711	1.34179	11	12	61.2806	25.4575
chr9	111631352	111670246	9q31.3	DNAJC25-GNG10	201.675	150.322	1.34162	67	67	140.631	169.352
chr5	165220351	165241900	N/A	Hs.566232	17.1395	12.7772	1.34141	11	12	25.206	39.2069
chr4	58780223	58780945	N/A	Hs.404095	19.4375	14.4916	1.34129	11	12	42.4092	34.9773
chr5	173541268	173541762	N/A	Hs.566224	17.0263	12.6945	1.34123	11	12	33.3904	29.9679
chr11	122302304	122302430	N/A	Hs.324547	12.9216	9.63455	1.34118	11	12	84.258	28.1783
chr3	193977624	193978103	N/A	Hs.145851	20.3224	15.1538	1.34108	11	12	49.9387	33.7708
chr3	109293788	109316553	3q13.13	DPPA2	32.4607	24.206	1.34102	72	62	102.615	99.2014
chr4	146638893	146642471	4q31.22	POU4F2	32.4783	24.2196	1.34099	79	70	441.826	412.014
chr20	23823767	23826675	20p11.21	CST2	18.5754	13.8524	1.34095	79	70	108.928	74.8162
chr7	130367340	130369546	N/A	Hs.571228	17.4193	12.9904	1.34094	11	12	38.0286	34.487
chr7	36389803	36453791	7p14.2	ANLN	132.381	98.725	1.3409	76	66	124.366	91.3155
chr17	39210536	39225787	17q12	STAC2	25.5789	19.0769	1.34083	76	66	68.4659	57.5687
chr9	106584141	106591952	N/A	Hs.584062	18.9711	14.1488	1.34083	11	12	41.0131	27.2805
chr10	116662211	116670305	10q25.3	C10orf82	24.5527	18.3134	1.34069	72	62	62.8745	61.5415
chr5	139561166	139628434	5q31.2	UBE2D2	225.346	168.091	1.34062	83	74	109.989	129.823
chr5	40475080	40475744	N/A	Hs.566366	14.6106	10.8986	1.34059	11	12	49.7225	26.2292
chr11	63759892	63768641	11q13.1	C11orf95	70.6208	52.681	1.34053	83	74	204.543	223.638
chr6	4706159	4955544	6p25.1	CDYL	88.8701	66.2949	1.34053	83	74	95.6761	91.4634
chr5	135900352	135918161	N/A	Hs.738204	18.4394	13.7589	1.34018	11	12	54.5734	46.8545
chr7	92112149	92134745	7q21.2	CYP51A1	179.81	134.169	1.34018	82	74	102.61	90.2588
chr11	110468187	110468771	N/A	Hs.538784	21.9038	16.3452	1.34007	11	12	31.5826	35.531
chr18	46080247	46080514	N/A	Hs.163264	34.5238	25.7639	1.34001	31	37	33.3766	30.7833
chr1	203856148	203856665	N/A	Hs.399833	21.4173	15.9835	1.33996	11	12	39.1577	29.3008
chr12	11166925	11167475	N/A	Hs.539551	18.7757	14.0157	1.33962	11	12	35.1119	40.4268
chr7	74231502	74254458	7q11.23	RFC2	94.249	70.358	1.33956	82	74	77.7366	86.6898
chr17	7561992	7571969	17p13.1	SENP3	52.8386	39.4483	1.33944	83	74	77.6482	86.9668
chr1	164559360	164886047	1q23.3	PBX1	229.35	171.256	1.33922	83	74	137.543	152.949
chr16	67884878	67886368	16q22.1	NRN1L	20.1606	15.0589	1.33878	47	44	52.3314	60.0773
chr21	26422152	26435624	N/A	Hs.580891	22.7558	16.9981	1.33872	11	12	38.8331	43.53
chr21	14961235	15065903	21q11.2-q21.1	NRIP1	156.929	117.224	1.33871	83	74	91.3419	77.2589
chr3	50317790	50322850	3p21.31	HYAL2	61.3686	45.8539	1.33835	83	74	92.7125	102.755
chr12	32399523	32646050	12p11.21	FGD4	33.2661	24.857	1.3383	76	66	115.473	115.297
chr7	128027071	128032273	7q32.1	LRRC4	16.6492	12.4413	1.33822	72	62	82.1165	93.6017
chr4	70688479	70690551	4q13.3	UTP3	184.598	137.946	1.3382	83	74	76.7115	87.4738
chr1	61462038	61462788	N/A	Hs.191911	28.4936	21.2957	1.33799	29	22	122.011	82.5401
chr13	32303771	32311954	13q13.1	ZAR1L	27.728	20.7265	1.33781	12	3	22.9943	19.2025
chr1	9588843	9614877	1p36.22	TMEM201	33.7887	25.258	1.33774	76	66	76.6942	78.6661
chr1	247033688	247034084	N/A	Hs.330741	26.6999	19.9592	1.33772	29	22	57.5343	49.6947
chr1	112020747	112021313	N/A	Hs.576017	19.3001	14.4276	1.33772	11	12	44.2313	27.2907
chr14	51454512	51599952	14q22.1	FRMD6-AS2	11.4073	8.52754	1.3377	11	12	29.2145	18.5178
chr17	81666697	81673907	17q25.3	CCDC137	54.3146	40.6153	1.33729	76	65	56.3176	59.7374
chr20	54207963	54219953	20q13.2	PFDN4	151.637	113.396	1.33724	83	74	157.287	187.276
chr12	74203968	74204551	N/A	Hs.282207	17.4789	13.0717	1.33716	11	12	44.1087	35.6102
chr17	28897781	28903071	17q11.2	DHRS13	59.6403	44.6026	1.33715	76	66	67.1214	64.7367
chr15	83112738	83208018	15q25.2	HDGFL3	157.072	117.484	1.33696	82	74	100.862	114.832
chr21	37365790	37515376	21q22.13	DYRK1A	127.195	95.1377	1.33696	83	74	148.773	131.28
chr2	45373322	45373642	N/A	Hs.565568	14.0675	10.523	1.33684	11	12	50.5525	34.1344
chr3	100401193	100456326	3q12.2	LNP1	34.2138	25.5934	1.33682	72	62	68.7015	56.0004
chr15	74536764	74537003	N/A	Hs.540233	25.8055	19.3081	1.33651	11	12	51.8939	34.6138
chr10	45444224	45457990	N/A	Hs.559151	22.8794	17.1195	1.33645	11	12	52.41	61.0379
chr8	17525435	17525981	N/A	Hs.583842	15.0749	11.2808	1.33633	11	12	77.0397	38.2152
chr12	55954105	55966712	12q13.2	PMEL	107.095	80.1449	1.33627	82	74	115.495	131.368
chr10	126413869	126421879	10q26.2	LINC00601	15.1638	11.3483	1.33622	11	12	47.9473	33.5101
chr2	7097840	7098263	N/A	Hs.131229	13.7403	10.2829	1.33622	11	12	62.1635	25.7751
chr3	133931515	133932001	N/A	Hs.542967	15.5248	11.6226	1.33574	11	12	88.7422	43.1118
chr1	61535667	61535848	N/A	Hs.538065	22.0813	16.5319	1.33568	11	12	54.858	48.5346
chr12	133181409	133207112	12q24.33	ZNF268	31.6638	23.7088	1.33553	83	74	84.0844	79.213
chr5	116443555	116574926	5q23.1	SEMA6A	215.141	161.109	1.33537	83	74	158.904	196.191
chr2	96274336	96321893	2q11.2	SNRNP200	232.398	174.051	1.33523	83	74	107.267	138.834
chr20	63585200	63587354	N/A	Hs.580622	16.9462	12.6918	1.33521	11	12	59.9231	31.6999
chr8	124917868	124918375	N/A	Hs.651482	18.6615	13.9799	1.33488	11	12	20.0103	35.3273
chr5	142946489	142947121	N/A	Hs.658232	30.8314	23.0995	1.33472	29	22	156.238	154.818
chr21	28928144	28992959	21q21.3	LTN1	100.085	74.9872	1.3347	83	74	83.3921	80.7407
chr12	133023095	133023516	N/A	Hs.539113	16.8083	12.5942	1.33461	11	12	45.854	20.6367
chr1	192186807	192187172	N/A	Hs.49112	13.2144	9.9015	1.33458	11	12	52.4671	26.0729
chr13	28136843	28139174	13q12.2	PAN3-AS1	25.944	19.4443	1.33427	29	22	74.6573	49.4997
chr2	97669743	97703066	2q11.2	C2orf92	18.1826	13.6276	1.33424	33	26	49.7874	26.4474
chr2	150628897	150635357	2q23.3	LOC101929282	11.481	8.6059	1.33408	11	12	64.9232	24.3942
chr10	12896625	13099773	10p13	CCDC3	56.1621	42.1003	1.33401	76	66	311.901	214.584
chr19	3880620	3928082	19p13.3	ATCAY	69.9532	52.4522	1.33366	76	66	222.056	217.869
chr3	9986893	10007004	3p25.3	EMC3-AS1	40.1292	30.0908	1.33361	29	22	37.8522	44.8598
chr15	77525595	77534110	15q24.3	LOC101929457	20.3677	15.2729	1.33358	11	12	45.571	36.5513
chr19	13961530	14007514	19p13.12	RFX1	78.1783	58.6233	1.33357	83	74	92.2074	80.9394
chr3	51957454	51967466	3p21.2	PCBP4	59.7413	44.7993	1.33353	83	74	144.313	139.68
chr12	97465021	97533766	12q21	RMST	47.1843	35.393	1.33316	49	47	254.031	293.371
chr7	138831377	138981626	7q34	KIAA1549	29.8491	22.3917	1.33304	76	66	98.8233	101.478
chr4	112271702	112273548	N/A	Hs.550015	18.6174	13.9667	1.33298	11	12	49.1718	37.1759
chr1	6466092	6520061	1p36.31	PLEKHG5	19.0322	14.2785	1.33293	76	66	71.125	63.5812
chr17	8067913	8068525	N/A	Hs.304539	12.5062	9.38357	1.33277	11	12	61.9466	17.8101
chrX	47204848	47205861	Xp11.3	INE1	31.5062	23.6459	1.33242	71	71	204.557	154.149
chrX	145835354	145835637	N/A	Hs.693201	19.4735	14.6157	1.33237	11	12	44.997	44.0969
chr10	133246478	133248160	N/A	Hs.741766	18.1166	13.5979	1.33231	11	12	59.1374	50.0401
chr5	7396230	7830081	5p15.31	ADCY2	53.9098	40.4641	1.33229	79	70	202.342	210.439
chr7	129758085	129758629	N/A	Hs.403692	18.7334	14.0633	1.33207	11	12	45.7756	35.085
chr13	88098901	88099138	N/A	Hs.531033	14.5627	10.9341	1.33187	11	12	31.1087	24.1407
chr19	18434388	18438301	19p13.11	ISYNA1	64.7973	48.6523	1.33184	83	74	116.398	122.605
chr3	193236672	193237912	N/A	Hs.542819	23.1572	17.3879	1.3318	11	12	42.3535	30.3794
chr4	2139672	2141058	N/A	Hs.582001	17.8168	13.38	1.3316	11	12	53.3994	41.6762
chr10	112986982	112990723	N/A	Hs.659910	25.8201	19.3907	1.33158	29	22	76.0384	68.3721
chrX	153861514	153886174	Xq28	L1CAM	57.7216	43.3503	1.33152	79	70	188.716	208.131
chr2	109760592	109857691	2q13	RGPD5	24.4261	18.347	1.33134	83	74	159.322	127.142
chr4	11622779	11623520	N/A	Hs.543723	13.659	10.2601	1.33128	11	12	46.6592	29.3524
chr15	45430529	45433449	15q21.1	C15orf48	16.2874	12.235	1.33121	75	66	111.404	85.3505
chr2	146879384	146879759	N/A	Hs.541737	22.3033	16.7557	1.33109	11	12	41.077	32.2353
chr14	19803770	19828372	14q11.2	OR4N2	18.1158	13.6098	1.33108	43	40	91.6732	65.3357
chr1	189038537	189039318	N/A	Hs.554483	25.8508	19.421	1.33107	11	12	42.0886	49.0968
chr10	11823341	11872277	10p14	PROSER2	33.0586	24.8364	1.33106	76	66	62.594	63.596
chr11	64726911	64745456	11q13.1	RASGRP2	68.3525	51.3585	1.33089	83	74	359.846	268.158
chr11	131234537	131251816	N/A	Hs.577366	10.6684	8.01639	1.33083	11	12	87.6345	30.2871
chr5	67463808	67475592	N/A	Hs.278289	9.39993	7.06335	1.3308	11	12	54.3434	21.0086
chr17	28042647	28205140	17q11.2	NLK	92.7057	69.6676	1.33069	83	74	81.6611	76.3011
chr1	1471732	1509466	1p36.33	ATAD3B	64.2809	48.3082	1.33064	76	66	83.7687	95.1829
chr2	195575949	195737702	2q32.3	SLC39A10	299.173	224.855	1.33052	76	66	136.609	132.051
chr9	3532250	3532793	N/A	Hs.123362	27.1685	20.4199	1.33049	40	34	92.0345	87.6425
chr17	35983656	35986728	17q12	CCL14	17.8087	13.3854	1.33045	72	61	196.343	65.7384
chr6	98834704	98838790	6q16.1	POU3F2	30.1847	22.6879	1.33043	79	70	241.41	247.621
chr10	102102100	102120473	10q24.32	LDB1	55.476	41.6979	1.33043	83	74	80.7472	79.9916
chr4	89627783	89720172	N/A	Hs.734839	28.0006	21.0466	1.33041	31	37	29.7141	36.2094
chr3	108547363	108548206	N/A	Hs.529553	22.0135	16.5476	1.33031	29	22	41.7788	37.6591
chrX	70177483	70205703	Xq13.1	DGAT2L6	13.1223	9.86576	1.33008	43	40	62.2459	48.7057
chr16	67175602	67183980	16q22.1	KIAA0895L	33.4639	25.1596	1.33006	76	66	213.875	154.766
chr7	94656325	94669695	7q21.3	PEG10	134.762	101.32	1.33005	83	74	237.703	282.237
chr4	142792245	142792722	N/A	Hs.161147	13.5477	10.1867	1.32994	11	12	48.0968	36.89
chr14	38254000	38256370	14q21.1	CLEC14A	19.6981	14.8119	1.32988	76	66	111.562	81.2685
chr6	79243505	79244087	N/A	Hs.598014	16.6363	12.51	1.32984	11	12	57.9894	36.3803
chr8	144428780	144444488	8q24.3	TONSL	23.9979	18.0469	1.32975	83	74	60.3793	53.1508
chr11	77660009	77872232	11q14.1	RSF1	115.395	86.7797	1.32975	83	74	118.931	138.808
chr10	121478330	121598656	10q26.13	FGFR2	40.23	30.2555	1.32968	83	74	199.27	197.383
chr21	44300034	44327381	21q22.3	PFKL	108.618	81.6965	1.32953	83	74	79.6869	78.4862
chr4	98177930	98178726	N/A	Hs.624275	14.0931	10.6008	1.32943	11	12	59.3236	36.199
chr7	66075789	66093343	7q11.21	ASL	42.9361	32.297	1.32941	79	70	90.5034	98.0881
chrX	132626010	132961395	Xq26.2	HS6ST2	36.8936	27.753	1.32935	75	66	254.426	233.801
chr3	159273247	159897366	3q25.32-q25.33	SCHIP1	166.853	125.519	1.3293	83	74	132.151	145.094
chr9	132582606	132590253	9q34.13	BARHL1	19.8643	14.9447	1.32918	72	62	75.8986	71.9162
chr7	21153507	21153981	N/A	Hs.551112	16.0666	12.0882	1.32911	11	12	45.2826	63.9638
chr1	182378093	182392206	1q25.3	GLUL	211.703	159.292	1.32902	83	74	202.354	263.222
chr21	41464551	41508158	21q22.3	TMPRSS2	26.4024	19.8696	1.32878	83	74	118.214	81.5218
chr5	140875302	141012344	5q31.3	PCDHA12	32.7566	24.6525	1.32873	79	70	183.642	168.487
chr16	69328621	69330595	16q22.1	PDF	53.9395	40.5962	1.32868	67	67	107.123	115.471
chr5	69189548	69210357	5q13.2	CENPH	82.7375	62.2822	1.32843	76	66	91.385	109.73
chr1	93079219	93139081	1p22.1	MTF2	209.604	157.796	1.32832	83	74	90.9708	105.019
chr19	39498917	39508481	19q13.2	DLL3	34.2932	25.8182	1.32826	79	70	111.217	110.329
chr18	25061924	25352250	18q11.2	ZNF521	61.9362	46.6306	1.32823	76	66	178.732	156.418
chr18	58862600	58986480	18q21.32	ZNF532	200.122	150.669	1.32822	82	74	103.945	111.8
chr1	205336065	205357090	1q32.1	KLHDC8A	28.427	21.4038	1.32813	79	70	178.01	153.161
chr1	232397965	232630491	1q42.2	SIPA1L2	72.7908	54.8074	1.32812	76	66	118.584	130.071
chr3	127277815	127278237	N/A	Hs.542990	17.5091	13.184	1.32805	11	12	55.0648	28.4418
chr2	21980263	21980701	N/A	Hs.147610	14.5212	10.9345	1.32802	11	12	57.3366	22.685
chr3	108540600	108540978	N/A	Hs.563124	22.371	16.8455	1.32801	11	12	29.7885	33.9016
chr9	75889543	75889958	N/A	Hs.563611	12.7834	9.62654	1.32794	11	12	41.1851	21.5243
chr8	83405563	83406244	N/A	Hs.566856	23.9178	18.0115	1.32791	11	12	43.6912	32.3716
chr11	10556965	10557848	N/A	Hs.146013	13.3852	10.0803	1.32785	31	37	80.057	45.1287
chr19	2303852	2304225	N/A	Hs.565300	27.0005	20.334	1.32785	11	12	54.3486	24.6063
chr13	35675901	35676391	N/A	Hs.577969	15.9444	12.0085	1.32776	11	12	62.5951	45.0129
chr3	198152155	198198958	3q29	FAM157A	21.2757	16.0243	1.32772	45	28	56.2176	39.3132
chr1	172532349	172611833	1q24.3	SUCO	49.4317	37.2351	1.32756	83	74	133.835	150.88
chr2	108448561	108509398	2q12.3	GCC2	65.5415	49.3769	1.32737	83	74	106.723	132.436
chr11	62856012	62888883	11q12.3	SLC3A2	248.768	187.425	1.32729	83	74	72.2682	68.609
chr12	6346843	6377357	12p13.31	SCNN1A	96.2327	72.5062	1.32723	79	70	168.98	181.295
chr4	73073375	73073748	N/A	Hs.543573	16.6873	12.5731	1.32723	11	12	57.0059	43.6271
chr19	12144890	12156731	19p13.2	ZNF625	45.0013	33.9065	1.32722	64	63	128.416	124.338
chr3	160399304	160434962	3q25.33	SMC4	214.318	161.483	1.32719	83	74	108.464	122.628
chr4	91121118	91121529	N/A	Hs.552550	11.9184	8.98024	1.32718	11	12	68.3032	18.1898
chr18	70249392	70249913	N/A	Hs.437657	18.1447	13.6726	1.32709	11	12	38.425	34.9953
chr2	64086352	64088246	N/A	Hs.580316	18.6111	14.0245	1.32703	11	12	40.7332	23.4501
chr19	16067507	16103005	19p13.12-p13.11	TPM4	282.855	213.167	1.32691	83	74	122.513	155.168
chr3	139450909	139451247	N/A	Hs.542955	15.1612	11.426	1.3269	11	12	50.6401	33.9598
chr5	66081802	66083027	N/A	Hs.249970	14.032	10.5751	1.32688	11	12	60.0434	32.2399
chr21	45502517	45563143	21q22.3	SLC19A1	36.7473	27.695	1.32686	83	74	96.1249	88.7755
chr5	38778446	38779111	N/A	Hs.566368	14.9677	11.2806	1.32685	11	12	65.4882	22.0194
chr17	81890790	81900533	17q25.3	ANAPC11	264.497	199.353	1.32678	76	66	122.225	153.787
chr19	45479095	45480926	N/A	Hs.555167	17.0307	12.8364	1.32675	11	12	46.085	38.1499
chr2	38743599	38751494	2p22.1	SRSF7	569.306	429.132	1.32664	79	70	111.272	133.707
chr4	120058677	120059097	N/A	Hs.543482	14.5782	10.99	1.32649	11	12	38.9862	33.0006
chr17	50367867	50373201	17q21.33	MRPL27	157.006	118.363	1.32648	75	65	85.7696	99.8586
chr15	48134632	48178517	15q21.1	MYEF2	63.5232	47.8935	1.32634	79	70	142.488	176
chr9	136852367	136860799	9q34.3	MAMDC4	31.7859	23.9681	1.32618	72	62	53.9415	50.301
chr11	115644265	115646964	N/A	Hs.633397	14.0201	10.5729	1.32605	4	4	51.431	21.3533
chr10	1050221	1054247	N/A	Hs.660763	22.1916	16.7369	1.32591	29	22	73.433	50.419
chr12	56752449	56787790	12q13.3	HSD17B6	30.7586	23.1984	1.32589	79	70	105.226	65.0864
chr6	151239815	151358559	6q25.1	AKAP12	102.141	77.0445	1.32574	83	74	156.307	175.766
chr5	89946416	89946976	N/A	Hs.544020	15.0148	11.3282	1.32544	11	12	38.3142	27.6902
chr9	10533531	10533743	N/A	Hs.545874	21.8518	16.4882	1.3253	11	12	45.9414	45.9045
chr16	70579895	70660682	16q22.1	IL34	27.9908	21.1237	1.32509	72	62	49.0763	54.8809
chr3	71754050	71755177	3p13	GPR27	63.8777	48.2088	1.32502	79	70	162.321	158.853
chr11	57641198	57641286	11q12.1	MIR130A	65.9971	49.8111	1.32495	20	25	27.2845	26.6995
chr3	52707936	52770949	3p21.1	NEK4	47.865	36.1279	1.32488	83	74	96.9875	112.329
chr6	43999515	44007615	6p21.1	C6orf223	23.3447	17.6207	1.32485	72	62	97.0474	79.5325
chr5	6868558	6888120	N/A	Hs.582456	19.4673	14.694	1.32485	11	12	43.4024	32.0794
chr5	154682663	154817607	5q33.2	LARP1	298.685	225.449	1.32485	83	74	136.588	127.811
chr5	52282029	52282444	N/A	Hs.544137	26.5096	20.011	1.32475	31	37	30.9604	36.7985
chr15	92393910	92468728	15q26.1	ST8SIA2	36.8251	27.8011	1.32459	83	73	314.42	285.376
chrY	2786855	2787741	Yp11.2	SRY	19.1134	14.4322	1.32436	79	70	93.8925	85.3191
chr1	230702523	230714590	1q42.2	AGT	75.1724	56.7614	1.32436	83	74	315.943	254.441
chr1	1331324	1335320	1p36.33	TAS1R3	13.3481	10.0796	1.32427	43	40	70.0895	45.6353
chr11	58637021	58637718	N/A	Hs.126846	16.4734	12.4404	1.32419	11	12	44.2561	45.9387
chr6	2851776	2852358	N/A	Hs.127008	14.0103	10.5808	1.32412	11	12	50.9612	22.4999
chr17	63819433	63827671	17q23.3	FTSJ3	130.265	98.3818	1.32408	83	74	59.4251	79.6466
chr17	70810813	70811644	N/A	Hs.552421	13.014	9.83043	1.32385	11	12	58.3618	37.0471
chr1	114716913	114758050	1p13.2	CSDE1	659.071	497.85	1.32383	83	74	77.7527	103.567
chr1	152236073	152244591	N/A	Hs.562146	19.797	14.9552	1.32375	31	37	38.4471	41.2707
chr2	172425296	172427364	N/A	Hs.587044	21.0292	15.8878	1.32361	31	37	36.2591	27.9007
chr17	8967665	8976993	N/A	Hs.572460	16.8555	12.7351	1.32355	11	12	63.7818	23.0007
chr15	35291843	35292355	N/A	Hs.552232	14.8199	11.1972	1.32353	11	12	44.0949	37.6361
chr4	127725815	127726737	N/A	Hs.587283	8.24276	6.22843	1.32341	3	4	47.2485	13.6223
chr13	99196374	99200757	13q32.3	UBAC2-AS1	18.9038	14.2853	1.32331	29	22	82.1541	57.0154
chr8	96340221	96340915	N/A	Hs.527438	16.1474	12.2029	1.32323	11	12	57.3353	28.4152
chr3	52451091	52454041	3p21.1	TNNC1	38.9501	29.4362	1.3232	79	70	144.357	134.114
chr11	57325985	57335877	11q12.1	SSRP1	267.201	201.947	1.32312	83	74	72.5776	94.4003
chr1	3454583	3481115	1p36.32	ARHGEF16	43.7617	33.0752	1.3231	83	74	85.2957	103.276
chr14	100657268	100672744	14q32.2	LINC00523	19.0553	14.4036	1.32296	60	59	61.4966	61.3461
chr6	111230168	111231561	N/A	Hs.127009	25.8241	19.5203	1.32294	34	41	44.4437	36.7409
chr5	6496158	6496721	N/A	Hs.734710	17.7026	13.3814	1.32293	11	12	43.1423	25.7577
chr9	112618091	112620810	N/A	Hs.660744	70.9993	53.6688	1.32291	29	22	57.825	59.593
chr6	21593741	21598619	6p22.3	SOX4	421.308	318.533	1.32265	82	73	159.972	195.714
chr13	105764029	105764256	N/A	Hs.539581	12.112	9.1574	1.32264	11	12	41.3513	34.3424
chr2	34624793	34625347	N/A	Hs.580379	17.793	13.4538	1.32252	11	12	49.6689	41.7097
chr22	35468198	35468530	N/A	Hs.542725	15.7935	11.9422	1.3225	11	12	48.0779	33.2156
chr6	31652410	31658210	6p21.33	APOM	39.7274	30.0411	1.32243	83	74	62.9805	58.6954
chr7	51254693	51258606	N/A	Hs.573377	13.7626	10.4079	1.32232	11	12	58.2618	27.9821
chrX	48723517	48723851	N/A	Hs.567178	20.7559	15.6974	1.32225	11	12	44.6622	40.788
chr2	231708525	231713541	2q37.1	PTMA	1881.41	1423.07	1.32208	83	74	95.7747	101.466
chr7	103312474	103345362	7q22.1	DNAJC2	123.573	93.4704	1.32205	83	74	114.813	135.96
chr6	3026801	3027434	N/A	Hs.737247	17.465	13.2108	1.32202	11	12	62.2291	44.677
chr2	78088730	78127806	2p12	LOC101927948	10.9779	8.30415	1.32198	33	26	145.645	24.494
chr20	41073024	41073396	N/A	Hs.671330	44.1496	33.3981	1.32192	29	22	84.0195	60.1614
chr22	48340068	48340658	N/A	Hs.570506	13.0307	9.86028	1.32153	11	12	66.0571	44.8265
chr2	95232060	95259774	N/A	Hs.574776	15.0522	11.391	1.32141	11	12	28.222	28.5016
chr1	228007022	228067113	1q42.13	WNT3A	13.5406	10.2479	1.32131	43	40	45.5822	42.0409
chr11	45921621	45929096	11p11.2	LARGE2	43.9299	33.2473	1.32131	76	66	95.0204	92.119
chr11	30366494	30367105	N/A	Hs.562370	14.0998	10.6713	1.32128	11	12	47.9082	30.0364
chr2	10122568	10131419	2p25.1	RRM2	309.991	234.655	1.32105	83	74	99.1909	134.932
chr1	119238181	119239014	N/A	Hs.563844	18.5932	14.0773	1.3208	11	12	52.8511	49.1339
chr12	90905616	90917953	N/A	Hs.640508	16.8351	12.7465	1.32076	11	12	42.6522	48.5869
chr12	113816738	113966371	12q24.13-q24.21	RBM19	31.6426	23.9616	1.32056	83	74	72.3354	71.7093
chr5	1461427	1523961	5p15.33	LPCAT1	258.049	195.416	1.32051	83	74	78.875	86.6711
chr14	21016763	21070872	14q11.2	NDRG2	145.03	109.865	1.32008	83	74	338.839	318.273
chr5	129460281	129738683	5q23.3	ADAMTS19	42.7816	32.4106	1.31999	72	62	100.701	115.299
chr17	16393286	16393513	N/A	Hs.565078	15.9583	12.0904	1.31991	11	12	64.1535	36.1215
chr11	67602880	67606706	11q13.2	C11orf72	18.5576	14.0653	1.31939	64	63	77.9703	67.171
chr5	77620761	77621142	N/A	Hs.544065	17.821	13.508	1.3193	11	12	48.2412	51.7646
chrX	20121184	20121516	N/A	Hs.567197	18.711	14.1833	1.31922	11	12	45.5991	29.3045
chr3	67654697	67750504	N/A	Hs.734282	22.6078	17.1377	1.31918	31	37	47.7788	42.0383
chr19	57807082	57814913	19q13.43	ZNF552	23.9489	18.1551	1.31912	83	74	81.0134	65.9205
chr7	17166715	17167144	N/A	Hs.304563	15.336	11.6263	1.31908	11	12	64.3603	20.4824
chr16	14833786	14896157	16p13.11	NOMO1	141.908	107.581	1.31908	46	44	78.3682	68.5482
chr2	21396261	21529242	2p24.1	LOC100507562	13.2323	10.0317	1.31906	52	37	60.6908	38.7287
chr14	77668245	77669546	N/A	Hs.560263	14.221	10.7815	1.31902	31	37	39.5084	26.8388
chr10	73782050	73783648	10q22.2	CHCHD1	300.342	227.717	1.31893	76	66	64.2014	75.3423
chr7	155288609	155297680	7q36.3	LOC105375591	38.3884	29.1076	1.31885	29	22	41.4043	30.4321
chr1	206126261	206126440	N/A	Hs.563750	16.3318	12.3853	1.31864	11	12	50.2903	26.2358
chr2	156435290	156586403	2q24.1	GPD2	42.3788	32.1525	1.31806	83	73	114.381	112.821
chr14	28767072	28770277	14q12	FOXG1	149.25	113.239	1.31801	82	74	343.594	396.599
chr4	40810027	41216714	4p14-p13	APBB2	32.0154	24.2918	1.31795	83	74	113.73	110.251
chr7	76121274	76121947	N/A	Hs.282470	23.5912	17.902	1.3178	31	37	31.8078	35.7427
chr21	44802241	44804717	21q22.3	LINC01424	13.954	10.5894	1.31773	29	22	44.5251	27.8862
chr6	105453659	105478952	N/A	Hs.571181	19.9983	15.1765	1.31771	31	37	74.7282	50.9444
chr17	60177231	60422470	17q23.1-q23.2	USP32	71.0595	53.9296	1.31763	83	74	156.202	163.254
chr7	50953551	50953842	N/A	Hs.545021	18.0643	13.7097	1.31763	11	12	47.4883	34.0312
chr2	202206180	202238599	2q33.1	SUMO1	378.641	287.379	1.31757	83	74	116.901	140.288
chr9	127802858	127814520	9q34.11	FPGS	34.5798	26.2457	1.31754	83	74	89.4646	94.7332
chr20	3039061	3045896	20p13	GNRH2	15.1706	11.5157	1.31738	83	74	66.4192	54.9191
chr8	37903681	37903972	N/A	Hs.545454	19.3096	14.6585	1.3173	11	12	39.1066	55.0893
chr17	68715486	68715907	N/A	Hs.259540	18.4947	14.0404	1.31725	11	12	34.1232	29.8222
chr3	165929172	165929481	N/A	Hs.254521	14.3666	10.9072	1.31718	11	12	51.3245	40.4963
chr16	30378312	30400108	16p11.2	ZNF48	47.9539	36.41	1.31706	76	66	84.7756	91.1206
chr8	52939908	52940894	8q11.23	NPBWR1	13.5512	10.2911	1.31679	76	66	111.084	49.7396
chr3	71764150	71764610	N/A	Hs.543100	13.069	9.92505	1.31677	11	12	52.2592	33.3613
chr18	46104332	46128333	18q21.1	HAUS1	197.758	150.189	1.31673	76	66	93.1316	111.595
chr11	64803514	64811294	11q13.1	MEN1	53.9544	40.9782	1.31666	83	74	95.1274	94.037
chr13	110036195	110036854	N/A	Hs.158961	14.492	11.0075	1.31656	11	12	42.6485	43.769
chr3	182365113	182368256	N/A	Hs.132416	15.5717	11.8277	1.31655	11	12	55.0273	28.8017
chr11	867859	915058	11p15.5	CHID1	51.748	39.3058	1.31655	76	66	78.9448	96.6006
chr16	3362251	3362581	N/A	Hs.540676	19.0711	14.4873	1.3164	11	12	40.1567	35.417
chr7	142740235	142753076	7q34	PRSS1	12.7417	9.68007	1.31629	79	70	77.0972	46.0002
chr3	39183214	39192621	3p22.2	XIRP1	15.0005	11.397	1.31618	75	66	93.0837	81.3289
chr20	16271462	16272002	N/A	Hs.554692	17.2544	13.1108	1.31604	11	12	43.932	38.4927
chr15	44567462	44568303	N/A	Hs.658022	31.453	23.9007	1.31599	4	4	76.7935	20.0153
chr9	11847812	11847986	N/A	Hs.545866	17.0018	12.9203	1.3159	11	12	50.3377	27.8998
chr13	24680411	24711785	13q12.1-q12.3	ATP12A	22.2664	16.921	1.3159	79	70	107.845	45.3738
chr17	67825517	67984378	17q24.2	BPTF	150.626	114.473	1.31583	83	74	150.416	161.191
chr11	132403359	132404060	N/A	Hs.443913	15.8085	12.0155	1.31568	11	12	52.8331	38.0155
chr2	7045326	7045896	N/A	Hs.580437	17.4581	13.2702	1.31559	11	12	42.5053	46.9386
chr17	439978	445940	17p13.3	RFLNB	249.307	189.514	1.31551	76	66	122.828	142.609
chr2	29890370	29892354	N/A	Hs.580479	13.4865	10.2539	1.31526	11	12	43.539	40.5546
chr4	114742832	114743450	N/A	Hs.242211	25.6357	19.4931	1.31512	11	12	40.7462	63.2866
chr6	41637020	41654246	6p21.1	MDFI	22.2711	16.9351	1.31509	83	74	61.1453	63.9292
chr10	15075475	15088776	10p13	ACBD7	32.7009	24.8705	1.31485	47	44	109.259	109.627
chr7	1433639	1459497	7p22.3	MICALL2	24.5318	18.6604	1.31465	83	74	129.959	87.0734
chr6	119362210	119362629	N/A	Hs.152655	15.5635	11.8388	1.31461	11	12	68.9435	43.6434
chr8	127013154	127021014	8q24.21	PCAT1	14.498	11.0293	1.3145	11	12	59.5623	54.3134
chr2	187000076	187000422	N/A	Hs.541602	22.0343	16.7657	1.31425	11	12	58.5549	34.2731
chr6	56056590	56394128	6p12.3-p11.2	COL21A1	21.7334	16.5368	1.31424	79	70	85.6226	77.989
chr11	59127766	59128380	N/A	Hs.677985	25.9919	19.7772	1.31424	31	37	37.6527	35.9253
chr1	20739094	20739750	N/A	Hs.538183	14.1434	10.7647	1.31387	11	12	41.5893	37.8009
chr5	40831328	40835285	5p13.1	RPL37	1769.91	1347.49	1.31348	83	74	119.349	148.129
chr6	1605544	1606033	N/A	Hs.146962	20.1502	15.3411	1.31347	11	12	35.4464	23.1539
chr21	45513476	45514713	N/A	Hs.741618	26.4261	20.1214	1.31333	29	22	30.6206	36.1952
chr1	120441517	120448386	N/A	Hs.680526	68.7458	52.3499	1.3132	29	22	42.4107	49.1661
chr3	122909193	123028605	3q21.1	SEMA5B	39.5375	30.1101	1.3131	72	62	146.012	144.019
chr21	43053190	43076868	21q22.3	CBS	439.602	334.792	1.31306	82	73	137.306	144.944
chr8	20412870	20413289	N/A	Hs.566927	17.3079	13.1815	1.31304	11	12	50.2359	37.5868
chr21	33503931	33542917	21q22.11	GART	114.67	87.3332	1.31301	83	74	139.35	152.828
chr17	7306999	7312463	17p13.1	EIF5A	748.181	569.881	1.31287	83	74	96.2956	112.382
chr19	53793584	53824403	19q13.42	NLRP12	25.9061	19.7331	1.31283	72	62	86.9865	94.5743
chr17	15699577	15720787	17p12	ZNF286A	101.812	77.5524	1.31282	83	74	175.486	189.275
chr7	11370435	11832198	7p21.3	THSD7A	22.8872	17.4336	1.31282	79	70	162.515	151.337
chr11	64251523	64269452	11q13.1	PLCB3	37.8072	28.8004	1.31273	79	70	78.5114	82.9285
chr13	77895481	77975529	13q22.3	EDNRB	67.6977	51.5742	1.31263	79	70	198.901	237.36
chr11	61816203	61867354	11q12.2	FADS2	103.738	79.0414	1.31246	83	74	92.302	90.1345
chr12	12329263	12350541	12p13.2	MANSC1	28.5399	21.7457	1.31244	79	70	72.6818	69.2329
chr1	220528183	220664457	1q41	MARK1	27.5307	20.9768	1.31243	83	74	105.244	99.7389
chr6	112087471	112102790	6q21	FAM229B	42.3268	32.2511	1.31242	76	66	153.816	160.011
chrX	140709759	140772677	Xq27.1	LINC00632	12.3565	9.41511	1.31241	29	22	107.642	50.4341
chr5	7314891	7326609	N/A	Hs.519190	15.9606	12.1631	1.31221	11	12	71.4352	39.8534
chr7	143484349	143496772	N/A	Hs.118228	14.3826	10.9614	1.31211	29	22	134.983	61.3995
chr2	85394748	85418467	2p11.2	CAPG	99.6009	75.9113	1.31207	83	74	87.0482	98.678
chr17	28714281	28718268	17q11.2	RAB34	408.998	311.73	1.31203	76	66	75.4481	86.0068
chr14	64388041	64460007	14q23.3	MTHFD1	317.721	242.182	1.31191	83	74	104.159	124.151
chr17	8177156	8177529	N/A	Hs.565092	23.8357	18.174	1.31153	11	12	45.7504	40.1223
chr3	171831827	171832056	N/A	Hs.565850	19.5833	14.9318	1.31152	11	12	47.1307	34.8663
chr3	123476210	123477105	N/A	Hs.565905	19.0443	14.5213	1.31147	11	12	49.4597	29.79
chr3	14402576	14489349	3p25.1	SLC6A6	76.7045	58.4875	1.31147	83	74	202.424	212.734
chr3	120099986	120100440	N/A	Hs.635615	21.6769	16.5294	1.31142	29	22	53.0855	46.1427
chr16	69741854	69754968	16q22.1	NOB1	176.598	134.673	1.31131	76	66	80.9144	81.5801
chr5	56124145	56127275	5q11.2	LOC101928419	21.0314	16.0386	1.3113	29	22	114.905	81.494
chr6	110898176	110898936	N/A	Hs.529962	28.3472	21.618	1.31128	60	59	75.0937	83.0101
chr4	65597611	65598870	N/A	Hs.657487	15.1984	11.594	1.31089	29	22	132.12	77.9878
chr17	29614756	29622912	17q11.2	CORO6	24.1723	18.4404	1.31083	76	66	114.037	33.337
chr17	61579344	61579785	N/A	Hs.540776	25.1291	19.174	1.31058	11	12	32.8357	34.3971
chr19	44905749	44909395	19q13.32	APOE	324.672	247.755	1.31046	83	74	169.493	199.688
chr7	87876229	87909541	7q21.12	DBF4	119.104	90.895	1.31034	83	74	85.7307	127.041
chr8	1373315	1381394	N/A	Hs.583886	12.9368	9.87335	1.31027	11	12	43.6483	20.8079
chr11	117144284	117178173	11q23.3	PAFAH1B2	136.335	104.059	1.31017	83	74	141.06	161.134
chr10	73780271	73781078	N/A	Hs.211821	20.6051	15.7288	1.31002	31	37	50.5912	34.4155
chr19	45178745	45202715	19q13.32	BLOC1S3	30.2076	23.059	1.31001	72	62	86.8345	82.5061
chr21	36632680	36633128	N/A	Hs.437360	11.8226	9.0263	1.3098	11	12	62.0154	21.3908
chr5	167116317	167119585	N/A	Hs.738191	11.0846	8.46312	1.30975	11	12	57.5807	21.3538
chr21	33903453	33915854	21q22.11	ATP5O	1333.5	1018.14	1.30974	79	70	80.0078	86.8623
chr2	9934866	9935552	N/A	Hs.631902	18.7765	14.3363	1.30971	29	22	34.5289	24.4495
chr14	76592178	76592632	N/A	Hs.554138	27.4503	20.9598	1.30967	11	12	30.8227	38.6611
chr9	134135679	134159972	9q34.2	WDR5	73.0977	55.8177	1.30958	76	66	80.6444	96.0437
chr15	90678033	90678472	N/A	Hs.378070	28.6438	21.8731	1.30954	31	37	56.9724	42.4561
chr21	42362282	42366535	21q22.3	TFF1	13.004	9.9317	1.30934	83	74	68.9754	35.3029
chr1	70144802	70205678	1p31.1	LRRC40	103.783	79.2635	1.30934	83	74	113.03	123.885
chr8	12721897	12755485	8p23.1	LONRF1	85.9862	65.6749	1.30927	83	74	90.5838	85.976
chr1	10298686	10299085	N/A	Hs.662783	21.3607	16.315	1.30927	29	22	58.4946	58.3772
chr1	226223618	226227055	1q42.12	MIXL1	27.9112	21.3185	1.30925	72	62	105.999	92.2391
chr7	158999249	158999551	N/A	Hs.544784	16.3801	12.5125	1.3091	11	12	73.5393	24.935
chr3	186113271	186113750	N/A	Hs.542837	22.2664	17.0103	1.30899	11	12	44.7383	42.349
chr4	23881087	23882103	N/A	Hs.663996	20.7593	15.862	1.30874	11	12	24.99	45.2418
chr6	111702415	111873779	N/A	Hs.664520	44.0292	33.6448	1.30865	33	26	122.102	105.963
chr8	77350977	77357701	N/A	Hs.583703	17.7547	13.5676	1.30862	11	12	67.8499	38.4351
chr4	55595229	55636698	4q12	NMU	120.073	91.7558	1.30861	83	74	125.863	151.736
chr17	10628526	10679657	17p13.1	MYH3	18.7654	14.3407	1.30854	83	74	255.617	78.9558
chr6	131573159	131584332	6q23.2	ARG1	12.2842	9.38814	1.30848	82	73	356.524	30.2672
chr2	200825356	200827331	N/A	Hs.102941	79.1019	60.4543	1.30846	29	22	81.6228	84.5834
chr2	97287142	97420806	N/A	Hs.128113	13.567	10.3689	1.30843	11	12	58.9406	67.8779
chr5	5140330	5320304	5p15.32	ADAMTS16	13.9318	10.6478	1.30842	72	62	58.2613	45.828
chr8	47960203	47978160	8q11.21	MCM4	198.619	151.803	1.3084	82	74	124.701	126.764
chr1	234373437	234384049	1q42.2	COA6	163.427	124.912	1.30833	76	66	58.8042	65.4962
chr11	61377707	61377890	N/A	Hs.564257	11.9144	9.10783	1.30815	11	12	64.9908	28.0837
chr2	67522601	67523146	N/A	Hs.557520	23.3952	17.8849	1.3081	11	12	33.3711	33.398
chr3	11719440	11728660	N/A	Hs.581519	14.7758	11.2968	1.30796	11	12	46.145	52.5479
chr9	113104723	113111677	9q32	FAM225B	16.6892	12.7597	1.30795	43	40	44.1201	37.9185
chr20	325571	330228	20p13	SOX12	41.6984	31.8808	1.30795	79	70	108.329	128.357
chr2	172085480	172089674	2q31.1	DLX1	47.5261	36.3367	1.30794	75	65	375.649	346.646
chr4	169986597	170033028	4q33	MFAP3L	20.1589	15.4131	1.30791	79	70	161.023	118.789
chr5	31400494	31532175	5p13.3	DROSHA	204.802	156.601	1.30779	83	74	80.6442	86.0924
chr2	69912952	69913405	N/A	Hs.710942	34.2077	26.1581	1.30773	29	22	64.5946	61.9853
chr18	24426645	24453531	18q11.2	IMPACT	40.4578	30.9389	1.30767	82	74	77.978	89.7855
chr19	42752687	42765692	19q13.2	PSG8	12.5385	9.58994	1.30746	43	40	91.2918	59.4898
chr22	30356635	30378655	22q12.2	CCDC157	23.9972	18.3545	1.30743	72	62	65.0283	60.299
chr9	128300086	128300493	N/A	Hs.640612	10.0159	7.66178	1.30725	11	12	60.4746	20.6555
chr11	43860591	43861349	N/A	Hs.594851	29.8549	22.8417	1.30704	29	22	92.3429	79.3082
chr2	218259496	218263861	2q35	GPBAR1	26.784	20.4948	1.30687	76	66	162.382	166.924
chr1	160608099	160608775	N/A	Hs.374124	14.6454	11.2068	1.30683	11	12	54.3089	23.4785
chr1	62436304	62451804	1p31.3	USP1	211.375	161.748	1.30681	83	74	115.172	132.431
chr5	56130507	56131167	N/A	Hs.639757	18.6629	14.2814	1.3068	11	12	42.1585	24.5952
chr13	97430317	97430756	N/A	Hs.539598	16.6006	12.7033	1.30679	11	12	70.6024	31.5149
chr12	47972965	48006212	12q13.11	COL2A1	53.9559	41.2972	1.30653	79	70	347.197	360.381
chr21	33432486	33480009	21q22.11	TMEM50B	102.165	78.2005	1.30645	83	74	110.946	100.064
chr16	89917879	89920977	16q24.3	MC1R	39.6733	30.3678	1.30643	83	74	101.104	56.5666
chr1	196819730	196832189	1q31.3	CFHR1	14.722	11.2694	1.30637	67	67	112.683	67.9866
chr12	7470816	7503818	12p13.31	CD163	49.0029	37.5127	1.3063	83	74	287.869	289.425
chr10	59173933	59174933	N/A	Hs.592518	36.2449	27.7478	1.30622	29	22	164.308	183.188
chr10	99875571	100009953	10q24.2	DNMBP	41.8524	32.0411	1.30621	83	74	125.812	118.382
chr20	47209214	47357780	20q13.12	ZMYND8	129.298	98.992	1.30615	83	74	133.645	138.008
chr21	46135981	46156481	21q22.3	FTCD	20.4185	15.6349	1.30595	79	70	47.8736	48.6237
chr9	4707755	4708636	N/A	Hs.657409	43.0611	32.9739	1.30592	11	12	21.6827	32.9887
chr5	102233986	102296549	5q21.1	SLCO4C1	20.4186	15.6355	1.30591	79	70	134.68	83.3142
chr7	144226946	144324030	N/A	Hs.637883	12.5145	9.58381	1.3058	11	12	59.7784	33.7416
chr17	16471950	16473469	N/A	Hs.659940	28.5705	21.8813	1.3057	29	22	102.163	67.3637
chr13	106539457	106539672	N/A	Hs.564519	18.8099	14.4061	1.30568	11	12	47.5689	33.5161
chr6	168055745	168093007	6q27	FRMD1	21.7917	16.6899	1.30568	82	73	74.5265	81.3997
chr5	2741791	2742838	N/A	Hs.129441	20.6628	15.8262	1.30561	11	12	33.6168	31.9157
chr8	8317731	8386444	8p23.1	PRAG1	289.196	221.504	1.3056	76	66	61.3762	54.2392
chr3	187383100	187383646	N/A	Hs.738696	16.0949	12.3278	1.30557	11	12	54.8333	24.3796
chr18	43892390	43893192	N/A	Hs.253717	18.832	14.4251	1.3055	11	12	46.7152	36.9783
chr19	53963036	53990215	19q13.42	CACNG8	17.7305	13.5833	1.30532	76	66	91.8745	68.6891
chr10	102152176	102163871	10q24.32	NOLC1	225.575	172.814	1.30531	83	74	135.978	138.593
chr1	62194802	62212328	1p31.3	L1TD1	572.532	438.62	1.3053	79	70	139.601	169.326
chr2	163602611	163736155	2q24.3	FIGN	41.0327	31.4372	1.30523	72	62	187.251	203.619
chr2	154469633	154470191	N/A	Hs.565407	22.0844	16.9201	1.30522	31	37	43.739	32.2921
chr1	15735088	15741392	1p36.21	SLC25A34	18.8164	14.4169	1.30516	72	62	61.987	57.6624
chr5	124868784	124869445	N/A	Hs.553096	13.4915	10.3374	1.30512	11	12	50.0375	30.7488
chr7	102363861	102426682	7q22.1	LOC100630923	23.7335	18.1855	1.30508	41	25	70.1704	51.8366
chr4	16355573	16355701	N/A	Hs.543708	13.3374	10.2229	1.30467	11	12	41.5913	40.0306
chr22	24555650	24574964	22q11.23	SNRPD3	413.839	317.228	1.30455	83	74	108.991	127.395
chr15	40439721	40468242	15q15.1	BAHD1	52.3084	40.1005	1.30443	83	74	66.6672	76.0465
chr22	41092513	41092566	22q13.2	MIR1281	17.1086	13.1168	1.30433	20	25	67.1097	27.6909
chr18	6729718	6915716	18p11.31	ARHGAP28	32.5118	24.9266	1.3043	79	70	122.688	99.57
chr7	100336065	100367831	7q22.1	STAG3L5P-PVRIG2P-PILRB	37.1881	28.5148	1.30417	12	3	25.3811	3.25995
chr14	32075419	32076699	14q12	ARHGAP5-AS1	19.3907	14.8716	1.30388	63	63	47.4225	49.025
chr22	21545666	21551461	22q11.21	RIMBP3C	14.9223	11.4448	1.30385	32	28	54.622	32.0626
chr17	48721719	48722520	17q21.32	PRAC1	18.9668	14.547	1.30383	76	66	169.421	161.002
chr10	100273278	100286712	10q24.31	BLOC1S2	230.469	176.768	1.3038	76	66	124.522	150.168
chr1	107140224	107148189	N/A	Hs.143707	20.9572	16.0741	1.30378	29	22	76.588	67.7995
chr14	73754639	73755210	N/A	Hs.578350	21.0998	16.1846	1.30369	11	12	32.3152	25.1253
chr8	123201172	123202743	8q24.13	FAM83A-AS1	18.0844	13.8721	1.30365	43	40	65.0667	44.9731
chr1	15756171	15786590	1p36.21	FBLIM1	53.7328	41.2173	1.30365	75	65	123.363	159.243
chr14	90452062	90455117	N/A	Hs.202321	16.6145	12.7453	1.30358	11	12	38.9135	40.4594
chr3	41041246	41058696	N/A	Hs.147846	24.4774	18.7773	1.30357	11	12	43.1774	32.4056
chr2	170719358	170719869	N/A	Hs.554638	16.2143	12.4388	1.30353	11	12	61.6465	56.4011
chr11	3104756	3105435	N/A	Hs.664045	38.9116	29.8535	1.30342	29	22	39.239	44.6657
chr6	33200826	33204437	6p21.32	SLC39A7	57.9139	44.4359	1.30331	83	74	62.2973	62.0725
chr12	74011889	74012118	N/A	Hs.539306	20.4966	15.7267	1.3033	31	37	40.1122	43.2601
chr14	93718298	93789029	14q32.12	PRIMA1	15.8637	12.1726	1.30324	76	66	99.6209	73.5052
chr8	24825401	24826002	N/A	Hs.566921	16.2009	12.4315	1.30321	11	12	52.33	23.496
chr16	29454501	29458224	16p11.2	SLX1B	55.7149	42.7572	1.30305	79	70	101.199	106.157
chr6	135629404	135630268	N/A	Hs.520403	19.7781	15.1786	1.30303	11	12	44.6468	45.4863
chr1	64148070	64148651	N/A	Hs.436456	22.2417	17.0706	1.30292	29	22	74.1638	71.6754
chr4	27631641	27631966	N/A	Hs.543668	18.6185	14.2903	1.30288	11	12	42.8168	34.3656
chr21	38805307	38824955	21q22.2	ETS2	86.9343	66.7261	1.30285	83	74	106.226	108.721
chr9	97029677	97039643	9q22.33	CTSV	269.503	206.86	1.30283	79	70	123.475	140.731
chr20	1823763	1824103	N/A	Hs.550996	11.8504	9.09659	1.30273	11	12	35.2854	31.9426
chr4	184694065	184734132	4q35.1	CENPU	169.225	129.9	1.30273	83	74	147.268	189.489
chr9	98072014	98119418	9q22.33	TRIM14	32.8514	25.218	1.3027	83	74	168.738	174.966
chr20	6074845	6123544	20p12.3	FERMT1	27.4599	21.0837	1.30243	79	70	114.632	98.2996
chr4	153780590	153789076	4q31.3	SFRP2	377.349	289.739	1.30238	76	66	170.575	197.914
chr2	209536772	209537027	N/A	Hs.731257	22.6219	17.3706	1.30231	11	12	35.3845	30.7152
chr6	33420070	33453689	6p21.32	SYNGAP1	20.6935	15.89	1.30229	75	65	96.4811	97.2112
chr15	48331018	48343373	15q21.1	DUT	442.059	339.47	1.3022	83	74	121.602	137.322
chr16	69737414	69738005	N/A	Hs.564884	18.0346	13.85	1.30214	31	37	29.9989	30.8315
chr7	30530188	30530343	N/A	Hs.652589	24.7844	19.0357	1.30199	31	37	36.9215	31.474
chr13	51180177	51180967	N/A	Hs.156319	15.1769	11.657	1.30196	11	12	28.7384	24.3845
chr11	839721	842529	11p15.5	POLR2L	422.724	324.706	1.30187	83	74	134.458	160.58
chr8	52724365	52725345	N/A	Hs.545430	24.4235	18.7606	1.30185	11	12	32.9206	30.6184
chr8	122670385	122694106	8q24.13	LINC01151	10.3729	7.96802	1.30182	11	12	49.0813	23.0395
chr16	89737551	89816658	16q24.3	FANCA	28.854	22.165	1.30178	83	74	70.8123	60.7478
chr1	16124337	16156104	1p36.13	EPHA2	41.9735	32.2445	1.30172	79	70	82.7212	81.0842
chr13	51476035	51476562	N/A	Hs.649714	18.5518	14.2524	1.30166	11	12	55.3777	44.6361
chr17	47209017	47227650	17q21.32	MYL4	29.0907	22.3504	1.30157	79	70	150.598	108.352
chr9	122526358	122527293	9q33.2	OR1N1	12.4698	9.58075	1.30154	43	40	51.633	62.0084
chr8	42373194	42391322	8p11.21	DKK4	15.8728	12.1956	1.30152	79	70	94.3476	62.1783
chr6	106969831	106976855	6q21	CD24	898.578	690.472	1.3014	83	74	168.377	207.07
chr19	54923509	54965184	19q13.42	NLRP7	31.8593	24.4825	1.30131	72	62	108.231	87.0685
chr7	116672359	116798386	7q31.2	MET	50.3889	38.7246	1.30121	83	74	348.559	220.682
chr2	237858714	237912117	2q37.3	RAMP1	33.1338	25.4655	1.30113	83	74	111.745	106.864
chrY	20443342	20443817	N/A	Hs.567222	12.1943	9.37231	1.30109	11	12	59.2133	34.7094
chr18	77042856	77044811	N/A	Hs.569916	14.0276	10.7816	1.30107	11	12	52.0751	23.9296
chr17	795830	797941	N/A	Hs.633667	32.1611	24.719	1.30107	29	22	49.8283	44.3411
chr3	194530206	194530772	N/A	Hs.573028	15.2802	11.7445	1.30105	11	12	59.8426	33.1797
chrX	79506429	79506948	N/A	Hs.567153	18.1418	13.9443	1.30102	11	12	47.8338	34.7719
chr2	113437691	113496204	2q14.1	CBWD2	19.0308	14.6287	1.30092	47	44	114.751	85.9058
chr17	75525080	75575209	17q25.1	LLGL2	19.6102	15.0752	1.30083	82	74	103.328	75.4132
chr19	37329083	37330050	N/A	Hs.656246	124.405	95.6492	1.30064	29	22	63.8293	59.6919
chr8	144394149	144394230	8q24.3	MIR939	18.4844	14.212	1.30061	20	25	39.8923	36.1447
chr19	18193230	18196742	19p13.11	MPV17L2	48.8639	37.5699	1.30061	76	66	47.3224	47.0142
chr15	25116545	25122476	15q11.2	IPW	110.48	84.9538	1.30047	72	62	236.314	241.256
chr8	30785610	30812836	8p12	PPP2CB	324.09	249.245	1.30029	83	74	108.854	126.176
chr7	142626645	142801427	N/A	Hs.728330	24.5763	18.9016	1.30023	11	12	57.9923	37.7283
chr10	69571440	69573454	10q22.1	NEUROG3	24.86	19.12	1.30021	83	74	321.565	167.707
chr6	110958560	110967888	6q21	GTF3C6	389.153	299.318	1.30013	76	66	88.0633	110.973
chr12	105016559	105017626	N/A	Hs.191828	47.6917	36.6826	1.30012	40	34	75.4443	63.6558
chr2	233354507	233472098	2q37.1	DGKD	71.1657	54.739	1.30009	83	73	125.332	139.418
chr2	208236227	208255143	2q34	IDH1	580.152	446.26	1.30003	83	74	102.476	112.002
chr19	33208664	33225850	19q13.11	SLC7A10	19.0495	14.6536	1.29998	79	70	55.4305	44.116
chr13	111972310	112108015	13q34	SOX1-OT	20.9576	16.1217	1.29996	60	59	121.981	87.6155
chr7	97731959	97740472	7q21.3	TAC1	29.5918	22.7655	1.29985	79	70	330.684	333.564
chr1	32651148	32686211	1p35.1	RBBP4	178.875	137.617	1.2998	83	74	118.349	133.345
chr11	1629803	1630930	11p15.5	KRTAP5-5	13.1312	10.1027	1.29976	43	40	46.2597	34.8695
chr10	114280730	114405143	10q25.3	AFAP1L2	33.5462	25.8121	1.29963	76	66	135.795	115.192
chr16	23061407	23149301	16p12.2	USP31	32.0777	24.6824	1.29962	76	66	81.0942	83.5933
chr18	47704585	47704912	N/A	Hs.541046	18.2025	14.0093	1.29931	11	12	64.2354	57.6903
chr16	165974	166768	16p13.3	HBM	12.4429	9.57714	1.29923	76	66	180.704	51.7071
chr4	6687792	6690748	4p16.1	LINC002481	41.3311	31.8132	1.29918	29	22	118.007	85.8261
chr1	185045419	185102608	1q25.3	RNF2	21.8922	16.8511	1.29915	83	74	94.3113	72.4905
chr3	70194478	70194940	N/A	Hs.543106	16.996	13.0823	1.29915	11	12	41.4026	27.3643
chr21	18618516	18619248	N/A	Hs.542633	15.4933	11.9258	1.29914	11	12	48.2198	37.1056
chr4	74316879	74317292	N/A	Hs.543569	23.4049	18.0164	1.29909	11	12	34.7377	40.7618
chrX	26926484	26927179	N/A	Hs.546144	12.3119	9.47741	1.29907	11	12	52.2475	23.6016
chr4	188637552	188638013	N/A	Hs.543314	13.9076	10.7059	1.29905	11	12	65.4428	27.2295
chr2	24033205	24067743	2p23.3	FKBP1B	105.103	80.9084	1.29904	82	74	143.447	162.431
chr15	96091741	96092098	N/A	Hs.539137	14.4645	11.1351	1.299	11	12	53.9317	46.0245
chr22	22109052	22109957	N/A	Hs.542777	18.5535	14.2845	1.29885	11	12	35.6487	55.9673
chr5	795605	863634	5p15.33	ZDHHC11	31.7753	24.4644	1.29884	83	74	145.609	104.433
chr17	73749270	73828537	17q25.1	LINC00469	11.2203	8.63876	1.29883	35	41	181.886	39.8765
chr1	203310355	203310659	N/A	Hs.557833	21.9525	16.9047	1.2986	11	12	33.17	35.9412
chr3	126103561	126181526	3q21.3	ALDH1L1	20.1908	15.5509	1.29837	83	74	112.168	62.6679
chr7	137381036	137381277	N/A	Hs.636590	18.837	14.5092	1.29828	11	12	26.1431	26.3929
chr1	49232757	49233063	N/A	Hs.576169	20.711	15.9548	1.29811	11	12	51.6799	48.1247
chr10	72053293	72054037	N/A	Hs.547293	17.9507	13.8291	1.29804	31	37	41.0213	38.7882
chr1	9151668	9151777	1p36.22	MIR34A	27.2932	21.0265	1.29804	49	47	80.3706	87.425
chr1	247110160	247112417	1q44	C1orf229	19.8745	15.3124	1.29793	47	44	163.335	70.3105
chr22	37906148	37942458	22q13.1	MICALL1	93.5286	72.0612	1.2979	82	74	59.3611	82.1855
chr14	105472938	105480170	14q32.33	CRIP2	42.4951	32.7474	1.29767	82	74	74.934	71.2622
chr2	26173091	26202405	2p23.3	GAREM2	42.6446	32.8664	1.29751	60	59	112.504	108.951
chr5	176810559	176880898	5q35.2	UNC5A	24.0316	18.5223	1.29744	76	66	108.826	95.2288
chr16	1309153	1327018	16p13.3	UBE2I	265.486	204.637	1.29735	83	74	131.001	164.539
chr2	153477338	153478808	2q23.3	RPRM	81.6751	62.9555	1.29735	79	70	104.467	110.792
chr1	115829707	115841127	1p13.1	NHLH2	20.2497	15.6089	1.29732	79	70	214.904	250.341
chr5	179732850	179777286	5q35.3	MAML1	90.5654	69.8144	1.29723	83	74	123.627	143.954
chr2	111491529	111492185	N/A	Hs.652958	17.4617	13.4608	1.29722	29	22	66.5517	40.5949
chr2	145699124	145699524	N/A	Hs.554643	16.2099	12.5013	1.29666	11	12	38.0573	35.3767
chr10	6492799	6493367	N/A	Hs.607854	19.3476	14.9229	1.2965	29	22	119.09	56.0189
chr5	74369376	74536976	5q13.3	LINC01331	16.9313	13.0593	1.29649	11	12	74.3987	44.3628
chr8	85463902	85481492	8q21.2	CA2	121.714	93.8872	1.29639	82	73	102.226	88.0886
chr2	219543663	219550595	2q35	TMEM198	28.8754	22.2744	1.29635	76	66	52.8792	53.4767
chrX	55009055	55031064	Xp11.21	ALAS2	15.268	11.779	1.2962	83	74	166.162	55.4628
chr1	6461151	6466195	1p36.31	TNFRSF25	42.4364	32.7456	1.29594	83	74	262.601	142.203
chr6	53349325	53349732	N/A	Hs.600283	16.644	12.8445	1.2958	11	12	58.7076	31.8974
chr4	37643627	37643780	N/A	Hs.566152	18.5869	14.3466	1.29557	11	12	63.1798	28.8491
chr11	67621421	67630116	11q13.2	NUDT8	20.9695	16.1857	1.29556	47	44	66.978	40.6094
chr19	804940	805001	19p13.3	MIR4745	303.418	234.207	1.29552	36	30	123.165	136.024
chr8	61105970	61106269	N/A	Hs.566881	17.986	13.8835	1.2955	31	37	51.6571	38.0169
chr8	91954967	92103365	8q21.3	RUNX1T1	47.5248	36.6878	1.29539	83	74	238.665	208.027
chr17	44076753	44123646	17q21.31	HDAC5	41.9269	32.3677	1.29533	83	74	94.354	100.28
chr15	82755945	82756071	15q25.2	SCARNA15	34.058	26.2941	1.29527	60	59	88.4903	99.8678
chr11	15702078	15758898	N/A	Hs.568969	14.201	10.9644	1.29519	11	12	58.7909	25.4947
chr1	159927039	159945661	1q23.2	IGSF9	33.7587	26.0651	1.29517	75	66	72.7946	82.4823
[truncated: 35,184 more rows]
