# Supplementary material for: Integrated Quantitative Transcriptome Maps of Human Trisomy 21 Tissues and Cells
Source: Front Genet. 2018 Apr 24;9:125. doi: 10.3389/fgene.2018.00125 (PMC5928158; doi:10.3389/fgene.2018.00125)
Supplement: Supplementary file 9 [file Table_9.XLSX]

## Sheet: Foglio1
Integrated quantitative transcriptome maps of human trisomy 21 tissues and cells Maria Chiara Pelleri, Chiara Cattani, Lorenza Vitale, Francesca Antonaros, Pierluigi Strippoli, Chiara Locatelli, Guido Cocchi, Allison Piovesan* and Maria Caracausi *To whom correspondence should be addressed. Tel: +39 0512094113; Fax: +39 0512094110; e-mail address: allison.piovesan2@unibo.it
Supplementary Table S9. Chromosome 21 gene expression ratios from each TRAM analysis performed. Values are reported for genes analysed in at least 3 samples Red: values in the interval next to 3:2 (range 1.30-1.70). Blue: values in the interval next to 2:3 (range 0.58-0.76).
Tot Brain Hsa21 genes with samples ≥3: 298			Tot LCLs Hsa21 genes with samples ≥3: 517			Tot Blood Hsa21 genes with samples ≥3: 298			Tot Fibroblasts Hsa21 genes with samples ≥3: 377			Tot Thymus Hsa21 genes with samples ≥3: 143			Tot iPSCs Hsa21 genes with samples ≥3: 383			Tot TOT Hsa21 genes with samples ≥3: 531
Gene_name	Expression_A_B		Gene_name	Expression_A_B		Gene_name	Expression_A_B		Gene_name	Expression_A_B		Gene_name	Expression_A_B		Gene_name	Expression_A_B		Gene_name	Expression_A_B
ADAMTS1	2.35586		SAMSN1	1.77534		EVA1C	1.98088		MX1	8.57367		ADAMTS5	12.4735		KRTAP10-8	3.24116		KRTAP6-1	2.74103
BTG3	2.28062		Hs.678608	1.60698		MX1	1.95355		MIR155HG	3.254		ADAMTS1	7.39099		DNMT3L	3.23533		KRTAP10-8	2.65562
DONSON	2.22602		PSMG1	1.58302		Hs.663673	1.88611		Hs.666775	2.89098		CBS	6.35967		B3GALT5-AS1	3.01552		COL18A1	2.13782
PTTG1IP	2.167		BTG3	1.54572		LSS	1.86371		Hs.655733	2.71852		TFF3	4.70004		Hs.663673	2.99937		KRTAP10-10	2.12023
PIGP	2.09195		LOC105372793	1.54447		BTG3	1.74045		KCNE1	2.63378		ERG	3.87072		SLC5A3	2.96229		KRTAP12-3	2.11355
Hs.285214	2.06128		LOC102724449	1.50207		MCM3AP-AS1	1.73069		MX2	2.61164		CYYR1	3.54858		ADAMTS1	2.76833		B3GALT5-AS1	2.06993
HSPA13	2.04531		U2AF1	1.49332		COL6A2	1.70893		HSF2BP	2.37131		JAM2	3.47995		HSPA13	2.72423		KRTAP10-12	2.03643
GABPA	2.03057		JAM2	1.47332		CYYR1	1.65195		IGSF5	2.36735		RSPH1	3.3965		KRTAP10-10	2.71268		KRTAP10-3	2.01436
RSPH1	1.98481		PIGP	1.45352		RUNX1-IT1	1.64648		N6AMT1	2.35937		BACE2	3.34257		KRTAP10-12	2.70845		CXADR	1.99901
HMGN1	1.97638		AGPAT3	1.44908		ERG	1.63459		DONSON	2.34982		PDXK	3.18874		KRTAP12-3	2.67674		U2AF1	1.98581
PSMG1	1.95767		PWP2	1.43936		DIP2A	1.63047		Hs.434909	2.28378		COL18A1	3.08113		BACH1	2.4647		PWP2	1.94017
C21orf91	1.94409		NDUFV3	1.43494		ITGB2-AS1	1.61472		LINC01425	2.26812		LCA5L	3.04941		KRTAP10-3	2.45784		Hs.580941	1.85313
CLIC6	1.89217		DONSON	1.43423		DONSON	1.60946		SLC5A3	2.2655		COL6A2	2.9879		LINC01547	2.30227		Hs.596577	1.82667
NRIP1	1.87961		MX2	1.42753		AGPAT3	1.54127		ETS2	2.25074		RRP1	2.91415		TIAM1	2.2989		DNMT3L	1.82267
MRPL39	1.87091		TMPRSS3	1.42586		TRAPPC10	1.53914		CBR1	2.22803		SLC5A3	2.85394		BACE2	2.21865		KRTAP12-1	1.78551
SH3BGR	1.85374		NRIP1	1.41419		Hs.666463	1.53502		MIS18A	2.22054		ICOSLG	2.80473		KRTAP10-1	2.18885		KRTAP10-1	1.74984
LIPI	1.85367		MRPL39	1.41093		PCNT	1.53042		CHAF1B	2.16117		TIAM1	2.61204		U2AF1	2.16594		CRYAA	1.72133
MORC3	1.8413		PFKL	1.40785		TMEM50B	1.52908		ADAMTS1	2.05128		CBR3	2.60044		KRTAP6-1	2.165		RRP1B	1.71969
WRB	1.83846		C21orf91	1.4009		PSMG1	1.50914		Hs.597622	2.01486		LOC642852	2.42246		PWP2	2.12732		Hs.334221	1.69804
SAMSN1	1.82848		SOD1	1.39935		MX2	1.50499		BACE2	2.01021		KRTAP6-3	2.38736		Hs.669083	2.09718		ADAMTS1	1.6966
MIS18A	1.80374		GART	1.39034		PTTG1IP	1.48431		AGPAT3	1.98256		TRPM2	2.33601		KRTAP12-1	2.08012		NDUFV3	1.68015
RRP1B	1.79023		ITGB2	1.38962		Hs.721038	1.47957		WDR4	1.93154		LINC00649	2.32326		Hs.128828	2.07961		KRTAP23-1	1.67906
LSS	1.79		UBE2G2	1.38235		Hs.655733	1.47395		LOC102724449	1.93031		PLAC4	2.28405		C21orf91	2.07829		DONSON	1.67623
Hs.661896	1.78216		Hs.580941	1.37869		KCNJ15	1.4721		LSS	1.92263		SPATC1L	2.2805		COL18A1	2.0688		KRTAP10-5	1.66313
SON	1.78109		PCNT	1.37068		WRB	1.45517		Hs.606172	1.91143		EVA1C	2.21968		Hs.655733	2.05671		LOC642852	1.64407
RIPPLY3	1.77784		LSS	1.36338		TMPRSS3	1.45459		Hs.741618	1.88109		LINC01547	2.21027		KRTAP23-1	2.03802		LINC01547	1.6326
CRYAA	1.75232		SUMO3	1.36119		PRMT2	1.4448		SLC19A1	1.87618		Hs.657999	2.1225		LINC01424	2.00743		C21orf91	1.631
CSTB	1.74138		C21orf59	1.36085		MRPS6	1.4428		C21orf91	1.85694		MIR99AHG	2.10412		COL6A1	2.00232		CBSL	1.6281
C21orf59	1.73382		C21orf33	1.35793		DSCR3	1.43509		MRPS6	1.85661		PRDM15	2.10021		KRTAP10-5	1.98012		MIS18A	1.62549
SPATC1L	1.72456		CSTB	1.35372		SAMSN1	1.43179		KRTAP6-2	1.8519		ADARB1	2.06744		USP25	1.93632		C21orf59	1.62189
JAM2	1.72312		CHAF1B	1.3526		AATBC	1.43031		CBR3-AS1	1.8311		ITSN1	2.06743		KRTAP10-11	1.91849		BACE2	1.61759
PRMT2	1.71523		USP16	1.33883		C21orf33	1.41957		PFKL	1.83066		KRTAP19-1	2.05944		KRTAP12-2	1.90467		ITSN1	1.61756
SCAF4	1.69223		LINC00158	1.33818		USP25	1.40914		PWP2	1.82676		DIP2A	2.03423		TFF1	1.8931		Hs.655733	1.61696
TMEM50B	1.69011		CRYZL1	1.32679		SUMO3	1.40791		CHODL	1.82228		ZBTB21	2.0039		KRTAP10-9	1.89204		HSPA13	1.60615
LOC102724449	1.66828		ATP5J	1.32604		TFF3	1.40367		ERVH48-1	1.81269		BACH1	1.94665		NDUFV3	1.89083		Hs.661896	1.60203
IL10RB	1.66642		TTC3	1.3237		C21orf59	1.39866		C21orf59	1.80134		IFNGR2	1.87878		SH3BGR	1.78572		TFF3	1.59552
HUNK	1.64694		SMIM11A	1.31947		APP	1.39653		B3GALT5	1.80071		IFNAR1	1.85673		FTCD	1.77079		ERVH48-1	1.59418
BACH1	1.63683		CCT8	1.31825		RCAN1	1.39438		KRTAP19-2	1.80038		POFUT2	1.83567		GABPA	1.74353		SPATC1L	1.57925
PAXBP1	1.63291		USP25	1.31638		CHODL	1.39359		Hs.434695	1.79156		C2CD2	1.8184		SIK1	1.73356		TIAM1	1.56268
USP16	1.61764		ITGB2-AS1	1.31381		MIS18A	1.39126		PSMG1	1.78311		SLC19A1	1.81556		Hs.542600	1.70792		BTG3	1.55357
ITGB2	1.59307		Hs.656825	1.31218		SYNJ1	1.3906		TMEM50B	1.76145		URB1	1.80474		TRAPPC10	1.68171		SIK1	1.55041
SLC5A3	1.59261		MIS18A	1.31168		PDXK	1.38911		RRP1B	1.73856		SIK1	1.79612		PCP4	1.67626		LSS	1.54825
TRAPPC10	1.59248		TFF3	1.30558		MCM3AP	1.38825		PIGP	1.72841		CBR3-AS1	1.74343		FAM207A	1.65339		SAMSN1-AS1	1.53691
LOC642852	1.5923		RBM11	1.30511		U2AF1	1.38426		RWDD2B	1.72687		N6AMT1	1.72526		LOC105377134	1.6528		KRTAP12-2	1.53459
COL18A1	1.58822		RRP1B	1.30043		SON	1.3841		WRB	1.72633		PWP2	1.71747		Hs.721038	1.65252		SCAF4	1.53387
CCT8	1.58606		PDXK	1.29358		Hs.473374	1.38401		RCAN1	1.72109		CLDN14	1.69087		Hs.656825	1.64965		CYYR1	1.52677
CXADR	1.58103		MORC3	1.29068		GART	1.3822		BTG3	1.72041		MORC3	1.67979		URB1	1.64931		RRP1	1.51183
C2CD2	1.57885		WRB	1.28411		RRP1B	1.38209		Hs.669083	1.71666		UBE2G2	1.67036		SLC37A1	1.6472		SLC5A3	1.51029
SUMO3	1.57157		LINC00649	1.28324		COL18A1	1.38209		Hs.561034	1.7158		CRYAA	1.66098		D21S2088E	1.64464		APP	1.50081
ITSN1	1.55418		PRMT2	1.28079		POFUT2	1.37752		Hs.606445	1.71124		ITGB2-AS1	1.65193		KRTAP12-4	1.63956		Hs.663673	1.49391
RCAN1	1.55014		PTTG1IP	1.28047		SETD4	1.36951		HLCS	1.7093		SH3BGR	1.6385		B3GALT5	1.63373		LOC105372795	1.48941
H2BFS	1.54927		PAXBP1	1.27818		C21orf91	1.36936		SETD4	1.67672		PRMT2	1.61856		CSTB	1.61908		USP25	1.4737
TTC3	1.54838		FAM207A	1.2723		SCAF4	1.35929		LOC105372762	1.67529		B3GALT5-AS1	1.61853		APP	1.60891		SH3BGR	1.46838
CBR1	1.54349		Hs.655910	1.27201		HSPA13	1.35644		TRAPPC10	1.67179		USP25	1.60674		DONSON	1.59921		GABPA	1.4673
CRYZL1	1.5427		ATP5O	1.26876		MAP3K7CL	1.35522		NDUFV3	1.66528		WDR4	1.59326		USP16	1.58264		SON	1.4617
BRWD1	1.53545		Hs.334122	1.26745		ATP5J	1.35384		U2AF1	1.64644		C21orf33	1.58233		IFNAR1	1.57862		CSTB	1.45331
Hs.228474	1.52056		DSCR3	1.26433		PWP2	1.35207		SPATC1L	1.6211		C21orf62-AS1	1.57548		LOC105369308	1.57115		URB1	1.44946
CBS	1.51544		MCM3AP	1.26294		WDR4	1.32392		DIP2A	1.60857		TFF1	1.57094		LOC101928255	1.56897		SAMSN1	1.4463
OLIG2	1.51514		MRPS6	1.26239		PFKL	1.31862		SYNJ1	1.60839		FAM207A	1.55239		SPATC1L	1.56486		UBE2G2	1.44381
LINC00317	1.51485		LINC01692	1.26175		Hs.741618	1.30316		LOC101928126	1.60574		RIPK4	1.54002		LOC102723996	1.55944		RIPPLY3	1.43226
ATP5J	1.51475		AATBC	1.25339		Hs.656825	1.30173		LOC642852	1.59434		SOD1	1.5373		DIP2A	1.55569		PDE9A	1.43097
IFNAR1	1.5133		HMGN1	1.2528		Hs.675708	1.30171		PRMT2	1.59412		HLCS	1.53064		Hs.659449	1.54658		ITGB2-AS1	1.42763
GRIK1-AS2	1.51272		MIR155HG	1.25176		PKNOX1	1.30169		LINC00161	1.59314		ETS2	1.5242		LOC150051	1.53893		Hs.580860	1.42471
DSCR3	1.51259		LOC105372795	1.24965		DYRK1A	1.30143		SOD1	1.5917		BRWD1	1.51467		RRP1	1.52815		TRAPPC10	1.41846
DYRK1A	1.50584		CBR3	1.24336		Hs.684594	1.29748		MORC3	1.59089		Hs.596577	1.50259		ADAMTS5	1.52559		LINC00649	1.41497
Hs.669083	1.49744		Hs.334221	1.24006		ITGB2	1.29317		RIPPLY3	1.58952		MIR155HG	1.47775		RRP1B	1.52172		PSMG1	1.40692
APP	1.49477		ICOSLG	1.23129		GABPA	1.2897		TIAM1	1.58329		C21orf2	1.45527		PDE9A	1.51079		OLIG2	1.40671
C21orf62	1.4928		RRP1	1.22847		CSTB	1.28896		CRYZL1	1.58224		PDE9A	1.44576		HLCS	1.50492		SETD4	1.40496
MRPS6	1.49154		IL10RB	1.22803		SOD1	1.28865		DSCAM-AS1	1.5793		CLIC6	1.44301		CBR3	1.5018		MRPL39	1.40412
LOC101928255	1.48982		CBSL	1.22669		CHAF1B	1.27904		ITSN1	1.57822		COL6A1	1.43167		Hs.542622	1.47689		LOC105377134	1.40041
URB1-AS1	1.48687		SLC37A1	1.22355		PIGP	1.27751		CCT8	1.57633		C21orf59	1.41819		SON	1.47645		IGSF5	1.3953
LTN1	1.48583		TMEM50B	1.22193		MRPL39	1.27263		LTN1	1.5704		SON	1.41727		KRTAP21-1	1.47268		Hs.678608	1.38615
ZBTB21	1.48472		YBEY	1.2191		RWDD2B	1.27044		CBR3	1.56191		PCNT	1.41203		KRTAP8-1	1.4662		FAM207A	1.38506
Hs.408790	1.48321		SAMSN1-AS1	1.21769		NDUFV3	1.26655		C21orf91-OT1	1.55214		USP16	1.40985		Hs.602497	1.45296		PRMT2	1.38332
C21orf33	1.48274		CBR1	1.21695		SLC5A3	1.26369		Hs.97763	1.54913		NRIP1	1.40681		SETD4	1.44604		KRTAP10-11	1.38295
Hs.655733	1.46877		SETD4	1.21316		CBR1	1.26021		ATP5J	1.54488		AGPAT3	1.39824		MCM3AP	1.44127		SLC37A1	1.3814
YBEY	1.46513		WDR4	1.21069		YBEY	1.25988		B3GALT5-AS1	1.5296		PTTG1IP	1.36871		SMIM11A	1.43787		KRTAP12-4	1.37987
LINC00515	1.46345		Hs.580865	1.2099		Hs.602497	1.25528		RRP1	1.52457		RRP1B	1.36724		Hs.426929	1.43678		S100B	1.3773
SOD1	1.46145		C2CD2	1.20963		IFNAR2	1.25207		MRPL39	1.5238		CHODL	1.32422		CRYAA	1.43537		CRYZL1	1.37188
UBE2G2	1.45925		SON	1.20782		SLC37A1	1.2502		GABPA	1.51202		MCM3AP	1.3223		Hs.334093	1.4332		USP16	1.37152
S100B	1.4449		TRAPPC10	1.2073		TIAM1	1.24374		EVA1C	1.5059		BTG3	1.31688		SCAF4	1.4252		AATBC	1.37142
WDR4	1.43766		IGSF5	1.20674		UBE2G2	1.24277		SON	1.48409		OLIG1	1.30331		RSPH1	1.4199		AGPAT3	1.3685
TIAM1	1.43752		LINC00323	1.20551		TTC3	1.2326		LINC01426	1.48266		C21orf58	1.30175		RIPPLY3	1.40995		MCM3AP	1.36636
GART	1.42786		URB1	1.20461		SLC19A1	1.23245		UBE2G2	1.47686		TCP10L	1.292		C21orf59	1.40648		B3GALT5	1.36302
Hs.602497	1.42362		Hs.599720	1.20164		LTN1	1.23048		Hs.662765	1.4759		PFKL	1.28968		UBE2G2	1.40237		CCT8	1.35981
ATP5O	1.41811		LOC102723996	1.20151		C2CD2	1.22938		C21orf33	1.47478		S100B	1.28447		PRDM15	1.40122		Hs.505028	1.35752
COL6A2	1.41582		IFNAR2	1.20049		PAXBP1	1.2284		URB1-AS1	1.4721		TTC3	1.28057		ETS2	1.39929		KRTAP10-9	1.35666
ABCG1	1.41277		DYRK1A	1.19789		Hs.669083	1.22572		RIPK4	1.46436		CBR1	1.28034		NRIP1	1.39899		PCNT	1.35345
AGPAT3	1.41223		SIK1	1.1923		FAM3B	1.22382		Hs.660264	1.45857		LSS	1.25523		TMPRSS2	1.39703		C21orf33	1.34892
Hs.128828	1.4086		RWDD2B	1.19016		HLCS	1.22376		Hs.252466	1.45425		KRTAP11-1	1.24839		Hs.252466	1.39292		BACH1	1.34469
DNAJC28	1.40715		MCM3AP-AS1	1.18745		PRDM15	1.22333		H2BFS	1.45417		MRPS6	1.22612		ZNF295-AS1	1.39026		Hs.580891	1.33872
COL6A1	1.40629		KRTAP10-1	1.18583		LINC00189	1.21571		CSTB	1.45227		SMIM11A	1.21946		Hs.655910	1.38154		NRIP1	1.33871
IGSF5	1.40019		C21orf2	1.18259		RUNX1	1.21538		D21S2088E	1.44358		PIGP	1.20417		PCNT	1.38137		DYRK1A	1.33696
NDUFV3	1.39822		SLC19A1	1.1802		BRWD1	1.21485		GART	1.4323		NDUFV3	1.19117		LSS	1.37526		LTN1	1.3347
BACE2	1.39576		FTCD	1.18002		CRYZL1	1.21244		Hs.599720	1.42967		CCT8	1.17455		HUNK	1.37172		PFKL	1.32953
MCM3AP-AS1	1.39548		Hs.655733	1.17797		CCT8	1.20917		USP16	1.42831		C21orf91	1.15407		RCAN1	1.36915		TMPRSS2	1.32878
URB1	1.37101		ZNF295-AS1	1.17709		MORC3	1.20852		HSPA13	1.42499		DONSON	1.14387		Hs.473918	1.36779		SLC19A1	1.32686
DOPEY2	1.36954		POFUT2	1.1713		USP16	1.20568		LINC00515	1.4196		MCM3AP-AS1	1.14069		KRTAP6-3	1.36405		LINC01424	1.31773
Hs.597622	1.35832		CLIC6	1.1693		ADARB1	1.20117		ATP5O	1.40798		TMPRSS2	1.14054		DYRK1A	1.36343		Hs.741618	1.31333
MIR548XHG	1.33887		MX1	1.16863		ADAMTS1	1.19845		LOC105377134	1.40613		SUMO3	1.13963		IL10RB	1.36138		CBS	1.31306
PDE9A	1.33459		Hs.561037	1.16838		HMGN1	1.19776		AATBC	1.39872		LTN1	1.13208		MRAP	1.3597		GART	1.31301
Hs.659449	1.33232		LRRC3	1.16804		LOC642852	1.19724		C2CD2	1.39305		SCAF4	1.12887		TSPEAR-AS2	1.3486		Hs.437360	1.3098
PAXBP1-AS1	1.32404		KRTAP10-2	1.16745		URB1	1.19444		PKNOX1	1.38209		GART	1.12542		AGPAT3	1.34742		ATP5O	1.30974
SLC37A1	1.32273		LTN1	1.16648		KRTAP10-11	1.19121		PCNT	1.37341		TMEM50B	1.0978		MX1	1.34661		TFF1	1.30934
IFNGR2	1.31998		Hs.542609	1.1652		SH3BGR	1.18691		DYRK1A	1.37316		KRTAP13-4	1.0914		CYYR1	1.34567		TMEM50B	1.30645
LINC00320	1.30956		SCAF4	1.16331		FAM207A	1.18649		KCNJ15	1.35632		ITGB2	1.08627		YBEY	1.34505		FTCD	1.30595
Hs.666463	1.3052		IFNGR2	1.16289		IL10RB	1.18591		Hs.36808	1.3539		DYRK1A	1.08009		MIS18A	1.34124		ETS2	1.30285
LINC01424	1.29861		GABPA	1.16269		UBASH3A	1.18521		IFNAR2	1.35367		SETD4	1.0722		Hs.444249	1.34088		Hs.542633	1.29914
C21orf58	1.29723		Hs.563049	1.16145		DNAJC28	1.18169		KRTAP25-1	1.35256		APP	1.06266		LTN1	1.3398		Hs.542609	1.29422
Hs.663991	1.29621		Hs.602497	1.16098		Hs.678608	1.18122		LOC102723380	1.35131		U2AF1	1.04563		IGSF5	1.3395		ATP5J	1.28975
SMIM11A	1.29137		RIPPLY3	1.1602		DOPEY2	1.17892		SCAF4	1.35093		URB1-AS1	1.04459		KRTAP10-4	1.33815		Hs.602497	1.28286
CHAF1B	1.28203		Hs.721038	1.15767		Hs.657999	1.17757		Hs.663414	1.34752		CRYZL1	1.0438		TRPM2	1.32625		CBR3	1.28058
CBSL	1.28131		CBR3-AS1	1.15439		MIR155HG	1.17415		SUMO3	1.34643		SLC37A1	1.03998		Hs.720692	1.3249		Hs.655910	1.27935
PKNOX1	1.28105		Hs.505028	1.14982		GRIK1-AS1	1.16866		MCM3AP-AS1	1.34532		PAXBP1	1.0399		BTG3	1.32296		Hs.287292	1.27573
CHODL	1.26597		SPATC1L	1.14915		SMIM11A	1.16707		HMGN1	1.34348		MRPL39	1.02652		DSCR10	1.32071		Hs.563049	1.27394
NCAM2	1.26073		POTED	1.1488		DSCR9	1.16427		Hs.666368	1.34209		Hs.684594	1.02461		Hs.542571	1.32003		HUNK	1.27085
LOC101928107	1.25835		KRTAP6-3	1.14701		ATP5O	1.16381		Hs.554701	1.33712		PSMG1	1.00825		MORC3	1.31163		Hs.565736	1.27048
U2AF1	1.25189		KRTAP25-1	1.14644		IFNAR1	1.16282		LINC00158	1.31571		HMGN1	0.976058		SYNJ1	1.31019		PAXBP1	1.26926
ADAMTS5	1.24942		PAXBP1-AS1	1.14605		Hs.655910	1.14985		DSCR3	1.314		LINC00479	0.973244		ITSN1	1.30624		TMPRSS3	1.26818
Hs.741618	1.23832		LOC101928126	1.14569		TRPM2	1.14959		USP25	1.30852		CHAF1B	0.970785		LOC100129027	1.30059		HLCS	1.26652
Hs.561034	1.23175		Hs.580860	1.14505		LINC01667	1.14804		ADARB1	1.29516		Hs.409220	0.964019		MRPL39	1.29907		KRTAP21-1	1.26592
SETD4	1.23143		Hs.287292	1.1447		LINC00310	1.14579		DSCR9	1.28966		RWDD2B	0.949549		H2BFS	1.29799		SOD1	1.26307
PFKL	1.22009		C21orf58	1.14433		ETS2	1.14526		KRTAP13-3	1.28636		MX1	0.932155		C21orf2	1.29548		HSF2BP	1.26118
CYYR1	1.21679		KCNE1	1.14298		Hs.659449	1.14338		TTC3	1.28575		FAM3B	0.928629		CLIC6	1.29438		Hs.542622	1.26109
N6AMT1	1.2016		DIP2A	1.14288		LINC00319	1.14336		LINC01424	1.28468		MX2	0.908255		N6AMT1	1.29144		RBM11	1.26071
POFUT2	1.20081		LINC00114	1.13972		KRTAP11-1	1.1419		LOC102723996	1.28287		DSCR3	0.896667		COL6A2	1.29046		Hs.128828	1.25591
Hs.598988	1.19979		Hs.542633	1.13799		C21orf58	1.13867		Hs.684594	1.26342		ATP5J	0.888222		C21orf33	1.285		PIGP	1.25474
KRTAP7-1	1.19386		LINC01689	1.13576		BRWD1-AS2	1.13848		NRIP1	1.26282		AIRE	0.881068		CXADR	1.28303		Hs.563034	1.25422
MCM3AP	1.1892		Hs.408790	1.13473		LOC105372779	1.13823		SMIM11A	1.2564		IL10RB	0.880405		Hs.580929	1.28282		SMIM11A	1.25342
TFF1	1.18528		Hs.224053	1.13461		Hs.657183	1.13788		Hs.661896	1.25586		YBEY	0.877026		RWDD2B	1.28137		CHAF1B	1.2524
IFNAR2	1.18305		Hs.542571	1.13281		LINC00113	1.13732		KRTAP7-1	1.25397		RUNX1-IT1	0.871818		CRYZL1	1.27465		Hs.542571	1.25115
PCBP3	1.18197		HLCS	1.13272		LINC00112	1.13404		KRTAP10-1	1.2492		RUNX1	0.869229		KRTAP26-1	1.27042		DIP2A	1.24909
HSF2BP	1.17719		CLDN17	1.13258		CBSL	1.1324		MIRLET7C	1.24914		TRAPPC10	0.866462		PFKL	1.27007		Hs.224053	1.24751
LINC01692	1.17589		Hs.565736	1.13227		H2BFS	1.13236		IL10RB	1.24652		ABCG1	0.855293		Hs.657999	1.26847		YBEY	1.24437
PWP2	1.17578		Hs.563034	1.13022		LOC105372762	1.13183		ZBTB21	1.24607		PKNOX1	0.827406		TMEM50B	1.26466		Hs.721038	1.2436
Hs.684149	1.17562		LOC150051	1.12937		ITSN1	1.12881		OLIG1	1.24434		AATBC	0.817703		KRTAP19-3	1.25927		Hs.437472	1.24268
LRRC3	1.16405		Hs.651569	1.12905		Hs.663414	1.12165		LINC00319	1.24387		UBASH3A	0.81642		IFNAR2	1.25859		HMGN1	1.24167
LOC150051	1.16249		Hs.334093	1.1264		Hs.720692	1.11333		PTTG1IP	1.24124		RCAN1	0.784834		LOC102723380	1.25655		KRTAP10-4	1.2413
C21orf62-AS1	1.15816		LINC00160	1.12593		KCNE1	1.10971		URB1	1.24107		MIS18A	0.725987		ERVH48-1	1.25124		Hs.334093	1.23869
LINC01547	1.1451		LINC01547	1.12571		Hs.665271	1.1097		LINC00310	1.24056		TFF2	0.71055		LRRC3	1.2504		Hs.669083	1.23596
RBM11	1.14278		LINC00189	1.12229		N6AMT1	1.10969		MRAP	1.23977		PCBP3	0.66342		HSF2BP	1.25025		KRTAP6-2	1.23334
Hs.656825	1.14249		Hs.542544	1.12203		KRTAP7-1	1.10866		MIR125B2	1.2378		WRB	0.561901		PIGP	1.24723		N6AMT1	1.22917
Hs.666368	1.14011		Hs.666368	1.12064		B3GALT5-AS1	1.10321		Hs.542544	1.23682		HSPA13	0.560394		IFNGR2	1.24589		KRTAP6-3	1.22667
Hs.434695	1.1242		KRTAP6-1	1.12027		PCBP3	1.10264		SH3BGR	1.23527					PDXK	1.24375		Hs.23560	1.22465
SLC19A1	1.12311		N6AMT1	1.1198		IL10RB-AS1	1.1013		Hs.542618	1.23131					Hs.36808	1.24032		MCM3AP-AS1	1.21682
LOC105377134	1.1061		Hs.662328	1.11934		C21orf2	1.10031		Hs.572875	1.22977					Hs.580865	1.23862		LOC150051	1.21521
Hs.120784	1.09238		Hs.729539	1.11908		Hs.723551	1.09734		FAM207A	1.22948					Hs.434695	1.23701		Hs.657183	1.21506
LCA5L	1.08288		Hs.23560	1.11907		IFNGR2	1.09597		KRTAP13-4	1.21559					Hs.606445	1.21917		WRB	1.21439
Hs.675708	1.08132		LINC00317	1.11832		DSCR8	1.0959		LOC101928284	1.21411					PRMT2	1.21274		Hs.657999	1.21417
LOC105372779	1.07803		MAP3K7CL	1.11626		GRIK1-AS2	1.0941		LINC00323	1.2124					TTC3	1.20931		LOC101928126	1.214
SYNJ1	1.07719		Hs.669083	1.11585		LOC101928284	1.09354		PDXK	1.20828					TFF2	1.2081		Hs.730275	1.21265
KRTAP10-11	1.07506		Hs.580891	1.11467		Hs.606124	1.09218		BRWD1	1.20104					ATP5J	1.20487		Hs.526898	1.21236
HLCS	1.06481		Hs.526898	1.11448		MRAP	1.08999		Hs.542600	1.1986					Hs.90221	1.20395		Hs.550710	1.21158
FAM207A	1.0622		LOC642852	1.11426		AIRE	1.0866		MCM3AP	1.19783					KRTAP21-2	1.1995		PDXK	1.21156
Hs.517319	1.06205		PICSAR	1.11179		LINC01424	1.08545		TSPEAR	1.19443					PSMG1	1.1947		PRDM15	1.21153
USP25	1.06117		Hs.741618	1.11162		RIPPLY3	1.08425		PRDM15	1.19381					AATBC	1.1934		COL6A1	1.21141
Hs.657183	1.0572		KRTAP6-2	1.11116		LOC101928269	1.08364		SLC37A1	1.19081					CBR3-AS1	1.19334		Hs.651569	1.21135
Hs.353387	1.05691		LINC01700	1.11055		TFF1	1.08264		Hs.120784	1.18982					Hs.741618	1.18991		RWDD2B	1.21066
B3GALT5	1.04556		HSF2BP	1.10991		LINC00479	1.08112		CLDN17	1.18933					RBM11	1.18717		Hs.565749	1.20963
PCNT	1.0425		KRTAP13-1	1.1086		LINC00323	1.07833		ZNF295-AS1	1.18147					LOC642852	1.18347		ICOSLG	1.20918
KRTAP11-1	1.03628		KRTAP12-1	1.10797		Hs.678314	1.07727		Hs.542622	1.18095					DSCR9	1.18287		Hs.437939	1.20459
C21orf91-OT1	1.03317		ERVH48-1	1.10681		MIR548XHG	1.07645		IFNAR1	1.17696					ICOSLG	1.17917		TTC3	1.20325
PRDM15	1.03157		KRTAP19-7	1.10532		LINC00320	1.0756		LINC00479	1.17581					LINC01425	1.17753		Hs.252466	1.20207
Hs.655910	1.02894		C21orf91-OT1	1.10432		RRP1	1.07488		Hs.739366	1.17479					Hs.739366	1.1753		JAM2	1.20127
LINC00314	1.02485		CHODL	1.10258		LINC00158	1.0748		LOC101928255	1.1721					PTTG1IP	1.17429		Hs.659449	1.2008
EVA1C	1.02014		Hs.542623	1.10139		OLIG1	1.07327		IFNGR2	1.16249					LINC00313	1.17109		Hs.561037	1.2002
Hs.606172	1.01742		KCNJ6	1.10072		LOC100506403	1.07316		ADAMTS5	1.15981					ATP5O	1.16677		Hs.97763	1.20005
CBR3	1.01488		TMPRSS2	1.10037		UMODL1-AS1	1.0697		PCP4	1.15776					CLDN17	1.1666		MORC3	1.19884
TCP10L	1.01371		LOC105369308	1.10025		Hs.684149	1.06677		IL10RB-AS1	1.15539					MIR125B2	1.16421		Hs.656825	1.19695
MX1	1.01198		IFNAR1	1.0997		BACH1	1.06663		KRTAP12-2	1.15474					DOPEY2	1.16075		DSCR3	1.1964
SIK1	1.00859		Hs.657999	1.09894		LOC102723996	1.06606		POFUT2	1.15101					Hs.580943	1.14908		Hs.580850	1.19454
DSCAM-AS1	1.00744		Hs.661896	1.09757		SPATC1L	1.06315		LCA5L	1.14683					SLC19A1	1.13789		BRWD1	1.19349
Hs.723551	1.0011		Hs.437360	1.09666		RSPH1	1.06297		SNORA80A	1.14017					KRTAP20-4	1.13727		Hs.563041	1.19032
AATBC	1.00025		LINC00159	1.09568		Hs.606520	1.06241		PAXBP1	1.13849					Hs.542573	1.12773		DSCR9	1.18718
GRIK1-AS1	0.997838		DSCR9	1.09414		HSF2BP	1.0616		DSCR8	1.13726					DSCR3	1.12211		Hs.580865	1.18706
Hs.721038	0.995241		TMPRSS15	1.09301		KCNJ6	1.06157		PAXBP1-AS1	1.13709					MX2	1.12158		LINC00158	1.18112
Hs.606445	0.990697		TRPM2-AS	1.09287		COL18A1-AS1	1.06133		TRPM2	1.13676					PAXBP1	1.12122		CBR3-AS1	1.17956
Hs.662765	0.984102		Hs.434695	1.09227		Hs.730286	1.06121		COL6A2	1.13667					KRTAP27-1	1.12002		SYNJ1	1.17886
Hs.606520	0.976164		Hs.550710	1.09224		GRIK1	1.06041		FTCD	1.1331					Hs.473374	1.11763		LRRC3	1.17795
Hs.97763	0.972781		KRTAP10-12	1.09211		CBR3-AS1	1.05945		LINC00111	1.13129					KCNE1	1.11438		KRTAP8-1	1.1756
TMPRSS3	0.958734		LINC00112	1.09183		Hs.663991	1.0593		DOPEY2	1.12228					KRTAP6-2	1.11126		ITGB2	1.17533
PDXK	0.956212		Hs.580929	1.09063		Hs.408790	1.05928		RBM11	1.12095					BRWD1	1.10978		Hs.552502	1.17512
Hs.21641	0.950613		Hs.97763	1.09014		ERVH48-1	1.05828		LIPI	1.1197					Hs.678608	1.10314		Hs.537360	1.17033
RRP1	0.946569		LINC00308	1.08979		LINC00317	1.05705		LRRC3	1.11784					COL18A1-AS1	1.10079		Hs.630409	1.16675
BRWD1-AS2	0.943567		OLIG2	1.08964		KRTAP13-1	1.0556		Hs.580929	1.11774					Hs.353387	1.09899		LOC102723996	1.16538
LINC00112	0.941071		Hs.437472	1.08885		LOC105369308	1.05547		GRIK1	1.11716					Hs.517319	1.09694		Hs.561041	1.16496
GRIK1	0.940689		DSCR4	1.08864		LOC102724449	1.05398		MIR99A	1.11443					Hs.554701	1.09639		MX2	1.16408
Hs.684594	0.938879		Hs.662765	1.08857		Hs.661896	1.05344		DSCR10	1.11333					CBSL	1.0947		PAXBP1-AS1	1.16291
LINC01549	0.932715		Hs.565741	1.08822		LINC00161	1.05301		Hs.675708	1.10636					TFF3	1.09303		ZNF295-AS1	1.16256
ICOSLG	0.925652		UMODL1	1.08812		ZBTB21	1.05147		KRTAP21-3	1.10574					Hs.542544	1.08941		Hs.537531	1.15785
RWDD2B	0.92172		RUNX1	1.08779		LOC105377134	1.05127		Hs.606124	1.09811					CHAF1B	1.08927		Hs.542643	1.15784
Hs.599720	0.913137		LINC00163	1.08724		LINC00308	1.0511		LINC01700	1.09749					CCT8	1.08666		Hs.119921	1.15742
ERG	0.912347		Hs.666775	1.0871		Hs.434695	1.05019		TFF3	1.09686					EVA1C	1.08116		C2CD2	1.15603
CBR3-AS1	0.910129		Hs.630409	1.08643		C21orf62-AS1	1.04804		PICSAR	1.09646					HMGN1	1.07962		Hs.580929	1.15522
LOC105372793	0.905283		Hs.542572	1.0861		Hs.21641	1.04787		KRTAP20-4	1.09468					LOC101928126	1.07844		TRPM2	1.1536
LINC00334	0.90459		RCAN1	1.08499		URB1-AS1	1.04774		LINC01689	1.08767					C2CD2	1.07834		KCNE1	1.15347
COL18A1-AS1	0.895824		SLC5A3	1.08492		TMPRSS15	1.04676		LINC00160	1.08737					KCNE2	1.07636		RUNX1-IT1	1.15213
Hs.434909	0.895707		COL6A1	1.08334		LINC00163	1.04474		KRTAP10-5	1.08655					Hs.542618	1.07295		Hs.561046	1.15213
ITGB2-AS1	0.893585		Hs.542594	1.08149		Hs.666775	1.0445		C21orf62	1.08548					LINC00515	1.07006		Hs.285214	1.15176
Hs.660264	0.893451		Hs.580850	1.0814		Hs.228474	1.04344		KRTAP12-4	1.08409					KRTAP19-2	1.06587		Hs.617519	1.15084
MRAP	0.892631		KRTAP10-5	1.08091		Hs.598988	1.04343		LINC01547	1.08357					FAM3B	1.06064		RCAN1	1.15023
Hs.730286	0.892588		Hs.561041	1.08011		Hs.606172	1.04204		Hs.602497	1.07992					ITGB2	1.06038		SUMO3	1.14784
KRTAP13-1	0.887209		Hs.132486	1.07972		Hs.128828	1.04126		JAM2	1.07496					OLIG2	1.0568		PTTG1IP	1.1468
UMODL1-AS1	0.88647		Hs.542610	1.07919		LINC01689	1.04107		LOC105369308	1.07146					GART	1.05423		Hs.542546	1.14603
TPTE	0.885249		Hs.437939	1.07803		DSCAM	1.03825		KRTAP24-1	1.06954					ADARB1	1.0532		MRPS6	1.14261
B3GALT5-AS1	0.884361		Hs.128828	1.07796		LOC101928107	1.03821		DNMT3L	1.06894					RIPK4	1.05266		Hs.132486	1.14257
DNMT3L	0.877626		Hs.542651	1.07772		LINC01700	1.0373		Hs.388313	1.06807					POTED	1.04999		Hs.426929	1.1407
D21S2088E	0.87543		Hs.542608	1.07744		LOC101928255	1.03708		LINC00334	1.06237					ABCG1	1.04652		Hs.542600	1.14042
LINC01425	0.867274		ITSN1	1.07684		FTCD	1.03519		Hs.657183	1.06004					PCBP3	1.04645		Hs.615344	1.13984
DSCR10	0.867156		MIR99AHG	1.07645		TSPEAR-AS2	1.03509		LOC100506403	1.05845					Hs.97763	1.0449		IFNAR2	1.13772
OLIG1	0.865981		APP	1.0762		LOC102723380	1.03436		Hs.678314	1.05634					KRTAP20-2	1.04269		Hs.666463	1.13615
MIR99AHG	0.86392		LOC100129027	1.07607		B3GALT5	1.03357		Hs.542571	1.05587					SOD1	1.04239		DSCR10	1.13272
TFF2	0.862187		TCP10L	1.07502		Hs.666368	1.03282		BRWD1-AS2	1.05468					LCA5L	1.04035		EVA1C	1.13233
LINC00161	0.858829		Hs.537360	1.07313		RIPK4	1.03213		C21orf2	1.0487					KRTAP13-4	1.03817		Hs.542608	1.13208
LOC101928284	0.857824		DSCR10	1.07248		LINC00307	1.03212		PDE9A	1.04624					WRB	1.03403		Hs.542651	1.13127
MX2	0.850437		Hs.542591	1.07234		Hs.97763	1.03175		TSPEAR-AS2	1.04539					LOC101928107	1.02626		Hs.565741	1.13098
LINC01687	0.847483		LINC00322	1.07218		DSCR10	1.03102		Hs.473918	1.04409					LINC00310	1.02213		Hs.334122	1.13095
UMODL1	0.847424		Hs.565749	1.07189		COL6A1	1.02913		KRTAP20-3	1.04134					LINC00649	1.01731		MRAP	1.13055
LINC00323	0.841814		COL6A2	1.07178		TFF2	1.02909		LOC100133286	1.03959					LOC101928269	1.0157		Hs.542623	1.12594
C21orf2	0.841564		KRTAP20-4	1.0716		KRTAP8-1	1.02885		LINC01692	1.03458					ZBTB21	1.00162		D21S2088E	1.12035
KRTAP10-12	0.83977		DOPEY2	1.07098		Hs.285214	1.02864		LINC01667	1.02988					LOC100133286	1.00077		Hs.542618	1.11997
FTCD	0.838136		LOC105377134	1.07073		LINC01547	1.0278		GRIK1-AS1	1.02885					Hs.120784	1.0007		Hs.739366	1.11932
LINC01694	0.83539		Hs.119921	1.07059		LINC00314	1.02739		KCNJ6	1.02829					ITGB2-AS1	0.999673		Hs.473374	1.1184
Hs.662328	0.835195		KRTAP21-1	1.07058		Hs.660264	1.02536		LINC00320	1.02616					SNORA80A	0.997067		Hs.473918	1.11679
LINC00307	0.833676		Hs.285214	1.0701		ABCG1	1.02535		TFF1	1.02295					Hs.729539	0.995307		Hs.542569	1.11211
TSPEAR-AS2	0.832659		Hs.730275	1.07002		Hs.597622	1.02358		BACH1	1.02107					Hs.103426	0.994623		Hs.171186	1.11183
RIPK4	0.831831		FAM3B	1.06979		CRYAA	1.02142		KRTAP10-12	1.01916					LOC105372779	0.988713		WDR4	1.109
LINC00158	0.825681		TRPM2	1.06978		OLIG2	1.01985		RUNX1-IT1	1.01656					Hs.572875	0.987647		LOC105369308	1.10868
Hs.606124	0.823661		Hs.537531	1.06948		ADAMTS5	1.01975		KRTAP10-10	1.01135					TCP10L	0.987206		KRTAP20-4	1.10707
ADARB1	0.822347		TIAM1	1.06894		CBS	1.0184		KRTAP27-1	1.0048					Hs.285214	0.985959		Hs.401466	1.10347
KRTAP19-1	0.8143		KRTAP10-11	1.06778		PICSAR	1.01707		CYYR1	1.00349					PKNOX1	0.982732		PKNOX1	1.09839
DSCR8	0.81397		PLAC4	1.06769		LRRC3	1.01637		KRTAP19-1	1.0014					RUNX1-IT1	0.982235		Hs.601822	1.09751
Hs.473374	0.809867		KRTAP12-3	1.06747		LINC01549	1.01442		CLDN8	1.00072					CLDN14	0.982085		Hs.542572	1.09619
RUNX1	0.803081		Hs.542546	1.06679		Hs.729539	1.01255		Hs.285214	0.995777					Hs.598988	0.980237		Hs.517224	1.09469
LINC00313	0.802739		ETS2	1.06519		Hs.606445	1.01073		Hs.721038	0.991462					C21orf62-AS1	0.97323		OLIG1	1.09273
ERVH48-1	0.80237		KRTAP8-1	1.06407		Hs.388313	1.00941		Hs.228474	0.988351					GRIK1-AS2	0.969939		Hs.542610	1.08946
CLDN8	0.801012		KRTAP12-4	1.06245		TMPRSS2	1.00816		COL6A1	0.986332					KRTAP11-1	0.96793		Hs.570873	1.08878
TSPEAR	0.799459		Hs.563041	1.06002		LINC00334	1.00753		KRTAP19-4	0.985456					LINC00158	0.962655		Hs.549973	1.08869
LOC102723996	0.797578		Hs.542569	1.0593		LINC01425	1.00516		KRTAP13-1	0.980672					KRTAP10-2	0.956133		KRTAP21-2	1.08854
Hs.663673	0.797531		Hs.561046	1.05925		Hs.662765	1.00448		Hs.598988	0.980483					C21orf62	0.95574		IFNAR1	1.0872
MIR155HG	0.795805		ADARB1	1.05897		TCP10L	1.00376		Hs.657999	0.978715					UMODL1-AS1	0.955185		Hs.542573	1.08702
MAP3K7CL	0.794441		Hs.617519	1.05895		CLIC6	1.00312		Hs.655910	0.976603					Hs.334122	0.953093		RSPH1	1.08602
DSCAM	0.782305		BACE2	1.05874		NRIP1	1.00063		KCNE2	0.976517					Hs.723551	0.950543		MIR155HG	1.0848
RUNX1-IT1	0.781833		LOC100506403	1.05734		D21S2088E	0.999147		LOC400867	0.975677					Hs.662765	0.945644		Hs.542591	1.08421
Hs.473918	0.781723		Hs.542622	1.0566		MIR99AHG	0.998024		C21orf62-AS1	0.972222					LINC00111	0.945528		Hs.542544	1.08346
LOC105372762	0.778725		KRTAP13-2	1.05529		TRPM2-AS	0.997529		CRYAA	0.971104					MCM3AP-AS1	0.94378		MIR125B2	1.08343
KCNJ6	0.776065		Hs.615344	1.05488		CXADR	0.996222		Hs.426929	0.970535					Hs.21641	0.939306		Hs.542537	1.08333
ZNF295-AS1	0.773603		Hs.570873	1.05467		Hs.290805	0.996195		LINC00159	0.96821					LINC00319	0.937219		RIPK4	1.07834
LINC00163	0.773353		Hs.542537	1.05407		LINC01687	0.99609		LINC00308	0.967263					LINC00322	0.937143		LOC101928255	1.07786
Hs.657999	0.771968		Hs.131310	1.05393		ZNF295-AS1	0.994658		ICOSLG	0.96631					TMPRSS15	0.933188		Hs.555589	1.07717
KRTAP19-3	0.770033		BACH1	1.05347		IGSF5	0.992701		YBEY	0.965397					LINC01694	0.932457		DOPEY2	1.07706
FAM3B	0.759055		HSPA13	1.05189		UMODL1	0.991811		KRTAP21-1	0.965037					CBS	0.931498		Hs.434695	1.07563
TRPM2-AS	0.75017		OLIG1	1.05143		KRTAP19-1	0.991676		Hs.666463	0.964367					TSPEAR	0.930247		Hs.666368	1.07394
ETS2	0.748406		KRTAP10-4	1.05045		Hs.662328	0.991038		KRTAP22-2	0.959158					KCNJ15	0.924287		TSPEAR-AS2	1.07265
LINC00189	0.747367		KRTAP12-2	1.04809		LINC00515	0.990151		UMODL1	0.955136					LINC01549	0.921221		KRTAP10-2	1.07234
KCNJ15	0.745407		SYNJ1	1.04756		SIM2	0.990097		CLDN14	0.955086					LINC00308	0.92002		Hs.552741	1.07227
DSCR9	0.73868		KCNE2	1.04574		KCNE2	0.989492		KRTAP10-2	0.95476					MIR155HG	0.916502		C21orf2	1.07152
Hs.663414	0.736749		ADAMTS1	1.04544		LINC01692	0.988793		TMPRSS15	0.953064					Hs.542629	0.915639		Hs.570428	1.07016
KCNE1	0.735403		LOC105372779	1.0451		LINC01426	0.988614		Hs.542573	0.950968					KRTAP22-1	0.914474		CLIC6	1.06902
LINC00308	0.733678		LINC00307	1.04391		CLDN14	0.988396		KRTAP8-1	0.946271					KRTAP19-7	0.914211		Hs.597622	1.06895
UBASH3A	0.733588		Hs.657183	1.04329		LINC00313	0.986885		ABCG1	0.946056					LINC00334	0.91031		Hs.517319	1.06831
SIM2	0.733094		Hs.157388	1.04291		DNMT3L	0.985993		DSCR4	0.944204					KRTAP13-3	0.907023		C21orf91-OT1	1.06648
KCNE2	0.732765		B3GALT5	1.04221		LCA5L	0.984696		LINC01549	0.939164					KRTAP19-5	0.904712		Hs.542578	1.06501
TFF3	0.731064		Hs.517224	1.04174		TSPEAR	0.980273		KRTAP10-9	0.938749					RUNX1	0.899485		Hs.729539	1.06466
LOC100506403	0.727574		LINC00161	1.04153		SIK1	0.979145		APP	0.936551					UMODL1	0.896912		Hs.36808	1.06427
CLDN14	0.726852		Hs.663673	1.04127		ICOSLG	0.978448		PCBP3	0.933896					TMPRSS3	0.894151		Hs.444249	1.06294
DSCR4	0.726518		LIPI	1.04102		NCAM2	0.976108		LOC101928107	0.933631					SAMSN1	0.891827		IFNGR2	1.0605
TRPM2	0.717023		Hs.552502	1.04068		C21orf62	0.975558		Hs.473374	0.93331					Hs.660264	0.889289		KRTAP26-1	1.06022
DIP2A	0.716028		KRTAP21-2	1.03989		RBM11	0.975032		Hs.656825	0.932697					MRPS6	0.889264		Hs.150093	1.0594
Hs.678608	0.707491		KRTAP22-2	1.03968		C21orf91-OT1	0.974075		BAGE2	0.932514					S100B	0.886658		ABCG1	1.05707
LOC102723380	0.705272		LINC01683	1.03913		KRTAP19-3	0.972596		PLAC4	0.928311					LINC00479	0.885809		Hs.599720	1.0552
TMPRSS15	0.704721		BRWD1	1.03866		HUNK	0.970676		RSPH1	0.925875					KRTAP20-3	0.88564		LINC00323	1.05467
PLAC4	0.700871		Hs.401466	1.03796		LIPI	0.970022		KRTAP6-3	0.922839					LOC101928284	0.885225		FAM3B	1.05189
Hs.729539	0.698914		Hs.580918	1.03777		CLDN17	0.967732		LINC00314	0.918388					Hs.408790	0.881042		ADARB1	1.05187
LINC01700	0.692002		KRTAP21-3	1.03728		Hs.473918	0.962519		Hs.517319	0.917052					KRTAP19-6	0.880198		LOC100129027	1.0505
AIRE	0.691385		Hs.580901	1.03687		Hs.517319	0.957625		LINC01548	0.913245					Hs.665271	0.879872		KRTAP19-3	1.04824
KRTAP8-1	0.689462		LINC00310	1.03649		JAM2	0.95709		COL18A1	0.912813					KRTAP7-1	0.879628		Hs.120784	1.04756
LINC00319	0.680863		MRAP	1.03523		PLAC4	0.956949		KRTAP10-7	0.911678					Hs.606172	0.878953		C21orf62	1.04744
TMPRSS2	0.677732		LCA5L	1.03468		Hs.561034	0.956852		KRTAP23-1	0.910216					KCNJ6	0.876591		KRTAP19-7	1.04553
LINC00113	0.674032		Hs.563031	1.03447		TPTE	0.954317		MAP3K7CL	0.907452					LINC00159	0.876402		Hs.157388	1.04538
LINC01426	0.672447		TFF2	1.03442		DSCR4	0.949873		TPTE	0.906869					CHODL-AS1	0.868268		Hs.90221	1.04448
Hs.720692	0.671022		Hs.542592	1.03415		CBR3	0.939072		LINC00649	0.905062					KRTAP13-1	0.867593		LINC01683	1.04234
LOC105369308	0.669672		ABCG1	1.03351		DSCAM-AS1	0.936716		Hs.665271	0.90474					OLIG1	0.86416		POTED	1.04075
Hs.665271	0.662522		Hs.542612	1.03314		CLDN8	0.932209		Hs.659449	0.904633					Hs.606124	0.86319		KRTAP19-2	1.03943
Hs.666775	0.642418		Hs.561034	1.03234		Hs.353387	0.931994		KRTAP13-2	0.903401					LOC100506403	0.862999		Hs.542594	1.03619
Hs.678314	0.631431		Hs.310451	1.03213		Hs.434909	0.92512		KRTAP10-11	0.901977					POFUT2	0.862224		LINC00163	1.03428
IL10RB-AS1	0.630448		Hs.542643	1.0316		PCP4	0.925097		Hs.580865	0.895311					DSCAM	0.859636		Hs.606172	1.03372
LINC01689	0.615357		ERG	1.02982		PAXBP1-AS1	0.921774		KRTAP10-4	0.89528					LINC00160	0.859284		CHODL	1.03218
CLDN17	0.613024		KRTAP7-1	1.02895		KRTAP10-12	0.91896		Hs.730286	0.895016					KRTAP21-3	0.857565		LINC01425	1.03192
BAGE2	0.607446		Hs.243865	1.02769		S100B	0.918923		TMPRSS3	0.889061					LINC01667	0.849903		LCA5L	1.03135
Hs.290805	0.591259		SH3BGR	1.02758		Hs.599720	0.91475		Hs.542629	0.888961					TRPM2-AS	0.842682		KRTAP13-1	1.02998
Hs.388313	0.576542		Hs.171186	1.02717		LOC105372793	0.914135		Hs.334093	0.888005					BAGE2	0.842563		KRTAP27-1	1.02966
PCP4	0.573261		Hs.150093	1.02708		Hs.120784	0.913181		C21orf58	0.884489					PLAC4	0.840596		LINC00159	1.02892
LINC00479	0.571321		KRTAP23-1	1.02662		LINC01694	0.910786		GRIK1-AS2	0.879644					WDR4	0.839856		Hs.563031	1.02812
LOC101928269	0.565251		Hs.570428	1.02614		LOC150051	0.906184		LINC00113	0.87884					LINC00189	0.834194		Hs.565723	1.02812
PICSAR	0.499029		Hs.21641	1.02607		BAGE2	0.8755		UMODL1-AS1	0.876914					CLDN8	0.832209		CBR1	1.02773
LINC01667	0.497873		LOC101928269	1.02459		PDE9A	0.87181		LINC00317	0.873112					PAXBP1-AS1	0.830364		Hs.606445	1.0275
LINC00310	0.453162		KRTAP10-3	1.02383		BACE2	0.680756		UBASH3A	0.872649					GRIK1-AS1	0.829817		PCBP3	1.02745
			Hs.555589	1.0216					Hs.444249	0.868541					LINC00161	0.826871		Hs.554699	1.02621
			KRTAP13-4	1.02072					LINC00112	0.859144					DSCR4	0.825499		KCNJ15	1.02601
			Hs.565732	1.02032					TCP10L	0.858764					LINC00320	0.824144		Hs.132533	1.02388
			Hs.212257	1.0202					Hs.720692	0.858218					CHODL	0.820013		TCP10L	1.02085
			LINC01687	1.01978					Hs.662328	0.857653					LINC00112	0.819805		Hs.211485	1.01926
			SIM2	1.01969					SIM2	0.856417					LINC01548	0.819215		Hs.542612	1.0171
			LINC01694	1.01938					OLIG2	0.856012					AIRE	0.817357		Hs.261568	1.01177
			LINC01667	1.0193					KRTAP20-2	0.848551					Hs.116142	0.816025		LINC00160	1.01163
			LINC00319	1.01929					KRTAP15-1	0.848133					GRIK1	0.8156		Hs.334192	1.0106
			Hs.199458	1.01918					SAMSN1	0.8459					Hs.663414	0.812218		Hs.21641	1.0098
			KRTAP24-1	1.01773					KRTAP26-1	0.844464					MIR99A	0.810151		IL10RB	1.00827
			Hs.580920	1.01773					Hs.334122	0.840868					SUMO3	0.80982		CLDN17	1.00749
			Hs.542579	1.01726					COL18A1-AS1	0.840113					LINC01687	0.80351		URB1-AS1	1.00611
			KRTAP26-1	1.01669					KRTAP19-3	0.839676					LOC105372762	0.803261		Hs.310451	1.0055
			ADAMTS5	1.01659					KRTAP10-3	0.835552					Hs.662328	0.797154		LOC100133286	1.00538
			Hs.334192	1.01614					KRTAP21-2	0.834408					Hs.657183	0.797113		TFF2	1.00495
			KCNJ15	1.01604					DSCAM	0.830478					C21orf91-OT1	0.797109		Hs.598988	1.00447
			Hs.554237	1.01568					LINC00114	0.82866					Hs.542579	0.796417		Hs.580920	1.00105
			CBS	1.0156					KRTAP20-1	0.827347					SIM2	0.795855		Hs.662765	1.00079
			Hs.252466	1.01514					TMPRSS2	0.82291					LINC00113	0.792937		DSCR4	1.00014
			Hs.565752	1.01473					KRTAP6-1	0.821273					BRWD1-AS2	0.788397		MIR99A	0.999675
			GRIK1	1.01419					KRTAP10-8	0.820081					JAM2	0.785495		POFUT2	0.999566
			Hs.542618	1.01388					LINC00307	0.816229					LINC00323	0.784028		Hs.408790	0.999363
			LINC00313	1.01322					LOC100129027	0.813595					Hs.666368	0.771389		Hs.554701	0.998603
			GRIK1-AS2	1.0132					KRTAP19-7	0.806827					Hs.684594	0.769166		PLAC4	0.998559
			LINC00320	1.01317					S100B	0.804666					PICSAR	0.76873		LINC00313	0.998194
			PRDM15	1.01244					CLIC6	0.801274					LOC388813	0.767626		Hs.199458	0.997357
			KRTAP10-10	1.01189					CHODL-AS1	0.795654					KRTAP20-1	0.761532		Hs.409220	0.997315
			KRTAP27-1	1.01188					Hs.663673	0.789504					KRTAP10-7	0.761522		KRTAP25-1	0.994272
			Hs.565751	1.01157					POTED	0.787472					Hs.666463	0.755464		Hs.130919	0.988926
			KRTAP19-2	1.0115					KRTAP11-1	0.779604					DSCR8	0.752877		LINC00310	0.987021
			Hs.261568	1.01132					AIRE	0.777631					KRTAP19-1	0.750714		Hs.129583	0.98616
			Hs.353387	1.01117					KRTAP12-1	0.776784					Hs.606520	0.750469		Hs.131310	0.985395
			LINC00334	1.01106					LOC101928269	0.775229					C21orf58	0.742885		UBASH3A	0.985182
			Hs.90221	1.01104					Hs.290805	0.775032					MIR802	0.742089		KRTAP13-4	0.982251
			Hs.596883	1.011					LINC00313	0.773439					UBASH3A	0.727438		MX1	0.980244
			Hs.580927	1.01043					Hs.353387	0.766953					ERG	0.725947		C21orf62-AS1	0.979916
			Hs.120784	1.00932					DNAJC28	0.76663					DNAJC28	0.721843		SNORA80A	0.97965
			Hs.606124	1.00932					SIK1	0.765207					Hs.388313	0.719433		BRWD1-AS2	0.978951
			Hs.132533	1.00924					CBSL	0.76494					Hs.228474	0.716041		Hs.542555	0.97793
			LOC400867	1.00878					ITGB2	0.761302					Hs.597622	0.714567		Hs.103426	0.975806
			CXADR	1.00858					CBS	0.758693					CBR1	0.707484		LINC00308	0.974968
			COL18A1	1.00823					RUNX1	0.758441					LINC00163	0.703685		Hs.565719	0.972877
			LOC101928284	1.00746					ERG	0.756195					KRTAP13-2	0.700624		LINC00319	0.972736
			Hs.211485	1.00702					KRTAP22-1	0.755664					MIRLET7C	0.700449		Hs.565751	0.972647
			BRWD1-AS2	1.00693					FAM3B	0.755658					KRTAP22-2	0.69847		Hs.675708	0.972483
			Hs.565762	1.00673					Hs.408790	0.753146					MIR99AHG	0.697611		Hs.634483	0.972178
			Hs.634483	1.00669					LINC00322	0.7405					Hs.730286	0.697438		Hs.660264	0.971377
			Hs.659449	1.00626					Hs.723551	0.73974					LINC00317	0.695346		Hs.596883	0.969581
			KRTAP22-1	1.00612					Hs.90221	0.738531					MAP3K7CL	0.694158		UMODL1	0.968216
			CLDN8	1.00595					MIR99AHG	0.738471					KRTAP25-1	0.691939		LINC00515	0.965277
			PKNOX1	1.00549					Hs.684149	0.737745					URB1-AS1	0.681579		Hs.555197	0.964786
			Hs.684594	1.00485					Hs.21641	0.732889					IL10RB-AS1	0.673362		Hs.353387	0.964773
			Hs.723551	1.00473					Hs.729539	0.730288					KRTAP15-1	0.672117		Hs.565732	0.964678
			LINC01426	1.00454					TRPM2-AS	0.723651					Hs.599720	0.670145		Hs.554237	0.964116
			LINC00113	1.00396					MIR802	0.7189					LINC01700	0.650422		GRIK1-AS2	0.963944
			Hs.542624	1.00378					LOC388813	0.71291					DSCAM-AS1	0.649969		LINC00112	0.962375
			KRTAP20-1	1.00303					LOC105372779	0.710801					LINC01426	0.642943		Hs.565752	0.961958
			LOC105372762	1.00248					TFF2	0.70554					KRTAP24-1	0.635343		LINC00334	0.961849
			PDE9A	1.00247					LOC150051	0.702086					KRTAP19-8	0.634351		Hs.684594	0.96093
			Hs.542595	1.00203					KRTAP12-3	0.69986					Hs.661896	0.633439		LOC102724449	0.960362
			Hs.552741	1.00187					HUNK	0.697906					Hs.666775	0.631834		COL18A1-AS1	0.959217
			Hs.228474	1.00113					LINC01694	0.692234					LOC400867	0.618965		KRTAP20-2	0.958544
			Hs.473918	0.998055					Hs.606520	0.661096					LIPI	0.617253		Hs.572875	0.958293
			Hs.129583	0.997517					KRTAP19-6	0.612722					NCAM2	0.61712		Hs.580943	0.956406
			Hs.606172	0.997416					Hs.542579	0.594748					Hs.290805	0.615958		Hs.243865	0.956039
			KRTAP19-6	0.997072					Hs.580943	0.588668					Hs.663991	0.613741		GRIK1-AS1	0.955935
			DSCR8	0.996998					MIR548XHG	0.582949					Hs.434909	0.610817		LOC100506403	0.953468
			Hs.663414	0.996977					LINC00189	0.582675					Hs.678314	0.602427		Hs.116142	0.952867
			KRTAP19-3	0.996723					KRTAP19-5	0.580711					Hs.684149	0.598696		Hs.542624	0.951393
			LINC00111	0.996302					Hs.128828	0.579277					Hs.675708	0.594073		LINC01700	0.949794
			MIR548XHG	0.995766					Hs.678608	0.571102					LINC00314	0.589147		LINC00111	0.949375
			Hs.258961	0.995699					ITGB2-AS1	0.567593					TPTE	0.584318		Hs.542595	0.949082
			Hs.542573	0.995304					LINC01687	0.560975					Hs.112582	0.576278		KRTAP13-2	0.948693
			Hs.601822	0.99473					LOC105372793	0.487399					KRTAP19-4	0.560954		LINC00322	0.948662
			Hs.551235	0.994346					LINC00163	0.462039					Hs.561034	0.558259		KCNE2	0.948482
			DNMT3L	0.993628					Hs.663991	0.439278					CRYAA2	0.533564		Hs.662328	0.94788
			Hs.549973	0.993449					CXADR	0.430668					LINC01692	0.522466		CLDN14	0.946915
			CYYR1	0.9924					NCAM2	0.0822301					LINC00114	0.519007		ZBTB21	0.946877
			PCP4	0.991481											Hs.734565	0.517686		Hs.212257	0.946519
			Hs.660264	0.991339											LOC102724449	0.504997		IL10RB-AS1	0.946337
			CRYAA	0.989911											LINC00307	0.447053		TMPRSS15	0.945217
			Hs.565744	0.989824											LOC105372793	0.441516		LOC102723380	0.943981
			Hs.565719	0.989146											LINC01689	0.440774		Hs.334190	0.943819
			GRIK1-AS1	0.988398											MIR548XHG	0.43914		KRTAP11-1	0.943578
			B3GALT5-AS1	0.986889														KRTAP21-3	0.94332
			Hs.444249	0.986115														KRTAP7-1	0.943315
			Hs.473374	0.985566														UMODL1-AS1	0.943164
			TFF1	0.985358														Hs.542592	0.94305
			Hs.130919	0.985199														GRIK1	0.93852
			UMODL1-AS1	0.984071														Hs.542629	0.937954
			Hs.542578	0.982861														Hs.678314	0.937437
			UBASH3A	0.981917														Hs.663414	0.936222
			Hs.565723	0.981413														DSCAM	0.935109
			LINC00479	0.980785														TRPM2-AS	0.933867
			C21orf62-AS1	0.980224														Hs.580918	0.928502
			KRTAP19-4	0.979913														KRTAP22-1	0.928205
			KRTAP11-1	0.978899														Hs.565762	0.92777
			LINC00945	0.978209														ADAMTS5	0.927757
			Hs.554235	0.97815														LINC00161	0.926986
			D21S2088E	0.977304														TSPEAR	0.925349
			Hs.739397	0.977151														LINC01694	0.924986
			Hs.434909	0.976474														DSCR8	0.923902
			LINC00314	0.974824														LINC00479	0.923049
			Hs.665271	0.974526														C21orf58	0.919482
			Hs.606520	0.973904														H2BFS	0.918178
			Hs.606445	0.973642														Hs.606124	0.915218
			Hs.561042	0.972656														LIPI	0.912813
			Hs.473802	0.971388														PICSAR	0.910621
			Hs.22637	0.971194														Hs.580901	0.910008
			DSCAM	0.970959														LINC00317	0.909089
			Hs.434884	0.969704														LINC00945	0.908255
			TSPEAR	0.969587														Hs.666775	0.908239
			Hs.122403	0.969014														LOC101928269	0.905901
			Hs.563043	0.968742														KRTAP19-6	0.904927
			Hs.580926	0.968678														Hs.148081	0.903481
			LOC102723380	0.968628														LOC105372779	0.902134
			TSPEAR-AS2	0.968527														Hs.580914	0.90184
			Hs.542555	0.966977														Hs.580927	0.901676
			Hs.334190	0.966385														LINC01548	0.901011
			NCAM2	0.965902														Hs.665271	0.900496
			S100B	0.963302														Hs.565754	0.900285
			Hs.565735	0.962309														KCNJ6	0.899015
			Hs.334300	0.96193														MIR99AHG	0.89687
			Hs.561029	0.961575														LINC00113	0.894908
			KRTAP20-2	0.96061														LINC01549	0.894908
			TPTE	0.959959														CLDN8	0.892722
			Hs.36808	0.958775														SIM2	0.892624
			DNAJC28	0.958338														LOC101928107	0.891709
			BAGE2	0.958284														ERG	0.889806
			C21orf62	0.95774														LOC400867	0.888712
			ZBTB21	0.956283														Hs.730286	0.888023
			AIRE	0.95622														Hs.542579	0.88795
			Hs.426929	0.95449														Hs.22637	0.886873
			PCBP3	0.954467														Hs.561034	0.884153
			URB1-AS1	0.95308														Hs.739397	0.884006
			Hs.598988	0.952671														LOC101928284	0.883858
			Hs.554699	0.951433														LOC105372762	0.882883
			Hs.739366	0.950627														Hs.561029	0.882236
			Hs.548785	0.946473														KRTAP19-5	0.87961
			Hs.149883	0.945714														Hs.551235	0.879422
			RIPK4	0.945491														Hs.436413	0.879403
			LOC101928255	0.942695														LINC01689	0.879146
			Hs.352814	0.941445														Hs.542601	0.87623
			Hs.517319	0.940437														Hs.434909	0.875392
			Hs.561022	0.939982														KRTAP20-3	0.874186
			Hs.570433	0.939226														KRTAP13-3	0.874178
			Hs.555197	0.937833														Hs.473802	0.871785
			LINC01690	0.937221														Hs.149883	0.871258
			KRTAP10-8	0.934557														Hs.563043	0.870772
			EVA1C	0.932976														Hs.565735	0.869769
			Hs.565754	0.931427														Hs.603908	0.868635
			Hs.603908	0.930565														KRTAP22-2	0.868626
			KRTAP15-1	0.930423														DSCAM-AS1	0.867351
			RSPH1	0.93004														KRTAP10-7	0.866896
			Hs.380243	0.929888														Hs.729621	0.862511
			KRTAP13-3	0.929741														Hs.723551	0.861731
			DSCAM-AS1	0.928809														Hs.334300	0.859345
			Hs.436413	0.927313														Hs.554235	0.857892
			Hs.565753	0.926437														Hs.720692	0.85742
			Hs.418279	0.925326														LINC01690	0.856999
			Hs.148081	0.923868														LINC00320	0.855012
			Hs.542629	0.923503														LINC00307	0.853511
			Hs.580928	0.922625														MIR802	0.853064
			Hs.580914	0.922566														Hs.580903	0.851685
			Hs.542636	0.921243														Hs.352814	0.850454
			Hs.597622	0.919989														LINC01667	0.849594
			Hs.542600	0.91961														Hs.418279	0.848245
			LINC01549	0.918661														BAGE2	0.844297
			Hs.529396	0.918102														RUNX1	0.84321
			Hs.542601	0.918068														LOC105372793	0.841548
			Hs.730286	0.918059														KRTAP19-8	0.838165
			Hs.542606	0.913829														Hs.684149	0.838071
			Hs.666463	0.913243														Hs.258961	0.837799
			Hs.729621	0.913123														CHODL-AS1	0.837464
			Hs.290805	0.911164														Hs.228474	0.836705
			Hs.572875	0.911076														Hs.565744	0.834693
			HUNK	0.910703														KRTAP19-1	0.834451
			CLDN14	0.90782														Hs.561022	0.832723
			Hs.550709	0.907765														MIRLET7C	0.832628
			COL18A1-AS1	0.907588														Hs.301557	0.829194
			LOC388813	0.90751														COL6A2	0.826519
			Hs.301557	0.905918														Hs.548785	0.825739
			LINC01424	0.903216														Hs.380243	0.823211
			Hs.580943	0.902471														Hs.388313	0.823172
			Hs.397803	0.90224														Hs.561042	0.821188
			LOC101928107	0.901902														LOC388813	0.819974
			KRTAP19-5	0.90078														AIRE	0.818378
			Hs.542565	0.898926														MAP3K7CL	0.814605
			Hs.561044	0.898822														Hs.542606	0.812296
			Hs.554701	0.897792														KRTAP19-4	0.809818
			Hs.542603	0.891283														LINC01426	0.809415
			Hs.165774	0.891074														DNAJC28	0.801443
			Hs.561031	0.890424														Hs.112582	0.799561
			KRTAP10-9	0.887134														LINC00314	0.799114
			Hs.675708	0.885387														TPTE	0.796984
			KRTAP10-7	0.879041														LINC01687	0.796182
			Hs.678314	0.878168														Hs.542636	0.794926
			Hs.729763	0.877691														Hs.397803	0.794141
			Hs.684149	0.877587														Hs.122403	0.791614
			IL10RB-AS1	0.873641														Hs.529396	0.789774
			Hs.473548	0.865505														Hs.663991	0.789349
			Hs.542646	0.864754														Hs.561031	0.788945
			Hs.600087	0.863945														Hs.606520	0.784734
			Hs.388313	0.863812														KRTAP24-1	0.784724
			KRTAP19-1	0.862445														LINC00189	0.779608
			Hs.580903	0.857965														Hs.550709	0.778712
			RUNX1-IT1	0.856397														Hs.565753	0.774687
			Hs.720692	0.85503														Hs.580928	0.771904
			Hs.615532	0.842001														Hs.580926	0.769658
			Hs.561018	0.835095														Hs.542565	0.765396
			LINC01425	0.832164														Hs.570433	0.760987
			Hs.574849	0.830811														Hs.600087	0.759193
			Hs.474032	0.813246														KRTAP20-1	0.758363
			Hs.663991	0.805742														KRTAP15-1	0.752556
			KCNJ6-AS1	0.762178														LINC01692	0.750561
			Hs.542634	0.757126														Hs.729763	0.748533
			LINC00515	0.713337														Hs.542646	0.747669
			H2BFS	0.657896														Hs.734565	0.746611
																		Hs.290805	0.740123
																		Hs.574849	0.739317
																		Hs.165774	0.737912
																		Hs.434884	0.73459
																		CRYAA2	0.723539
																		LINC00114	0.721581
																		Hs.473548	0.715057
																		MIR548XHG	0.710463
																		Hs.561018	0.708522
																		Hs.542603	0.708039
																		Hs.561044	0.703174
																		Hs.615532	0.649057
																		PCP4	0.64839
																		Hs.542634	0.608863
																		KCNJ6-AS1	0.579545
																		Hs.474032	0.537589
																		NCAM2	0.416598
