# Supplementary material for: Integrated Quantitative Transcriptome Maps of Human Trisomy 21 Tissues and Cells
Source: Front Genet. 2018 Apr 24;9:125. doi: 10.3389/fgene.2018.00125 (PMC5928158; doi:10.3389/fgene.2018.00125)
Supplement: Supplementary file 10 [file Table_10.XLSX]

## Sheet: Sheet1
Integrated quantitative transcriptome maps of human trisomy 21 tissues and cells Maria Chiara Pelleri, Chiara Cattani, Lorenza Vitale, Francesca Antonaros, Pierluigi Strippoli, Chiara Locatelli, Guido Cocchi, Allison Piovesan* and Maria Caracausi *To whom correspondence should be addressed. Tel: +39 0512094113; Fax: +39 0512094110; e-mail address: allison.piovesan2@unibo.it
Supplementary Table S10. Comparison with previous studies.
	Brain					LCLs							Blood				Fibroblasts		Thymus	iPSCs
	Lockstone et al. 2007				Weick et al. 2013	Ripoll et al. 2012				Granese et al. 2013			Salemi et al. 2012				Pevsner unpublished	Briggs et al. 2013	Lima et al. 2011	Li et al. 2012				Briggs et al. 2013	Weick et al. 2013	Jiang et al. 2013
	Gene name	Ratio	Current gene name	TRAM DS/n		Gene name	Ratio		TRAM DS/n	Gene name	Ratio	TRAM DS/n	Gene name	Ratio	Current gene name	TRAM DS/n				Gene name	Ratio	Current gene name	TRAM DS/n
	CSTB	2.15	CSTB	1.74138	Not comparable	AUTS2	0.86	AUTS2	1.44853	CDC27	0.8	0.909044	AGPAT3	1.4929	AGPAT3	1.54127				ACTA2	2.42		0.72	Protected file	Not comparable
	TMEM50B	2.53	TMEM50B	1.69011	Different values for unique probe set	CNN2	0.9	CNN2	1.02467	SMURF2	0.65	0.931101	APP	1.36343	APP	1.39653				PTRF	2.22	CAVIN1	0.64		Different values for unique probe set
	DSCR3	1.61	DSCR3	1.51259		DSCR3	1.21	DSCR3	1.26433	CUL3	0.8	0.89282	C21orf2	1.4875	C21orf2	1.10031				RPL39L	2.31		1.01
	PTTG1IP	2.79	PTTG1IP	2.167		DYNLT3	1.01	DYNLT3	0.988631	ATP6 V1C1	0.63		C21orf45	1.4382	MIS18A	1.39126
	SON	1.75	SON	1.78109		NQO1	1.57	NQO1	1.30032	ATP5O	1.21	1.26876	C21orf59	1.42997	C21orf59	1.39866
	TMEM1	1.94	TRAPPC10	1.59248		OFD1	0.99	OFD1	1.05809	ATP5J	1.23	1.32604	C21orf63	1.97945	EVA1C	1.98088
	PRMT2	1.69	PRMT2	1.71523		PDIA4	1.14	PDIA4	0.910689	NDUFV3	1.35	1.43494	C21orf91	1.47541	C21orf91	1.36936
	JAM2	1.85	JAM2	1.72312		PIGP	1.31	PIGP	1.45352	U2AF1	1.54	1.49332	C21orf96	1.7931	RUNX1	1.21538
	PIGP	2.08	PIGP	2.09195		TTC3	1.35	TTC3	1.3237	CBR1	1.3	1.21695	CBR1	1.32796	CBR1	1.26021
	BACH1	1.77	BACH1	1.63683		TUBB2B	1.01	TUBB2B	0.584412	FTCD	1.26	1.18002	CYYR1	1.70968	CYYR1	1.65195
	ABCG1	2.67	ABCG1	1.41277		ACTG1	0.96	ACTG1	0.990432	ABCG1	2.57	1.03351	DSCR3	1.5	DSCR3	1.43509
	BTG3	2.48	BTG3	2.28062		ALDOC	0.87	ALDOC	1.00091				DYRK1A	1.31824	DYRK1A	1.30143
	C21orf25	1.78	C2CD2	1.57885		CACYBP	1.07	CACYBP	1.0594				GART	1.54688	GART	1.3822
	SH3BGR	1.62	SH3BGR	1.85374		DTYMK	1	DTYMK	1.05884				LSS	1.9232	LSS	1.86371
	USP16	2.12	USP16	1.61764		ENO2	0.89	ENO2	0.961853				MCM3AP	1.47401	MCM3AP	1.38825
	ITGB2	2.93	ITGB2	1.59307		GART	1.39	GART	1.39034				MCM3APAS	1.64	MCM3AP-AS	1.73069
	HMGN1	1.62	HMGN1	1.97638		IFNAR1	1.21	IFNAR1	1.0997				MRPS6	1.49591	MRPS6	1.4428
	U2AF1	1.26	U2AF1	1.25189		PLTP	1.01	PLTP	1.14006				MX1	1.93973	MX1	1.95355
	RCAN1	1.7	RCAN1	1.55014		RPL10A	0.84	RPL10A	0.963108				MX2	1.52838	MX2	1.50499
	ZNF294	1.8	LTN1	1.48583		TNFAIP2	1.02	TNFAIP2	1.14148				PCNT	1.5261	PCNT	1.53042
	TIAM1	1.55	TIAM1	1.43752									PDXK	1.45833	PDXK	1.38911
	DYRK1A	1.62	DYRK1A	1.50584									PFKL	1.33411	PFKL	1.31862
	ERG	1.5	ERG	0.912347									PKNOX1	1.29932	PKNOX1	1.30169
	ADAMTS1	3.7	ADAMTS1	2.35586									POFUT2	1.55462	POFUT2	1.37752
	MORC3	1.61	MORC3	1.8413									PRMT2	1.66136	PRMT2	1.4448
	SAMSN1	1.67	SAMSN1	1.82848									PSMG1	1.5261	PSMG1	1.50914
	CBS	1.78	CBS	1.51544									PTTG1IP	1.49283	PTTG1IP	1.48431
	C21orf59	1.47	C21orf59	1.73382									PWP2	1.49272	PWP2	1.35207
	RRP1B	1.67	RRP1B	1.79023									RCAN1	1.45965	RCAN1	1.39438
	C21orf66	1.79	PAXBP1	1.63291									RNF160	1.36364	LTN1	1.23048
	MCM3AP	1.41	MCM3AP	1.1892									RRP1B	1.45829	RRP1B	1.38209
	MRPL39	1.67	MRPL39	1.87091									RUNX1	1.47917	RUNX1	1.21538
	CRYZL1	1.66	CRYZL1	1.5427									RWDD2B	1.40609	RWDD2B	1.27044
	S100B	2.28	S100B	1.4449									SETD4	1.40187	SETD4	1.36951
	LRRC3	-1.39	LRRC3	1.16405									SFRS15	1.64331	SCAF4	1.35929
	PFKL	1.32	PFKL	1.22009									SON	1.49437	SON	1.3841
	ITSN1	2.2	ITSN1	1.55418									SYNJ1	1.4538	SYNJ1	1.3906
	NCAM2	1.47	NCAM2	1.26073									TMEM50B	1.5368	TMEM50B	1.52908
	COL6A2	2.56	COL6A2	1.41582									TMPRSS3	1.56962	TMPRSS3	1.45459
	CBR1	1.97	CBR1	1.54349									TRAPPC10	1.45416	TRAPPC10	1.53914
													U2AF1	1.38585	U2AF1	1.38426
													USP25	1.28501	USP25	1.40914
													WDR4	1.40099	WDR4	1.32392
													WRB	1.55346	WRB	1.45517
													ADRB2	2.375	ADRB2	2.21383
													KIF21A	1.693	KIF21A	1.66375
													PCNT	1.526	PCNT	1.53042
													RRP1B	1.458	RRP1B	1.38209
