# Supplementary material for: Integrated Quantitative Transcriptome Maps of Human Trisomy 21 Tissues and Cells
Source: Front Genet. 2018 Apr 24;9:125. doi: 10.3389/fgene.2018.00125 (PMC5928158; doi:10.3389/fgene.2018.00125)
Supplement: Supplementary file 12 [file Table_12.XLSX]

## Sheet: ≥1.30
Integrated quantitative transcriptome maps of human trisomy 21 tissues and cells Maria Chiara Pelleri, Chiara Cattani, Lorenza Vitale, Francesca Antonaros, Pierluigi Strippoli, Chiara Locatelli, Guido Cocchi, Allison Piovesan* and Maria Caracausi *To whom correspondence should be addressed. Tel: +39 0512094113; Fax: +39 0512094110; e-mail address: allison.piovesan2@unibo.it
Supplementary Table S12. List of over-expressed genes with ratio ≥1.30 and ≤0.76 from Total transcriptome map and submitted to ToppFun tool. The use of Entrez Gene IDs is recommended for a correct retrieval.
Chr	txStart	txEnd	Location	GeneID	Gene_name	Expression_A	Expression_B	Expression_A_B	Sample_Count_A	Sample_Count_B	SD_as_%of_Expression_A	SD_as_%of_Expression_B
chr2	164897745	164955721	2q24.3	151258	SLC38A11	69.3282	12.1503	5.70586	72	62	290.248	43.9946
chr8	6977649	6980119	8p23.1	1667	DEFA1	295.856	54.3104	5.44751	67	67	377.501	376.837
chr4	87975650	87983411	4q22.1	6696	SPP1	453.132	94.6207	4.78893	83	74	150.503	139.422
chr6	33249536	33254890	6p21.32	414765	HCG25	27.8345	6.38808	4.35726	4	4	61.7204	28.6869
chr19	41535498	41536904	19q13.2	101927931	LINC01480	60.661	14.3581	4.22487	4	4	98.6826	10.7497
chr8	6935820	6938338	8p23.1	1669	DEFA4	55.6614	13.3316	4.17514	83	74	611.083	94.4091
chr19	42580243	42595016	19q13.2	1088	CEACAM8	32.6355	8.56671	3.80957	79	70	682.737	61.4644
chr9	128149430	128153455	9q34.11	3934	LCN2	70.7399	20.469	3.45595	79	70	487.785	108.386
chr19	41755421	41772211	19q13.2	4680	CEACAM6	37.799	11.3558	3.32861	79	70	477.786	58.538
chr12	52948871	52952901	12q13.13	3875	KRT18	330.097	100.433	3.28673	83	74	167.1	233.67
chr1	28580920	28581053	1p35.3	692073	SNORA16A	348.027	107.758	3.22971	32	28	125.315	243.541
chr3	149369018	149377860	3q25.1	4071	TM4SF1	51.9072	16.3041	3.18369	83	74	469.141	141.832
chr3	46436005	46485234	3p21.31	4057	LTF	66.5958	20.9293	3.18194	83	74	647.089	154.342
chr4	70226071	70235252	4q13	260436	FDCSP	23.9184	7.64318	3.12937	76	66	640.979	42.9112
chr18	31591767	31599024	18q12.1	7276	TTR	172.643	55.2706	3.1236	79	70	327.45	295.597
chr11	2129112	2149603	11p15.5	3481	IGF2	101.455	33.7618	3.00502	83	74	407.565	361.554
chr1	152613811	152614098	1q21.3	353143	LCE3B	75.1052	25.0585	2.9972	47	44	114.232	192.285
chr19	20077994	20127032	19p12	7643	ZNF90	48.5084	16.5254	2.93539	72	62	217.875	194.935
chr5	70049523	70077595	5q13.2	6607	SMN2	154.29	53.1686	2.9019	43	40	90.2465	119.565
chr3	193274789	193378824	3q29	344905	ATP13A5	728.035	261.325	2.78594	72	62	304.464	523.588
chr21	30613686	30613904	21q22.11	337966	KRTAP6-1	152.76	55.7308	2.74103	43	40	179.859	307.338
chr19	50476477	50505905	19q13.33	284361	EMC10	106.928	39.2237	2.7261	83	74	183.584	112.741
chr20	38304150	38337503	20q11.23	671	BPI	33.7761	12.3951	2.72495	79	70	460.395	39.9853
chr11	60056628	60071116	11q12.1	932	MS4A3	33.085	12.3523	2.67845	79	70	563.528	138.778
chr19	38908980	38914371	19q13.2	643669	CCER2	16.0771	6.03056	2.66593	4	4	82.3569	25.9989
chr21	44612079	44612954	21q22.3	386681	KRTAP10-8	34.651	13.0482	2.65562	43	40	137.121	142.329
chr11	59852808	59866568	11q12.1	6947	TCN1	25.7099	9.69076	2.65303	79	70	518.989	66.955
chr16	12901619	13563427	16p13.12	729993	SHISA9	60.1991	22.9221	2.62624	45	29	162.551	152.637
chr4	78551588	78610451	4q21.21	306	ANXA3	126.102	48.1498	2.61894	83	74	125.991	107.615
chr12	132603150	132610451	12q24.33	100507055	LRCOL1	23.4634	8.98405	2.61168	4	4	110.707	22.1832
chrX	49303646	49319844	Xp11.23	102724473	GAGE10	41.3953	15.987	2.58931	32	28	112.751	137.963
chr19	56477874	56495437	19q13.43	100128252	ZNF667-AS1	61.9504	25.0985	2.46829	41	25	143.04	91.8107
chr1	154502219	154548147	1q21.3	126668	TDRD10	28.9166	11.8708	2.43595	76	66	356.602	35.4302
chr17	41377650	41383816	17q21.2	3885	KRT34	64.7814	26.7075	2.42559	79	70	335.408	299.625
chr16	56651899	56653204	16q13	4490	MT1B	34.2894	14.1503	2.42322	47	44	227.45	90.5056
chr7	95583497	95596613	7q21.3	5166	PDK4	36.3304	15.0756	2.40988	83	74	690.259	136.222
chr4	55078259	55125595	4q12	3791	KDR	60.596	25.1649	2.40795	79	70	143.162	111.205
chr12	52897187	52949866	12q13.13	3856	KRT8	282.899	118.484	2.38765	83	74	88.4687	122.256
chr12	6199844	6238271	12p13.31	928	CD9	290.839	122	2.38394	83	74	135.456	163.19
chr11	124038066	124039001	11q24.2	390265	OR10G7	37.3238	15.6913	2.37863	43	40	153.294	196.245
chr19	11814241	11835617	19p13.2	126070	ZNF440	41.8743	17.6108	2.37776	83	74	236.207	226.057
chr17	61590433	61591202	17q23.2	342538	NACA2	283.032	119.214	2.37414	83	74	208.799	270.51
chr1	93310109	93345811	1p22.1	100131564	CCDC18-AS1	87.7	37.0914	2.36443	4	4	47.6067	14.1659
chr11	5253191	5254781	11p15.4	3048	HBG2	48.9529	20.7252	2.362	79	70	421.871	107.792
chr6	31164337	31170693	6p21.33	5460	POU5F1	791.18	336.819	2.34898	83	74	165.47	238.41
chr21	33931122	33971186	21q22.11	100506334	LINC00649	24.7598	10.5679	2.34291	4	4	73.8017	30.3483
chr2	97416165	97424027	2q11.2	100506123	LOC100506123	138.739	59.5062	2.33151	4	4	76.5437	32.7242
chr10	132036068	132184852	10q26.3	282973	JAKMIP3	35.0977	15.0568	2.33102	76	66	577.767	43.8094
chr11	68684475	68691175	11q13.2	51083	GAL	464.15	200.65	2.31323	83	74	164.147	200.664
chr11	102835797	102843689	11q22.2	4314	MMP3	136.175	59.5577	2.28644	79	70	298.95	380.851
chr1	11857464	11858935	1p36.22	4879	NPPB	81.5832	35.6952	2.28555	83	74	211.646	177.617
chr14	47764953	47795014	14q21.3	100506433	LINC00648	26.8851	11.7653	2.28512	29	22	195.319	85.7709
chr12	85874295	85882992	12q21.31	4922	NTS	270.783	118.523	2.28465	79	70	169.513	266.46
chr1	229431245	229434096	1q42.13	58	ACTA1	184.419	80.7973	2.28249	83	74	169.619	204.607
chr20	50081124	50115959	20q13.13	7335	UBE2V1	99.6066	43.8939	2.26926	47	44	142.323	182.932
chr11	124029623	124030558	11q24.2	219869	OR10G8	35.6668	15.7803	2.26021	43	40	162.835	197.053
chr5	141391916	141512979	5q31.3	9708	PCDHGA8	40.7977	18.1207	2.25144	83	74	149.84	144.209
chr11	5232829	5234628	11p15.4	3045	HBD	37.0843	16.5332	2.24301	83	74	355.921	67.2773
chr2	232606057	232682781	2q37.1	80303	EFHD1	143.073	64.2599	2.22648	79	70	211.85	140.206
chr6	122471917	122726373	6q22.31	5570	PKIB	112.546	50.6272	2.22303	72	62	133.841	183.129
chr18	63753047	63805376	18q21.33	8710	SERPINB7	78.1593	35.4766	2.20312	79	70	295.499	153.939
chr22	50568861	50582999	22q13.33	386593	CHKB-CPT1B	26.5792	12.0737	2.20141	12	3	12.8381	30.7923
chr11	5248272	5249857	11p15.4	3047	HBG1	53.3825	24.4075	2.18713	83	74	385.492	174.992
chr6	131708441	131711017	6q23.2	643854	CTAGE9	81.3666	37.2445	2.18466	16	7	45.1264	51.312
chr11	1995176	2001466	11p15.5	283120	H19	74.4064	34.2893	2.16996	64	63	234.457	181.705
chr4	6693839	6697170	4p16.1	6286	S100P	38.6631	17.8269	2.16881	83	74	419.833	181.93
chr19	2249114	2252073	19p13.3	268	AMH	29.9737	14.0028	2.14054	83	74	81.6043	64.6857
chr1	25884186	25906877	1p36.11	3925	STMN1	273.839	127.977	2.13975	83	74	198.81	236.029
chr21	45405137	45513720	21q22.3	80781	COL18A1	151.743	70.98	2.13782	83	74	135.575	125.473
chr12	116559208	116576620	12q24.22	643246	MAP1LC3B2	35.0697	16.4943	2.12617	61	50	148.595	128.371
chr1	47760528	47997367	1p33	388630	TRABD2B	42.4858	19.9967	2.12465	33	26	394.179	166.089
chr21	44637356	44638455	21q22.3	353333	KRTAP10-10	39.974	18.8536	2.12023	43	40	140.228	132.17
chr10	70431936	70441709	10q22.1	4838	NODAL	64.4101	30.4044	2.11845	79	70	196.818	161.673
chr21	44657932	44658341	21q22.3	386683	KRTAP12-3	24.5999	11.6391	2.11355	43	40	115.448	109.119
chr1	225886282	225889146	1q42.12	10637	LEFTY1	170.556	80.7369	2.1125	79	70	157.859	167.199
chr14	67188365	67228550	14q23.3	161142	FAM71D	33.594	15.9702	2.10354	72	62	175.65	186.63
chr2	172427354	172506455	2q31.1	3655	ITGA6	108.748	51.7136	2.10289	83	74	171.328	220.771
chr12	7812512	7891196	12p13.31	144195	SLC2A14	245.474	117.051	2.09715	83	74	159.658	120.815
chr19	49688685	49690990	19q13.33	199800	ADM5	33.3514	15.9056	2.09684	41	25	77.7423	39.3195
chr19	49022869	49024375	19q13.33	1082	CGB3	67.7961	32.5195	2.08479	83	74	91.3267	108.148
chr11	3227811	3232386	11p15.4	116534	MRGPRE	29.9677	14.4501	2.07387	47	44	112.367	85.4311
chr2	107826921	107892544	2q12.3	285190	RGPD4	31.4439	15.1664	2.07326	43	40	128.037	116.267
chr21	39597147	39612822	21q22.2	114041	B3GALT5-AS1	28.4717	13.7549	2.06993	76	66	128.993	87.2688
chr12	53985162	53990279	12q13.13	3226	HOXC10	28.5575	13.8032	2.06891	79	70	287.09	76.3475
chr3	48223347	48225491	3p21.31	820	CAMP	68.0082	32.9075	2.06665	83	74	418.587	131.123
chr11	65422798	65445540	11q13.1	283131	NEAT1	49.5221	24.0278	2.06104	35	41	312.472	78.6641
chr1	109466478	109482142	1p13.3	284612	SYPL2	34.1558	16.5821	2.0598	72	62	210.73	74.1189
chr3	195568702	195584205	3q29	347	APOD	200.592	97.4186	2.05907	79	70	302.8	256.377
chr5	140867513	141012344	5q31.3	56138	PCDHA11	45.7806	22.2422	2.05827	43	40	105.425	81.7504
chr17	41033884	41034855	17q21.2	81850	KRTAP1-3	39.7296	19.319	2.0565	83	74	355.972	196.578
chr1	89363877	89388160	1p22.2	163351	GBP6	29.279	14.2377	2.05644	76	66	648.346	215.629
chr19	35282346	35285143	19q13.12	57817	HAMP	42.4197	20.6873	2.05051	83	74	189.526	185.002
chr9	34689570	34691277	9p13.3	6363	CCL19	154.084	75.5151	2.04044	83	74	498.839	333.129
chr19	51331541	51342124	19q13.41	147645	VSIG10L	57.4824	28.1809	2.03977	33	26	184.404	117.215
chr1	204190341	204196491	1q32.1	3814	KISS1	27.5128	13.4968	2.03846	83	74	283.548	44.2427
chr21	44697172	44698044	21q22.3	386685	KRTAP10-12	30.2089	14.8342	2.03643	72	62	142.887	128.674
chr22	30432686	30436501	22q12.2	105372990	LOC105372990	43.4448	21.3876	2.03131	16	7	42.2188	65.409
chr17	41026026	41027202	17q21.2	83895	KRTAP1-5	129.522	63.9483	2.02541	72	62	269.413	338.885
chr12	52285913	52291515	12q13.13	3887	KRT81	28.4828	14.0716	2.02413	83	74	120.056	76.4427
chr8	81280483	81284777	8q21.13	2171	FABP5	661.397	326.843	2.02359	83	74	128.936	157.75
chr17	44959693	44968276	17q21.31	10882	C1QL1	55.5327	27.5165	2.01816	79	70	216.517	234.135
chr21	44558023	44558760	21q22.3	386682	KRTAP10-3	51.9796	25.8045	2.01436	43	40	111.221	120.1
chr11	102711795	102724967	11q22.2	4317	MMP8	21.0969	10.4919	2.01078	79	70	548.529	53.2399
chr5	173020726	173020929	5q35.1	677841	SNORA74B	27.2649	13.5744	2.00855	32	28	90.214	97.5734
chr21	17512906	17636213	21q21.1	1525	CXADR	511.11	255.682	1.99901	79	70	157.71	179.729
chr21	43092956	43108291	21q22.3	7307	U2AF1	566.545	285.297	1.98581	83	74	139.194	145.521
chr8	121613031	121641390	8q24.13	3037	HAS2	71.15	35.952	1.97903	79	70	246.774	206.048
chr7	96968515	97014065	7q21.3	285987	DLX6-AS1	83.1114	42.004	1.97866	49	47	307.345	335.284
chr7	99394673	99408682	7q22.1	11333	PDAP1	150.783	76.8567	1.96187	83	74	164.142	205.12
chr9	14715082	14724308	9p22.3	9350	CER1	41.5367	21.1873	1.96045	79	70	142.491	100.979
chr5	74777574	74867994	5q13.3	26049	FAM169A	69.3495	35.3913	1.95951	83	74	107.35	133.326
chr17	78261349	78278492	17q25.3	100996291	LINC01993	37.5596	19.1876	1.95749	4	4	61.0431	8.3324
chr8	40153468	40155308	8p11.21	56892	TCIM	28.5731	14.6173	1.95474	79	70	234.858	126.563
chr5	154474972	154478264	5q33.2	9421	HAND1	107.549	55.1902	1.9487	79	70	265.497	221.661
chr4	174490177	174522898	4q34.1	3248	HPGD	32.821	16.8501	1.94782	83	74	128.204	91.2813
chr19	6677835	6720682	19p13.3	718	C3	40.2703	20.6976	1.94566	83	74	255.221	138.034
chr21	44107262	44131181	21q22.3	5822	PWP2	80.8771	41.6855	1.94017	83	74	123.163	134.455
chr7	27162438	27180261	7p15.2	100534589	HOXA10-HOXA9	24.3754	12.5824	1.93726	36	30	166.981	51.0268
chr9	41126251	41128975	9p11.2	653404	FOXD4L6	20.3449	10.5479	1.92881	32	28	84.0024	75.7753
chr2	231395624	231401164	2q37.1	93010	B3GNT7	37.09	19.2674	1.92501	76	66	170.308	119.669
chr13	48037567	48052742	13q14.2	55270	NUDT15	243.454	126.564	1.92357	79	70	126.499	96.6381
chr1	167936247	168075843	1q24.2	55827	DCAF6	412.789	214.805	1.92169	83	74	367.739	417.971
chr19	48296452	48322793	19q13.33	93233	CCDC114	20.8102	10.8617	1.91593	76	66	130.739	98.8088
chr12	118116725	118135970	12q24.23	101928274	LOC101928274	61.4757	32.0952	1.91542	29	22	120.069	120.683
chr20	62817062	62841159	20q13.33	1299	COL9A3	68.0229	35.5461	1.91365	83	74	125.921	143.377
chr17	40287689	40303161	17q21.2	990	CDC6	75.0172	39.2312	1.91218	83	74	117.103	147.236
chr5	80650000	80651035	5q14.1	100462981	MTRNR2L2	445.649	233.348	1.90981	4	4	102.284	25.7563
chr17	48997412	49056145	17q21.32	10642	IGF2BP1	136.267	71.4272	1.90777	72	62	174.517	234.351
chr4	52713249	52713370	4q12	677810	SNORA26	39.0782	20.5113	1.9052	32	28	72.8804	63.6598
chr1	225936598	225941383	1q42.12	7044	LEFTY2	108.953	57.2206	1.90409	79	70	144.93	170.807
chr3	46574555	46582463	3p21.31	6997	TDGF1	215.167	113.309	1.89895	71	71	346.658	493.313
chr17	36937475	36944615	17q12	3975	LHX1	24.324	12.8117	1.89858	83	74	117.946	43.3978
chr11	75400391	75400538	11q13.4	6079	SNORD15A	27.4735	14.4789	1.89748	43	40	96.0153	101.492
chr19	51002513	51009634	19q13.41	284366	KLK9	17.4361	9.23449	1.88815	47	44	96.8913	81.9614
chrX	52644061	52654900	Xp11.22	280658	SSX7	18.8666	10.0214	1.88263	43	40	119.719	111.173
chr14	80197525	80231054	14q31.1	1734	DIO2	36.9469	19.7001	1.87547	83	74	445.01	179.739
chr1	161222293	161223628	1q23.3	336	APOA2	85.8869	45.8658	1.87257	79	70	279.29	262.525
chr14	104138723	104180898	14q32.33	26153	KIF26A	67.3636	36.1488	1.86351	65	54	141.324	153.472
chr10	133230274	133231558	10q26.3	8433	UTF1	41.2483	22.1374	1.86328	83	74	99.4539	98.3167
chr7	144129113	144130045	7q35	135941	OR2A14	40.8647	21.9412	1.86247	43	40	94.6451	79.5054
chr22	19523024	19527545	22q11.21	7122	CLDN5	58.9959	31.723	1.85972	83	74	276.668	153.384
chr15	40872214	40874289	15q15.1	171177	RHOV	52.3616	28.2288	1.8549	76	66	182.76	190.004
chr3	98132698	98133639	3q11.2	26341	OR5H1	21.2149	11.4543	1.85213	76	66	229.624	198.877
chr14	50872090	50904970	14q22.1	145447	ABHD12B	62.9495	33.9941	1.85178	72	62	203.897	257.262
chr16	81081947	81096375	16q23.2	2653	GCSH	450.374	244.347	1.84317	83	74	122.363	168.889
chr1	112820169	112850643	1p13.2	100996702	LINC01356	38.8	21.0554	1.84276	29	22	148.492	112.667
chrX	74582976	74614626	Xq13.2	51132	RLIM	91.3269	49.5991	1.8413	76	66	212.124	253.186
chr1	13341892	13347134	1p36.21	729528	PRAMEF14	20.4826	11.1715	1.83347	32	28	122.34	87.8713
chr4	176213673	176277571	4q34.2	140458	ASB5	20.9099	11.4073	1.83302	72	62	180.466	54.6614
chr10	52314281	52317657	10q21.1	22943	DKK1	332.263	182.025	1.82537	79	70	278.465	225.317
chr21	44246339	44262216	21q22.3	29947	DNMT3L	19.5548	10.7287	1.82267	79	70	107.177	34.2004
chr12	7689785	7695764	12p13.31	9573	GDF3	109.687	60.2104	1.82173	79	70	133.568	149.151
chr9	124258585	124261417	9q33.3	613206	LOC613206	38.0937	20.9147	1.82138	43	40	82.748	80.4034
chr11	1597177	1598294	11p15.5	440021	KRTAP5-2	19.0636	10.4672	1.82128	43	40	62.0876	66.248
chr2	170714725	170717988	2q31.1	389058	SP5	46.2035	25.3955	1.81936	76	66	147.395	144.258
chr10	43194533	43266919	10q11.21	221002	RASGEF1A	37.0567	20.3893	1.81746	76	66	136.938	162.579
chr9	135343249	135346562	9q34.3	157927	C9orf62	76.768	42.2783	1.81578	76	66	455.275	244.213
chr20	31605283	31606515	20q11.21	3397	ID1	369.995	203.829	1.81522	83	74	104.671	164.592
chr14	24606480	24609763	14q12	2999	GZMH	187.075	103.061	1.81519	83	74	338.767	343.164
chr4	73436219	73455785	4q13.3	174	AFP	100.702	55.6888	1.8083	79	70	333.582	306.307
chr4	112648485	112648557	4q25	442894	MIR302B	538.854	298.629	1.80443	49	47	254.133	356.212
chr8	9136254	9151642	8p23.1	79660	PPP1R3B	50.7912	28.2302	1.79918	76	66	175.175	120.947
chr2	949634	951392	2p25.3	101060391	LOC101060391	77.5907	43.1313	1.79894	29	22	129.734	148.836
chr4	108742040	108763180	4q25	64850	ETNPPL	49.1487	27.3214	1.79891	79	70	331	263.062
chr1	152827473	152828097	1q21.3	353131	LCE1A	125.894	70.0489	1.79723	47	44	311.69	259.066
chr3	38454299	38493142	3p22.2	93	ACVR2B	94.3074	52.5035	1.79621	83	74	187.211	229.132
chrX	9725413	9765965	Xp22.2	4935	GPR143	45.7964	25.5997	1.78894	83	74	106.507	97.1102
chr21	44681576	44682163	21q22.3	353332	KRTAP12-1	25.5592	14.3148	1.78551	43	40	90.7601	76.9665
chr5	140827922	141012344	5q31.3	56142	PCDHA6	22.3247	12.5058	1.78516	79	70	147.745	116.895
chr8	94640999	94707466	8q22.1	54845	ESRP1	118.633	66.6569	1.77976	79	70	144.446	193.23
chr15	55355223	55498584	15q21.3	100533483	DNAAF4-CCPG1	26.1634	14.7277	1.77647	12	3	46.3742	5.94396
chr17	28744003	28750958	17q11.2	9618	TRAF4	90.837	51.144	1.7761	83	74	155.688	155.446
chr18	59219188	59230774	18q21.32	2922	GRP	20.9036	11.7937	1.77244	79	70	223.152	83.1255
chr5	155013700	155018125	5q33.2	285643	KIF4B	26.1597	14.8262	1.76443	32	28	95.7768	102.119
chr1	99262956	99309584	1p21.3-p21.2	9890	PLPPR4	59.7116	33.8868	1.76209	79	70	210.845	159.362
chr6	24402908	24426194	6p22.3	57380	MRS2	122.123	69.3061	1.76208	83	74	116.323	115.028
chr1	152622834	152623103	1q21.3	353142	LCE3A	16.5983	9.44183	1.75795	43	40	69.5994	67.4703
chr7	55887277	55942225	7p11.2	349075	ZNF713	39.0015	22.2241	1.75492	76	66	356.736	101.797
chr15	79898840	79923754	15q25.1	400410	ST20	40.6624	23.1705	1.75492	68	58	113.095	79.5703
chr15	34788096	34795726	15q14	70	ACTC1	232.021	132.281	1.754	83	74	175.096	218.415
chr15	30135787	30147192	15q13.2	653075	GOLGA8T	43.9892	25.1086	1.75196	4	4	113.444	39.6794
chr21	44539185	44540195	21q22.3	386677	KRTAP10-1	21.1199	12.0696	1.74984	43	40	82.9079	65.9649
chr7	30911800	30925516	7p14.3	358	AQP1	38.0777	21.7644	1.74954	83	74	238.194	132.779
chr8	74984473	75034558	8q21.13	83690	CRISPLD1	46.43	26.5761	1.74706	72	62	94.982	114.078
chr7	137227341	137343865	7q33	5764	PTN	173.909	99.6875	1.74455	83	74	211.157	160.752
chr20	23685640	23689025	20p11.21	1472	CST4	30.2559	17.3782	1.74103	79	70	182.555	75.1125
chr6	31982057	32002680	6p21.33	720	C4A	46.7478	26.875	1.73945	79	70	282.252	108.363
chr14	76959638	76965802	14q24.3	105370578	LINC01629	41.457	23.8585	1.73762	11	12	71.9576	58.3152
chr7	122073544	122144290	7q31.32	10157	AASS	315.977	181.894	1.73715	83	74	163.604	179.544
chr2	47403067	47634501	2p21-p16.3	4436	MSH2	189.802	109.286	1.73674	83	74	89.9138	113.655
chr1	112911847	112956353	1p13.2	6566	SLC16A1	168.706	97.6558	1.72755	83	74	186.665	200.903
chr12	31114623	31206154	12p11.21	144203	OVOS2	31.8415	18.4588	1.725	72	62	154.58	162.466
chr19	7669086	7670454	19p13.2	56729	RETN	24.6788	14.3162	1.72384	83	74	247.661	80.3324
chr19	49015980	49017090	19q13.33	3972	LHB	32.7751	19.017	1.72347	83	74	112.16	94.8173
chr7	149003054	149028690	7q36.1	9601	PDIA4	289.048	167.891	1.72164	83	74	130.846	152.458
chr8	144473732	144476335	8q24.3	8928	FOXH1	59.1041	34.3306	1.72161	83	74	189.645	199.817
chr21	43169008	43172810	21q22.3	1409	CRYAA	105.742	61.4304	1.72133	71	71	493.98	528.602
chr6	27824125	27824480	6p22.1	8363	HIST1H4J	69.2743	40.2548	1.7209	83	74	76.6547	65.2569
chr21	43659551	43696079	21q22.3	23076	RRP1B	237.705	138.226	1.71969	83	74	123.145	131.458
chr3	32818018	32897826	3p22.3	131405	TRIM71	343.301	199.724	1.71887	72	62	202.425	265.838
chr4	154740841	154753119	4q32.1	9227	LRAT	34.9572	20.3803	1.71525	83	74	119.03	92.4393
chr17	39665346	39666554	17q12	8557	TCAP	29.0883	17.0436	1.7067	79	70	86.1691	91.087
chr11	46854715	46918622	11p11.2	4038	LRP4	52.1344	30.5626	1.70582	83	74	132.078	76.4904
chr9	95442982	95516965	9q22.32	5727	PTCH1	60.9487	35.7889	1.70301	79	70	164.719	179.329
chr1	197912505	197935476	1q31.3	56956	LHX9	20.0264	11.7628	1.70251	72	62	374.063	126.828
chr21	26836287	26845409	21q21.3	9510	ADAMTS1	188.907	111.344	1.6966	83	74	190.288	211.605
chr19	45406129	45410766	19q13.32	10849	CD3EAP	73.5737	43.3834	1.6959	83	74	100.688	114.278
chr2	71182738	71227110	2p13.3	400961	PAIP2B	58.8173	34.7123	1.69442	83	74	155.598	155.978
chr20	46008908	46016561	20q13.12	4318	MMP9	78.0048	46.0408	1.69425	83	74	375.127	163.58
chr4	15960240	15963236	4p15.32	83888	FGFBP2	125.901	74.5836	1.68805	76	66	344.385	327.243
chr16	31179444	31194871	16p11.2	2521	FUS	274.855	162.871	1.68756	83	74	211.858	242.069
chr4	73853296	73854484	4q13.3	5197	PF4V1	21.6147	12.8247	1.68539	79	70	239.88	119.832
chr19	35248656	35267964	19q13.12	51599	LSR	73.605	43.6954	1.6845	83	74	142.511	154.991
chr9	137230757	137236554	9q34.3	142680	SLC34A3	64.8768	38.555	1.68271	76	66	121.373	136.291
chr21	42893268	42911396	21q22.3	4731	NDUFV3	114.351	68.0602	1.68015	76	66	118.742	121.144
chr21	30348399	30348606	21q22.11	337963	KRTAP23-1	17.3782	10.35	1.67906	43	40	71.9226	68.5762
chr22	50568861	50578667	22q13.33	1375	CPT1B	58.7552	35.0288	1.67734	83	74	113.785	92.7958
chr21	33577551	33588708	21q22.11	29980	DONSON	148.197	88.411	1.67623	83	74	62.2813	68.3901
chr9	69099907	69255208	9q21.11	9414	TJP2	146.19	87.2716	1.67512	83	74	137.604	166.075
chr19	8390321	8404434	19p13.2	9230	RAB11B	69.6395	41.618	1.6733	83	74	205.919	215.251
chr4	73995642	73998729	4q13.3	6374	CXCL5	47.8236	28.5837	1.67311	83	74	155.321	178.596
chr16	28499362	28526730	16p12.1-p11.2	246778	IL27	19.0654	11.4024	1.67205	76	66	180.637	56.5972
chr8	73008862	73047752	8q21.11	7013	TERF1	585.874	350.93	1.66949	83	74	159.804	197.078
chr20	25407470	25448568	20p11.21	9837	GINS1	164.3	98.6305	1.66582	79	70	146.028	199.839
chr21	44579455	44580604	21q22.3	386680	KRTAP10-5	25.4123	15.2798	1.66313	43	40	74.7042	68.7518
chrX	150980508	150990775	Xq28	3149	HMGB3	335.016	202.023	1.6583	83	74	109.167	139.074
chr22	43923739	43947568	22q13.31	80339	PNPLA3	32.9109	19.8468	1.65824	79	70	95.4742	81.8056
chr14	74303076	74360008	14q24.3	55237	VRTN	80.6731	48.6538	1.65811	79	70	115.831	129.775
chr3	143119776	143124014	3q24	9435	CHST2	87.5567	52.8491	1.65673	83	74	131.439	115.155
chr10	15095385	15097319	10p13	221060	C10orf111	17.1292	10.3434	1.65605	43	40	124.049	95.9755
chr10	91906588	91909501	10q23.32	143282	FGFBP3	91.4339	55.2134	1.65601	76	66	134.845	187.13
chr2	171687409	171750158	2q31.1	1781	DYNC1I2	699.727	423.442	1.65247	83	74	184.599	178.349
chr8	38411138	38468834	8p11.23	2260	FGFR1	101.303	61.3317	1.65172	83	74	179.835	204.326
chr19	46019153	46023298	19q13.32	8993	PGLYRP1	19.0907	11.5784	1.64882	83	74	276.925	54.2621
chr11	119638098	119728725	11q23.3	5818	NECTIN1	44.2095	26.8181	1.64849	83	74	176.675	191.216
chr21	45288052	45297354	21q22.3	642852	LOC642852	65.5885	39.894	1.64407	76	66	121.428	93.2782
chr2	109542797	109614247	2q13	151011	SEPT10	132.426	80.7827	1.63928	83	74	150.347	210.661
chr10	56357257	56361302	10q21.1	11130	ZWINT	173.921	106.15	1.63845	83	74	134.901	166.465
chr6	68632663	68634324	6q12	101928307	LOC101928307	35.2342	21.5154	1.63762	40	34	169.111	139.863
chr16	798041	800733	16p13.3	51764	GNG13	22.8969	13.9854	1.63721	83	74	383.549	62.62
chr2	219549408	219571573	2q35	23363	OBSL1	55.2873	33.8032	1.63556	83	74	110.691	132.204
chr9	23690099	23850757	9p21.3	1993	ELAVL2	74.7766	45.7251	1.63535	79	70	247.918	314.758
chr8	489790	545781	8p23.3	157695	TDRP	70.8261	43.3528	1.63371	72	62	105.052	140.754
chr8	143612618	143618043	8q24.3	7264	TSTA3	143.218	87.6896	1.63323	83	74	52.3488	59.2258
chr18	22169437	22202528	18q11.2	2627	GATA6	24.627	15.0799	1.6331	83	74	136.71	121.885
chr21	44933284	44939913	21q22.3	84536	LINC01547	32.0322	19.6203	1.6326	76	66	146.286	112.069
chr17	20999593	21043409	17p11.2	23326	USP22	117.621	72.0694	1.63205	83	74	198.379	226.072
chr14	20891403	20892348	14q11.2	6037	RNASE3	19.4963	11.9523	1.63117	83	74	263.068	74.475
chr21	17788967	17819386	21q21.1	54149	C21orf91	113.811	69.7804	1.631	83	74	94.4417	101.099
chr2	209424047	209734118	2q34	4133	MAP2	76.2265	46.7689	1.62985	79	70	489.274	566.103
chr21	6444868	6468606	21p12	102724560	CBSL	303.153	186.201	1.6281	41	25	125.921	125.736
chr20	6767700	6780280	20p12.3	650	BMP2	44.9266	27.6242	1.62635	79	70	109.272	117.18
chr21	32244759	32283954	21q22.11	54069	MIS18A	161.77	99.5208	1.62549	83	74	96.4827	116.265
chr5	147878711	147882193	5q32	117156	SCGB3A2	174.047	107.105	1.62501	76	66	115.528	139.316
chr20	37619298	37623119	20q11.23	100861522	LINC00489	18.7853	11.5611	1.62488	11	12	62.0863	34.412
chr17	41232463	41233454	17q21.2	83900	KRTAP9-3	14.5602	8.97422	1.62244	72	62	135.318	86.2905
chr21	32601674	32612608	21q22.11	56683	C21orf59	171.992	106.045	1.62189	83	74	112.674	116.094
chr19	55401282	55408146	19q13.42	27338	UBE2S	303.914	187.484	1.62102	83	74	117.604	150.493
chr1	241628864	241635930	1q43	1122	CHML	80.3822	49.5993	1.62063	79	70	181.063	190.38
chr16	15104723	15131601	16p13.11	105369154	PKD1P6-NPIPP1	41.4155	25.5563	1.62056	52	37	66.5807	67.9973
chr16	57619535	57665039	16q21	9289	ADGRG1	94.1081	58.0719	1.62054	83	74	240.869	216.538
chr21	41167801	41282534	21q22.2-q22.3	25825	BACE2	58.69	36.2824	1.61759	83	74	119.159	109.941
chr21	33642400	33899861	21q22.11	6453	ITSN1	82.0343	50.7148	1.61756	83	74	157.695	157.369
chr19	2274632	2282182	19p13.3	374872	PEAK3	19.7721	12.2279	1.61696	43	40	65.2396	64.5515
chr5	42799880	42811922	5p12	6414	SELENOP	87.5165	54.2161	1.61422	83	74	216.411	172.802
chr2	230034974	230068999	2q36.3	151473	SLC16A14	43.1637	26.7635	1.61278	72	62	297.234	281.722
chr2	109986980	109995281	2q13	440894	LINC01123	18.8321	11.6901	1.61094	4	4	56.9635	34.0931
chr2	24009022	24026775	2p23.3	388931	MFSD2B	17.2066	10.6817	1.61085	43	40	89.5499	76.6738
chr15	74173746	74176871	15q24.1	3671	ISLR	28.8817	17.934	1.61045	83	74	205.619	173.651
chr11	63461404	63491208	11q12.3	117245	HRASLS5	29.2585	18.1805	1.60934	76	66	139.179	95.1038
chr11	69698238	69704338	11q13.3	9965	FGF19	39.1963	24.3615	1.60894	72	62	82.3405	91.9646
chr1	149472955	149556256	1q21.2	101060226	NBPF19	202.211	125.716	1.60848	4	4	69.7492	9.95009
chr2	232520463	232525716	2q37.1	646960	PRSS56	18.6165	11.5747	1.60837	4	4	28.6877	17.1212
chr16	367384	370569	16p13.3	10573	MRPL28	202.078	125.76	1.60686	83	74	78.8448	86.2771
chr21	14371115	14383188	21q11.2	6782	HSPA13	137.018	85.3085	1.60615	83	74	134.832	131.053
chr10	133394117	133420670	10q26.3	92170	MTG1	83.8591	52.2138	1.60607	83	74	62.2996	68.201
chr1	22653189	22661536	1p36.12	713	C1QB	30.3264	18.8863	1.60574	83	74	242.193	185.293
chr20	48471320	48477557	20q13.13	105372645	LOC105372645	22.413	13.9589	1.60565	11	12	38.7164	39.8243
chr1	55039476	55064853	1p32.3	255738	PCSK9	65.48	40.7929	1.60518	72	62	165.634	172.569
chr12	12725917	12791466	12p13.1	81575	APOLD1	44.4042	27.671	1.60472	83	74	199.612	70.2975
chr6	79201245	79234738	6q14.1	9324	HMGN3	652.747	407.59	1.60148	83	74	133.436	176.127
chr19	39731253	39738029	19q13.2	1178	CLC	84.6194	52.8415	1.60138	79	70	306.09	320.877
chr18	31065974	31102432	18q12.1	1824	DSC2	73.2477	45.7868	1.59976	79	70	139.258	149.48
chr12	5948874	6124675	12p13.31	7450	VWF	33.4215	20.9189	1.59767	83	74	272.309	147.75
chr21	42311667	42315596	21q22.3	7033	TFF3	31.4183	19.6915	1.59552	83	74	137.541	73.6685
chr21	42917251	42925598	21q22.3	90625	ERVH48-1	49.2957	30.9222	1.59418	29	22	164.473	177.987
chr16	82035237	82098534	16q23.3	3294	HSD17B2	29.34	18.4104	1.59366	79	70	258.198	159.971
chr1	22636625	22639682	1p36.12	712	C1QA	29.5445	18.5441	1.5932	83	74	149.248	85.9151
chrX	135421933	135428074	Xq26.3	399668	SMIM10L2A	43.2976	27.2828	1.58699	49	47	121.827	124.294
chr6	7541575	7586717	6p24.3	1832	DSP	135.892	85.695	1.58577	83	74	161.326	250.487
chr16	31131433	31135762	16p11.2	5652	PRSS8	94.8537	59.8371	1.5852	83	74	107.446	140.45
chr11	65879813	65883741	11q13.1	1521	CTSW	77.9418	49.1916	1.58445	83	74	311.525	313.526
chr13	73546687	73670457	13q22.1	100874156	LINC00393	17.0068	10.7381	1.58379	11	12	65.2836	34.6477
chr13	99963021	99971924	13q32.3	85416	ZIC5	48.2603	30.4804	1.58333	76	66	180.745	228.389
chr5	70900663	70918530	5q13.2	8293	SERF1A	162.137	102.481	1.58211	76	66	115.507	157.209
chr20	45469754	45481532	20q13.12	10406	WFDC2	44.0196	27.8289	1.58179	83	74	123.658	122.207
chr8	143213193	143217170	8q24.3	338328	GPIHBP1	19.3627	12.2461	1.58114	76	66	229.959	54.3341
chr10	62159131	62268879	10q21.2	219790	RTKN2	25.2884	15.9989	1.58064	72	62	152.435	76.8235
chr21	46161148	46185159	21q22.3	84221	SPATC1L	116.651	73.8646	1.57925	76	66	56.5743	58.8725
chr14	95876392	95925571	14q32.2	100507043	TUNAR	45.9001	29.1239	1.57603	29	22	130.912	147.798
chrX	138631573	139222889	Xq26.3-q27.1	2258	FGF13	95.9866	60.9406	1.57508	79	70	180.585	195.892
chr2	218356757	218368393	2q35	375307	CATIP	14.7891	9.39059	1.57488	43	40	72.2897	54.9031
chr1	45583988	45618906	1p34.1	4678	NASP	280.247	178.105	1.57349	83	74	169.4	206.769
chr19	362057	376693	19p13.3	51298	THEG	23.1501	14.7198	1.57272	83	74	262.803	36.5856
chrX	102599348	102717733	Xq22.1	100528062	ARMCX5-GPRASP2	198.386	126.223	1.57171	29	22	116.622	120.148
chr16	19858971	19886045	16p12.3	51704	GPRC5B	125.796	80.0665	1.57114	83	74	271.851	234.964
chr9	88388382	88478708	9q22.1	10927	SPIN1	278.251	177.147	1.57073	83	74	122.921	141.034
chr15	55611540	55743649	15q21.3	283659	PRTG	22.063	14.0519	1.57011	72	62	174.481	160.041
chr12	75331834	75370390	12q21.2	256710	GLIPR1L1	70.3826	44.8514	1.56924	72	62	206.922	198.718
chr2	241809065	241817413	2q37.3	129807	NEU4	26.5289	16.9195	1.56795	76	66	74.7489	75.8591
chr8	38030502	38060365	8p11.23	1978	EIF4EBP1	196.428	125.329	1.5673	83	74	73.726	104.549
chr6	26234212	26234988	6p22.2	3007	HIST1H1D	38.8703	24.8345	1.56517	83	74	131.186	110.285
chr7	131500262	131556617	7q32.3	5420	PODXL	568.605	363.326	1.565	83	74	150.471	194.999
chr7	44138864	44141392	7p13	58498	MYL7	38.6468	24.6946	1.56499	79	70	143.249	151.468
chr5	93583337	93594613	5q15	7025	NR2F1	113.734	72.7619	1.5631	83	74	236.386	248.816
chr21	31118418	31559977	21q22.11	7074	TIAM1	125.802	80.5038	1.56268	83	74	155.225	167.996
chr19	49422414	49423441	19q13.33	113091	PTH2	29.6847	18.9971	1.56259	76	66	74.1328	72.6059
chr22	43879678	43892013	22q13.31	150379	PNPLA5	18.6799	11.9582	1.56211	76	66	111.291	74.5053
chr10	75210154	75231448	10q22.2	7417	VDAC2	877.761	561.931	1.56204	83	74	96.7646	124.249
chr20	38433862	38433999	20q11.23	677840	SNORA71D	17.4186	11.1529	1.5618	32	28	62.5639	45.6916
chr18	49814023	49814443	18q21.1	677769	SCARNA17	36.6993	23.5071	1.5612	53	51	197.301	108.503
chr1	9539469	9582773	1p36.22	84275	SLC25A33	94.0215	60.2278	1.5611	76	66	86.9846	104.521
chr7	33129244	33637238	7p14.3	27241	BBS9	47.9194	30.7007	1.56086	83	74	127.837	87.5581
chr19	3804024	3869029	19p13.3	23217	ZFR2	38.9223	24.9394	1.56068	83	74	120.291	136.059
chr1	47137425	47149738	1p33	284541	CYP4A22	14.6985	9.41967	1.56041	43	40	133.379	84.8237
chr2	188291669	188595926	2q32.1-q32.2	51454	GULP1	129.593	83.11	1.5593	83	74	158.103	228.109
chr17	18476785	18494945	17p11.2	654346	LGALS9C	97.1081	62.3317	1.55792	35	41	326.929	276.827
chr16	67846732	67872567	16q22.1	10204	NUTF2	379.49	243.608	1.55779	83	74	105.378	120.875
chr12	52468516	52473785	12q13.13	286887	KRT6C	14.8818	9.55592	1.55734	43	40	65.1244	56.4103
chr4	183098677	183320777	4q35.1	80014	WWC2	54.6108	35.0788	1.55681	83	74	120.3	153.089
chr7	38317017	38317492	7p14.1	6983	TRGV9	156.899	100.793	1.55665	36	30	215.246	192.796
chr1	94168907	94275068	1p22.1	9411	ARHGAP29	28.9275	18.5844	1.55655	83	74	361.155	252.319
chr21	17593650	17612950	21q21.1	10950	BTG3	286.474	184.398	1.55357	83	74	100.6	95.9141
chr5	76952713	76981143	5q13.3	1393	CRHBP	22.2274	14.3081	1.55348	79	70	124.279	55.9046
chr5	171387648	171410900	5q35.1	4869	NPM1	2396.92	1543.56	1.55285	83	74	89.5893	117.002
chr1	152663411	152664659	1q21.3	353141	LCE2D	18.2834	11.7765	1.55253	47	44	394.629	128.329
chr10	27672874	27745849	10p12.1	283078	MKX	84.4174	54.4063	1.55161	72	62	358.087	285.951
chr19	12737492	12748323	19p13.13	439	ASNA1	133.313	85.9354	1.55132	83	74	76.84	101.788
chr21	43414490	43427126	21q22.3	150094	SIK1	75.7533	48.8603	1.55041	76	66	305.545	275.192
chr11	4803433	4804380	11p15.4	119695	OR52R1	14.9093	9.62559	1.54893	43	40	84.9243	59.9269
chr8	140511298	140517153	8q24.3	54108	CHRAC1	106.481	68.7569	1.54867	76	66	98.0267	89.0988
chr7	107044728	107161811	7q22.3	5577	PRKAR2B	129.319	83.525	1.54827	83	74	146.65	159.516
chr21	46188446	46228824	21q22.3	4047	LSS	149.326	96.4484	1.54825	83	74	147.743	135.821
chr1	29119425	29129138	1p35.3	399474	TMEM200B	33.5256	21.654	1.54824	72	62	79.7294	84.4334
chr1	1020102	1056119	1p36.33	375790	AGRN	128.894	83.2549	1.54819	83	74	212.38	178.212
chr3	54632124	54639857	3p14.3	790952	ESRG	585.327	378.292	1.54729	29	22	197.036	253.05
chr11	1584342	1585283	11p15.5	387264	KRTAP5-1	14.7361	9.53225	1.54592	43	40	90.5358	65.4203
chr1	38991244	39006065	1p34.3	79647	AKIRIN1	268.321	173.657	1.54512	83	74	89.8264	105.446
chr10	43385617	43409248	10q11.21	3185	HNRNPF	355.466	230.058	1.54512	83	74	98.8575	144.373
chr3	78597238	79767998	3p12.3	6091	ROBO1	104.579	67.6938	1.54489	83	74	189.685	227.815
chr11	30384493	30586713	11p14.1	744	MPPED2	68.3955	44.2911	1.54423	83	74	420.636	382.159
chr12	12891022	12913666	12p13.1	9052	GPRC5A	21.2659	13.7813	1.5431	79	70	222.557	61.1932
chr3	186612928	186621318	3q27.3	197	AHSG	34.6816	22.4815	1.54268	83	74	371.147	346.172
chr4	2269585	2418698	4p16.3	57732	ZFYVE28	21.8166	14.1442	1.54245	76	66	117.459	89.0573
chr22	17359949	17558155	22q11.1-q11.21	27443	CECR2	79.9113	51.8093	1.54241	72	62	213.299	278.283
chr19	19528861	19537584	19p13.11	374887	YJEFN3	22.3332	14.4925	1.54102	72	62	76.3716	61.3506
chr15	23354748	23368324	15q11.2	653061	GOLGA8S	339.09	220.113	1.54053	4	4	43.9963	5.14823
chr12	7320510	7444185	12p13.31	283316	CD163L1	27.8394	18.0851	1.53935	72	62	181.319	98.3765
chr7	38240024	38249572	7p14.1	6967	TRGC2	157.881	102.613	1.5386	36	30	216.75	193.217
chr1	160995211	161021343	1q23.3	50848	F11R	204.623	133.083	1.53756	83	74	188.245	207.568
chr12	65824460	65966291	12q14.3	8091	HMGA2	57.7152	37.5373	1.53754	79	70	308.676	370.294
chr3	159069252	159897366	3q25.32-q25.33	100505385	IQCJ-SCHIP1	28.6654	18.6441	1.5375	12	3	16.489	19.1809
chr19	12954156	12957254	19p13.13	90480	GADD45GIP1	72.3179	47.0411	1.53733	83	74	126.861	119.308
chr21	14582202	14598303	21q11.2	100874190	SAMSN1-AS1	15.9652	10.3879	1.53691	11	12	45.3914	22.6778
chr19	3224676	3297076	19p13.3	60680	CELF5	51.6274	33.5981	1.53662	72	62	277.134	263.731
chr21	44666189	44666927	21q22.3	353323	KRTAP12-2	25.1314	16.3766	1.53459	43	40	58.7945	40.6441
chr21	31671000	31732118	21q22.11	57466	SCAF4	108.057	70.4472	1.53387	83	74	110.923	102.136
chr20	2652777	2652842	20p13	100302138	MIR1292	66.3627	43.3272	1.53166	56	55	102.459	100.311
chr17	46762506	46818760	17q21.31-q21.32	7473	WNT3	28.9002	18.9143	1.52796	79	70	98.5391	88.5998
chr17	12991612	13018064	17p12	60528	ELAC2	170.283	111.485	1.52741	83	74	105.83	123.398
chr21	26466209	26573404	21q21.3	116159	CYYR1	50.6212	33.1558	1.52677	76	66	84.7269	91.3545
chr11	2163929	2174081	11p15.5	7054	TH	15.6349	10.2428	1.52643	83	74	107.276	73.2046
chr1	152796751	152798181	1q21.3	353134	LCE1D	83.3964	54.6372	1.52637	47	44	231.779	246.758
chr19	39480412	39493019	19q13.2	92609	TIMM50	108.688	71.224	1.526	83	74	113.095	151.322
chr5	141135206	141138127	5q31.3	26167	PCDHB5	61.8673	40.5568	1.52545	72	62	132.144	146.071
chr15	74748843	74756600	15q24.1	1544	CYP1A2	32.4623	21.281	1.52541	83	74	143.942	131.131
chr4	161383892	162164034	4q32.2	56884	FSTL5	16.8557	11.0527	1.52503	72	62	221.012	166.235
chr1	152565654	152566770	1q21.3	353145	LCE3E	19.2733	12.6393	1.52487	47	44	142.888	42.4336
chr6	30880909	30900156	6p21.33	780	DDR1	213.656	140.402	1.52175	83	74	125.157	127.032
chr6	30584332	30584417	6p21.33	100126314	MIR877	33.6428	22.1121	1.52146	20	25	64.3746	34.3137
chr2	207762586	207769419	2q33.3	7855	FZD5	118.095	77.7512	1.51888	83	74	237.044	293.478
chr2	238138722	238152906	2q37.3	377007	KLHL30	11.6821	7.69715	1.51772	43	40	99.807	34.6649
chr12	49622717	49644669	12q13.12	25766	PRPF40B	23.6508	15.5972	1.51635	76	66	81.1662	75.7794
chr11	116829908	116833071	11q23.3	345	APOC3	25.0087	16.5007	1.51562	79	70	349.943	306.823
chr6	159761957	159779112	6q25.3	39	ACAT2	553.456	365.35	1.51487	83	74	94.2543	115.301
chrX	2934632	2968310	Xp22.33	415	ARSE	25.5082	16.8408	1.51466	79	70	104.681	82.344
chr20	43667019	43716496	20q13.12	4605	MYBL2	62.6891	41.4027	1.51413	83	74	88.5205	96.5312
chr7	13891229	13991425	7p21.2	2115	ETV1	35.5662	23.5033	1.51325	79	70	164.572	167.944
chr15	68803821	68807101	15q23	80035	ANP32A-IT1	69.2575	45.7763	1.51296	71	71	299.843	216.42
chr2	61868127	61888671	2p15	10575	CCT4	1171.87	774.729	1.51262	83	74	95.8618	129.036
chr21	43789537	43804102	21q22.3	8568	RRP1	54.4926	36.0442	1.51183	83	74	81.4314	79.848
chr15	75258404	75273455	15q24.2	653641	GOLGA6C	11.6015	7.67397	1.5118	4	4	43.0999	21.5524
chr3	58564112	58627610	3p14.3-p14.2	11170	FAM107A	231.757	153.349	1.51131	83	74	297.074	241.772
chr21	34073523	34106262	21q22.11	6526	SLC5A3	154.701	102.431	1.51029	83	74	151.123	171.711
chr1	8011719	8026333	1p36.23	54206	ERRFI1	233.338	154.519	1.51009	76	66	182.315	87.651
chr9	470294	746106	9p24.3	23189	KANK1	59.8197	39.636	1.50923	83	74	154.394	140.236
chr6	28503296	28515793	6p22.1	257202	GPX6	23.3	15.4397	1.5091	43	40	103.347	77.4412
chr20	23045633	23049664	20p11.21	7056	THBD	18.6384	12.3516	1.50899	83	74	242.826	71.5936
chr19	18257096	18274509	19p13.11	80726	IQCN	22.1189	14.6649	1.50829	76	66	210.003	53.5358
chr15	65327127	65378040	15q22.31	9543	IGDCC3	83.837	55.5879	1.50819	76	66	127.47	161.81
chr20	64083375	64084956	20q13.33	198437	LKAAEAR1	20.0815	13.3183	1.50782	76	66	187.11	89.571
chr3	183447608	183456013	3q27.1	100505687	LINC00888	96.1161	63.7811	1.50697	29	22	87.148	91.7142
chr7	29806554	29917066	7p14.3	644150	WIPF3	32.0101	21.2467	1.50659	76	66	168.283	135.806
chr2	130191745	130198461	2q21.1	112714	TUBA3E	31.2423	20.7398	1.50639	43	40	65.2878	61.3106
chr20	19212646	19722897	20p11.23	57419	SLC24A3	31.2016	20.7169	1.5061	83	74	83.9287	61.3907
chr9	87008451	87042126	9q21.33	440173	LOC440173	22.0768	14.6585	1.50607	45	29	143.895	68.6687
chr8	81732453	81759515	8q21.13	92421	CHMP4C	30.1978	20.0606	1.50533	72	62	100.008	64.3373
chr9	124011610	124033163	9q33.3	9355	LHX2	118.506	78.7339	1.50515	79	70	291.155	328.705
chr1	43979202	43991171	1p34.1	8704	B4GALT2	55.508	36.8895	1.50471	83	74	120.96	101.411
chr6	49727376	49744455	6p12.3	10321	CRISP3	10.5736	7.03412	1.50318	79	70	348.746	38.049
chr9	128882112	128918042	9q34.11	56262	LRRC8A	274.832	182.935	1.50235	76	66	117.595	132.024
chr16	77019	85851	16p13.3	4350	MPG	49.2628	32.7975	1.50203	83	74	96.3194	104.84
chr21	25880550	26171128	21q21.3	351	APP	496.481	330.808	1.50081	83	74	102.315	112.232
chr8	104379424	104467075	8q22.3	1807	DPYS	13.0998	8.73934	1.49895	83	74	302.783	29.0678
chr19	281040	291435	19p13.3	8612	PLPP2	60.2913	40.2287	1.49871	83	74	104.517	119.551
chr19	21290388	21329439	19p12	7562	ZNF708	30.1924	20.1577	1.49781	76	66	79.1622	89.269
chr15	40161009	40221136	15q15.1	701	BUB1B	213.91	142.867	1.49726	83	74	101.514	131.698
chr6	2887265	2903318	6p25.2	5272	SERPINB9	182.093	121.619	1.49724	83	74	169.75	183.09
chr9	109171974	109320964	9q31.3	54566	EPB41L4B	36.4101	24.3284	1.49661	79	70	218.561	235.343
chrX	51332231	51337525	Xp11.22	170685	NUDT10	42.7974	28.5992	1.49646	76	66	114.043	104.096
chr6	117675454	117710727	6q22.1	116150	NUS1	107.27	71.701	1.49607	83	74	124.176	118.699
chr19	55132698	55149354	19q13.42	7138	TNNT1	109.274	73.0574	1.49572	79	70	92.2566	116.411
chr16	30192930	30194306	16p11.2	654483	BOLA2B	70.1282	46.9249	1.49448	24	29	209.838	181.409
chr12	55551227	55552156	12q13.2	341418	OR6C4	12.6833	8.49795	1.49251	43	40	88.3795	69.9819
chrX	85243820	85273362	Xq21.1	7552	ZNF711	47.9735	32.1542	1.49198	83	74	220.789	251.057
chr19	7595902	7618310	19p13.2	57662	CAMSAP3	30.2616	20.2833	1.49195	72	62	123.88	118.455
chr11	18266225	18269977	11p15.1	6288	SAA1	25.5461	17.1255	1.4917	47	44	411.593	231.107
chr2	26562559	26581166	2p23.3	339778	C2orf70	17.0482	11.4302	1.4915	65	54	69.1295	46.8574
chr1	160367071	160372848	1q23.2	4807	NHLH1	32.3614	21.7136	1.49037	79	70	186.876	154.942
chr16	30923055	30948783	16p11.2	54620	FBXL19	44.7404	30.0205	1.49032	76	66	84.1906	97.1111
chr10	102449837	102451543	10q24.32	79946	C10orf95	18.4986	12.4136	1.49019	83	74	93.133	81.2566
chr1	235547685	235650754	1q42.3	2786	GNG4	55.8118	37.458	1.48998	83	74	187.091	156.29
chr11	71527267	71528164	11q13.4	440050	KRTAP5-7	13.4009	8.99592	1.48967	43	40	60.9469	47.3411
chr21	37063040	37064066	21q22.13	105372795	LOC105372795	19.4466	13.0565	1.48941	11	12	52.2091	28.3875
chr4	187994044	188005050	4q35.2	132625	ZFP42	156.135	104.844	1.48921	72	62	153.346	215.94
chr16	2026868	2039026	16p13.3	9351	SLC9A3R2	12.3419	8.28851	1.48903	83	74	135.194	41.1608
chr7	22419444	22500282	7p15.3	256227	STEAP1B	23.1686	15.5635	1.48865	48	33	74.6941	43.4519
chr22	39021113	39034328	22q13.1	140564	APOBEC3D	34.8173	23.3928	1.48838	72	62	124.454	99.9135
chr20	661596	676179	20p13	85508	SCRT2	16.1593	10.8577	1.48828	47	44	220.596	52.7562
chr15	40844018	40857655	15q15.1	6692	SPINT1	57.3263	38.5273	1.48794	79	70	124.485	123.127
chr11	57233577	57237453	11q12.1	187	APLNR	61.4428	41.3012	1.48768	79	70	168.875	144.897
chr16	69118009	69132590	16q22.1	54921	CHTF8	78.9023	53.0676	1.48683	76	66	148.349	158.95
chr7	44114680	44123668	7p13	5425	POLD2	187.596	126.178	1.48676	72	62	71.5132	82.7686
chr7	102483139	102517777	7q22.1	100271927	RASA4B	40.6945	27.3969	1.48537	12	3	17.166	5.54884
chrX	100627108	100637104	Xq22.1	7105	TSPAN6	218.791	147.299	1.48536	83	74	85.343	119.85
chr2	237574322	237591126	2q37.3	64284	RAB17	150.98	101.687	1.48475	79	70	141.763	176.37
chr17	41812262	41823217	17q21.2	60681	FKBP10	98.9635	66.6717	1.48434	83	74	130.102	130.804
chr2	229357629	229714570	2q36.3	92737	DNER	79.2171	53.3862	1.48385	72	62	319.343	360.077
chr12	101280127	101386619	12q23.2	27340	UTP20	38.914	26.228	1.48368	83	74	160.445	139.321
chr17	75135243	75154683	17q25.1	51155	JPT1	481.395	324.498	1.48351	79	70	78.9003	100.129
chr16	51135975	51152386	16q12.1	6299	SALL1	58.1659	39.2373	1.48241	79	70	137.525	153.914
chr5	88540779	88684803	5q14.3	645323	LINC00461	214.318	144.61	1.48204	49	47	244.655	313.881
chr13	71437966	71868068	13q21.33	1602	DACH1	47.8999	32.3464	1.48084	79	70	328.138	376.622
chr4	150078274	150258563	4q31.23-q31.3	166614	DCLK2	19.2737	13.0218	1.48011	79	70	167.214	111.389
chr5	1801382	1816051	5p15.33	4726	NDUFS6	434.127	293.331	1.47999	83	74	99.3804	131.467
chr2	25232961	25342590	2p23.3	1788	DNMT3A	75.873	51.2672	1.47995	83	74	144.397	168.897
chr10	68087908	68212017	10q21.3	84665	MYPN	20.5473	13.8903	1.47926	72	62	188.819	47.8107
chr7	71132414	71713601	7q11.22	64409	GALNT17	28.9288	19.5596	1.47901	76	66	108.36	101.063
chr7	1233018	1236977	7p22.3	340260	UNCX	17.3543	11.7355	1.47879	43	40	93.9987	68.3678
chr1	248488589	248489536	1q44	401993	OR2T5	12.8699	8.70616	1.47826	43	40	91.1376	54.9076
chr16	675666	678271	16p13.3	9028	RHBDL1	33.1357	22.4176	1.47811	83	74	83.5359	56.6061
chr9	38406528	38424447	9p13.1	347252	IGFBPL1	90.4381	61.1889	1.47801	76	66	234.271	304.504
chr3	181056680	181742228	3q26.33	347689	SOX2-OT	26.8863	18.1997	1.47729	49	47	214.011	174.346
chrX	143622790	143636107	Xq27.3	139065	SLITRK4	17.5891	11.9103	1.4768	76	66	111.332	78.6497
chr1	173041220	173050963	1q25.1	8995	TNFSF18	13.5336	9.16806	1.47617	79	70	149.704	32.6755
chr5	150357639	150400308	5q32-q33.1	6949	TCOF1	42.6756	28.9276	1.47525	83	74	170.261	155.994
chr20	760080	775985	20p13	113278	SLC52A3	30.6564	20.8013	1.47377	72	62	69.4741	81.7967
chr21	15729947	15880072	21q21.1	29761	USP25	73.2705	49.7188	1.4737	83	74	131.986	132.1
chr1	26361632	26374520	1p36.11	257101	ZNF683	25.2968	17.1685	1.47344	76	66	130.612	60.9708
chr19	21804946	21852095	19p12	7594	ZNF43	41.1137	27.9158	1.47277	79	70	80.0215	81.3808
chr19	7728957	7732171	19p13.2	339390	CLEC4G	21.6165	14.68	1.47252	76	66	363.679	55.9819
chr14	101552223	101555676	14q32.31	64150	DIO3OS	18.7737	12.7506	1.47237	65	54	107.559	93.8242
chr1	23368971	23371839	1p36.12	148898	ZNF436-AS1	24.5001	16.6462	1.47182	76	66	120.102	78.9353
chr17	49788619	49829096	17q21.33	11143	KAT7	135.887	92.3603	1.47127	83	74	64.0982	74.0182
chr11	93735110	93735236	11q21	677822	SNORA40	16.8248	11.4505	1.46935	32	28	47.1233	42.9621
chr1	237004103	237004418	1q43	645745	MT1HL1	461.183	313.955	1.46895	67	67	180.047	191.722
chr12	14881181	14885919	12p12.3	4256	MGP	43.9271	29.9087	1.46871	83	74	267.642	298.48
chr21	39445865	39515506	21q22.2	6450	SH3BGR	35.8877	24.4403	1.46838	83	74	64.3284	43.7856
chr2	191948299	192194940	2q32.3	23671	TMEFF2	30.984	21.1045	1.46812	76	66	330.691	134.114
chr12	9067708	9115962	12p13.31	2	A2M	65.3351	44.5115	1.46783	79	70	277.318	242.278
chr6	167826872	167972023	6q27	4301	AFDN	46.4251	31.6302	1.46775	83	74	204.17	242.026
chr1	26410768	26429728	1p36.11	79727	LIN28A	1032.3	703.373	1.46765	79	70	126.436	154.46
chr1	168540765	168543997	1q24.2	6846	XCL2	82.8249	56.4422	1.46743	83	74	385.744	337.519
chr21	25734947	25772460	21q21.3	2551	GABPA	67.3773	45.9193	1.4673	79	70	77.8037	81.8684
chr17	41363494	41369800	17q21.2	3884	KRT33B	13.9471	9.51173	1.46631	83	74	114.44	30.3228
chr6	122749201	122784077	6q22.31	2173	FABP7	213.438	145.584	1.46608	79	70	292.16	346.834
chr9	128340517	128361470	9q34.11	10999	SLC27A4	33.6567	22.9584	1.46598	72	62	69.7284	77.9576
chr14	74285277	74303064	14q24.3	5826	ABCD4	32.0962	21.8967	1.4658	83	74	131.07	118.666
chr17	21238870	21253266	17p11.2	256302	NATD1	32.9877	22.5061	1.46572	76	66	125.976	98.5736
chr2	200811546	200823851	2q33.1	9689	BZW1	180.81	123.387	1.46539	83	74	167.824	211.314
chr10	31362776	31364077	10p11.22	100505502	LOC100505502	439.048	299.769	1.46462	4	4	31.221	7.8033
chr2	115144048	115161343	2q14.1	389023	DPP10-AS1	28.4599	19.4419	1.46385	29	22	111.967	117.686
chr16	68644820	68727573	16q22.1	1001	CDH3	155.236	106.11	1.46297	83	74	122.144	137.339
chrX	52061827	52069272	Xp11.22	81557	MAGED4B	117.824	80.5484	1.46277	71	71	183.786	181.461
chrY	12662367	12692224	Yq11.221	64595	TTTY15	32.4958	22.218	1.46259	67	67	80.543	78.9786
chr8	62977861	62984901	8q12.3	643763	UG0898H09	35.0232	23.9468	1.46254	29	22	270.78	275.905
chr2	42048021	42058528	2p21	91461	PKDCC	97.2601	66.5038	1.46248	76	66	200.621	185.715
chr21	33543038	33577514	21q22.11	6651	SON	340.891	233.216	1.4617	83	74	108.036	126.434
chr1	156668763	156677397	1q23.1	10763	NES	197.101	134.9	1.46109	83	74	130.495	155.916
chr9	100473238	100577636	9q31.1	8577	TMEFF1	123.176	84.3199	1.46082	79	70	106.812	148.45
chr2	5692667	5701385	2p25.2	6664	SOX11	205.685	140.808	1.46075	79	70	243.082	305.66
chrX	153688297	153696593	Xq28	6535	SLC6A8	107.009	73.2583	1.4607	83	74	113.2	125.772
chr12	2959312	3040676	12p13.33	7004	TEAD4	74.4434	50.9654	1.46067	83	74	116.293	112.899
chr5	174724495	174730899	5q35.2	4488	MSX2	19.7387	13.5215	1.45981	79	70	111.156	80.2423
chr1	151837818	151840557	1q21.3	100191040	C2CD4D	19.7987	13.5656	1.45948	32	28	40.8992	38.2423
chr5	54619445	54648062	5q11.2	105378967	LOC105378967	14.5785	9.98949	1.45939	11	12	57.1057	31.3617
chr5	148826593	148828634	5q32	154	ADRB2	40.5042	27.7568	1.45925	83	74	183.657	102.849
chr17	44170706	44179083	17q21.31	92591	ASB16	29.9472	20.5229	1.45921	76	66	62.3551	52.6054
chr11	69773029	69775403	11q13.3	2249	FGF4	22.4252	15.3844	1.45766	79	70	167.599	129.409
chr17	78356777	78360079	17q25.3	9021	SOCS3	46.4665	31.8847	1.45733	83	74	543.535	116.106
chrX	25003694	25015948	Xp21.3	170302	ARX	66.5305	45.6575	1.45716	72	62	389.575	429.994
chr10	119704395	119829151	10q26.11	22876	INPP5F	107.762	73.9917	1.4564	83	74	195.79	232.003
chr20	62550453	62570764	20q13.33	128826	MIR1-1HG	23.0018	15.7938	1.45639	72	62	76.2733	77.017
chr7	141073402	141511338	7q34	100507421	TMEM178B	40.0419	27.5092	1.45558	29	22	195.508	186.222
chr13	25161679	25172456	13q12.13	219287	AMER2	32.0597	22.0367	1.45483	72	62	248.153	239.294
chr6	43305473	43310705	6p21.1	401262	CRIP3	27.4033	18.8383	1.45466	76	66	94.6484	80.129
chr5	37812677	37840044	5p13.2	2668	GDNF	22.0695	15.1749	1.45434	83	74	402.286	157.549
chr19	1876965	1885519	19p13.3	81926	ABHD17A	184.133	126.65	1.45387	83	74	110.487	143.057
chr16	29900392	29919860	16p11.2	253982	ASPHD1	33.559	23.0891	1.45345	83	74	109.086	90.5353
chr21	43773665	43776375	21q22.3	1476	CSTB	1034.3	711.685	1.45331	79	70	57.3064	67.3355
chr19	38384347	38388603	19q13.2	199720	GGN	15.1406	10.4187	1.45321	72	62	82.3545	53.3826
chr6	31530219	31546848	6p21.33	100532737	ATP6V1G2-DDX39B	37.2849	25.6658	1.45271	36	30	57.2191	64.5353
chr11	64340203	64357534	11q13.1	283234	CCDC88B	129.74	89.3211	1.45252	76	66	361.306	246.614
chr13	109728274	109730034	13q34	101409253	LINC00676	20.6037	14.1997	1.451	11	12	48.85	36.2423
chr3	63102688	63125062	3p14.2	285401	LINC00698	19.3495	13.3403	1.45046	29	22	86.0227	41.3335
chr16	29811856	29815920	16p11.2	112476	PRRT2	56.1461	38.7114	1.45038	76	66	126.179	142.322
chr5	133913677	133917269	5q31.1	105664404	WSPAR	19.2054	13.2465	1.44985	31	37	41.9363	34.3369
chr21	32311019	32393003	21q22.11	9875	URB1	31.4634	21.707	1.44946	72	62	80.0608	64.3305
chr7	98846488	98870050	7q22.1	222865	TMEM130	14.4351	9.96244	1.44895	76	66	73.49	47.9615
chr7	6798935	6826295	7p22.1	221960	CCZ1B	185.757	128.245	1.44845	83	74	108.673	100.36
chr19	42230186	42243330	19q13.2	2931	GSK3A	112.581	77.7387	1.4482	83	74	107.701	128.267
chr18	63887705	63903890	18q21.33-q22.1	5055	SERPINB2	45.9759	31.7483	1.44813	83	74	212.014	163.537
chr11	134275447	134321364	11q25	112937	GLB1L3	25.5677	17.6655	1.44732	61	50	96.4261	83.9642
chr19	4278601	4290723	19p13.3	56961	SHD	18.8169	13.0014	1.4473	76	66	110.581	75.6742
chr7	73830863	73832693	7q11.23	1364	CLDN4	22.0819	15.2579	1.44725	79	70	62.5752	45.7711
chr13	95433588	95579756	13q32.1	9071	CLDN10	65.2661	45.1234	1.44639	79	70	177.693	161.162
chr21	14485228	14583402	21q11.2	64092	SAMSN1	159.004	109.938	1.4463	79	70	220.749	207.009
chr1	20588951	20618908	1p36.12	978	CDA	57.8144	39.9761	1.44622	83	74	79.168	87.6952
chr5	95620276	95621580	5q15	285601	GPR150	55.7309	38.537	1.44617	76	66	405.705	329.479
chr22	30693782	30907824	22q12.2	23762	OSBP2	27.6661	19.1314	1.4461	79	70	131.951	91.4385
chr14	20955471	20956435	14q11.2	6036	RNASE2	68.0521	47.0602	1.44607	79	70	341.574	319.94
chr12	8645943	8662888	12p13.31	8076	MFAP5	150.267	103.972	1.44527	83	74	287.176	266.389
chr12	32790746	32896846	12p11.21	5318	PKP2	31.9594	22.1298	1.44418	83	74	102.603	106.228
chr21	44768580	44801836	21q22.3	7327	UBE2G2	152.01	105.284	1.44381	83	74	98.06	100.192
chr19	10512742	10517992	19p13.2	53637	S1PR5	34.3002	23.7599	1.44362	83	74	298.623	243.975
chr16	3014712	3018187	16p13.3	9074	CLDN6	171.452	118.768	1.44359	83	74	166.938	204.105
chr14	64540468	64543237	14q23.3	3306	HSPA2	165.46	114.629	1.44344	83	74	163.107	108.843
chr20	21303284	21389825	20p11.22	22803	XRN2	223.725	155.005	1.44334	76	66	83.6324	96.6444
chr7	38239577	38276741	7p14.1	445347	TARP	66.4094	46.0352	1.44258	83	74	365.427	317.532
chr17	80220287	80253509	17q25.3	284129	SLC26A11	55.8209	38.7164	1.44179	76	66	113.408	111.015
chr10	97713708	97718152	10q24.2	83742	MARVELD1	69.2332	48.0255	1.44159	53	51	207.5	122.045
chr4	3766569	3768526	4p16.3	152	ADRA2C	22.5649	15.6594	1.44098	83	74	89.3104	66.089
chr1	225810074	225845563	1q42.12	2052	EPHX1	88.4859	61.4208	1.44065	83	74	126.696	83.0938
chr16	89657744	89670458	16q24.3	124045	SPATA33	28.6468	19.8854	1.44059	76	66	110.607	99.5833
chr16	52436415	52547802	16q12.1	27324	TOX3	63.4712	44.0648	1.4404	83	74	210.634	223.977
chr19	827826	832018	19p13.3	566	AZU1	16.2438	11.2804	1.44	83	74	284.095	33.3176
chr15	69396904	69415029	15q23	145694	LOC145694	17.5859	12.215	1.43969	33	26	86.7794	27.0227
chr1	56414571	56415962	1p32.2	105378744	LINC01767	19.5593	13.5899	1.43925	11	12	54.9793	32.9755
chr17	8287150	8290091	17p13.1	29098	RANGRF	101.396	70.4723	1.43881	83	74	80.7045	89.9584
chr2	3575263	3580919	2p25.3	6201	RPS7	2445.54	1699.93	1.43861	83	74	76.7599	100.391
chr22	26657482	26676478	22q12.1	440823	MIAT	144.428	100.424	1.43818	64	63	170.47	203.076
chr19	10572671	10587315	19p13.2	10053	AP1M2	58.2213	40.5146	1.43705	83	74	111.219	122.316
chr10	58334979	58370753	10q21.1	7321	UBE2D1	77.3549	53.8432	1.43667	83	74	154.328	166.722
chr1	1335278	1349142	1p36.33	1855	DVL1	58.315	40.5973	1.43643	83	74	143.881	129.136
chr15	97960703	97973838	15q26.2	91947	ARRDC4	81.9986	57.1008	1.43603	76	66	197.842	134.46
chr11	118077012	118125505	11q23.3	56649	TMPRSS4	17.6807	12.3139	1.43584	79	70	117.649	84.1053
chr6	16238580	16295549	6p22.3	2766	GMPR	32.26	22.4683	1.4358	83	74	69.6713	53.741
chr2	186694062	186763787	2q32.1	165215	FAM171B	68.016	47.3822	1.43548	72	62	257.956	282.624
chrX	111293779	111412232	Xq23	1641	DCX	127.308	88.8046	1.43358	83	74	374.845	437.917
chr4	164876988	164899063	4q32.3	100506013	APELA	332.426	231.91	1.43343	41	25	127.828	223.214
chr2	241584405	241637543	2q37.3	51078	THAP4	99.5349	69.455	1.43309	83	74	72.1652	71.5219
chr11	63938970	63957322	11q13.1	79829	NAA40	72.5963	50.6791	1.43247	83	74	95.3401	98.59
chr21	37006150	37019659	21q22.13	53820	RIPPLY3	28.0155	19.5604	1.43226	79	70	110.035	96.9021
chr12	16347142	16377189	12p12.3	4257	MGST1	434.402	303.33	1.43211	76	66	156.376	167.133
chr20	62136727	62143458	20q13.33	5688	PSMA7	409.826	286.254	1.43168	83	74	104.454	118.372
chrX	11293413	11300761	Xp22.2	265	AMELX	15.0944	10.5466	1.43122	79	70	80.9615	57.9184
chr5	88268882	88436674	5q14.3	100505894	TMEM161B-AS1	40.7173	28.4521	1.43108	29	22	240.766	208.023
chr21	42653752	42775509	21q22.3	5152	PDE9A	35.9209	25.1026	1.43097	83	74	135.603	130.977
chr2	74497517	74503316	2p13.1	85474	LBX2	19.8799	13.8932	1.43091	43	40	82.2735	61.7528
chr13	112067599	112071706	13q34	6656	SOX1	44.134	30.8587	1.4302	83	74	353.541	276.022
chr2	131209580	131265254	2q21.1	445582	POTEE	70.8915	49.5793	1.42986	47	44	143.472	209.642
chr3	50362613	50504244	3p21.31	9254	CACNA2D2	48.6152	34.0005	1.42983	83	74	87.6091	90.3478
chr1	155308748	155320666	1q22	2224	FDPS	415.113	290.323	1.42983	83	74	67.5056	75.196
chr17	58269856	58280935	17q22	4353	MPO	18.2147	12.7415	1.42956	83	74	314.213	51.6204
chr10	124987849	125161061	10q26.13	1488	CTBP2	353.477	247.286	1.42943	83	74	125.268	160.272
chr16	74999017	75110994	16q23.1	84937	ZNRF1	76.1406	53.2705	1.42932	76	66	100.712	112.316
chr13	35473789	35476695	13q13.3	4081	MAB21L1	82.8203	57.9542	1.42906	79	70	343.788	383.186
chr19	4402596	4448322	19p13.3	10036	CHAF1A	79.4896	55.633	1.42882	83	74	100.01	116.008
chr1	1426128	1427787	1p36.33	643965	TMEM88B	45.9839	32.1873	1.42864	12	3	15.0745	9.10164
chr3	41199451	41240448	3p22.1	1499	CTNNB1	176.749	123.738	1.42842	83	74	202.432	218.133
chr19	23399233	23416074	19p12	104472717	LINC01224	59.0188	41.3217	1.42828	29	22	117.553	135.485
chr11	2883218	2885804	11p15.4	1028	CDKN1C	77.3473	54.1638	1.42803	83	74	173.674	202.379
chr10	68721144	68792377	10q21.3	55749	CCAR1	240.753	168.624	1.42775	76	66	123.76	147.397
chr21	44921035	44929680	21q22.3	100505746	ITGB2-AS1	168.159	117.789	1.42763	33	26	204.126	182.119
chrX	154398065	154402339	Xq28	6134	RPL10	1001.11	701.606	1.42689	83	74	170.924	212.905
chr8	66562175	66613290	8q13.1	4603	MYBL1	58.186	40.7812	1.42679	72	62	232.328	240.642
chr12	8914664	8941467	12p13.31	1911	PHC1	310.272	217.463	1.42678	83	74	122.482	153.437
chr15	98648539	98964530	15q26.3	3480	IGF1R	63.8299	44.7442	1.42655	83	74	164.941	146.413
chr2	180980381	181063427	2q31.3	10477	UBE2E3	244.384	171.492	1.42505	83	74	150.669	171.533
chr3	195094588	195096057	3q29	100874528	XXYLT1-AS1	20.0146	14.0521	1.42431	11	12	37.0124	50.5569
chr10	68560360	68700794	10q21.3	80312	TET1	115.939	81.4136	1.42407	83	74	128.201	126.836
chr8	143566189	143572758	8q24.3	642475	MROH6	30.1621	21.1806	1.42404	65	54	89.8642	67.6359
chr7	19918981	20140426	7p21.1	101927668	LOC101927668	26.8545	18.8622	1.42372	29	22	161.182	155.763
chr17	4498834	4539933	17p13.2	124976	SPNS2	26.124	18.3518	1.42351	65	54	121.797	47.2379
chr16	68228547	68236233	16q22.1	80004	ESRP2	34.0156	23.8994	1.42328	79	70	130.35	164.294
chr12	7789396	7796061	12p13.31	79923	NANOG	133.025	93.4651	1.42326	79	70	160.357	180.242
chr20	31257664	31259632	20q11.21	245929	DEFB115	13.6966	9.62696	1.42273	32	28	54.796	39.6094
chr2	64454193	64461383	2p14	29094	LGALSL	79.393	55.8127	1.42249	83	74	112.881	108.633
chr15	81332419	81374077	15q25.1	342125	TMC3	24.3343	17.1124	1.42203	43	40	70.3286	40.2705
chr6	77650274	77927045	6q14.1	101928601	MEI4	20.3258	14.3034	1.42105	11	12	52.9412	35.0341
chr13	110121708	110125234	13q34	105370361	LOC105370361	26.0729	18.3503	1.42084	11	12	101.333	30.3225
chr4	98878456	98930635	4q23	1977	EIF4E	99.6958	70.1824	1.42052	83	74	144.713	167.837
chr12	9283657	9314088	12p13.31	642846	LOC642846	31.2769	22.0179	1.42052	43	40	97.077	72.4219
chr6	31727037	31730265	6p21.33	23564	DDAH2	128.919	90.7614	1.42041	83	74	102.916	107.249
chr9	124517275	124771310	9q33.3	2649	NR6A1	32.5853	22.9417	1.42035	79	70	192.813	158.219
chr16	1771889	1773151	16p13.3	65993	MRPS34	221.426	155.969	1.41968	83	74	90.8046	90.6307
chr12	52006945	52015889	12q13.13	160622	GRASP	52.8626	37.2388	1.41956	76	66	255.93	130.723
chr14	53949736	53956862	14q22.2	652	BMP4	64.1822	45.2201	1.41933	79	70	183.719	176.133
chr5	147559994	147662009	5q32	153469	JAKMIP2-AS1	23.6731	16.68	1.41925	29	22	134.989	129.032
chr22	44702198	44862784	22q13.31	553158	PRR5-ARHGAP8	41.4933	29.251	1.41853	76	66	117.587	135.043
chrX	140502987	140505060	Xq27.1	6658	SOX3	92.2693	65.0479	1.41848	83	74	427.17	198.468
chr11	17385246	17389331	11p15.1	3767	KCNJ11	14.8546	10.4722	1.41847	72	62	98.1928	80.4301
chr21	44012325	44106552	21q22.3	7109	TRAPPC10	48.1585	33.9513	1.41846	83	74	109.14	103.4
chr11	32892826	32980270	11p13	79832	QSER1	152.685	107.655	1.41827	83	74	200.543	233.235
chr20	59016026	59026654	20q13.32	81027	TUBB1	108.569	76.6079	1.41721	79	70	378.563	381.664
chr8	70051126	70071327	8q13.3	63978	PRDM14	121.128	85.4863	1.41693	79	70	150.818	155.22
chr7	116499601	116508541	7q31.2	858	CAV2	110.536	78.0182	1.41679	83	74	254.8	261.819
chr10	69801885	69959148	10q22.1	1305	COL13A1	40.871	28.8526	1.41655	83	74	151.674	147.495
chr19	2229952	2236724	19p13.3	55111	PLEKHJ1	161.068	113.718	1.41639	83	74	75.6383	83.7182
chr17	57085192	57121349	17q22	8165	AKAP1	102.337	72.2879	1.41569	83	74	110.89	132.515
chr16	10528422	10580716	16p13.13	2013	EMP2	37.2318	26.2999	1.41566	83	74	108.778	116.545
chr12	9065177	9068055	12p13.31	144571	A2M-AS1	37.7512	26.6783	1.41505	29	22	110.632	93.7228
chr8	97775581	97852602	8q22.1	55353	LAPTM4B	1066.17	753.567	1.41483	83	74	106.655	128.263
chr10	34109560	34815325	10p11.22-p11.21	56288	PARD3	52.9789	37.4475	1.41475	83	74	128.212	134.411
chr7	22895848	23014195	7p15.3	84668	FAM126A	98.6317	69.7357	1.41436	72	62	160.761	163.123
chr8	142784882	142786592	8q24.3	8581	LY6D	14.4397	10.2125	1.41393	83	74	74.1406	53.4724
chr1	168574128	168582077	1q24.2	6375	XCL1	54.5766	38.6046	1.41374	83	74	450.353	377.815
chr3	39263494	39281735	3p22.2	1524	CX3CR1	105.784	74.8679	1.41294	83	74	412.062	454.522
chr4	88090264	88231417	4q22.1	9429	ABCG2	18.1776	12.8658	1.41287	83	74	136.179	99.9355
chr16	2211602	2214827	16p13.3	283871	PGP	65.5143	46.3749	1.41271	83	74	111.28	107.955
chr6	11990343	12001244	6p24.1	101928253	LOC101928253	11.8725	8.40518	1.41252	11	12	53.7584	18.087
chr19	48170662	48197621	19q13.33	374920	ZSWIM9	31.5231	22.3198	1.41234	64	63	152.37	75.7345
chr14	94110733	94116699	14q32.12	3429	IFI27	145.62	103.146	1.41178	83	74	264.324	187.296
chr15	63321378	63382166	15q22.2	771	CA12	40.7934	28.8984	1.41161	79	70	223.255	162.388
chr7	124745601	124766025	7q31.33	2861	GPR37	55.0271	38.9946	1.41115	79	70	175.28	129.406
chrX	136496932	136512346	Xq26.3	27336	HTATSF1	137.99	97.8001	1.41094	83	74	131.294	156.49
chr6	89642775	89828021	6q15	23195	MDN1	95.2393	67.5338	1.41025	79	70	135.363	126.901
chr19	46346994	46390975	19q13.32	5536	PPP5C	43.6487	30.9514	1.41023	79	70	92.3904	85.8629
chr3	184259215	184261463	3q27.1	94032	CAMK2N2	32.2899	22.9017	1.40993	76	66	163.132	81.9983
chr6	10521283	10629368	6p24.3-p24.2	2651	GCNT2	65.7405	46.6366	1.40963	79	70	152.768	165.157
chr2	165469647	165689407	2q24.3	80034	CSRNP3	34.5874	24.5377	1.40956	79	70	370.702	375.182
chr14	100726865	100738224	14q32.2	8788	DLK1	76.0203	53.9382	1.4094	83	74	418.764	468.73
chr5	1225355	1246189	5p15.33	348932	SLC6A18	14.4953	10.2866	1.40915	76	66	65.4144	52.4562
chr3	68975212	69013961	3p14.1	285203	EOGT	72.9487	51.7732	1.409	79	70	103.67	59.2942
chr4	3063246	3074514	4p16.3	100750326	HTT-AS	18.0144	12.7884	1.40864	11	12	73.7694	35.7998
chr2	232526160	232537907	2q37.1	1144	CHRND	16.2172	11.5135	1.40853	79	70	70.3066	59.5456
chr1	112715331	112717794	1p13.2	105378910	LOC105378910	14.3114	10.1623	1.40828	11	12	47.7971	26.8144
chr15	26543546	26773788	15q12	2562	GABRB3	85.7459	60.9026	1.40792	79	70	143	150.986
chr2	208165347	208190258	2q33.3	389073	C2orf80	18.7876	13.3481	1.40751	61	50	178.951	96.5691
chr11	111908620	111913213	11q23.1	1410	CRYAB	324.972	230.905	1.40739	83	74	237.664	196.941
chr19	30224236	30713538	19q12	9745	ZNF536	38.7088	27.5085	1.40716	79	70	179.957	161.721
chr21	39175446	39183514	21q22.2	8624	PSMG1	411.054	292.165	1.40692	83	74	46.8496	47.7171
chr21	33025908	33029196	21q22.11	10215	OLIG2	18.9273	13.4551	1.40671	79	70	189.444	73.1638
chr9	137007234	137028922	9q34.3	20	ABCA2	27.0226	19.212	1.40655	83	74	180.23	89.141
chr16	2972791	2980539	16p13.3	9088	PKMYT1	85.9538	61.1103	1.40654	83	74	85.4215	88.0802
chr1	163142299	163321791	1q23.3	8490	RGS5	51.0587	36.3109	1.40615	83	74	149.017	156.515
chr17	32444463	32483319	17q11.2	5717	PSMD11	256.13	182.152	1.40613	83	74	98.7596	116.844
chr3	153162212	153170624	3q25.2	5912	RAP2B	87.9727	62.5763	1.40585	83	74	195.331	216.906
chr4	173168753	173323967	4q34.1	51809	GALNT7	136.854	97.3577	1.40568	83	74	103.711	123.315
chr14	56800707	56810476	14q22.3	5015	OTX2	88.3966	62.8987	1.40538	72	62	146.666	190.574
chr21	36034541	36060818	21q22.12	54093	SETD4	43.5161	30.9733	1.40496	83	74	72.8139	73.7413
chr10	28519917	28532354	10p12.1	220906	WAC-AS1	160.736	114.41	1.40491	33	26	72.6301	80.3812
chr10	104031288	104085880	10q25.1	1308	COL17A1	23.9757	17.0732	1.40429	83	74	389.356	163.148
chr21	25585656	25607858	21q21.3	54148	MRPL39	275.82	196.437	1.40412	83	74	106.146	123.593
chr5	71035124	71109278	5q13.2	2966	GTF2H2	156.054	111.146	1.40404	79	70	79.4114	100.624
chr17	7854886	7856099	17p13.1	92162	TMEM88	37.1106	26.4431	1.40341	72	62	112.738	91.8668
chr14	24318349	24335071	14q12	196883	ADCY4	30.4324	21.6907	1.40302	76	66	113.008	90.5907
chr20	41028822	41124487	20q12	7150	TOP1	214.491	152.901	1.40281	83	74	108.462	135.514
chr19	1282817	1301431	19p13.3	1943	EFNA2	29.2379	20.8469	1.4025	79	70	259.393	257.794
chr19	49453216	49471050	19q13.33	126133	ALDH16A1	80.0146	57.0558	1.40239	76	66	55.2568	49.7076
chr18	12307669	12329826	18p11.21	84617	TUBB6	376.661	268.601	1.40231	83	74	116.748	129.376
chr16	86567251	86568933	16q24.1	2303	FOXC2	26.9424	19.2142	1.40221	83	74	254.898	147.711
chr3	44748744	44761681	3p21.31	57456	KIAA1143	162.541	115.92	1.40219	76	66	82.6557	98.8562
chr10	96042848	96060870	10q24.1	54619	CCNJ	46.9545	33.4879	1.40213	83	74	95.8925	89.2186
chr3	47228026	47282847	3p21.31	64147	KIF9	30.6548	21.8664	1.40192	76	66	92.5314	84.5011
chr6	151452258	151470101	6q25.1	79624	ARMT1	157.169	112.122	1.40177	83	74	81.5397	80.9296
chr15	38454127	38487710	15q14	283742	FAM98B	120.132	85.7238	1.40138	72	62	131.293	158.263
chr8	144137721	144140843	8q24.3	51236	HGH1	44.1537	31.5126	1.40114	83	74	106.933	101.528
chr8	27596917	27616717	8p21.1	1191	CLU	276.513	197.408	1.40072	83	74	284.858	281.945
chr17	28607964	28614193	17q11.2	124923	SGK494	40.8662	29.1805	1.40046	45	29	75.2797	77.0795
chr6	147508692	147948291	6q24.3	389432	SAMD5	20.8831	14.9134	1.40029	72	62	154.742	114.871
chr1	115641953	115698224	1p13.1	81839	VANGL1	30.878	22.0545	1.40008	83	74	95.0406	92.1282
chr19	44072137	44089613	19q13.31	342909	ZNF284	22.4919	16.0702	1.39961	76	66	211.666	65.5473
chr1	186671812	186680427	1q31.1	5743	PTGS2	64.7229	46.2658	1.39894	79	70	290.994	310.354
chr22	44752558	44862784	22q13.31	23779	ARHGAP8	31.0504	22.2013	1.39859	79	70	180.489	175.094
chr19	35040506	35066573	19q13.11	3249	HPN	23.2019	16.5911	1.39846	83	74	81.8621	82.6317
chr2	104854068	104858574	2q12.1	5455	POU3F3	42.5338	30.4353	1.39752	83	74	384.705	416.148
chr9	137299631	137302251	9q34.3	441478	NRARP	43.3953	31.0583	1.39722	72	62	117.115	134.793
chr1	121087345	121097161	1p11.2	2210	FCGR1B	19.9131	14.2534	1.39708	83	74	224.586	182.421
chr20	3249302	3407662	20p13	25943	C20orf194	39.4244	28.2299	1.39655	76	66	142.45	152.469
chr19	43506719	43527256	19q13.31	23474	ETHE1	88.0581	63.0735	1.39612	83	74	109.713	115.013
chr19	38264458	38292614	19q13.2	10653	SPINT2	467.325	334.887	1.39547	83	74	83.6323	100.227
chr15	57591904	57717557	15q21.3	145781	GCOM1	34.4844	24.7128	1.3954	83	74	120.893	130.333
chr3	179588465	179604646	3q26.33	57129	MRPL47	256.711	183.975	1.39535	76	66	117.652	137.153
chr21	39725838	39802096	21q22.2	150084	IGSF5	19.9161	14.2737	1.3953	72	62	77.6481	73.6108
chr7	121873105	122062036	7q31.32	5803	PTPRZ1	306.336	219.55	1.39529	79	70	125.467	164.778
chr2	240041813	240042982	2q37.3	643905	PRR21	14.2446	10.2165	1.39428	16	7	32.4964	34.9566
chr16	56669814	56671129	16q13	4496	MT1H	351.158	251.893	1.39407	83	74	188.823	172.37
chr16	2852727	2858630	16p13.3	64063	PRSS22	22.1083	15.8624	1.39376	79	70	63.4607	55.3364
chr19	44671452	44684355	19q13.31	56971	CEACAM19	25.6013	18.3715	1.39353	76	66	57.1194	49.5108
chrX	102139961	102142416	Xq22.1	158931	TCEAL6	16.2786	11.683	1.39336	47	44	200.652	73.1218
chr6	107065180	107115187	6q21	57673	BEND3	70.0741	50.2961	1.39323	76	66	121.038	125.866
chr9	27109141	27230178	9p21.2	7010	TEK	44.1989	31.725	1.39319	79	70	96.4052	81.8596
chr14	21032820	21034785	14q11.2	440163	RNASE13	15.2189	10.9239	1.39318	43	40	64.0017	40.9726
chr13	93045341	93057926	13q31.3	104326053	LINC00363	15.5517	11.1653	1.39287	11	12	41.8296	31.0474
chr6	32164605	32168285	6p21.32	80864	EGFL8	30.7153	22.0635	1.39213	83	74	145.338	151.624
chr17	81311270	81330674	17q25.3	284186	TMEM105	27.6715	19.8847	1.3916	76	66	68.7558	73.2684
chr1	155127873	155134910	1q22	1942	EFNA1	46.1318	33.1543	1.39143	83	74	216.093	120.94
chr6	26156331	26157115	6p22.2	3008	HIST1H1E	15.7345	11.3095	1.39127	83	74	93.7769	56.3313
chr12	56080025	56103507	12q13.2	2065	ERBB3	42.3007	30.409	1.39106	79	70	196.867	200.621
chr17	74862497	74873031	17q25.1	2232	FDXR	41.895	30.1219	1.39085	83	74	94.559	126.223
chr7	139426931	139483716	7q34	346689	KLRG2	23.351	16.7915	1.39064	76	66	88.5583	74.0107
chr2	131794961	131801661	2q21.2	408029	C2orf27B	15.973	11.4872	1.3905	43	40	71.288	51.6552
chr7	150338318	150341685	7q36.1	5919	RARRES2	147.974	106.456	1.38999	83	74	111.346	133.983
chr1	207088826	207099993	1q32.1	725	C4BPB	20.6066	14.8335	1.38919	79	70	101.833	83.9607
chrX	57134259	57138688	Xp11.21	54466	SPIN2A	18.7281	13.4817	1.38916	79	70	80.062	55.2155
chr1	173417789	173461362	1q25.1	101928673	LOC101928673	21.6397	15.5806	1.38889	4	4	53.8391	21.7829
chr12	120210439	120265771	12q24.23	5829	PXN	125.008	90.0464	1.38826	83	74	238.218	228.5
chr5	141852319	141878410	5q31.3	5097	PCDH1	31.9973	23.0491	1.38823	83	74	137.877	153.997
chr15	67819704	67834561	15q23	390598	SKOR1	12.2443	8.82098	1.38808	43	40	66.3337	48.4217
chr4	146175683	146204436	4q31.22	11157	LSM6	270.909	195.172	1.38805	83	74	63.9348	85.8158
chr7	127610292	127618192	7q32.1	5078	PAX4	14.2065	10.2358	1.38793	83	74	199.1	43.4937
chrX	8528874	8732187	Xp22.31	3730	ANOS1	98.3988	70.9044	1.38777	79	70	122.664	125.874
chr10	32347364	32374488	10p11.22	102031319	LOC102031319	11.3681	8.19686	1.38688	11	12	43.5355	17.2973
chr19	45507430	45526989	19q13.32	7408	VASP	103.773	74.8728	1.386	83	74	99.0118	103.905
chr5	107376889	107672364	5q21.3	1946	EFNA5	42.4349	30.6202	1.38584	83	74	159.557	163.5
chrY	12903999	12920478	Yq11.221	8653	DDX3Y	118.989	85.8834	1.38547	79	70	105.034	150.106
chrX	101390890	101396154	Xq22.1	6173	RPL36A	1303.47	940.893	1.38536	83	74	137.746	175.5
chr21	44939697	44976989	21q22.3	85395	FAM207A	76.7959	55.4458	1.38506	76	66	79.4784	80.4316
chr9	82979585	83063177	9q21.32	158158	RASEF	72.3529	52.2434	1.38492	72	62	204.854	204.396
chr2	118942166	118994664	2q14.2	8685	MARCO	22.3058	16.1076	1.3848	83	74	215.126	76.3979
chr16	67210350	67226998	16q22.1	105369155	LOC105369155	34.7573	25.1063	1.3844	12	3	11.957	2.53997
chr1	179550539	179575987	1q25.2	7827	NPHS2	15.1068	10.9139	1.38418	83	74	238.189	54.5012
chr5	10249921	10266412	5p15.2	22948	CCT5	510.084	368.585	1.3839	83	74	115.16	143.432
chr22	18527802	18531920	22q11.21	728229	TMEM191B	40.9455	29.5906	1.38373	35	41	82.1031	69.6736
chr16	172847	173710	16p13.3	3040	HBA2	46.3647	33.5081	1.38369	35	41	135.273	68.427
chr1	19596977	19629821	1p36.13	440574	MINOS1	267.029	193.025	1.38339	76	66	142.125	171.547
chr21	46635153	46665685	21q22.3	3275	PRMT2	113.099	81.759	1.38332	83	74	105.98	102.111
chr21	44646414	44647650	21q22.3	386678	KRTAP10-11	32.6227	23.5892	1.38295	72	62	67.105	44.1
chr9	39803496	39810159	9p12	389741	GLIDR	41.0267	29.6734	1.38261	53	51	83.8711	82.3036
chr9	77019655	77020953	9q21.2	442425	FOXB2	13.5632	9.81034	1.38255	43	40	70.2448	51.4368
chr3	112332224	112362812	3q13.2	4345	CD200	108.197	78.2741	1.38229	83	74	120.169	133.818
chr12	10363769	10398506	12p13.2	101928100	LOC101928100	22.87	16.5459	1.38221	29	22	127.858	26.298
chr3	112157	197407	3p26.3	101927174	CHL1-AS2	22.851	16.5324	1.38219	29	22	57.9435	45.4701
chr11	26189123	26663289	11p14.3-p14.2	63982	ANO3	23.749	17.1824	1.38217	79	70	188.607	195.281
chr3	183253207	183273391	3q27.1	84002	B3GNT5	31.3891	22.7119	1.38206	72	62	160.196	177.757
chr17	28614440	28645159	17q11.2	9703	KIAA0100	91.6395	66.3171	1.38184	83	74	81.7672	83.6535
chr7	27162438	27165530	7p15.2	3205	HOXA9	24.4353	17.6843	1.38175	83	74	232.621	158.328
chr22	29767369	29770413	22q12.2	29796	UQCR10	451.045	326.445	1.38169	83	74	135.122	155.655
chr21	42499632	42581440	21q22.3	54020	SLC37A1	47.8415	34.6326	1.3814	83	74	84.6648	88.0356
chr3	133932696	134030076	3q22.1-q22.2	6578	SLCO2A1	34.2376	24.7861	1.38133	83	74	175.206	146.387
chr16	4314761	4339597	16p13.3	84662	GLIS2	42.4992	30.778	1.38083	76	66	102.889	113.192
chr2	169733846	169751886	2q31.1	151230	KLHL23	72.5775	52.5619	1.3808	83	74	149.065	180.448
chr14	103711245	103712868	14q32.33	107984648	LOC107984648	19.8714	14.3927	1.38065	12	3	12.5632	4.04608
chr5	139683980	139844466	5q31.2	84249	PSD2	20.8429	15.1026	1.38009	72	62	180.072	116.155
chr13	26044597	26051060	13q12.13	387914	SHISA2	99.0754	71.7896	1.38008	76	66	147.23	142.961
chr19	3933103	3942416	19p13.3	27231	NMRK2	121.517	88.056	1.37999	79	70	122.693	150.407
chr17	81902109	81902905	17q25.3	256933	NPB	39.9536	28.9523	1.37998	76	66	88.8889	88.5865
chr11	313991	315272	11p15.5	8519	IFITM1	1744.01	1263.82	1.37995	83	74	75.856	85.2761
chr21	44654213	44654659	21q22.3	386684	KRTAP12-4	16.4451	11.9179	1.37987	43	40	71.1799	66.1311
chr11	31784792	31817961	11p13	5080	PAX6	112.199	81.3671	1.37892	79	70	373.689	457.341
chr8	90058608	90082881	8q21.3	793	CALB1	29.7566	21.5812	1.37882	79	70	116.369	146.95
chr7	44200968	44214294	7p13	10652	YKT6	68.3649	49.5897	1.37861	83	74	126.549	118.543
chr4	84582904	84651340	4q21.23	1040	CDS1	30.7863	22.3344	1.37843	79	70	94.6613	102.045
chr7	25118651	25125361	7p15.3	54205	CYCS	629.63	456.817	1.3783	83	74	140.656	162.775
chr1	111227659	111243440	1p13.2	1117	CHI3L2	101.279	73.5189	1.37759	83	74	245.942	190.71
chr16	2239872	2251601	16p13.3	1632	ECI1	170.652	123.897	1.37737	83	74	68.7832	64.7322
chr11	8019180	8106107	11p15.4	7275	TUB	35.8373	26.0195	1.37732	83	74	175.33	176.826
chr21	46598618	46605242	21q22.3	6285	S100B	35.891	26.0589	1.3773	83	74	321.089	212.331
chr19	1554669	1568058	19p13.3	399664	MEX3D	77.9925	56.6273	1.3773	83	74	294.838	223.568
chr5	141370264	141512979	5q31.3	56102	PCDHGB3	12.7255	9.24061	1.37713	43	40	72.3221	43.4725
chr8	81440326	81447484	8q21.13	5375	PMP2	22.7663	16.5369	1.3767	79	70	289.572	175.632
chr17	75271299	75273895	17q25.1	100287042	LOC100287042	28.1503	20.4507	1.3765	12	3	16.7119	7.5782
chr22	31325804	31346263	22q12.2	23598	PATZ1	38.1981	27.7566	1.37618	83	74	122.032	116.663
chr11	118896140	118926072	11q23.3	283149	BCL9L	80.9031	58.7895	1.37615	76	66	83.729	79.5436
chrX	134373312	134428792	Xq26.2	84295	PHF6	88.4828	64.3222	1.37562	76	66	183.293	208.911
chr14	36580011	36582614	14q13.3	26257	NKX2-8	23.0907	16.7978	1.37463	83	74	296.327	137.753
chr17	75500260	75515583	17q25.1	57513	CASKIN2	25.721	18.7139	1.37443	83	74	93.1855	79.8254
chr8	17643794	17801579	8p22	57509	MTUS1	25.6563	18.6691	1.37426	83	74	280.556	185.356
chr20	37521206	37523690	20q11.23	4826	NNAT	101.74	74.0568	1.37382	83	74	241.407	170.032
chr20	63240784	63254904	20q13.33	128414	NKAIN4	27.9857	20.3794	1.37323	72	62	133.051	138.941
chr3	62369672	62373515	3p14.2	55079	FEZF2	25.181	18.3435	1.37275	79	70	244.015	214.289
chr11	65570459	65571888	11q13.1	10534	SSSCA1	89.0203	64.8525	1.37266	83	74	53.4375	55.0899
chr3	52198083	52214327	3p21.2	211	ALAS1	62.8316	45.7879	1.37223	83	74	112.769	142.536
chr19	22974883	23003208	19p12	388523	ZNF728	37.6376	27.4322	1.37202	20	25	51.8488	47.4237
chr6	3153666	3157549	6p25.2	7280	TUBB2A	1073.91	782.77	1.37193	83	74	115.576	145.144
chr21	33589341	33641854	21q22.11	9946	CRYZL1	94.8094	69.109	1.37188	83	74	90.0425	81.4628
chr9	111661571	111670246	9q31.3	2790	GNG10	257.794	187.913	1.37188	47	44	98.728	84.6605
chr19	39007064	39032596	19q13.2	126433	FBXO27	17.1336	12.4903	1.37175	72	62	55.4734	40.9364
chr21	29024617	29054488	21q21.3	10600	USP16	213.046	155.336	1.37152	83	74	62.9396	69.082
chr21	43805758	43812567	21q22.3	284837	AATBC	26.6899	19.4614	1.37142	33	26	147.334	123.825
chr12	40393394	40570757	12q12	283463	MUC19	38.4332	28.0285	1.37122	49	47	274.789	233.572
chr19	45212621	45234211	19q13.32	90332	EXOC3L2	39.1143	28.5276	1.3711	76	66	131.283	118.534
chr1	114567557	114581644	1p13.2	10286	BCAS2	150.255	109.608	1.37084	83	74	95.4041	116.707
chr4	22387374	22516058	4p15.2	166647	ADGRA3	37.0343	27.016	1.37083	83	74	160.061	153.175
chr5	80111227	80256082	5q14.1	256987	SERINC5	63.6286	46.4167	1.37081	83	74	159.058	177.643
chr9	19053137	19102942	9p22.1	54801	HAUS6	57.3125	41.8183	1.37051	83	74	124.001	145.495
chr18	26852038	26865844	18q11.2	361	AQP4	11.1215	8.1148	1.37051	79	70	222.797	43.2047
chr12	120710435	120723640	12q24.31	84747	UNC119B	145.426	106.13	1.37027	72	62	97.2855	109.54
chr2	182833275	182866770	2q32.1	2487	FRZB	36.9198	26.9587	1.3695	83	74	160.787	150.562
chr1	68474152	68497221	1p31.3	55635	DEPDC1	58.1859	42.5165	1.36855	83	74	95.832	105.629
chr21	43865160	43987594	21q22.3	56894	AGPAT3	54.0143	39.4697	1.3685	83	74	152.12	130.656
chr4	189659606	189661486	4q35.2	101928971	LINC01262	10.1509	7.42163	1.36774	11	12	89.596	25.5233
chr9	137618988	137836127	9q34.3	79813	EHMT1	55.1574	40.3312	1.36761	83	74	147.517	157.148
chr17	41754607	41786853	17q21.2	3728	JUP	88.2658	64.5841	1.36668	83	74	102.137	114.82
chr21	46235125	46286274	21q22.3	8888	MCM3AP	96.1336	70.3574	1.36636	83	74	121.548	112.229
chr10	119829404	119873628	10q26.11	79892	MCMBP	91.1943	66.7429	1.36635	83	74	93.1728	113.979
chr3	124730366	124749273	3q21.2	7372	UMPS	68.8903	50.434	1.36595	83	74	122.056	119.398
chr11	3357927	3379222	11p15.4	7748	ZNF195	171.638	125.688	1.36559	83	74	59.3844	71.6798
chr7	16753726	16784536	7p21.1	27075	TSPAN13	253.694	185.837	1.36515	79	70	127.647	129.421
chr1	152968765	152972602	1q21.3	163778	SPRR4	24.9862	18.3079	1.36478	72	62	82.877	80.9892
chr16	692500	705825	16p13.3	146330	FBXL16	78.2487	57.3363	1.36473	76	66	155.742	165.103
chr15	39795049	39920933	15q14-q15.1	11245	GPR176	104.306	76.4477	1.3644	79	70	180.472	185.94
chr6	108166058	108188809	6q21	7101	NR2E1	42.0431	30.8178	1.36425	79	70	260.948	284.011
chrX	70925579	70931125	Xq13.1	84889	SLC7A3	231.066	169.443	1.36368	76	66	159.677	165.481
chr6	31739948	31764850	6p21.33	100532732	MSH5-SAPCD1	57.5729	42.2232	1.36354	36	30	74.1245	88.7981
chr1	165907921	165907976	1q24.1	100500832	MIR3658	55.212	40.494	1.36346	29	22	57.4587	56.2711
chr21	39612940	39662889	21q22.2	10317	B3GALT5	14.1977	10.4164	1.36302	79	70	156.233	92.656
chr15	24954893	24978723	15q11.2	8926	SNURF	643.396	472.207	1.36253	83	74	100.575	123.884
chr10	100150090	100186057	10q24.31	10613	ERLIN1	103.689	76.1031	1.36248	83	74	108.876	110.936
chr5	69167010	69178245	5q13.2	891	CCNB1	279.291	204.998	1.36241	83	74	92.7345	111.747
chrX	119758613	119760202	Xq24	347454	SOWAHD	18.4825	13.5767	1.36134	47	44	67.209	32.0061
chr19	463346	490287	19p13.3	284451	ODF3L2	16.9102	12.4228	1.36123	76	66	58.7942	50.7962
chr1	225486832	225660045	1q42.12	55740	ENAH	193.21	141.989	1.36075	83	74	183.678	242.718
chr12	116533422	116536513	12q24.22	100287569	LINC00173	25.0638	18.4273	1.36015	49	47	74.9859	59.2415
chr7	26201211	26213607	7p15.2	11335	CBX3	394.372	289.95	1.36014	79	70	121.291	148.983
chr19	41114292	41128381	19q13.2	1572	CYP2F1	16.2957	11.9824	1.35998	79	70	84.5538	57.1017
chr13	51222328	51284241	13q14.3	220108	FAM124A	34.7033	25.5179	1.35996	76	66	181.14	189.639
chr12	55684568	55716037	12q13.2	3679	ITGA7	61.1606	44.9743	1.3599	83	74	115.312	103.913
chr21	29056322	29073797	21q21.3	10694	CCT8	1337.79	983.807	1.35981	83	74	81.3136	85.4763
chr18	62715439	62980443	18q21.33	23239	PHLPP1	53.8747	39.6217	1.35973	79	70	112.651	109.064
chr15	22757857	22778737	15q11.2	283683	LOC283683	35.6738	26.2374	1.35966	31	37	45.6486	39.9267
chr10	127737274	127741186	10q26.2	399823	FOXI2	20.9601	15.4191	1.35936	43	40	51.3342	72.6522
chr1	108134722	108200358	1p13.3	29957	SLC25A24	72.2232	53.1498	1.35886	83	74	174.752	197.267
chr5	181323506	181328195	5q35.3	100132062	LOC100132062	13.0724	9.62096	1.35874	32	28	35.7812	36.6939
chr4	8269757	8307111	4p16.1	94031	HTRA3	21.3828	15.7425	1.35828	76	66	155.947	62.4861
chr2	231519903	231530471	2q37.1	10316	NMUR1	15.32	11.279	1.35828	79	70	88.2755	69.2844
chr13	107168531	107867255	13q33.3	728215	FAM155A	19.6813	14.4916	1.35811	79	70	71.8868	68.0414
chr8	54457935	54460896	8q11.23	64321	SOX17	17.8596	13.1515	1.35799	83	74	136.664	109.776
chr2	72129238	72147862	2p13.2	56603	CYP26B1	27.2284	20.0506	1.35798	83	74	207.935	83.185
chr20	62642445	62690700	20q13.33	28231	SLCO4A1	43.2586	31.8715	1.35728	83	74	132.013	76.0227
chr13	30882562	30883395	13q12.3	440132	LINC00545	41.7218	30.7411	1.3572	29	22	147.318	159.687
chr21	44627123	44628378	21q22.3	386676	KRTAP10-9	19.1663	14.1276	1.35666	43	40	107.982	76.3427
chr7	65373799	65401135	7q11.21	168374	ZNF92	39.8197	29.361	1.35621	76	66	142.439	130.911
chr7	42916861	42932206	7p14.1	5683	PSMA2	706.361	520.904	1.35603	83	74	99.8392	130.293
chr20	14322985	14337847	20p12.1	23767	FLRT3	45.3413	33.4428	1.35579	83	74	190.416	169.26
chr13	44939249	44989478	13q14.12	26747	NUFIP1	55.7488	41.1203	1.35575	79	70	80.8878	79.2828
chr11	65027408	65040572	11q13.1	29907	SNX15	40.0332	29.5342	1.35548	83	74	70.5663	81.5808
chr17	62423885	62450093	17q23.2	339175	METTL2A	85.3622	62.9786	1.35542	76	66	112.016	124.607
chr9	68356438	68531061	9q21.11	5239	PGM5	18.0842	13.343	1.35533	83	74	150.798	87.1286
chr1	18107746	18378483	1p36.13	84966	IGSF21	19.9811	14.7432	1.35528	76	66	81.1396	70.3738
chr22	42364400	42369208	22q13.2	102723775	LINC01315	50.5205	37.2837	1.35503	60	59	78.3406	85.5143
chr7	146116035	148420998	7q35-q36.1	26047	CNTNAP2	176.877	130.55	1.35486	83	74	171.05	208.766
chr20	50731544	50753741	20q13.13	84612	PARD6B	21.5793	15.9275	1.35485	79	70	146.652	109.671
chr1	1292384	1307925	1p36.33	116983	ACAP3	32.2531	23.8109	1.35455	76	66	81.6624	87.1739
chr10	87094478	87191468	10q23.2	54537	FAM35A	124.576	91.973	1.35448	83	74	115.846	129.501
chr5	140786136	141012344	5q31.3	56147	PCDHA1	32.0537	23.6661	1.35442	76	66	170.009	192.548
chr2	164680185	164842168	2q24.3	22837	COBLL1	38.2857	28.274	1.3541	79	70	347.758	169.234
chrX	71301275	71305371	Xq13.1	26548	ITGB1BP2	17.4836	12.9122	1.35404	83	74	46.2298	37.2964
chr18	319355	500729	18p11.32	81035	COLEC12	148.204	109.463	1.35392	83	74	238.686	232.61
chr1	201403767	201421746	1q32.1	7135	TNNI1	14.0662	10.3903	1.35378	83	74	102.738	78.1847
chr21	46324103	46445769	21q22.3	5116	PCNT	143.293	105.872	1.35345	83	74	78.3422	73.9693
chr3	48403854	48430324	3p21.31	5364	PLXNB1	47.4761	35.0796	1.35338	83	74	78.067	72.8154
chr7	74657665	74760692	7q11.23	2969	GTF2I	331.979	245.337	1.35316	83	74	145.584	164.609
chr12	54280690	54287088	12q13.13	3178	HNRNPA1	1599.39	1182.03	1.35308	83	74	110.704	131.191
chr3	27715949	27722715	3p24.1	8320	EOMES	123.41	91.2339	1.35268	72	62	116.415	322.786
chr2	20666664	20671490	2p24.1	151449	GDF7	11.5189	8.51569	1.35267	43	40	66.412	50.5271
chrX	108736540	108738903	Xq22.3	101928358	LOC101928358	16.4389	12.16	1.35189	11	12	34.5048	29.9983
chr1	149851061	149851594	1q21.2	723790	HIST2H2AA4	216.655	160.268	1.35183	36	32	233.585	146.704
chr6	33318558	33323016	6p21.32	1616	DAXX	107.313	79.4029	1.3515	83	74	63.3412	71.5972
chr14	23047061	23057619	14q11.2	64403	CDH24	39.057	28.8991	1.35149	76	66	431.716	291.164
chr11	1223065	1262176	11p15.5	727897	MUC5B	14.652	10.8451	1.35102	83	74	163.431	32.5113
chr9	121201082	121332844	9q33.2	2934	GSN	88.3235	65.3778	1.35097	83	74	338.174	223.981
chr16	1678277	1702072	16p13.3	90861	JPT2	210.715	155.985	1.35087	83	74	129.932	150.105
chr4	158709127	158723400	4q32.1	5481	PPID	113.115	83.747	1.35067	83	74	104.149	115.571
chr3	196568854	196589059	3q29	200933	FBXO45	60.1836	44.5595	1.35063	72	62	100.313	105.454
chr15	45023104	45075089	15q21.1	6652	SORD	73.3095	54.2782	1.35063	83	74	103.008	114.701
chr17	35731660	35743521	17q12	91608	RASL10B	33.2226	24.5989	1.35058	72	62	66.3533	62.9737
chr8	144511284	144517833	8q24.3	9401	RECQL4	58.191	43.0891	1.35048	83	74	59.3037	70.2525
chr11	6169355	6170326	11p15.4	255725	OR52B2	10.7155	7.93514	1.35038	43	40	69.24	49.7935
chr9	69035563	69100178	9q21.11	2395	FXN	40.3744	29.8996	1.35033	83	74	95.5515	96.7116
chr11	75586914	75671108	11q13.5	4135	MAP6	51.2411	37.951	1.35019	72	62	275.099	311.682
chr17	48070052	48101521	17q21.32	10951	CBX1	428.877	317.656	1.35013	83	74	100.801	117.963
chr17	68534561	68600954	17q24.2	54757	FAM20A	25.0535	18.5614	1.34976	76	66	127.896	132.86
chr5	179793985	179796512	5q35.3	4056	LTC4S	17.481	12.952	1.34967	79	70	69.5447	50.5478
chr5	123086231	123090149	5q23.2	105379152	LOC105379152	22.4085	16.6045	1.34954	11	12	43.4624	47.5944
chr3	40457292	40462372	3p22.1	9045	RPL14	1771.76	1313.01	1.34939	83	74	91.5131	112.56
chr11	9573681	9589767	11p15.4	7465	WEE1	214.516	158.991	1.34923	83	74	106.629	101.346
chr1	38862490	38873378	1p34.3	26292	MYCBP	62.3089	46.1895	1.34898	83	74	80.2171	98.1188
chr21	44133612	44145723	21q22.3	8209	C21orf33	324.619	240.651	1.34892	83	74	80.9991	81.0968
chr1	27005020	27012842	1p36.11	115572	FAM46B	238.041	176.511	1.34859	72	62	113.295	128.951
chr4	163494521	163520539	4q32.2	55319	TMA16	46.6419	34.5868	1.34855	83	74	106.301	77.25
chr7	142715389	142715861	7q34	28560	TRBV27	43.3459	32.1448	1.34846	33	26	177.754	150.429
chr20	13714322	13784933	20p12.1	51575	ESF1	94.2819	69.9529	1.34779	83	74	105.164	129.198
chr11	123431173	123435715	11q24.1	100128242	LOC100128242	14.7606	10.9539	1.34752	20	25	45.8973	39.0448
chr11	119093874	119095467	11q23.3	3014	H2AFX	189.058	140.319	1.34735	83	74	161.257	185.322
chr19	685521	695461	19p13.3	400668	PRSS57	16.4312	12.2014	1.34667	47	44	60.1262	33.7854
chr15	65530489	65578355	15q22.31	51495	HACD3	605.999	450.031	1.34657	83	74	80.7524	94.7125
chr8	143790920	143815379	8q24.3	23513	SCRIB	107.507	79.8391	1.34654	83	74	93.613	95.1041
chr19	14053367	14062137	19p13.12	342979	PALM3	35.9117	26.6804	1.346	41	25	63.2539	82.3296
chr17	28577565	28599038	17q11.2	10615	SPAG5	97.5826	72.5225	1.34555	83	74	62.8687	72.4227
chr21	29298795	29361896	21q21.3	571	BACH1	31.097	23.1258	1.34469	83	74	177.925	184.215
chr15	70654554	70778823	15q23	55075	UACA	32.3658	24.0777	1.34422	76	66	140.95	150.678
chr22	37972312	37984532	22q13.1	6663	SOX10	35.669	26.5365	1.34415	79	70	199.711	111.117
chr1	51907956	51990764	1p32.3	5865	RAB3B	62.2191	46.2975	1.3439	79	70	93.8139	118.664
chr11	66278201	66284214	11q13.2	254263	CNIH2	33.3902	24.8469	1.34384	76	66	95.6498	99.6303
chr5	177445936	177456701	5q35.3	80758	PRR7	85.3515	63.5179	1.34374	83	74	472.105	263.086
chr4	152911570	152979696	4q31.3	85462	FHDC1	55.2186	41.0952	1.34368	72	62	74.7472	83.8843
chr19	7903780	7914483	19p13.2	5609	MAP2K7	45.5018	33.8657	1.3436	79	70	175.038	162.792
chr14	105917979	105932642	14q32.33	9834	FAM30A	44.791	33.3381	1.34354	79	70	192.27	135.922
chr13	110523066	110561737	13q34	55647	RAB20	52.8984	39.3731	1.34352	79	70	98.062	103.263
chr5	112656428	112682888	5q22.2	102467216	LOC102467216	15.3588	11.4343	1.34322	31	37	52.0702	31.497
chr1	7693169	7704032	1p36.23	105376689	LOC105376689	21.2489	15.8232	1.3429	29	22	112.679	74.5246
chr19	39196964	39201882	19q13.2	342897	NCCRP1	23.4147	17.4415	1.34247	43	40	54.311	60.7579
chr16	31138926	31150094	16p11.2	146547	PRSS36	20.2178	15.0614	1.34235	65	54	93.2756	38.1105
chr17	7259903	7263193	17p13.1	1366	CLDN7	140.716	104.844	1.34215	83	74	122.627	142.617
chr20	63696651	63698698	20q13.33	8771	TNFRSF6B	21.982	16.3808	1.34193	83	74	50.811	46.2904
chr19	44846136	44889228	19q13.32	5819	NECTIN2	84.6907	63.1152	1.34184	83	74	93.9017	94.8294
chr2	105331542	105337278	2q12.2	100506473	LOC100506473	31.223	23.2696	1.34179	33	26	43.553	46.7151
chr9	111631352	111670246	9q31.3	552891	DNAJC25-GNG10	201.675	150.322	1.34162	67	67	140.631	169.352
chr3	109293788	109316553	3q13.13	151871	DPPA2	32.4607	24.206	1.34102	72	62	102.615	99.2014
chr4	146638893	146642471	4q31.22	5458	POU4F2	32.4783	24.2196	1.34099	79	70	441.826	412.014
chr20	23823767	23826675	20p11.21	1470	CST2	18.5754	13.8524	1.34095	79	70	108.928	74.8162
chr7	36389803	36453791	7p14.2	54443	ANLN	132.381	98.725	1.3409	76	66	124.366	91.3155
chr17	39210536	39225787	17q12	342667	STAC2	25.5789	19.0769	1.34083	76	66	68.4659	57.5687
chr10	116662211	116670305	10q25.3	143379	C10orf82	24.5527	18.3134	1.34069	72	62	62.8745	61.5415
chr5	139561166	139628434	5q31.2	7322	UBE2D2	225.346	168.091	1.34062	83	74	109.989	129.823
chr6	4706159	4955544	6p25.1	9425	CDYL	88.8701	66.2949	1.34053	83	74	95.6761	91.4634
chr7	92112149	92134745	7q21.2	1595	CYP51A1	179.81	134.169	1.34018	83	74	102.61	90.2588
chr7	74231502	74254458	7q11.23	5982	RFC2	94.249	70.358	1.33956	83	74	77.7366	86.6898
chr17	7561992	7571969	17p13.1	26168	SENP3	52.8386	39.4483	1.33944	83	74	77.6482	86.9668
chr1	164559360	164886047	1q23.3	5087	PBX1	229.35	171.256	1.33922	83	74	137.543	152.949
chr16	67884878	67886368	16q22.1	123904	NRN1L	20.1606	15.0589	1.33878	47	44	52.3314	60.0773
chr21	14961235	15065903	21q11.2-q21.1	8204	NRIP1	156.929	117.224	1.33871	83	74	91.3419	77.2589
chr3	50317790	50322850	3p21.31	8692	HYAL2	61.3686	45.8539	1.33835	83	74	92.7125	102.755
chr12	32399523	32646050	12p11.21	121512	FGD4	33.2661	24.857	1.3383	76	66	115.473	115.297
chr7	128027071	128032273	7q32.1	64101	LRRC4	16.6492	12.4413	1.33822	72	62	82.1165	93.6017
chr4	70688479	70690551	4q13.3	57050	UTP3	184.598	137.946	1.3382	83	74	76.7115	87.4738
chr13	32303771	32311954	13q13.1	646799	ZAR1L	27.728	20.7265	1.33781	12	3	22.9943	19.2025
chr1	9588843	9614877	1p36.22	199953	TMEM201	33.7887	25.258	1.33774	76	66	76.6942	78.6661
chr14	51454512	51599952	14q22.1	100874185	FRMD6-AS2	11.4073	8.52754	1.3377	11	12	29.2145	18.5178
chr17	81666697	81673907	17q25.3	339230	CCDC137	54.3146	40.6153	1.33729	76	66	56.3176	59.7374
chr20	54207963	54219953	20q13.2	5203	PFDN4	151.637	113.396	1.33724	83	74	157.287	187.276
chr17	28897781	28903071	17q11.2	147015	DHRS13	59.6403	44.6026	1.33715	76	66	67.1214	64.7367
chr15	83112738	83208018	15q25.2	50810	HDGFL3	157.072	117.484	1.33696	83	74	100.862	114.832
chr21	37365790	37515376	21q22.13	1859	DYRK1A	127.195	95.1377	1.33696	83	74	148.773	131.28
chr3	100401193	100456326	3q12.2	348801	LNP1	34.2138	25.5934	1.33682	72	62	68.7015	56.0004
chr12	55954105	55966712	12q13.2	6490	PMEL	107.095	80.1449	1.33627	83	74	115.495	131.368
chr10	126413869	126421879	10q26.2	101101772	LINC00601	15.1638	11.3483	1.33622	11	12	47.9473	33.5101
chr12	133181409	133207112	12q24.33	10795	ZNF268	31.6638	23.7088	1.33553	83	74	84.0844	79.213
chr5	116443555	116574926	5q23.1	57556	SEMA6A	215.141	161.109	1.33537	83	74	158.904	196.191
chr2	96274336	96321893	2q11.2	23020	SNRNP200	232.398	174.051	1.33523	83	74	107.267	138.834
chr21	28928144	28992959	21q21.3	26046	LTN1	100.085	74.9872	1.3347	83	74	83.3921	80.7407
chr13	28136843	28139174	13q12.2	100288730	PAN3-AS1	25.944	19.4443	1.33427	29	22	74.6573	49.4997
chr2	97669743	97703066	2q11.2	728537	C2orf92	18.1826	13.6276	1.33424	33	26	49.7874	26.4474
chr2	150628897	150635357	2q23.3	101929282	LOC101929282	11.481	8.6059	1.33408	11	12	64.9232	24.3942
chr10	12896625	13099773	10p13	83643	CCDC3	56.1621	42.1003	1.33401	76	66	311.901	214.584
chr19	3880620	3928082	19p13.3	85300	ATCAY	69.9532	52.4522	1.33366	76	66	222.056	217.869
chr3	9986893	10007004	3p25.3	442075	EMC3-AS1	40.1292	30.0908	1.33361	29	22	37.8522	44.8598
chr15	77525595	77534110	15q24.3	101929457	LOC101929457	20.3677	15.2729	1.33358	11	12	45.571	36.5513
chr19	13961530	14007514	19p13.12	5989	RFX1	78.1783	58.6233	1.33357	83	74	92.2074	80.9394
chr3	51957454	51967466	3p21.2	57060	PCBP4	59.7413	44.7993	1.33353	83	74	144.313	139.68
chr12	97465021	97533766	12q21	196475	RMST	47.1843	35.393	1.33316	49	47	254.031	293.371
chr7	138831377	138981626	7q34	57670	KIAA1549	29.8491	22.3917	1.33304	76	66	98.8233	101.478
chr1	6466092	6520061	1p36.31	57449	PLEKHG5	19.0322	14.2785	1.33293	76	66	71.125	63.5812
chr1	227563519	227677443	1q42.13	339500	ZNF678	27.9395	20.9615	1.3329	76	66	119.004	125.377
chrX	47204848	47205861	Xp11.3	8552	INE1	31.5062	23.6459	1.33242	71	71	204.557	154.149
chr5	7396230	7830081	5p15.31	108	ADCY2	53.9098	40.4641	1.33229	79	70	202.342	210.439
chr19	18434388	18438301	19p13.11	51477	ISYNA1	64.7973	48.6523	1.33184	83	74	116.398	122.605
chrX	153861514	153886174	Xq28	3897	L1CAM	57.7216	43.3503	1.33152	79	70	188.716	208.131
chr2	109760592	109857691	2q13	84220	RGPD5	24.4261	18.347	1.33134	83	74	159.322	127.142
chr15	45430529	45433449	15q21.1	84419	C15orf48	16.2874	12.235	1.33121	76	66	111.404	85.3505
chr14	19803770	19828372	14q11.2	390429	OR4N2	18.1158	13.6098	1.33108	43	40	91.6732	65.3357
chr10	11823341	11872277	10p14	254427	PROSER2	33.0586	24.8364	1.33106	76	66	62.594	63.596
chr11	64726911	64745456	11q13.1	10235	RASGRP2	68.3525	51.3585	1.33089	83	74	359.846	268.158
chr17	28042647	28205140	17q11.2	51701	NLK	92.7057	69.6676	1.33069	83	74	81.6611	76.3011
chr1	1471732	1509466	1p36.33	83858	ATAD3B	64.2809	48.3082	1.33064	76	66	83.7687	95.1829
chr2	195575949	195737702	2q32.3	57181	SLC39A10	299.173	224.855	1.33052	76	66	136.609	132.051
chr17	35983656	35986728	17q12	6358	CCL14	17.8087	13.3854	1.33045	72	62	196.343	65.7384
chr6	98834704	98838790	6q16.1	5454	POU3F2	30.1847	22.6879	1.33043	79	70	241.41	247.621
chr10	102102100	102120473	10q24.32	8861	LDB1	55.476	41.6979	1.33043	83	74	80.7472	79.9916
chrX	70177483	70205703	Xq13.1	347516	DGAT2L6	13.1223	9.86576	1.33008	43	40	62.2459	48.7057
chr16	67175602	67183980	16q22.1	653319	KIAA0895L	33.4639	25.1596	1.33006	76	66	213.875	154.766
chr7	94656325	94669695	7q21.3	23089	PEG10	134.762	101.32	1.33005	83	74	237.703	282.237
chr14	38254000	38256370	14q21.1	161198	CLEC14A	19.6981	14.8119	1.32988	76	66	111.562	81.2685
chr8	144428780	144444488	8q24.3	4796	TONSL	23.9979	18.0469	1.32975	83	74	60.3793	53.1508
chr11	77660009	77872232	11q14.1	51773	RSF1	115.395	86.7797	1.32975	83	74	118.931	138.808
chr10	121478330	121598656	10q26.13	2263	FGFR2	40.23	30.2555	1.32968	83	74	199.27	197.383
chr21	44300034	44327381	21q22.3	5211	PFKL	108.618	81.6965	1.32953	83	74	79.6869	78.4862
chr7	66075789	66093343	7q11.21	435	ASL	42.9361	32.297	1.32941	79	70	90.5034	98.0881
chrX	132626010	132961395	Xq26.2	90161	HS6ST2	36.8936	27.753	1.32935	76	66	254.426	233.801
chr3	159273247	159897366	3q25.32-q25.33	29970	SCHIP1	166.853	125.519	1.3293	83	74	132.151	145.094
chr9	132582606	132590253	9q34.13	56751	BARHL1	19.8643	14.9447	1.32918	72	62	75.8986	71.9162
chr1	182378093	182392206	1q25.3	2752	GLUL	211.703	159.292	1.32902	83	74	202.354	263.222
chr21	41464551	41508158	21q22.3	7113	TMPRSS2	26.4024	19.8696	1.32878	83	74	118.214	81.5218
chr5	140875302	141012344	5q31.3	56137	PCDHA12	32.7566	24.6525	1.32873	79	70	183.642	168.487
chr16	69328621	69330595	16q22.1	64146	PDF	53.9395	40.5962	1.32868	67	67	107.123	115.471
chr5	69189548	69210357	5q13.2	64946	CENPH	82.7375	62.2822	1.32843	76	66	91.385	109.73
chr1	93079219	93139081	1p22.1	22823	MTF2	209.604	157.796	1.32832	83	74	90.9708	105.019
chr19	39498917	39508481	19q13.2	10683	DLL3	34.2932	25.8182	1.32826	79	70	111.217	110.329
chr18	25061924	25352250	18q11.2	25925	ZNF521	61.9362	46.6306	1.32823	76	66	178.732	156.418
chr18	58862600	58986480	18q21.32	55205	ZNF532	200.122	150.669	1.32822	83	74	103.945	111.8
chr1	205336065	205357090	1q32.1	55220	KLHDC8A	28.427	21.4038	1.32813	79	70	178.01	153.161
chr1	232397965	232630491	1q42.2	57568	SIPA1L2	72.7908	54.8074	1.32812	76	66	118.584	130.071
chr3	198152155	198198958	3q29	728262	FAM157A	21.2757	16.0243	1.32772	45	29	56.2176	39.3132
chr1	172532349	172611833	1q24.3	51430	SUCO	49.4317	37.2351	1.32756	83	74	133.835	150.88
chr2	108448561	108509398	2q12.3	9648	GCC2	65.5415	49.3769	1.32737	83	74	106.723	132.436
chr11	62856012	62888883	11q12.3	6520	SLC3A2	248.768	187.425	1.32729	83	74	72.2682	68.609
chr12	6346843	6377357	12p13.31	6337	SCNN1A	96.2327	72.5062	1.32723	79	70	168.98	181.295
chr19	12144890	12156731	19p13.2	90589	ZNF625	45.0013	33.9065	1.32722	64	63	128.416	124.338
chr3	160399304	160434962	3q25.33	10051	SMC4	214.318	161.483	1.32719	83	74	108.464	122.628
chr19	16067507	16103005	19p13.12-p13.11	7171	TPM4	282.855	213.167	1.32691	83	74	122.513	155.168
chr21	45502517	45563143	21q22.3	6573	SLC19A1	36.7473	27.695	1.32686	83	74	96.1249	88.7755
chr17	81890790	81900533	17q25.3	51529	ANAPC11	264.497	199.353	1.32678	76	66	122.225	153.787
chr2	38743599	38751494	2p22.1	6432	SRSF7	569.306	429.132	1.32664	79	70	111.272	133.707
chr17	50367867	50373201	17q21.33	51264	MRPL27	157.006	118.363	1.32648	76	66	85.7696	99.8586
chr15	48134632	48178517	15q21.1	50804	MYEF2	63.5232	47.8935	1.32634	79	70	142.488	176
chr9	136852367	136860799	9q34.3	158056	MAMDC4	31.7859	23.9681	1.32618	72	62	53.9415	50.301
chr12	56752449	56787790	12q13.3	8630	HSD17B6	30.7586	23.1984	1.32589	79	70	105.226	65.0864
chr6	151239815	151358559	6q25.1	9590	AKAP12	102.141	77.0445	1.32574	83	74	156.307	175.766
chr3	147421327	147509910	3q24	440982	LOC440982	14.6715	11.0698	1.32537	29	22	115.853	65.183
chr16	70579895	70660682	16q22.1	146433	IL34	27.9908	21.1237	1.32509	72	62	49.0763	54.8809
chr3	71754050	71755177	3p13	2850	GPR27	63.8777	48.2088	1.32502	79	70	162.321	158.853
chr11	57641198	57641286	11q12.1	406919	MIR130A	65.9971	49.8111	1.32495	20	25	27.2845	26.6995
chr3	52707936	52770949	3p21.1	6787	NEK4	47.865	36.1279	1.32488	83	74	96.9875	112.329
chr6	43999515	44007615	6p21.1	221416	C6orf223	23.3447	17.6207	1.32485	72	62	97.0474	79.5325
chr5	154682663	154817607	5q33.2	23367	LARP1	298.685	225.449	1.32485	83	74	136.588	127.811
chr15	92393910	92468728	15q26.1	8128	ST8SIA2	36.8251	27.8011	1.32459	83	74	314.42	285.376
chrY	2786855	2787741	Yp11.2	6736	SRY	19.1134	14.4322	1.32436	79	70	93.8925	85.3191
chr1	230702523	230714590	1q42.2	183	AGT	75.1724	56.7614	1.32436	83	74	315.943	254.441
chr1	1331324	1335320	1p36.33	83756	TAS1R3	13.3481	10.0796	1.32427	43	40	70.0895	45.6353
chr17	63819433	63827671	17q23.3	117246	FTSJ3	130.265	98.3818	1.32408	83	74	59.4251	79.6466
chr1	114716913	114758050	1p13.2	7812	CSDE1	659.071	497.85	1.32383	83	74	77.7527	103.567
chr13	99196374	99200757	13q32.3	100289373	UBAC2-AS1	18.9038	14.2853	1.32331	29	22	82.1541	57.0154
chr3	52451091	52454041	3p21.1	7134	TNNC1	38.9501	29.4362	1.3232	79	70	144.357	134.114
chr11	57325985	57335877	11q12.1	6749	SSRP1	267.201	201.947	1.32312	83	74	72.5776	94.4003
chr1	3454583	3481115	1p36.32	27237	ARHGEF16	43.7617	33.0752	1.3231	83	74	85.2957	103.276
chr14	100657268	100672744	14q32.2	283601	LINC00523	19.0553	14.4036	1.32296	60	59	61.4966	61.3461
chr6	21593741	21598619	6p22.3	6659	SOX4	421.308	318.533	1.32265	83	74	159.972	195.714
chr6	31652410	31658210	6p21.33	55937	APOM	39.7274	30.0411	1.32243	83	74	62.9805	58.6954
chr2	231708525	231713541	2q37.1	5757	PTMA	1881.41	1423.07	1.32208	83	74	95.7747	101.466
chr7	103312474	103345362	7q22.1	27000	DNAJC2	123.573	93.4704	1.32205	83	74	114.813	135.96
chr2	78088730	78127806	2p12	101927948	LOC101927948	10.9779	8.30415	1.32198	33	26	145.645	24.494
chr1	228007022	228067113	1q42.13	89780	WNT3A	13.5406	10.2479	1.32131	43	40	45.5822	42.0409
chr11	45921621	45929096	11p11.2	120071	LARGE2	43.9299	33.2473	1.32131	76	66	95.0204	92.119
chr2	10122568	10131419	2p25.1	6241	RRM2	309.991	234.655	1.32105	83	74	99.1909	134.932
chr12	113816738	113966371	12q24.13-q24.21	9904	RBM19	31.6426	23.9616	1.32056	83	74	72.3354	71.7093
chr5	1461427	1523961	5p15.33	79888	LPCAT1	258.049	195.416	1.32051	83	74	78.875	86.6711
chr14	21016763	21070872	14q11.2	57447	NDRG2	145.03	109.865	1.32008	83	74	338.839	318.273
chr5	129460281	129738683	5q23.3	171019	ADAMTS19	42.7816	32.4106	1.31999	72	62	100.701	115.299
chr11	67602880	67606706	11q13.2	100505621	C11orf72	18.5576	14.0653	1.31939	64	63	77.9703	67.171
chr19	57807082	57814913	19q13.43	79818	ZNF552	23.9489	18.1551	1.31912	83	74	81.0134	65.9205
chr16	14833786	14896157	16p13.11	23420	NOMO1	141.908	107.581	1.31908	47	44	78.3682	68.5482
chr2	21396261	21529242	2p24.1	100507562	LOC100507562	13.2323	10.0317	1.31906	52	37	60.6908	38.7287
chr10	73782050	73783648	10q22.2	118487	CHCHD1	300.342	227.717	1.31893	76	66	64.2014	75.3423
chr2	156435290	156586403	2q24.1	2820	GPD2	42.3788	32.1525	1.31806	83	74	114.381	112.821
chr14	28767072	28770277	14q12	2290	FOXG1	149.25	113.239	1.31801	83	74	343.594	396.599
chr4	40810027	41216714	4p14-p13	323	APBB2	32.0154	24.2918	1.31795	83	74	113.73	110.251
chr21	44802241	44804717	21q22.3	101928689	LINC01424	13.954	10.5894	1.31773	29	22	44.5251	27.8862
chr17	60177231	60422470	17q23.1-q23.2	84669	USP32	71.0595	53.9296	1.31763	83	74	156.202	163.254
chr2	202206180	202238599	2q33.1	7341	SUMO1	378.641	287.379	1.31757	83	74	116.901	140.288
chr9	127802858	127814520	9q34.11	2356	FPGS	34.5798	26.2457	1.31754	83	74	89.4646	94.7332
chr20	3039061	3045896	20p13	2797	GNRH2	15.1706	11.5157	1.31738	83	74	66.4192	54.9191
chr16	30378312	30400108	16p11.2	197407	ZNF48	47.9539	36.41	1.31706	76	66	84.7756	91.1206
chr8	52939908	52940894	8q11.23	2831	NPBWR1	13.5512	10.2911	1.31679	76	66	111.084	49.7396
chr18	46104332	46128333	18q21.1	115106	HAUS1	197.758	150.189	1.31673	76	66	93.1316	111.595
chr11	64803514	64811294	11q13.1	4221	MEN1	53.9544	40.9782	1.31666	83	74	95.1274	94.037
chr11	867859	915058	11p15.5	66005	CHID1	51.748	39.3058	1.31655	76	66	78.9448	96.6006
chr7	142740235	142753076	7q34	5644	PRSS1	12.7417	9.68007	1.31629	79	70	77.0972	46.0002
chr3	39183214	39192621	3p22.2	165904	XIRP1	15.0005	11.397	1.31618	76	66	93.0837	81.3289
chr13	24680411	24711785	13q12.1-q12.3	479	ATP12A	22.2664	16.921	1.3159	79	70	107.845	45.3738
chr17	67825517	67984378	17q24.2	2186	BPTF	150.626	114.473	1.31583	83	74	150.416	161.191
chr17	439978	445940	17p13.3	359845	RFLNB	249.307	189.514	1.31551	76	66	122.828	142.609
chr6	41637020	41654246	6p21.1	4188	MDFI	22.2711	16.9351	1.31509	83	74	61.1453	63.9292
chr10	15075475	15088776	10p13	414149	ACBD7	32.7009	24.8705	1.31485	47	44	109.259	109.627
chr7	1433639	1459497	7p22.3	79778	MICALL2	24.5318	18.6604	1.31465	83	74	129.959	87.0734
chr8	127013154	127021014	8q24.21	100750225	PCAT1	14.498	11.0293	1.3145	11	12	59.5623	54.3134
chr6	56056590	56394128	6p12.3-p11.2	81578	COL21A1	21.7334	16.5368	1.31424	79	70	85.6226	77.989
chr5	40831328	40835285	5p13.1	6167	RPL37	1769.91	1347.49	1.31348	83	74	119.349	148.129
chr3	122909193	123028605	3q21.1	54437	SEMA5B	39.5375	30.1101	1.3131	72	62	146.012	144.019
chr21	43053190	43076868	21q22.3	875	CBS	439.602	334.792	1.31306	83	74	137.306	144.944
chr21	33503931	33542917	21q22.11	2618	GART	114.67	87.3332	1.31301	83	74	139.35	152.828
chr17	7306999	7312463	17p13.1	1984	EIF5A	748.181	569.881	1.31287	83	74	96.2956	112.382
chr19	53793584	53824403	19q13.42	91662	NLRP12	25.9061	19.7331	1.31283	72	62	86.9865	94.5743
chr17	15699577	15720787	17p12	57335	ZNF286A	101.812	77.5524	1.31282	83	74	175.486	189.275
chr7	11370435	11832198	7p21.3	221981	THSD7A	22.8872	17.4336	1.31282	79	70	162.515	151.337
chr11	64251523	64269452	11q13.1	5331	PLCB3	37.8072	28.8004	1.31273	79	70	78.5114	82.9285
chr13	77895481	77975529	13q22.3	1910	EDNRB	67.6977	51.5742	1.31263	79	70	198.901	237.36
chr11	61816203	61867354	11q12.2	9415	FADS2	103.738	79.0414	1.31246	83	74	92.302	90.1345
chr12	12329263	12350541	12p13.2	54682	MANSC1	28.5399	21.7457	1.31244	79	70	72.6818	69.2329
chr1	220528183	220664457	1q41	4139	MARK1	27.5307	20.9768	1.31243	83	74	105.244	99.7389
chr6	112087471	112102790	6q21	619208	FAM229B	42.3268	32.2511	1.31242	76	66	153.816	160.011
chrX	140709759	140772677	Xq27.1	286411	LINC00632	12.3565	9.41511	1.31241	29	22	107.642	50.4341
chr2	85394748	85418467	2p11.2	822	CAPG	99.6009	75.9113	1.31207	83	74	87.0482	98.678
chr17	28714281	28718268	17q11.2	83871	RAB34	408.998	311.73	1.31203	76	66	75.4481	86.0068
chr14	64388041	64460007	14q23.3	4522	MTHFD1	317.721	242.182	1.31191	83	74	104.159	124.151
chr3	14402576	14489349	3p25.1	6533	SLC6A6	76.7045	58.4875	1.31147	83	74	202.424	212.734
chr16	69741854	69754968	16q22.1	28987	NOB1	176.598	134.673	1.31131	76	66	80.9144	81.5801
chr5	56124145	56127275	5q11.2	101928419	LOC101928419	21.0314	16.0386	1.3113	29	22	114.905	81.494
chr17	29614756	29622912	17q11.2	84940	CORO6	24.1723	18.4404	1.31083	76	66	114.037	33.337
chr19	44905749	44909395	19q13.32	348	APOE	324.672	247.755	1.31046	83	74	169.493	199.688
chr7	87876229	87909541	7q21.12	10926	DBF4	119.104	90.895	1.31034	83	74	85.7307	127.041
chr11	117144284	117178173	11q23.3	5049	PAFAH1B2	136.335	104.059	1.31017	83	74	141.06	161.134
chr19	45178745	45202715	19q13.32	388552	BLOC1S3	30.2076	23.059	1.31001	72	62	86.8345	82.5061
chr21	33903453	33915854	21q22.11	539	ATP5O	1333.5	1018.14	1.30974	79	70	80.0078	86.8623
chr9	134135679	134159972	9q34.2	11091	WDR5	73.0977	55.8177	1.30958	76	66	80.6444	96.0437
chr21	42362282	42366535	21q22.3	7031	TFF1	13.004	9.9317	1.30934	83	74	68.9754	35.3029
chr1	70144802	70205678	1p31.1	55631	LRRC40	103.783	79.2635	1.30934	83	74	113.03	123.885
chr8	12721897	12755485	8p23.1	91694	LONRF1	85.9862	65.6749	1.30927	83	74	90.5838	85.976
chr1	226223618	226227055	1q42.12	83881	MIXL1	27.9112	21.3185	1.30925	72	62	105.999	92.2391
chr4	55595229	55636698	4q12	10874	NMU	120.073	91.7558	1.30861	83	74	125.863	151.736
chr17	10628526	10679657	17p13.1	4621	MYH3	18.7654	14.3407	1.30854	83	74	255.617	78.9558
chr6	131573159	131584332	6q23.2	383	ARG1	12.2842	9.38814	1.30848	83	74	356.524	30.2672
chr5	5140330	5320304	5p15.32	170690	ADAMTS16	13.9318	10.6478	1.30842	72	62	58.2613	45.828
chr8	47960203	47978160	8q11.21	4173	MCM4	198.619	151.803	1.3084	83	74	124.701	126.764
chr1	234373437	234384049	1q42.2	388753	COA6	163.427	124.912	1.30833	76	66	58.8042	65.4962
chr9	113104723	113111677	9q32	100128385	FAM225B	16.6892	12.7597	1.30795	43	40	44.1201	37.9185
chr20	325571	330228	20p13	6666	SOX12	41.6984	31.8808	1.30795	79	70	108.329	128.357
chr2	172085480	172089674	2q31.1	1745	DLX1	47.5261	36.3367	1.30794	76	66	375.649	346.646
chr4	169986597	170033028	4q33	9848	MFAP3L	20.1589	15.4131	1.30791	79	70	161.023	118.789
chr5	31400494	31532175	5p13.3	29102	DROSHA	204.802	156.601	1.30779	83	74	80.6442	86.0924
chr18	24426645	24453531	18q11.2	55364	IMPACT	40.4578	30.9389	1.30767	83	74	77.978	89.7855
chr19	42752687	42765692	19q13.2	440533	PSG8	12.5385	9.58994	1.30746	43	40	91.2918	59.4898
chr22	30356635	30378655	22q12.2	550631	CCDC157	23.9972	18.3545	1.30743	72	62	65.0283	60.299
chr2	218259496	218263861	2q35	151306	GPBAR1	26.784	20.4948	1.30687	76	66	162.382	166.924
chr1	62436304	62451804	1p31.3	7398	USP1	211.375	161.748	1.30681	83	74	115.172	132.431
chr12	47972965	48006212	12q13.11	1280	COL2A1	53.9559	41.2972	1.30653	79	70	347.197	360.381
chr21	33432486	33480009	21q22.11	757	TMEM50B	102.165	78.2005	1.30645	83	74	110.946	100.064
chr16	89917879	89920977	16q24.3	4157	MC1R	39.6733	30.3678	1.30643	83	74	101.104	56.5666
chr1	196819730	196832189	1q31.3	3078	CFHR1	14.722	11.2694	1.30637	67	67	112.683	67.9866
chr12	7470816	7503818	12p13.31	9332	CD163	49.0029	37.5127	1.3063	83	74	287.869	289.425
chr10	99875571	100009953	10q24.2	23268	DNMBP	41.8524	32.0411	1.30621	83	74	125.812	118.382
chr20	47209214	47357780	20q13.12	23613	ZMYND8	129.298	98.992	1.30615	83	74	133.645	138.008
chr21	46135981	46156481	21q22.3	10841	FTCD	20.4185	15.6349	1.30595	79	70	47.8736	48.6237
chr5	102233986	102296549	5q21.1	353189	SLCO4C1	20.4186	15.6355	1.30591	79	70	134.68	83.3142
chr6	168055745	168093007	6q27	79981	FRMD1	21.7917	16.6899	1.30568	83	74	74.5265	81.3997
chr19	53963036	53990215	19q13.42	59283	CACNG8	17.7305	13.5833	1.30532	76	66	91.8745	68.6891
chr10	102152176	102163871	10q24.32	9221	NOLC1	225.575	172.814	1.30531	83	74	135.978	138.593
chr1	62194802	62212328	1p31.3	54596	L1TD1	572.532	438.62	1.3053	79	70	139.601	169.326
chr2	163602611	163736155	2q24.3	55137	FIGN	41.0327	31.4372	1.30523	72	62	187.251	203.619
chr1	15735088	15741392	1p36.21	284723	SLC25A34	18.8164	14.4169	1.30516	72	62	61.987	57.6624
chr7	102363861	102426682	7q22.1	100630923	LOC100630923	23.7335	18.1855	1.30508	41	25	70.1704	51.8366
chr22	24555650	24574964	22q11.23	6634	SNRPD3	413.839	317.228	1.30455	83	74	108.991	127.395
chr15	40439721	40468242	15q15.1	22893	BAHD1	52.3084	40.1005	1.30443	83	74	66.6672	76.0465
chr22	41092513	41092566	22q13.2	100302237	MIR1281	17.1086	13.1168	1.30433	20	25	67.1097	27.6909
chr18	6729718	6915716	18p11.31	79822	ARHGAP28	32.5118	24.9266	1.3043	79	70	122.688	99.57
chr7	100336065	100367831	7q22.1	101752399	STAG3L5P-PVRIG2P-PILRB	37.1881	28.5148	1.30417	12	3	25.3811	3.25995
chr14	32075419	32076699	14q12	84837	ARHGAP5-AS1	19.3907	14.8716	1.30388	64	63	47.4225	49.025
chr22	21545666	21551461	22q11.21	150221	RIMBP3C	14.9223	11.4448	1.30385	32	28	54.622	32.0626
chr17	48721719	48722520	17q21.32	84366	PRAC1	18.9668	14.547	1.30383	76	66	169.421	161.002
chr10	100273278	100286712	10q24.31	282991	BLOC1S2	230.469	176.768	1.3038	76	66	124.522	150.168
chr8	123201172	123202743	8q24.13	100131726	FAM83A-AS1	18.0844	13.8721	1.30365	43	40	65.0667	44.9731
chr1	15756171	15786590	1p36.21	54751	FBLIM1	53.7328	41.2173	1.30365	76	66	123.363	159.243
chr6	33200826	33204437	6p21.32	7922	SLC39A7	57.9139	44.4359	1.30331	83	74	62.2973	62.0725
chr14	93718298	93789029	14q32.12	145270	PRIMA1	15.8637	12.1726	1.30324	76	66	99.6209	73.5052
chr11	63759892	63768641	11q13.1	65998	C11orf95	108.894	83.5608	1.30317	63	49	179.031	214.779
chr16	29454501	29458224	16p11.2	79008	SLX1B	55.7149	42.7572	1.30305	79	70	101.199	106.157
chr21	38805307	38824955	21q22.2	2114	ETS2	86.9343	66.7261	1.30285	83	74	106.226	108.721
chr9	97029677	97039643	9q22.33	1515	CTSV	269.503	206.86	1.30283	79	70	123.475	140.731
chr4	184694065	184734132	4q35.1	79682	CENPU	169.225	129.9	1.30273	83	74	147.268	189.489
chr9	98072014	98119418	9q22.33	9830	TRIM14	32.8514	25.218	1.3027	83	74	168.738	174.966
chr20	6074845	6123544	20p12.3	55612	FERMT1	27.4599	21.0837	1.30243	79	70	114.632	98.2996
chr4	153780590	153789076	4q31.3	6423	SFRP2	377.349	289.739	1.30238	76	66	170.575	197.914
chr6	33420070	33453689	6p21.32	8831	SYNGAP1	20.6935	15.89	1.30229	76	66	96.4811	97.2112
chr15	48331018	48343373	15q21.1	1854	DUT	442.059	339.47	1.3022	83	74	121.602	137.322
chr11	839721	842529	11p15.5	5441	POLR2L	422.724	324.706	1.30187	83	74	134.458	160.58
chr8	122670385	122694106	8q24.13	104266958	LINC01151	10.3729	7.96802	1.30182	11	12	49.0813	23.0395
chr16	89737551	89816658	16q24.3	2175	FANCA	28.854	22.165	1.30178	83	74	70.8123	60.7478
chr1	16124337	16156104	1p36.13	1969	EPHA2	41.9735	32.2445	1.30172	79	70	82.7212	81.0842
chr17	47209017	47227650	17q21.32	4635	MYL4	29.0907	22.3504	1.30157	79	70	150.598	108.352
chr9	122526358	122527293	9q33.2	138883	OR1N1	12.4698	9.58075	1.30154	43	40	51.633	62.0084
chr8	42373194	42391322	8p11.21	27121	DKK4	15.8728	12.1956	1.30152	79	70	94.3476	62.1783
chr6	106969831	106976855	6q21	100133941	CD24	898.578	690.472	1.3014	83	74	168.377	207.07
chr19	54923509	54965184	19q13.42	199713	NLRP7	31.8593	24.4825	1.30131	72	62	108.231	87.0685
chr7	116672359	116798386	7q31.2	4233	MET	50.3889	38.7246	1.30121	83	74	348.559	220.682
chr2	237858714	237912117	2q37.3	10267	RAMP1	33.1338	25.4655	1.30113	83	74	111.745	106.864
chr2	113437691	113496204	2q14.1	150472	CBWD2	19.0308	14.6287	1.30092	47	44	114.751	85.9058
chr17	75525080	75575209	17q25.1	3993	LLGL2	19.6102	15.0752	1.30083	83	74	103.328	75.4132
chr8	144394149	144394230	8q24.3	100126351	MIR939	18.4844	14.212	1.30061	20	25	39.8923	36.1447
chr19	18193230	18196742	19p13.11	84769	MPV17L2	48.8639	37.5699	1.30061	76	66	47.3224	47.0142
chr15	25116545	25122476	15q11.2	3653	IPW	110.48	84.9538	1.30047	72	62	236.314	241.256
chr8	30785610	30812836	8p12	5516	PPP2CB	324.09	249.245	1.30029	83	74	108.854	126.176
chr10	69571440	69573454	10q22.1	50674	NEUROG3	24.86	19.12	1.30021	83	74	321.565	167.707
chr6	110958560	110967888	6q21	112495	GTF3C6	389.153	299.318	1.30013	76	66	88.0633	110.973
chr2	233354507	233472098	2q37.1	8527	DGKD	71.1657	54.739	1.30009	83	74	125.332	139.418
chr2	208236227	208255143	2q34	3417	IDH1	580.152	446.26	1.30003	83	74	102.476	112.002

## Sheet: ≤0.76
List of under-expressed genes with ratio ≤ 0.76 from Total transcriptome map and submitted to ToppFun tool. The use of Entrez Gene IDs is recommended for a correct retrieval.
Chr	txStart	txEnd	Location	GeneID	Gene_name	Expression_A	Expression_B	Expression_A_B	Sample_Count_A	Sample_Count_B	SD_as_%of_Expression_A	SD_as_%of_Expression_B
chr11	36063283	36077901	11p13	101928510	LOC101928510	5.24981	6.90819	0.759941	29	22	23.7269	25.8381
chrX	112774877	112840946	Xq23	154796	AMOT	23.005	30.2783	0.759783	79	70	120.328	86.5684
chr15	25269783	25269858	15q11.2	100033822	SNORD115-48	7.93693	10.4468	0.75975	20	25	22.1822	34.536
chr4	155666710	155737062	4q32.1	2982	GUCY1A3	20.2856	26.7018	0.759711	83	74	143.94	126.583
chr19	57769652	57780616	19q13.43	54807	ZNF586	65.5804	86.3403	0.759557	83	74	121.852	109.29
chr9	41359058	41410018	9p11.2	107984035	LOC107984035	67.2808	88.5912	0.759452	45	29	197.127	168.142
chr8	96493654	96611809	8q22.1	6383	SDC2	120.218	158.299	0.759439	79	70	119.278	257.883
chr6	12716635	13290484	6p24.1	221692	PHACTR1	80.6457	106.199	0.759381	83	74	199.03	197.887
chrX	155064034	155071272	Xq28	4515	MTCP1	134.55	177.2	0.75931	72	62	132.176	101.59
chr16	54931199	54934485	16q12.2	10265	IRX5	27.1429	35.7501	0.75924	79	70	127.968	125.139
chr12	57941504	57957269	12q14.1	91419	ATP23	62.3796	82.1761	0.759097	76	66	103.358	85.9855
chr1	177170922	177282422	1q25.2	57795	BRINP2	15.1112	19.9074	0.759074	79	70	116.563	144.836
chr5	143277931	143435512	5q31.3	2908	NR3C1	122.647	161.597	0.758965	83	74	214.517	179.813
chr11	125495214	125499526	11q24.2	403312	LOC403312	4.76589	6.27987	0.758915	41	25	20.9756	29.1014
chr15	65076816	65079938	15q22.31	390594	KBTBD13	7.30463	9.62547	0.758885	12	3	19.0905	24.7024
chr1	171090873	171117819	1q24.3	2328	FMO3	8.36148	11.0198	0.758768	79	70	78.4856	100.724
chr1	206865247	206869223	1q32.1	50604	IL20	9.65519	12.7252	0.758744	61	50	47.6061	37.0776
chr12	50936223	50972592	12q13.12	613227	HIGD1C	6.54282	8.62418	0.75866	32	28	26.2774	30.1198
chr5	38556786	38671216	5p13.1	100506495	LIFR-AS1	4.75761	6.27135	0.758626	29	22	20.5461	19.254
chr5	58491435	58496358	5q11.2	202309	GAPT	13.7287	18.0976	0.75859	76	66	192.511	205.397
chr5	304176	438291	5p15.33	57491	AHRR	48.3827	63.7799	0.758588	72	62	185.776	168.746
chr9	16409503	16870838	9p22.3-p22.2	54796	BNC2	27.6955	36.5121	0.758528	83	74	120.886	122.46
chr11	57597554	57614853	11q12.1	710	SERPING1	49.9004	65.7971	0.758398	83	74	102.052	186.213
chr21	30616455	30616625	21q22.11	337975	KRTAP20-1	8.8046	11.61	0.758363	43	40	54.6925	42.032
chr10	30434021	30461833	10p11.23	1326	MAP3K8	65.2239	86.033	0.758126	83	74	145.678	137.363
chr10	114174442	114232669	10q25.3	56165	TDRD1	42.6937	56.3151	0.758122	79	70	112.429	77.1941
chr8	104484369	104484465	8q22.3	693127	MIR548A3	6.50627	8.58293	0.758048	20	25	32.7926	29.3865
chr11	6612766	6619461	11p15.4	1200	TPP1	129.742	171.173	0.757961	83	74	149.699	137.932
chr1	37996765	38005515	1p34.3	2275	FHL3	60.9273	80.3857	0.757937	79	70	68.6948	63.6322
chr19	22532626	22533494	19p12	100128139	LINC01233	5.28392	6.97179	0.757901	29	22	18.361	29.221
chr5	126179577	126193850	5q23.2	102546228	LINC02039	6.35988	8.39164	0.757883	11	12	23.8453	28.8512
chrX	50575534	50814167	Xp11.22	57477	SHROOM4	65.4521	86.3744	0.757772	72	62	171.068	141.893
chr2	207529892	207605989	2q33.3	1385	CREB1	199.052	262.745	0.757587	83	74	210.959	197.959
chr12	5432114	5495299	12p13.31	4908	NTF3	37.2367	49.1563	0.757515	83	74	134.813	156.793
chr1	203340621	203351429	1q32.1	2331	FMOD	27.6412	36.4903	0.757494	83	74	154.745	184.539
chr1	201896456	201946588	1q32.1	25802	LMOD1	16.508	21.7987	0.757294	83	74	124.709	152.495
chr4	185445182	185471759	4q35.1	256309	CCDC110	12.4355	16.4209	0.757293	72	62	101.803	95.3134
chr11	65014113	65022185	11q13.1	402	ARL2	290.692	383.876	0.757256	83	74	79.9669	72.2893
chr17	42287547	42311943	17q21.2	6776	STAT5A	96.8985	127.971	0.757193	83	74	164.352	152.004
chr8	106270178	106752694	8q23.1	55074	OXR1	76.251	100.705	0.757175	83	74	146.189	135.751
chr7	79008988	79012277	7q21.11	100874021	MAGI2-AS2	6.13239	8.09931	0.75715	29	22	20.4712	25.1646
chr2	85815130	85826788	2p11.2	284950	LOC284950	5.33106	7.0414	0.757103	29	22	26.6087	15.8531
chr15	80695311	80755621	15q25.1	58489	ABHD17C	114.807	151.66	0.756998	76	66	90.777	89.3448
chr15	44711487	44718159	15q21.1	567	B2M	1379.84	1823.21	0.75682	83	74	117.103	101.459
chr1	155859454	155885199	1q22	23208	SYT11	132.794	175.491	0.756698	83	74	155.429	136.029
chr7	44876293	44885385	7p13	5814	PURB	102.923	136.032	0.756609	76	66	129.354	96.5831
chr19	41877120	41881372	19q13.2	973	CD79A	231.992	306.637	0.756571	83	74	246.791	218.622
chr4	47593998	47838106	4p12	10699	CORIN	10.2571	13.5585	0.756509	79	70	132.58	117.691
chr2	206203376	206266243	2q33.3	101669764	GPR1-AS	6.21784	8.21931	0.756492	29	22	24.0436	17.941
chr1	153070226	153071608	1q21.3	6701	SPRR2B	6.35483	8.40079	0.756456	43	40	48.1963	54.6858
chr12	69738007	69823204	12q15	117177	RAB3IP	52.9555	70.0083	0.756417	76	66	165.784	155.394
chr1	100896076	100996913	1p21.2	148867	SLC30A7	87.1831	115.278	0.756284	76	66	93.5056	83.8842
chr1	147382192	147517875	1q21.1-q21.2	100289211	LINC00624	5.1082	6.755	0.756211	29	22	20.5554	23.9774
chr1	169690665	169711702	1q24.2	6402	SELL	157.755	208.631	0.756142	83	74	330.549	301.275
chr1	26317920	26320523	1p36.11	1043	CD52	567.919	751.093	0.756123	83	74	165.69	141.501
chr1	116487140	116571093	1p13.1	965	CD58	118.043	156.117	0.756119	83	74	174.937	164.984
chr5	34656328	34832612	5p13.2	26064	RAI14	254.019	335.972	0.75607	83	74	103.242	121.402
chr7	93130054	93148401	7q21.2	219285	SAMD9L	49.8308	65.9304	0.755809	76	66	140.079	124.227
chr4	102501329	102617302	4q24	4790	NFKB1	332.501	440.004	0.755677	83	74	152.628	137.357
chrX	20136066	20136413	Xp22.12	100158262	SCARNA9L	10.0991	13.3647	0.755658	32	28	44.8271	42.6501
chr13	61424689	61427946	13q21.2	101926951	LINC02339	5.54156	7.33471	0.755525	29	22	30.9725	17.2373
chr8	85214053	85220422	8q21.2	401466	C8orf59	298.723	395.437	0.755425	76	66	116.155	97.3016
chr11	47716510	47767478	11p11.2	23360	FNBP4	112.751	149.274	0.75533	83	74	149.113	138.511
chr9	113407235	113410749	9q32	54107	POLE3	233.79	309.53	0.755306	83	74	89.8785	76.7187
chr1	192636138	192660311	1q31.2	6003	RGS13	12.3007	16.2871	0.75524	79	70	155.718	151.411
chr3	196946343	196969411	3q29	80235	PIGZ	19.833	26.2656	0.755094	83	74	69.0281	74.8196
chr5	179806388	179838078	5q35.3	8878	SQSTM1	218.255	289.069	0.755029	83	74	129.589	157.572
chr9	114603897	114646423	9q32	203197	TMEM268	41.9007	55.5039	0.754914	83	74	120.836	108.098
chr12	52487174	52493397	12q13.13	3853	KRT6A	9.1292	12.0932	0.754904	83	74	48.8821	92.9309
chr17	28879339	28897728	17q11.2	2319	FLOT2	196.717	260.592	0.754886	83	74	113.289	104.379
chr20	44619519	44651758	20q13.12	100	ADA	259.463	343.714	0.754879	83	74	191.626	220.222
chr5	176448333	176510074	5q35.2	23197	FAF2	148.182	196.332	0.754752	83	74	109.44	98.0124
chrX	80335504	80445311	Xq21.1	169966	FAM46D	7.6781	10.1733	0.754733	72	62	58.3594	46.5245
chr20	45416067	45426245	20q13.12	51604	PIGT	93.9788	124.522	0.754715	83	74	69.6811	69.4207
chr14	85530067	85628696	14q31.3	23768	FLRT2	49.3173	65.3542	0.754616	79	70	180.509	188.564
chr6	1610446	1613897	6p25.3	2296	FOXC1	52.7405	69.8984	0.75453	83	74	199.554	155.538
chr4	78716076	78743807	4q21.21	101928893	LOC101928893	5.43963	7.21015	0.75444	29	22	27.3735	25.9652
chr3	45886504	45903177	3p21.31	10803	CCR9	12.2105	16.1861	0.754379	83	74	91.545	112.252
chr1	173183729	173462208	1q25.1	7292	TNFSF4	53.7021	71.1873	0.754377	83	74	134.338	144.27
chr5	73454190	73472966	5q13.2	104355294	LINC01386	10.2909	13.6421	0.754349	11	12	39.894	54.0956
chr14	68625527	68628787	14q24.1	100996664	LOC100996664	7.63564	10.1222	0.754342	11	12	22.9026	35.2428
chr6	149941938	149949235	6q25.1	80328	ULBP2	16.8492	22.3396	0.75423	68	58	152.703	124.065
chr11	2963771	2963893	11p15.4	677833	SNORA54	6.35837	8.43113	0.754154	32	28	31.1464	20.9046
chr17	43211827	43220041	17q21.31	113277	TMEM106A	24.3379	32.2736	0.754113	61	50	122.784	107.074
chr7	93099513	93118023	7q21.2	54809	SAMD9	48.4315	64.227	0.754066	83	74	142.958	120.834
chrX	22999961	23002089	Xp22.11	168400	DDX53	7.99606	10.6045	0.754026	72	62	66.8173	43.6458
chr22	45502839	45601134	22q13.31	2192	FBLN1	177.309	235.171	0.753955	83	74	347.632	300.217
chr2	149803255	149862438	2q23.3	150596	LINC01931	5.89621	7.821	0.753895	29	22	29.9935	20.5463
chr3	125225669	125375354	3q21.2	7707	ZNF148	70.446	93.4488	0.753846	83	74	122.639	109.304
chr13	25372011	26025851	13q12.13	51761	ATP8A2	26.3716	34.984	0.753818	83	74	164.517	214.93
chr16	22814162	22916338	16p12.2	9956	HS3ST2	17.7307	23.5259	0.753666	79	70	102.582	135.615
chr2	202912218	202987856	2q33.2	79800	CARF	9.34233	12.3968	0.753611	79	70	75.6558	69.3408
chr22	39130772	39152661	22q13.1	23492	CBX7	99.8844	132.544	0.753597	83	74	128.49	128.246
chr8	131904088	132013642	8q24.22	23167	EFR3A	221.68	294.163	0.753596	83	74	73.3087	64.3217
chr16	28537341	28539174	16p11.2	26471	NUPR1	65.9119	87.465	0.753581	83	74	219.1	156.117
chr3	183015218	183099587	3q27.1	56922	MCCC1	115.168	152.83	0.75357	83	74	93.4915	83.0314
chr6	142301919	142446266	6q24.2	57211	ADGRG6	10.8562	14.4107	0.753346	83	74	108.254	95.2567
chr17	44794988	44830811	17q21.31	10052	GJC1	365.126	484.73	0.753256	79	70	186.014	177.228
chr5	96390336	96433281	5q15	5122	PCSK1	18.1517	24.0983	0.753236	79	70	115.992	126.008
chr15	64762387	64762515	15q22.31	100302184	MIR1272	11.2486	14.9376	0.753038	20	25	41.9458	30.2297
chr7	30010583	30026801	7p14.3	55033	FKBP14	122.13	162.202	0.752946	79	70	117.776	103.054
chr11	61588494	61607546	11q12.2	101927495	LOC101927495	6.93849	9.21552	0.752913	40	34	24.4547	38.1051
chr1	97077743	97921059	1p21.3	1806	DPYD	39.6475	52.6631	0.752853	83	74	219.103	192.277
chr12	50504985	50748667	12q13.12	57609	DIP2B	96.9092	128.733	0.752795	76	66	119.35	114.734
chr9	129665641	129722674	9q34.11	51450	PRRX2	86.8377	115.354	0.752792	83	74	150.2	190.231
chr6	33208509	33212722	6p21.32	6015	RING1	199.476	265.01	0.752711	83	74	83.4738	71.6626
chr21	30440328	30440780	21q22.11	254950	KRTAP15-1	7.43667	9.88188	0.752556	43	40	36.1382	33.5472
chr17	69148007	69244815	17q24.3	10349	ABCA10	11.4906	15.2707	0.752459	43	40	58.8429	52.5888
chr17	10443058	10469559	17p13.1	4622	MYH4	7.2466	9.63173	0.752367	79	70	43.4691	47.0836
chr7	27830573	28180818	7p15.2-p15.1	221895	JAZF1	78.9084	104.88	0.752366	76	66	114.961	118.244
chr6	26043227	26043657	6p22.2	3018	HIST1H2BB	13.0236	17.3131	0.752238	83	74	124.483	93.9507
chr3	112140898	112294258	3q13.2	285335	SLC9C1	8.82217	11.7282	0.752216	43	40	51.1189	39.3482
chr16	53491028	53504411	16q12.2	64400	AKTIP	66.1108	87.8948	0.752158	83	74	94.6533	69.5417
chr17	35350305	35373914	17q12	91607	SLFN11	69.9387	92.9848	0.752152	76	66	136.779	113.464
chr16	88862623	88870152	16q24.3	390748	PABPN1L	12.0641	16.0405	0.752104	43	40	62.1225	51.4822
chr7	5592805	5606656	7p22.1	6624	FSCN1	667.234	887.228	0.752043	83	74	152.701	127.685
chr1	110060375	110070700	1p13.3	257	ALX3	11.0252	14.6639	0.751858	83	74	47.8838	78.286
chr16	88177298	88186920	16q24.2	105371401	LOC105371401	6.67024	8.87299	0.751746	29	22	37.8921	28.0178
chr2	68365190	68397453	2p14	5341	PLEK	255.009	339.259	0.751665	83	74	194.419	184.958
chr2	230712842	230821075	2q37.1	51719	CAB39	261.763	348.258	0.751635	83	74	100.217	78.8226
chr15	52192318	52295798	15q21.2	55930	MYO5C	37.6553	50.1	0.751603	83	74	105.981	94.828
chr7	102973437	102978667	7q22.1	58160	NFE4	6.43214	8.55835	0.751562	41	25	30.8214	25.1369
chr8	83403758	83408900	8q21.13	103352670	LINC01419	4.82255	6.417	0.751528	29	22	20.4824	12.5707
chr20	13995476	16053197	20p12.1	140733	MACROD2	16.8789	22.4599	0.751511	76	66	155.682	256.451
chr9	5629030	5778633	9p24.1	57589	RIC1	33.9734	45.2117	0.751429	76	66	118.101	117.509
chr22	24270817	24417740	22q11.23	23384	SPECC1L	123.668	164.683	0.750948	83	74	106.382	87.5717
chr5	150690790	150701107	5q33.1	55696	RBM22	170.658	227.274	0.750889	83	74	123.834	115.695
chr12	33375413	33439819	12p11.1	341359	SYT10	7.92146	10.5501	0.750841	43	40	52.6834	51.3939
chr15	49877096	49883527	15q21.2	102724587	LOC102724587	6.01579	8.01344	0.750713	29	22	32.1952	44.4167
chr11	10304980	10307402	11p15.4	133	ADM	661.631	881.378	0.750677	83	74	125.509	126.715
chr21	24840550	25057746	21q21.2	339622	LINC01692	5.22889	6.96664	0.750561	29	22	25.6908	26.3384
chr15	24984860	24988232	15q11.2	8123	PWAR5	20.8207	27.7403	0.750559	56	55	116.443	113.073
chr1	211259347	211316385	1q32.2-q32.3	55758	RCOR3	56.9369	75.8664	0.750488	83	74	108.473	94.8668
chr4	74278045	74330322	4q13.3	105377276	LOC105377276	6.43318	8.57279	0.750419	29	22	34.0369	23.0161
chr9	86944362	86947189	9q21.33	2619	GAS1	92.1878	122.852	0.750395	83	74	216.605	196.699
chr2	234493041	234497053	2q37.1	10123	ARL4C	150.414	200.447	0.750393	83	74	218.079	185.85
chr8	70669365	71066635	8q13.3	389668	XKR9	6.54207	8.71842	0.750373	43	40	41.9667	48.5028
chr11	78171243	78188854	11q14.1	283219	KCTD21	37.7738	50.3501	0.750222	72	62	131.392	107.482
chr3	42905910	42919333	3p22.1	389114	ZNF662	7.95849	10.61	0.750097	72	62	35.0566	48.6388
chr15	52109263	52112775	15q21.2	10017	BCL2L10	20.1645	26.8837	0.750062	79	70	128.926	117.516
chr9	119935060	119937832	9q33.2	106146149	LINC01613	7.99432	10.6595	0.749968	40	34	43.6145	56.9401
chr11	56122373	56123311	11q12.1	390152	OR8H3	9.05868	12.0789	0.749959	43	40	55.1562	81.7134
chr14	34916377	34982585	14q13.2	100506157	SRP54-AS1	5.85563	7.80796	0.749957	4	4	15.5699	11.0177
chr11	126202094	126211692	11q24.2	84881	RPUSD4	212.639	283.575	0.749848	76	66	96.9868	78.6007
chr1	203178931	203186794	1q32.1	1116	CHI3L1	31.6589	42.2237	0.749789	83	74	324.539	476.816
chr18	3878180	3897069	18p11.31	201477	DLGAP1-AS3	6.70987	8.94906	0.749785	29	22	20.6604	24.1661
chr20	1894117	1939895	20p13	140885	SIRPA	66.7937	89.0847	0.749777	83	74	148.049	145.373
chr20	44966474	45079977	20q13.12	6789	STK4	142.458	190.014	0.749727	83	74	215.655	187.835
chr8	73991275	74099807	8q21.11	23643	LY96	177.566	236.864	0.749657	83	74	142.544	125.797
chr4	165873238	166105178	4q32.3	7092	TLL1	6.34619	8.46548	0.749655	79	70	44.9625	43.517
chr19	47274402	47275723	19q13.32	255783	INAFM1	298.588	398.375	0.749515	45	29	337.181	252.335
chr17	47941523	47949308	17q21.32	55163	PNPO	102.241	136.448	0.749299	83	74	152.703	123.284
chr15	75843286	75901047	15q24.2	92912	UBE2Q2	163.603	218.385	0.749151	76	66	83.7713	64.8989
chrX	78945332	78963727	Xq21.1	27334	P2RY10	82.8725	110.63	0.749095	79	70	183.174	178.888
chr9	21304614	21305313	9p21.3	3442	IFNA5	5.65015	7.54293	0.749066	79	70	29.0529	37.7722
chr7	90335223	90344094	7q21.13	101927446	LOC101927446	5.0483	6.74022	0.748981	36	30	19.1133	22.0608
chr3	132558138	132660131	3q22.1	84129	ACAD11	88.4668	118.124	0.748934	76	66	93.6126	94.2982
chr13	102845841	102876001	13q33.1	2073	ERCC5	103.774	138.573	0.748877	83	74	101.945	77.9739
chr7	44985378	44985510	7p13	677798	SNORA9	7.19437	9.60936	0.748683	32	28	43.1784	43.5177
chr3	168008672	168095925	3q26.2	27333	GOLIM4	60.6263	80.9782	0.748674	79	70	112.577	105.808
chr3	49020148	49020234	3p21.31	494337	MIR425	7.07536	9.45189	0.748566	20	25	31.2498	37.0994
chr22	21954380	21982843	22q11.22	8940	TOP3B	38.6546	51.6416	0.748516	83	74	102.263	92.4089
chr6	89326625	89352917	6q15	51465	UBE2J1	135.103	180.495	0.748514	83	74	144.972	143.868
chr8	96951864	97446497	8q22.1	101927066	LOC101927066	6.97382	9.31701	0.748504	60	59	48.1701	41.8062
chr12	6375368	6391571	12p13.31	4055	LTBR	38.9173	51.9937	0.7485	83	74	192.412	214.783
chr4	10489899	10734853	4p16.1	116449	CLNK	14.677	19.6094	0.748468	72	62	129.532	124.954
chr12	123936409	123972985	12q24.31	80212	CCDC92	157.342	210.231	0.748425	83	74	152.215	120.157
chr1	203305536	203309602	1q32.1	7832	BTG2	123.513	165.043	0.748367	79	70	168.398	147.429
chr11	59636716	59669040	11q12.1	219988	PATL1	85.1099	113.735	0.74832	76	66	137.287	122.075
chr3	122359587	122383281	3q21.1	131076	CCDC58	106.154	141.881	0.748192	76	66	94.6777	80.9944
chr8	103500026	104254430	8q22.3	9699	RIMS2	24.7923	33.1425	0.74805	79	70	115.638	156.776
chr4	8182072	8241103	4p16.1	54436	SH3TC1	29.3772	39.272	0.748045	83	74	139.175	138.1
chr11	75758455	75768647	11q13.5	283214	LOC283214	6.78422	9.06963	0.748015	29	22	27.3085	16.638
chr1	16440672	16460090	1p36.13	55707	NECAP2	95.8694	128.201	0.747804	83	74	113.333	104.307
chr11	118344307	118353782	11q23.3	917	CD3G	50.5744	67.6344	0.747761	83	74	285.952	274.473
chr10	4987775	5018033	10p15.1	1646	AKR1C2	23.3165	31.1839	0.747708	79	70	154.047	245.203
chr1	66924895	66988619	1p31.3	57708	MIER1	52.7633	70.5697	0.747676	76	66	117.58	108.435
chr12	120503279	120529171	12q24.31	84274	COQ5	238.141	318.516	0.747658	76	66	87.9887	66.7115
chr2	176629581	176637574	2q31.1	375295	LINC01116	39.8699	53.331	0.747594	29	22	204.202	169.401
chr17	59893046	59950426	17q23.1	6198	RPS6KB1	71.0616	95.0541	0.747591	83	74	91.8111	85.9961
chr1	149813225	149813681	1q21.2	653604	HIST2H3D	80.0224	107.046	0.747554	36	32	272.836	273.557
chr8	42152946	42171183	8p11.21	10947	AP3M2	79.1222	105.844	0.747536	83	74	99.13	92.7805
chr5	159936619	159941617	5q33.3	101927790	LOC101927790	6.16955	8.2555	0.747326	29	22	20.9435	22.7364
chr2	112138385	112254888	2q13-q14.1	129804	FBLN7	16.3271	21.8497	0.747246	76	66	68.5026	134.386
chr13	106617810	106631658	13q33.3	283483	LINC00551	5.11119	6.84067	0.747177	29	22	28.5214	26.1511
chr6	89177504	89231288	6q15	2569	GABRR1	7.71368	10.324	0.747163	79	70	52.5521	46.1264
chr20	48359911	48370638	20q13.13	284749	LINC00494	9.95736	13.3282	0.74709	41	25	42.2425	46.3939
chr8	97273486	97277948	8q22.1	85453	TSPYL5	61.7532	82.6674	0.747008	83	74	84.3683	62.74
chr6	31575567	31578336	6p21.33	7124	TNF	85.6934	114.719	0.746983	83	74	207.041	193.405
chr15	67521184	67527303	15q23	145853	C15orf61	110.533	147.984	0.746924	45	29	92.138	79.4366
chr3	12557014	12583713	3p25.2	23609	MKRN2	84.9217	113.71	0.746824	83	74	121.01	107.703
chr7	112206588	112343934	7q31.1	11179	ZNF277	92.089	123.314	0.746785	83	74	135.472	129.702
chr1	78889764	79006810	1p31.1	64123	ADGRL4	9.85057	13.1935	0.746623	72	62	96.1975	82.3775
chr2	68178857	68252519	2p14	5534	PPP3R1	108.544	145.402	0.746508	83	74	114.835	102.761
chr9	37877575	37904353	9p13.2-p13.1	92014	SLC25A51	248.585	333.001	0.746501	76	66	179.105	154.064
chr1	226360691	226408100	1q42.12	142	PARP1	559.305	749.553	0.746185	83	74	75.2048	78.3326
chr11	90031106	90042025	11q14.3	642612	TRIM49C	5.56721	7.46094	0.746181	12	3	18.4306	8.46267
chr1	179926390	179954659	1q25.2	101928933	LOC101928933	6.63936	8.89786	0.746175	29	22	19.5203	37.6942
chr15	52277117	52277200	15q21.2	100302202	MIR1266	6.67284	8.94385	0.746081	20	25	21.6276	21.1063
chrX	37888915	38128820	Xp11.4	94122	SYTL5	10.266	13.7609	0.74603	72	62	73.1875	248.229
chr3	109409990	109495167	3q13.13	401082	LINC01205	8.04241	10.7805	0.746014	12	3	16.4653	16.1099
chr8	26514193	26658177	8p21.2	1808	DPYSL2	791.818	1061.4	0.74601	83	74	96.6689	80.4602
chr12	110614027	110649130	12q24.11	79600	TCTN1	49.6709	66.5826	0.746005	83	74	97.754	95.0006
chr6	32741386	32746887	6p21.32	3118	HLA-DQA2	17.1072	22.9357	0.745874	47	44	258.688	227.813
chr10	43554516	43574619	10q11.21	8187	ZNF239	40.7546	54.6465	0.745785	79	70	89.3057	77.0589
chrX	147230984	147231077	Xq27.3	574512	MIR507	8.31629	11.1527	0.745675	20	25	46.5707	31.0251
chr8	24384285	24406013	8p21.2	27299	ADAMDEC1	8.47382	11.3643	0.745652	83	74	81.8627	91.6451
chr11	72615063	72615130	11q13.4	406931	MIR139	6.85665	9.19805	0.745446	20	25	28.4945	34.5363
chr9	111525159	111577844	9q31.3	158399	ZNF483	30.33	40.6887	0.745417	72	62	170.072	160.444
chr4	151120281	151228030	4q31.3	152503	SH3D19	63.1708	84.761	0.745281	76	66	117.299	118.646
chr4	77047155	77076013	4q21.1	10983	CCNI	1004.51	1347.85	0.745267	83	74	76.5026	69.6344
chr13	24307166	24322531	13q12.12	338872	C1QTNF9	7.22222	9.69089	0.745259	72	62	44.7961	47.8578
chr1	83575787	83860996	1p31.1	101927587	LINC01725	5.76795	7.74212	0.745009	29	22	21.9314	32.4334
chr9	35681993	35690056	9p13.3	7169	TPM2	351.718	472.109	0.744992	83	74	261.393	227.715
chr4	105369077	105474070	4q24	27068	PPA2	159.794	214.517	0.744901	83	74	139.686	124.681
chr19	9445710	9506692	19p13.2	147741	ZNF560	7.40042	9.93596	0.744812	72	62	62.7197	71.7041
chr1	21596215	21669444	1p36.12	5909	RAP1GAP	65.7098	88.2286	0.744767	79	70	177.429	205.063
chr9	19063656	19063786	9p22.1	677776	SCARNA8	11.3775	15.2771	0.744745	20	25	67.8558	85.791
chr12	6914450	6923696	12p13.31	2026	ENO2	309.256	415.289	0.744676	83	74	121.003	148.771
chr11	72576140	72674453	11q13.4	5138	PDE2A	41.4563	55.6792	0.744556	83	74	215.274	240.856
chr4	183639635	183659219	4q35.1	201965	RWDD4	87.8343	117.984	0.74446	76	66	87.8596	65.3687
chr4	145497049	145502980	4q31.21	101927659	SMAD1-AS2	5.71624	7.67864	0.744433	29	22	30.8489	16.2523
chr3	75646761	75667217	3p12.3	100288801	FRG2C	6.60304	8.87297	0.744175	32	28	39.3814	24.32
chr7	34940760	34940834	7p14.2	100302152	MIR548N	6.41227	8.61752	0.744097	20	25	36.7505	27.2979
chr14	99971454	100144236	14q32.2	51466	EVL	334.683	449.784	0.744096	83	74	143	114.965
chr20	46708358	46736347	20q13.12	81031	SLC2A10	73.1193	98.2743	0.744033	83	74	158.757	156.104
chr19	43253282	43269563	19q13.31	5678	PSG9	25.2034	33.8752	0.744008	79	70	253.954	261.715
chr5	178602664	178627053	5q35.3	57396	CLK4	31.321	42.0993	0.74398	83	74	110.058	113.915
chr16	56638666	56640087	16q13	4489	MT1A	460.276	618.766	0.743861	47	44	118.986	76.309
chr8	124192691	124247398	8q24.13	101927588	LOC101927588	6.53251	8.78563	0.743545	29	22	23.4461	19.4019
chr2	118088418	118110031	2q14.1-q14.2	51141	INSIG2	95.0681	127.889	0.743363	83	74	122.677	113.653
chr10	100232296	100267681	10q24.31	55280	CWF19L1	97.0714	130.588	0.743342	79	70	130.411	115.273
chr16	22345936	22374617	16p12.2	1039	CDR2	136.239	183.279	0.74334	83	74	71.0346	74.4015
chr3	128879490	128916075	3q21.3	28976	ACAD9	69.3103	93.2447	0.743316	76	66	96.3551	68.8013
chr3	57756221	57930013	3p14.3	7871	SLMAP	71.7561	96.5809	0.742964	76	66	115.942	100.787
chr1	162395266	162412138	1q23.3	117157	SH2D1B	20.1161	27.0777	0.742903	72	62	290.328	265.32
chr1	175320781	175743702	1q25.1	7143	TNR	27.2778	36.7185	0.742891	79	70	254.008	265.38
chr1	236686454	236764631	1q43	88	ACTN2	13.168	17.7258	0.742873	79	70	102.132	127.171
chr6	110245946	110358272	6q21	728464	METTL24	8.59907	11.5835	0.742355	32	28	27.9568	46.8453
chr6	32812763	32817048	6p21.32	3112	HLA-DOB	40.9583	55.1746	0.74234	83	74	191.426	165.979
chr6	5452468	5458075	6p25.1	101927972	LOC101927972	5.38352	7.25222	0.742327	29	22	26.2951	19.1029
chr17	5499427	5500999	17p13.2	728392	LOC728392	357.319	481.35	0.742326	52	37	139.914	107.051
chr7	44382366	44490875	7p13	23386	NUDCD3	65.3186	87.993	0.742316	83	74	135.462	142.652
chr10	91923769	92030998	10q23.32	9044	BTAF1	159.352	214.685	0.742257	83	74	110.727	96.6225
chr3	188153050	188890671	3q27.3-q28	4026	LPP	86.4301	116.454	0.742181	83	74	158.992	154.074
chr7	44217150	44325994	7p13	816	CAMK2B	41.5055	55.9307	0.742088	83	74	237.013	244.411
chr17	3440011	3513852	17p13.2	84690	SPATA22	7.50151	10.11	0.74199	72	62	81.904	71.4053
chr19	19710472	19733112	19p13.11	7561	ZNF14	284.959	384.048	0.741987	83	74	157.571	146.247
chr1	28579764	28579893	1p35.3	677838	SNORA61	76.6255	103.289	0.741857	32	28	63.662	60.8087
chr16	52026352	52078517	16q12.1	388276	C16orf97	9.01637	12.154	0.741847	11	12	44.8447	34.7278
chr17	38936278	38967475	17q12	494188	FBXO47	7.66006	10.3275	0.741714	43	40	39.2571	45.2964
chr3	108822698	108855005	3q13.13	50852	TRAT1	18.8632	25.4322	0.741708	83	74	174.859	194.554
chr1	116072744	116135240	1p13.1	126868	MAB21L3	9.00722	12.1474	0.741496	76	66	59.7527	61.7062
chr22	38509154	38570286	22q13.1	11144	DMC1	153.171	206.599	0.741391	79	70	194.795	163.677
chr17	36103827	36105621	17q12	6351	CCL4	69.317	93.51	0.741279	83	74	260.433	279.977
chr1	20633455	20651511	1p36.12	65018	PINK1	129.563	174.789	0.741253	83	74	143.986	175.174
chr16	57372461	57385048	16q21	6376	CX3CL1	28.4773	38.418	0.74125	83	74	100.263	138.864
chr11	61967798	61969275	11q12.3	399900	LOC399900	585.834	790.581	0.741017	60	59	153.159	121.174
chr12	92140278	92145897	12q21.33	694	BTG1	671.49	906.188	0.741006	83	74	128.959	112.477
chr11	117836976	117877486	11q23.3	53826	FXYD6	131.569	177.558	0.74099	83	74	224.071	215.209
chr16	15865719	15888649	16p13.11	123811	FOPNL	164.54	222.057	0.740977	76	66	93.6438	69.7849
chr22	36281277	36388067	22q12.3	4627	MYH9	576.372	777.876	0.740957	83	74	101.35	83.3946
chr5	17216823	17276845	5p15.1	10409	BASP1	1045.64	1411.78	0.740651	83	74	101.557	99.328
chr3	98263260	98265262	3q11.2	79295	OR5H6	7.72375	10.4322	0.740376	43	40	103.623	83.8127
chr17	8390704	8397835	17p13.1	643904	RNF222	9.65879	13.0488	0.740206	23	15	55.441	29.2651
chr19	44385646	44401611	19q13.31	26974	ZNF285	23.8944	32.2919	0.739951	76	66	80.1745	59.9071
chr13	21372571	21459370	13q12.11	253832	ZDHHC20	75.3963	101.911	0.739826	76	66	175.043	170.222
chr22	20249134	20249211	22q11.21	100302118	MIR1286	8.54503	11.5525	0.739669	20	25	32.8748	43.3941
chr5	55935095	55994993	5q11.2	3572	IL6ST	76.3248	103.189	0.739658	83	74	241.638	262.816
chr11	90085950	90087131	11q14.3	642623	UBTFL1	5.62443	7.60518	0.739553	12	3	26.2345	17.4042
chr15	64911902	64958700	15q22.31	348094	ANKDD1A	34.5151	46.6731	0.739508	76	66	138.24	107.041
chr2	191678072	191688522	2q32.3	64859	NABP1	66.1795	89.5001	0.739435	83	74	156.367	122.893
chr8	8702156	8704107	8p23.1	137075	CLDN23	22.4911	30.4181	0.739398	76	66	138.422	146.212
chr9	35609977	35646857	9p13.3	971	CD72	22.4384	30.3478	0.739375	83	74	109.581	112.595
chr17	75757937	75765199	17q25.1	2584	GALK1	109.346	147.891	0.739369	83	74	161.411	130.668
chr2	27078567	27086403	2p23.3	11117	EMILIN1	33.9879	45.9848	0.739112	83	74	143.396	154.85
chr3	59747278	61251474	3p14.2	2272	FHIT	106.05	143.486	0.739096	83	74	475.54	451.894
chr2	62673851	63046487	2p15	23301	EHBP1	138.078	186.838	0.739025	83	74	104.847	103.724
chr16	20031485	20073778	16p12.3	124274	GPR139	7.95994	10.7719	0.738956	43	40	32.7291	35.1097
chr10	70771237	70785419	10q22.1	219793	TBATA	14.5281	19.6607	0.738941	76	66	165.636	215.143
chr10	7559270	7666998	10p14	80760	ITIH5	419.21	567.437	0.738777	83	74	285.579	245.938
chr9	28888879	28888955	9p21.1	100126316	MIR873	5.86169	7.93596	0.738624	20	25	25.0854	21.7621
chr9	127612207	127692716	9q34.11	6812	STXBP1	121.747	164.835	0.738601	79	70	251.395	306.53
chr17	6755411	6775647	17p13.1	54739	XAF1	58.4437	79.144	0.738448	83	74	167.873	142.553
chr1	200342544	200373792	1q32.1	554279	LINC00862	6.07844	8.23207	0.738386	40	34	23.5109	34.6776
chr19	6581646	6591152	19p13.3	970	CD70	266.28	360.694	0.738242	83	74	209.694	184.573
chr17	69062044	69142188	17q24.2-q24.3	23460	ABCA6	20.4181	27.6609	0.738157	83	74	125.438	124.079
chr2	50620191	50632732	2p16.3	101927089	LOC101927089	6.1073	8.27387	0.738144	29	22	27.7773	20.5569
chr11	61348748	61362299	11q12.2	220002	CYB561A3	77.0009	104.343	0.737962	76	66	112.841	93.0974
chr3	10164879	10243743	3p25.3	3656	IRAK2	28.5679	38.713	0.73794	72	62	134.057	143.749
chr16	31489464	31508419	16p11.2	64755	C16orf58	93.5497	126.776	0.737914	83	74	163.056	146.248
chr2	231455800	231455936	2q37.1	654321	SNORA75	10.9256	14.8064	0.737897	32	28	43.7545	34.4313
chr16	67934504	67936877	16q22.1	5699	PSMB10	462.756	627.267	0.737733	83	74	159.806	127.278
chr13	40931919	41061414	13q14.11	1997	ELF1	157.283	213.205	0.737708	83	74	122.96	104.167
chr1	86424086	86456558	1p22.3	9635	CLCA2	6.80514	9.22502	0.737683	79	70	50.0445	90.6868
chr22	20131841	20148007	22q11.21	29801	ZDHHC8	165.465	224.314	0.737646	76	66	135.983	111.598
chr2	171783405	171894306	2q31.1	8604	SLC25A12	56.864	77.0952	0.737581	83	74	86.5381	69.9568
chr22	42692115	42721301	22q13.2	53947	A4GALT	26.0615	35.334	0.737577	83	74	112.995	109.469
chr20	8132236	8884911	20p12.3	23236	PLCB1	40.9782	55.5586	0.737568	83	74	223.106	249.758
chr14	75294404	75296410	14q24.3	731223	LINC01220	5.61823	7.61796	0.737498	29	22	30.7181	28.8445
chr15	73917468	73928248	15q24.1	100287616	LOXL1-AS1	27.2531	36.9535	0.737497	29	22	101.353	134.648
chr13	77818937	77908442	13q22.3	100505518	EDNRB-AS1	8.63686	11.7114	0.737476	40	34	35.5467	42.5652
chr4	118722823	118838683	4q26	9871	SEC24D	64.0587	86.903	0.737129	83	74	153.312	145.471
chr10	26216307	26304562	10p12.1	2572	GAD2	18.7271	25.4074	0.737073	79	70	233.05	250.503
chr4	137518918	137532530	4q28.3	54510	PCDH18	147.105	199.618	0.736931	72	62	159.787	138.502
chr12	91103455	91111765	12q21.33	4060	LUM	309.092	419.444	0.736909	83	74	282.794	254.876
chr11	78653283	79441019	11q14.1	26011	TENM4	40.4249	54.8607	0.736865	68	58	104.757	102.315
chr2	191029576	191172684	2q32.2-q32.3	6775	STAT4	52.1834	70.8257	0.736786	83	74	160.762	117.749
chr11	110092425	110171841	11q22.3	85463	ZC3H12C	54.9989	74.6488	0.736768	61	50	214.163	207.171
chr15	72782835	72798199	15q24.1	100287559	ADPGK-AS1	8.72791	11.8481	0.736648	11	12	46.623	25.5202
chr2	197453423	197475309	2q33.1	80219	COQ10B	129.075	175.226	0.736622	79	70	97.097	84.4562
chr5	79612416	79686648	5q14.1	167153	PAPD4	101.817	138.234	0.736557	76	66	112.659	100.12
chr16	4371848	4383528	16p13.3	114990	VASN	141.616	192.312	0.736389	76	66	201.75	187.689
chr1	6101787	6180134	1p36.31	26038	CHD5	21.3294	28.9738	0.736162	79	70	142.567	179.683
chr1	155946839	155991263	1q22	9181	ARHGEF2	171.844	233.437	0.736146	83	74	130.924	118.914
chr6	45328142	45664032	6p21.1	860	RUNX2	19.0448	25.8733	0.736078	83	74	211.268	282.97
chr15	28885479	29118315	15q13.1	321	APBA2	93.9181	127.605	0.736005	83	74	192.452	212.072
chr4	188138189	188150768	4q35.2	339976	TRIML1	10.0299	13.6303	0.735856	72	62	60.5927	68.3412
chr1	208972453	208975307	1q32.2	105372894	LINC01774	6.18679	8.40785	0.735835	11	12	23.6367	28.9659
chr9	116687302	116701300	9q33.1	22954	TRIM32	54.9722	74.7137	0.735772	83	74	92.3909	89.753
chr7	44999746	45076470	7p13	83605	CCM2	116.675	158.608	0.73562	76	66	197.713	165.423
chrX	304750	318819	Xp22.33 and Yp11.31	8225	GTPBP6	205.158	278.929	0.735522	83	74	102.628	90.4091
chr6	87590067	87677824	6q15	23595	ORC3	112.084	152.415	0.735385	83	74	82.5845	67.5137
chr13	97141780	97394120	13q32.1	10150	MBNL2	52.584	71.5094	0.735345	83	74	192.627	154.33
chr11	124241158	124323283	11q24.2	219865	OR8G5	5.59449	7.60846	0.735299	43	40	29.7047	38.5466
chr10	73436428	73496024	10q22.2	5532	PPP3CB	206.761	281.203	0.735273	83	74	93.7778	86.8738
chr19	7915211	7919097	19p13.2	100507588	TGFBR3L	4.11666	5.60058	0.735042	4	4	36.4477	22.1393
chr7	102345752	102356444	7q22.1	729597	SPDYE6	7.03097	9.56546	0.735037	12	3	20.0781	19.5993
chr14	64914361	64935368	14q23.3	91612	CHURC1	169.668	230.833	0.735027	76	66	97.3889	82.4043
chr20	36651766	36746138	20q11.23	57446	NDRG3	114.98	156.446	0.734951	79	70	149.425	194.673
chr1	184791025	184975132	1q25.3	116496	FAM129A	126.306	171.884	0.734831	83	74	121.901	109.54
chr14	69297674	69301370	14q24.1	105370549	LOC105370549	5.20682	7.08857	0.734538	29	22	33.4595	31.678
chr6	33250272	33271965	6p21.32	6293	VPS52	103.087	140.357	0.734468	83	74	100.467	70.0295
chrX	135777130	135785512	Xq26.3	441521	CT45A5	11.3279	15.4235	0.734457	31	37	78.8296	154.752
chr12	9827303	9845005	12p13.31	51348	KLRF1	31.233	42.5267	0.734433	79	70	371.004	365.939
chr17	77281410	77500596	17q25.3	10801	SEPT9	548.588	747.094	0.734296	79	70	147.209	133.886
chr5	1887331	1900493	5p15.33	101929081	CTD-2194D22.4	5.84109	7.95665	0.734114	29	22	27.899	22.0107
chr19	49527579	49543638	19q13.33	57333	RCN3	66.3511	90.3915	0.734041	79	70	155.808	164.453
chr5	109334709	109409974	5q21.3	9867	PJA2	354.526	483.082	0.733884	83	74	82.6787	62.63
chrX	120426148	120469349	Xq24	3920	LAMP2	146.099	199.133	0.733672	83	74	109.815	108.931
chr6	31463180	31465809	6p21.33	10866	HCP5	240.136	327.4	0.733462	83	74	235.907	214.548
chr2	161992241	162074542	2q24.2	1803	DPP4	28.4212	38.751	0.733431	79	70	104.472	181.118
chr17	57522248	57523597	17q22	101927557	LOC101927557	6.57357	8.96523	0.73323	11	12	24.7779	26.9783
chr12	56341597	56360253	12q13.3	6773	STAT2	160.848	219.372	0.733218	83	74	187.851	151.03
chr4	48066393	48135322	4p12	7294	TXK	11.5217	15.7142	0.7332	83	74	166.326	181.046
chr16	56589355	56591088	16q13	4504	MT3	95.011	129.594	0.733141	83	74	304.247	278.124
chr10	110871795	110900006	10q25.2	27250	PDCD4	96.548	131.73	0.732922	83	74	141.564	118.864
chr7	17298652	17346151	7p21.1	196	AHR	178.089	243.05	0.732729	83	74	150.962	129.493
chr5	111496033	111512597	5q22.1	134429	STARD4	93.7836	128.008	0.732638	72	62	228.147	211.89
chr19	20531230	20565821	19p12	100129842	ZNF737	5.01853	6.85043	0.732587	16	7	22.679	13.9042
chr11	88337875	88428192	11q14.2	101929174	LOC101929174	5.98669	8.17222	0.732567	29	22	18.7114	24.4573
chr1	161706972	161714352	1q23.3	84824	FCRLA	161.263	220.152	0.732511	76	66	250.879	210.416
chr1	246566337	246668587	1q44	163882	CNST	70.0795	95.6751	0.732474	76	66	118.538	102.175
chr15	88635614	88656344	15q26.1	3669	ISG20	418.156	570.906	0.732442	83	74	189.952	172.387
chr9	35649298	35650950	9p13.3	27240	SIT1	48.3569	66.0295	0.732352	83	74	97.4635	96.3777
chr12	51888009	51891721	12q13.13	341405	ANKRD33	34.5756	47.2132	0.732328	76	66	134.335	123.431
chr6	85677007	85678733	6q14.3	387066	SNHG5	1236.88	1689.43	0.732128	64	63	67.2908	50.004
chr19	14580777	14612035	19p13.12	388512	CLEC17A	24.2033	33.069	0.731903	43	40	109.132	94.0366
chr13	105459055	105505681	13q34	282706	DAOA-AS1	4.75833	6.50234	0.731788	41	25	19.5859	20.9631
chr4	113899929	113980125	4q26	79642	ARSJ	29.7101	40.5996	0.731784	83	74	244.994	234.244
chr4	15339818	15446169	4p15.32	114905	C1QTNF7	7.16598	9.79267	0.73177	72	62	41.6481	54.5721
chr6	46220730	46492067	6p12.3	10231	RCAN2	61.5193	84.0955	0.73154	83	74	142.789	171.011
chr6	167111807	167139141	6q27	1235	CCR6	602.608	823.769	0.731526	83	74	212.215	177.461
chr1	158999968	159055155	1q23.1	3428	IFI16	246.056	336.532	0.73115	83	74	138.686	120.197
chr12	132136594	132144335	12q24.33	317781	DDX51	139.316	190.55	0.731124	83	74	218.327	182.461
chr1	155919909	155920042	1q22	677823	SNORA80E	13.6101	18.6169	0.731062	32	28	56.3401	59.0934
chr4	99816824	99872290	4q23	27071	DAPP1	149.182	204.069	0.731039	83	74	196.484	163.295
chr12	111452214	111599676	12q24.12	6311	ATXN2	156.971	214.725	0.731032	83	74	85.5781	69.9615
chr11	65866441	65872934	11q13.1	30008	EFEMP2	129.205	176.746	0.731021	83	74	193.597	173.896
chr16	29742463	29746019	16p11.2	283897	C16orf54	41.4212	56.6681	0.730944	72	62	215.055	189.09
chr6	33064569	33080778	6p21.32	3113	HLA-DPA1	560.247	766.604	0.730817	83	74	198.236	171.562
chr7	149872968	149880713	7q36.1	155066	ATP6V0E2	205.661	281.451	0.730717	83	74	113.703	123.705
chr15	79311062	79419879	15q25.1	23423	TMED3	203.004	277.82	0.730706	83	74	184.122	167.165
chr6	147204184	147390476	6q24.3	134957	STXBP5	26.6389	36.4597	0.730639	76	66	117.321	94.4529
chr2	105360826	105438773	2q12.2	2274	FHL2	199.376	272.894	0.730599	83	74	202.236	202.265
chr11	5856749	5857702	11p15.4	390079	OR52E8	5.40297	7.39586	0.73054	43	40	26.5082	43.6215
chr1	32292103	32333628	1p35.2-p35.1	3065	HDAC1	472.485	646.851	0.730439	83	74	78.9344	65.8463
chr11	17392885	17476870	11p15.1	6833	ABCC8	13.5424	18.5445	0.730265	83	74	78.0461	162.457
chr6	16299112	16761490	6p22.3	6310	ATXN1	57.6566	78.9619	0.730183	83	74	112.493	123.172
chr17	28926275	28944749	17q11.2	101927018	LOC101927018	6.01961	8.2451	0.730084	29	22	20.4576	25.8288
chr1	160485030	160523268	1q23.2-q23.3	114836	SLAMF6	102.722	140.72	0.729975	72	62	219.657	196.569
chr5	157085832	157109237	5q33.3	84868	HAVCR2	33.1313	45.3941	0.729859	76	66	250.162	195.343
chr2	74483032	74494564	2p13.1	64427	TTC31	60.5107	82.9148	0.729793	83	74	99.553	71.841
chr2	234951984	235055714	2q37.2	23677	SH3BP4	118.605	162.523	0.72977	79	70	147.728	145.418
chr8	95244913	95270602	8q22.1	157657	C8orf37	341.429	467.863	0.729763	72	62	149.507	129.757
chr9	21967752	21995043	9p21.3	1029	CDKN2A	19.1547	26.25	0.729702	83	74	89.4208	136.484
chr12	57516588	57520517	12q13.3	1649	DDIT3	63.3697	86.8657	0.729513	83	74	92.898	84.3261
chrX	31071241	31072053	Xp21.2	53940	FTHL17	12.9116	17.6992	0.7295	76	66	202.377	204.912
chr12	104802553	104958744	12q23.3	84102	SLC41A2	21.372	29.2997	0.729427	72	62	110.784	96.4275
chr14	93067452	93072152	14q32.12	319085	ITPK1-AS1	301.491	413.441	0.729225	60	59	145.041	119.068
chrX	152114049	152117939	Xq28	4104	MAGEA5	8.6005	11.7949	0.729174	79	70	44.5224	53.9335
chr11	7513765	7667329	11p15.4	8495	PPFIBP2	55.8889	76.6485	0.729158	83	74	172.247	167.956
chr3	186787613	186787749	3q27.3	619568	SNORA4	10.9736	15.0501	0.729136	32	28	37.1129	38.3253
chr9	36136536	36163913	9p13.3	152007	GLIPR2	107.243	147.106	0.72902	76	66	96.8548	111.436
chr17	19533854	19579033	17p11.2	55244	SLC47A1	16.1965	22.2208	0.728888	83	74	85.8876	143.754
chr1	34981526	34985347	1p34.3	100506144	TMEM35B	39.4355	54.104	0.728883	16	7	37.1047	46.8238
chr2	95025655	95053992	2q11.1	4118	MAL	169.391	232.405	0.728861	83	74	225.753	270.15
chr19	52189802	52226425	19q13.41	5518	PPP2R1A	378.689	519.661	0.728724	83	74	92.2944	76.9086
chr22	22402796	22409381	22q11.22	101929255	LOC101929255	5.482	7.52415	0.728588	29	22	24.7932	20.2093
chr12	62466817	62598956	12q14.1	23041	MON2	45.3973	62.3103	0.728567	83	74	124.711	111.155
chr1	149175714	149363915	1q21.2	100996716	LOC100996716	6.3647	8.73674	0.728498	4	4	21.4686	9.32904
chr15	74782064	74803198	15q24.1	1445	CSK	210.814	289.389	0.728481	83	74	112.462	89.7725
chr20	10637684	10674046	20p12.2	182	JAG1	64.5044	88.5564	0.728399	83	74	153.448	268.959
chr19	39704306	39709448	19q13.2	56891	LGALS14	34.6996	47.6469	0.728267	79	70	159.796	227.894
chr19	54874093	54891420	19q13.42	2204	FCAR	23.3743	32.1003	0.728165	79	70	223.185	184.856
chr14	44962190	45074431	14q21.2	23116	TOGARAM1	43.986	60.4151	0.728063	79	70	75.7075	59.2807
chr3	179101371	179147973	3q26.32	101928739	LOC101928739	5.31494	7.30099	0.727975	29	22	25.9607	38.3346
chr11	18606401	18634823	11p15.1	144108	SPTY2D1	46.8671	64.386	0.727908	76	66	88.3241	81.9784
chr18	45724123	45752520	18q12.3	6563	SLC14A1	12.6805	17.4222	0.727839	79	70	106.422	280.867
chr6	31945944	31952084	6p21.33	629	CFB	15.2599	20.9682	0.727765	83	74	74.684	99.8131
chrX	20006713	20116996	Xp22.12	256714	MAP7D2	13.419	18.4412	0.727667	76	66	85.7421	94.0513
chrX	16123301	16153518	Xp22.2	2925	GRPR	48.2611	66.3554	0.727312	83	74	151.881	173.21
chr10	101784443	101818709	10q24.32	10724	MGEA5	209.09	287.515	0.72723	83	74	119.824	126.296
chr8	100572882	100663410	8q22.3	169166	SNX31	8.93249	12.2832	0.727212	72	62	74.3357	61.6235
chr10	119207685	119455619	10q26.11	2869	GRK5	48.0527	66.0863	0.727121	83	74	133.043	137.826
chr6	75084326	75206262	6q13-q14.1	1303	COL12A1	96.0632	132.134	0.727015	76	66	360.727	300.045
chr16	8797813	8849337	16p13.2	5373	PMM2	60.6086	83.3837	0.726864	83	74	105.412	79.1952
chr12	123471073	123533718	12q24.31	353116	RILPL1	56.6043	77.8773	0.726839	76	66	118.462	112.027
chr5	43444252	43484660	5p12	64417	TMEM267	99.6395	137.107	0.726729	83	74	189.637	162.902
chr3	48467798	48504826	3p21.31	51246	SHISA5	281.602	387.595	0.726536	76	66	104.946	96.9377
chr7	103297412	103329902	7q22.1	9512	PMPCB	226.051	311.138	0.72653	83	74	99.5028	84.7924
chr19	4229196	4237539	19p13.3	10148	EBI3	307.91	423.829	0.726495	83	74	209.582	194.766
chr1	55945087	55950119	1p32.2	105378738	LINC01755	10.886	14.9852	0.72645	11	12	31.3022	60.0234
chr6	30489406	30494205	6p22.1	3133	HLA-E	487.732	671.453	0.726383	83	74	172.639	151.804
chr3	9945542	9952415	3p25.3	285368	PRRT3	55.07	75.8227	0.7263	76	66	91.2974	77.3787
chr9	128405993	128437351	9q34.11	51148	CERCAM	34.7551	47.8582	0.726211	72	62	189.614	156.182
chr4	25697790	25863595	4p15.2	23231	SEL1L3	109.51	150.807	0.726161	83	74	113.316	128.063
chr1	169921329	170074741	1q24.2	22920	KIFAP3	123.353	169.888	0.726084	83	74	100.169	82.3534
chr1	155195588	155209180	1q22	7059	THBS3	33.7685	46.5165	0.725947	83	74	95.1246	123.491
chr7	27615974	27627492	7p15.2	790953	TSL	9.02994	12.4392	0.725926	23	15	57.2749	51.4989
chr9	129007792	129028353	9q34.11	56904	SH3GLB2	66.0245	90.9812	0.725695	83	74	170.776	152.045
chr2	102873339	102895722	2q12.1	105373518	LINC01796	9.11516	12.5674	0.725301	11	12	33.2988	40.1876
chr3	131478998	131479233	3q22.1	677836	SNORA58	13.1191	18.0893	0.725239	32	28	65.8836	42.992
chr14	22900645	22919187	14q11.2	55147	RBM23	150.586	207.708	0.724991	83	74	75.0553	50.9007
chr14	63204127	63293512	14q23.2	57381	RHOJ	15.7484	21.7237	0.724944	76	66	117.294	142.4
chr3	4034714	4467282	3p26.1	285362	SUMF1	81.9302	113.021	0.724911	76	66	118.039	90.9145
chr13	113165002	113209466	13q34	55795	PCID2	216.776	299.094	0.724775	83	74	109.324	93.4844
chr4	83459515	83485181	4q21.23	84142	ABRAXAS1	77.4601	106.892	0.724661	76	66	177.458	162.507
chr6	134169246	134318112	6q23.2	6446	SGK1	201.804	278.487	0.724645	83	74	111.298	134.826
chr19	49037020	49037147	19q13.33	100126780	SNAR-G1	7.55497	10.4274	0.724529	11	12	28.0679	28.9397
chr9	92414245	92424554	9q22.31	4958	OMD	8.98278	12.4009	0.724364	79	70	98.804	110.589
chr2	97756336	97996182	2q11.2	23505	TMEM131	170.382	235.237	0.724301	83	74	112.833	94.2703
chr15	92470233	92471546	15q26.1	104613533	LOC104613533	7.70682	10.6433	0.724103	11	12	35.6495	30.6673
chr16	10944488	11193272	16p13.13	23274	CLEC16A	55.6602	76.8715	0.724069	83	74	125.726	115.113
chr20	5950652	6000941	20p12.3	84515	MCM8	120.288	166.13	0.724059	76	66	216.837	192.099
chr6	29942470	29945884	6p22.1	3105	HLA-A	1195.34	1651.03	0.723995	83	74	140.245	108.608
chr2	190880821	190965552	2q32.2	2744	GLS	113.122	156.26	0.723931	83	74	185.253	216.297
chr5	9035026	9546121	5p15.31	9037	SEMA5A	36.4251	50.3207	0.72386	83	74	128.871	167.239
chr2	176129694	176132695	2q31.1	3234	HOXD8	10.9066	15.0681	0.723818	72	62	135.501	126.017
chr7	75416781	75486288	7q11.23	100101267	POM121C	218.471	301.845	0.723785	32	28	107.22	63.9404
chr21	6560724	6564489	21p12	102724652	CRYAA2	5.77087	7.9759	0.723539	12	3	23.2111	18.4307
chr1	226548238	226609214	1q42.12	375057	STUM	27.7102	38.3195	0.723137	79	70	215.304	222.557
chr2	33436348	33564731	2p22.3	25780	RASGRP3	84.3612	116.703	0.722873	83	74	238.034	205.073
chr5	112876384	112922334	5q22.2	7905	REEP5	235.139	325.322	0.722787	83	74	90.4368	88.1939
chr1	6244192	6245578	1p36.31	390992	HES3	23.3828	32.3535	0.72273	43	40	111.587	102.716
chr6	32948614	32953122	6p21.32	3108	HLA-DMA	346.174	478.997	0.722705	83	74	197.81	165.789
chr19	8809576	8832304	19p13.2	148156	ZNF558	38.3756	53.1052	0.722633	76	66	92.7267	61.0786
chr10	24583609	24725421	10p12.3	57584	ARHGAP21	114.823	158.903	0.722594	76	66	135.471	114.845
chr1	145911348	145918924	1q21.1	8799	PEX11B	112.148	155.206	0.722576	83	74	107.056	78.8755
chr5	151661096	151687054	5q33.1	6678	SPARC	425.449	588.8	0.722569	83	74	154.24	173.266
chrX	153947556	153971833	Xq28	3054	HCFC1	144.74	200.335	0.722487	79	70	139.001	125.385
chr6	27132316	27132796	6p22.1	8970	HIST1H2BJ	33.5385	46.424	0.722438	83	74	182.78	162.246
chr3	48517684	48562383	3p21.31	5210	PFKFB4	150.96	208.972	0.72239	83	74	231.977	211.591
chr4	121328642	121381029	4q27	84109	QRFPR	89.007	123.226	0.722304	72	62	175.078	151.093
chr2	186590063	186680902	2q32.1	3685	ITGAV	162.745	225.323	0.722275	83	74	118.478	121.361
chr8	737605	1137777	8p23.3	9228	DLGAP2	14.9331	20.6765	0.722224	79	70	105.278	153.945
chr12	7729245	7749473	12p13.31	170482	CLEC4C	10.0913	13.9742	0.722139	72	62	69.3903	82.4918
chr11	124611557	124620356	11q24.2	116337	PANX3	7.79035	10.7888	0.722076	76	66	71.5551	77.421
chr1	107139918	107484899	1p13.3	22854	NTNG1	15.8584	21.9668	0.721929	79	70	108.131	98.5586
chr6	115941031	116100739	6q22.1	2444	FRK	9.4855	13.1404	0.721861	79	70	79.119	72.2691
chr2	227362041	227379306	2q36.3	79853	TM4SF20	9.25016	12.8151	0.721819	79	70	74.0963	123.58
chr12	21437604	21471250	12p12.1	79912	PYROXD1	41.853	57.9923	0.721698	72	62	126.108	118.775
chr14	62134149	62139973	14q23.2	101954204	LINC00644	5.23378	7.25319	0.721583	29	22	34.6112	14.8387
chr21	38738955	38773477	21q22.2	400866	LINC00114	410.841	569.362	0.721581	43	40	170.852	130.571
chr20	32109506	32167258	20q11.21	9777	TM9SF4	88.768	123.027	0.72153	83	74	87.3023	77.7291
chr1	155234448	155244862	1q22	2629	GBA	53.2472	73.8102	0.721406	83	74	115.214	78.5923
chr19	53756741	53756830	19q13.42	574498	MIR516A1	6.77228	9.3884	0.721346	20	25	21.1386	32.0349
chr5	76716043	76735780	5q13.3	2149	F2R	1132.83	1570.47	0.721328	79	70	178.476	153.42
chr5	93615130	94111699	5q15	83989	FAM172A	68.1248	94.448	0.721295	83	74	116.792	93.4441
chr1	169106709	169132722	1q24.2	481	ATP1B1	313.184	434.212	0.72127	83	74	105.447	148.263
chr17	63523334	63548977	17q23.3	81033	KCNH6	213.973	296.669	0.721252	79	70	257.362	220.516
chr1	107056645	107059294	1p13.3	55170	PRMT6	115.689	160.407	0.721221	76	66	79.7495	62.9814
chr6	31863192	31879046	6p21.33	80736	SLC44A4	209.908	291.063	0.721177	79	70	231.327	194.155
chr6	3118376	3153198	6p25.2	670	BPHL	65.1855	90.4091	0.721006	83	74	101.31	84.9559
chr1	50968695	50974637	1p32.3	1031	CDKN2C	44.956	62.3545	0.720974	83	74	156.127	268.099
chr2	77743696	78290731	2p12	101927967	LOC101927967	6.08654	8.4445	0.72077	29	22	13.0679	31.996
chr14	35401510	35404754	14q13.2	4792	NFKBIA	517.368	717.869	0.7207	83	74	162.609	140.76
chr2	85584408	85593388	2p11.2	10791	VAMP5	100.628	139.658	0.720529	83	74	183.417	156.362
chr1	145992426	145996631	1q21.1	10628	TXNIP	548.254	761.22	0.720231	83	74	208.185	187.073
chr3	16315845	16513715	3p24.3	23180	RFTN1	300.92	417.852	0.72016	83	74	191.687	157.819
chr20	49503874	49568170	20q13.13	5740	PTGIS	32.8631	45.6351	0.720128	79	70	129.787	207.124
chr1	51329654	51331281	1p32.3	102724097	TTC39A-AS1	5.78163	8.03027	0.71998	11	12	15.697	17.7334
chr15	49423178	49487326	15q21.2	2252	FGF7	8.65641	12.0236	0.719951	83	74	158.927	103.526
chr9	137447570	137459357	9q34.3	26012	NSMF	58.3828	81.0962	0.71992	83	74	119.737	107.787
chr22	38861427	38872334	22q13.1	23466	CBX6	168.306	233.84	0.719749	83	74	86.5088	92.1571
chr7	98617285	98629869	7q22.1	4885	NPTX2	68.1833	94.7532	0.719589	79	70	124.466	128.394
chr2	110513802	110610903	2q13	729540	RGPD6	6.88003	9.56119	0.719579	31	37	35.9078	53.4596
chr22	50185889	50199599	22q13.33	80305	TRABD	144.226	200.447	0.71952	83	74	164.964	142.966
chr13	20221962	20232395	13q12.11	10804	GJB6	8.56137	11.8998	0.719455	76	66	58.9572	56.37
chr1	117060288	117107453	1p13.1	8458	TTF2	82.7192	114.977	0.719444	83	74	124.006	123.535
chr12	10170599	10191804	12p13.2	120939	TMEM52B	7.90196	10.9844	0.719379	72	62	66.46	62.0852
chr2	25421073	25441645	2p23.3	101929272	LOC101929272	305.969	425.346	0.71934	36	30	227.833	204.524
chr1	207802443	207802523	1q32.2	407025	MIR29B2	48.1904	67.0099	0.719152	29	22	93.1765	107.793
chr16	58559796	58559931	16q21	677830	SNORA50A	6.89011	9.58089	0.719151	32	28	47.0796	30.5211
chr2	219206784	219209651	2q35	130617	ZFAND2B	56.3124	78.3102	0.719094	76	66	103.588	73.5077
chr4	47485261	47593486	4p12	57205	ATP10D	29.8562	41.5229	0.719029	83	74	132.997	144.417
chr9	33934297	33934375	9p13.3	101340252	SNORD121B	8.18435	11.3835	0.718963	20	25	34.3384	30.8504
chr17	18183553	18209954	17p11.2	54890	ALKBH5	298.602	415.399	0.718833	76	66	177.091	158.628
chr19	55675195	55695767	19q13.42	29924	EPN1	261.611	363.986	0.718739	83	74	124.397	113.312
chr13	52412602	52450678	13q14.3	51028	VPS36	52.9177	73.6425	0.718575	76	66	133.009	102.514
chr16	55478830	55506691	16q12.2	4313	MMP2	95.4988	132.962	0.718242	79	70	407.273	384.882
chr6	8413066	8435606	6p24.3	51000	SLC35B3	71.3804	99.3865	0.71821	76	66	105.972	95.2561
chr12	51238724	51246717	12q13.13	9802	DAZAP2	315.815	439.808	0.718076	83	74	161.218	129.632
chr9	96946045	97013580	9q22.33	84278	MFSD14C	226.529	315.466	0.718075	49	47	103.761	93.0062
chr7	6022247	6059229	7p22.1	27102	EIF2AK1	200.746	279.576	0.718039	83	74	130.66	112.584
chr12	15107782	15221803	12p12.3	85004	RERG	7.47183	10.4063	0.718013	76	66	57.9752	66.67
chr7	143851368	143902228	7q35	9747	TCAF1	287.451	400.463	0.717797	83	74	231.913	212.58
chr1	212856604	212858138	1q32.3	642946	FLVCR1-AS1	52.3639	72.9852	0.717459	65	54	103.74	90.0761
chr18	12446512	12658102	18p11.21	56907	SPIRE1	55.0052	76.679	0.717343	72	62	133.774	120.624
chr12	108561463	108569384	12q23.3	23479	ISCU	393.545	548.648	0.717299	83	74	107.864	94.5011
chr6	49946101	49949444	6p12.3	403339	DEFB133	6.68954	9.32609	0.717293	32	28	38.1959	29.1778
chr5	55024279	55034132	5q11.2	3003	GZMK	83.0616	115.816	0.717185	83	74	324.933	386.269
chr6	138796107	138904070	6q24.1	345930	ECT2L	11.1209	15.5066	0.717173	43	40	79.4009	52.9697
chr16	71894408	71930639	16q22.2	9798	IST1	239.035	333.343	0.717085	83	74	110.229	87.9299
chrX	52796146	52797348	Xp11.22	494197	SPANXN5	8.09386	11.2874	0.717071	43	40	46.6156	41.0074
chr19	8052318	8062663	19p13.2	6370	CCL25	27.1549	37.8722	0.717012	83	74	219.457	326.012
chr7	66205272	66360451	7q11.21	8460	TPST1	60.8126	84.8303	0.716873	83	74	67.3328	102.817
chr16	67438014	67481186	16q22.1	9114	ATP6V0D1	195.31	272.453	0.716858	83	74	100.77	85.8495
chr1	1541673	1574882	1p36.33	29101	SSU72	205.322	286.481	0.716706	76	66	141.566	130.025
chr15	34525276	34583651	15q14	440270	GOLGA8B	124.976	174.378	0.716694	43	40	173.087	151.143
chr12	48814432	48828943	12q13.12	784	CACNB3	58.853	82.1301	0.716583	83	74	100.234	102.987
chr19	42721642	42740516	19q13.2	5671	PSG3	34.5371	48.2016	0.716513	79	70	353.073	360.977
chr4	76021116	76023536	4q21.1	3627	CXCL10	58.8214	82.1057	0.716411	83	74	268.512	326.797
chr7	99486519	99500302	7q22.1	84124	ZNF394	112.386	156.889	0.71634	83	74	137.94	127.077
chr5	112161485	112161617	5q22.1	654322	SNORA13	10.0066	13.9718	0.7162	32	28	63.7322	51.4801
chr4	143184917	143223874	4q31.21	84640	USP38	83.6284	116.786	0.716081	72	62	99.8509	84.3298
chr6	143059363	143343594	6q24.2	51390	AIG1	50.4152	70.428	0.715839	76	66	90.618	84.6937
chr14	100826108	100861026	14q32.2	55384	MEG3	37.7789	52.78	0.715781	71	71	364.039	301.087
chr5	83940595	84384867	5q14.3	10085	EDIL3	114.828	160.43	0.715753	79	70	262.541	367.758
chr12	10116777	10130269	12p13.2	64581	CLEC7A	30.7347	42.9579	0.715461	79	70	394.616	376.238
chr14	90515806	90517209	14q32.11	105370619	LOC105370619	7.40324	10.3491	0.715354	11	12	25.1283	36.813
chr4	69841212	69860152	4q13.3	6783	SULT1E1	6.50995	9.10136	0.715272	79	70	46.285	45.6649
chr8	98429677	98944329	8q22.2	6788	STK3	64.7462	90.5662	0.714905	79	70	117.388	106.711
chr2	216672105	216695549	2q35	3488	IGFBP5	189.735	265.418	0.714851	83	74	405.878	348.533
chr12	53711118	53727523	12q13.13	57658	CALCOCO1	41.0208	57.4065	0.714568	83	74	119.792	87.8437
chr20	17226107	17484578	20p12.1	5126	PCSK2	19.456	27.2303	0.714498	79	70	152.344	166.514
chr18	70003804	70205726	18q22.2	25914	RTTN	69.5734	97.413	0.714211	76	66	138.778	150.182
chr14	18976748	18980793	14q11.2	100508046	LOC100508046	5.87491	8.22728	0.714077	29	22	38.7707	33.4389
chr16	70252295	70289552	16q22.1	16	AARS	517.229	724.604	0.713809	83	74	89.9754	73.9306
chr10	24848607	24952644	10p12.1	56952	PRTFDC1	42.4802	59.5148	0.713775	76	66	91.2566	96.9142
chr19	47918429	47918550	19q13.33	100126798	SNAR-A1	764.407	1071.08	0.713681	31	37	141.672	123.051
chr12	55973913	55996683	12q13.2	5869	RAB5B	225.902	316.568	0.713595	83	74	101.395	79.5968
chr16	58548499	58548633	16q21	677827	SNORA46	7.29652	10.2269	0.713462	32	28	42.7013	30.826
chr12	110910819	110920600	12q24.11	4633	MYL2	18.2474	25.5873	0.713143	79	70	102.682	132.244
chr2	88857361	90235368	2p11.2	50802	IGK	387.249	543.166	0.712947	52	37	297.296	271.535
chr5	131423921	131635236	5q31.1	51735	RAPGEF6	62.3405	87.5015	0.71245	83	74	144.396	136.468
chr11	60455809	60470752	11q12.2	931	MS4A1	140.429	197.175	0.712205	83	74	311.805	263.561
chr6	43076268	43161720	6p21.1	5754	PTK7	62.5502	87.8299	0.712175	83	74	121.961	132.512
chrX	134546614	134546711	Xq26.3	494336	MIR424	26.5067	37.2252	0.712064	49	47	118.572	208.746
chr7	74773962	74789376	7q11.23	653361	NCF1	151.219	212.379	0.712023	83	74	194.783	163.942
chr14	101065598	101065667	14q32.31	442914	MIR369	8.3517	11.7296	0.712023	20	25	29.7405	35.0943
chr19	35447965	35451767	19q13.12	2867	FFAR2	14.8723	20.8968	0.711702	79	70	116.294	140.591
chr11	120324298	120333688	11q23.3	219902	TMEM136	33.6713	47.3163	0.711622	76	66	97.5449	95.4368
chr19	7513880	7521025	19p13.2	140467	ZNF358	83.1295	116.818	0.711618	83	74	117.997	123.968
chr5	136080491	136080598	5q31.1	100126299	VTRNA2-1	24.7031	34.7157	0.711582	20	25	61.7036	59.4537
chr2	46297402	46386703	2p21	2034	EPAS1	107.207	150.678	0.711496	83	74	245.672	251.69
chr2	197568224	197676050	2q33.1	130132	RFTN2	12.9902	18.2646	0.71122	72	62	84.6034	113.777
chr2	102355817	102398777	2q12.1	8809	IL18R1	43.1042	60.6238	0.711011	83	74	200.551	193.024
chr5	115578496	115602479	5q22.3	353376	TICAM2	52.3631	73.673	0.71075	72	62	116.885	88.0743
chr21	18561265	18759812	21q21.1	101927797	MIR548XHG	5.8168	8.18734	0.710463	29	22	26.2398	28.2738
chr12	100717457	101128641	12q23.1	121601	ANO4	14.9449	21.038	0.710378	72	62	86.9495	133.914
chr19	48047843	48111445	19q13.33	8605	PLA2G4C	30.6725	43.1869	0.710227	83	74	124.881	136.261
chr2	216870772	216871639	2q35	101928327	LINC01921	9.35862	13.1783	0.710153	11	12	52.6354	32.2976
chr17	5078459	5096374	17p13.2	124961	ZFP3	19.9509	28.0954	0.710112	72	62	85.5918	57.8254
chr5	69273087	69333069	5q13.2	202243	CCDC125	42.0748	59.2676	0.709912	72	62	170.653	140.086
chr11	85683844	85686277	11q14.1	220388	CCDC89	8.24337	11.6137	0.709796	72	62	58.8427	49.1502
chr4	118280038	118353042	4q26	8492	PRSS12	26.042	36.7004	0.709584	79	70	148.971	142.175
chr7	101205977	101217730	7q22.1	8985	PLOD3	161.392	227.454	0.709557	83	74	127.802	126.446
chr11	103907186	104164299	11q22.3	80310	PDGFD	30.7341	43.3248	0.709388	79	70	114.557	131.814
chr17	81681194	81683924	17q25.3	339231	ARL16	216.379	305.026	0.709379	76	66	127.123	116.357
chr15	50348936	50354879	15q21.2	55056	GABPB1-IT1	37.4321	52.7677	0.709376	33	26	116.631	157.828
chr19	55647588	55653161	19q13.42	29903	CCDC106	94.1361	132.712	0.709324	83	74	136.045	126.612
chr17	44308559	44318670	17q21.31	10900	RUNDC3A	64.1827	90.4868	0.709305	79	70	223.979	225.665
chr14	22986901	23010201	14q11.2	60686	C14orf93	37.9044	53.455	0.709091	83	74	96.3137	83.4737
chr1	160541094	160579516	1q23.3	8832	CD84	24.68	34.8203	0.708783	83	74	189.767	197.719
chr9	32629454	32635669	9p21.1	138474	TAF1L	26.8995	37.9596	0.708635	72	62	89.8901	65.0364
chr5	73120561	73131817	5q13.2	134285	TMEM171	14.2387	20.0981	0.708459	76	66	106.474	129.958
chr12	118818804	118833536	12q24.23	105370016	LINC02439	7.21688	10.1884	0.708341	11	12	41.2509	31.8273
chr9	104781002	104928246	9q31.1	19	ABCA1	50.0534	70.6631	0.708339	83	74	158.332	185.304
chr6	31560550	31574324	6p21.33	4049	LTA	301.213	425.268	0.70829	79	70	245.845	209.515
chr2	151357592	151380048	2q23.3	7130	TNFAIP6	22.6861	32.0332	0.708206	79	70	85.5496	121.76
chr4	67910301	67963514	4q13.2	339967	TMPRSS11A	9.11025	12.864	0.708197	43	40	67.6564	44.6156
chr19	49512279	49526428	19q13.33	2217	FCGRT	74.2258	104.85	0.707921	83	74	151.26	111.307
chr9	33750466	33799231	9p13.3	5646	PRSS3	19.3085	27.2764	0.707883	83	74	74.0275	98.4211
chr10	91628440	91633101	10q23.32	5507	PPP1R3C	86.2939	121.912	0.707839	79	70	220.882	182.122
chr12	122918708	122975160	12q24.31	23457	ABCB9	31.7603	44.8741	0.707765	79	70	105.212	125.028
chr11	59574398	59616144	11q12.1	5007	OSBP	126.79	179.198	0.707542	83	74	136.419	118.793
chr1	78648554	78664078	1p31.1	10561	IFI44	115.545	163.35	0.707348	83	74	229.502	192.668
chr10	26438324	26567879	10p12.1	54518	APBB1IP	131.779	186.418	0.706899	83	74	206.04	174.445
chrX	71107404	71111631	Xq13.1	3561	IL2RG	73.3047	103.745	0.706587	83	74	266.423	222.265
chr7	44044640	44061716	7p13	28988	DBNL	149.512	211.628	0.706483	76	66	158.79	130.866
chr5	134402065	134414625	5q31.1	91368	CDKN2AIPNL	360.221	509.943	0.706394	76	66	197.181	165.758
chr12	6328757	6342117	12p13.31	7132	TNFRSF1A	98.2939	139.15	0.706386	83	74	106.175	115.275
chr5	123023383	123036730	5q23.2	5480	PPIC	111.78	158.264	0.706288	83	74	153.182	184.187
chr13	111305838	111344248	13q34	121793	TEX29	13.0465	18.4726	0.706263	72	62	56.8644	91.9208
chr3	122680726	122730840	3q21.1	54625	PARP14	53.1094	75.2211	0.706044	76	66	136.002	117.048
chr18	10454628	10488701	18p11.22	147495	APCDD1	42.5988	60.3372	0.706012	76	66	192.75	224.025
chrX	102125688	102127712	Xq22.1	140597	TCEAL2	137.702	195.11	0.705767	83	74	153.11	154.818
chr2	56074654	56090382	2p16.1	101927165	LINC01813	5.1988	7.36828	0.705565	29	22	34.5229	34.193
chr5	172768090	172771200	5q35.1	1843	DUSP1	158.86	225.167	0.705522	83	74	224.108	219.549
chr19	51991332	52008230	19q13.41	284370	ZNF615	51.1056	72.4571	0.705322	72	62	72.2549	48.1845
chr17	15436015	15563631	17p12	100533496	TVP23C-CDRT4	7.16312	10.1594	0.70507	4	4	57.2605	16.9818
chr4	41981696	41986467	4p13	285429	DCAF4L1	9.06411	12.8561	0.705041	72	62	92.9266	82.0031
chr2	232378534	232382889	2q37.1	250	ALPP	134.303	190.631	0.704521	83	74	178.151	140.299
chrX	150766336	150898816	Xq28	83692	CD99L2	83.8603	119.034	0.704507	76	66	189.113	154.3
chr12	123602077	123620943	12q24.31	57696	DDX55	91.6166	130.055	0.704445	76	66	77.4975	73.4189
chr11	20669551	21575686	11p15.1	4745	NELL1	15.2849	21.7045	0.704225	79	70	122.482	141.612
chr17	55264960	55325065	17q22	3131	HLF	25.8364	36.6879	0.704221	83	74	210.007	178.428
chr5	157671237	157680176	5q33.3	100190949	C5orf52	8.33462	11.8363	0.704156	12	3	12.2577	9.79726
chrX	154436913	154443467	Xq28	2664	GDI1	241.126	342.548	0.703919	83	74	155.428	147.349
chr3	12897043	13282998	3p25.2-p25.1	9922	IQSEC1	87.0794	123.731	0.703782	83	74	99.5914	102.759
chr16	54283300	54286772	16q12.2	79191	IRX3	80.6847	114.675	0.703592	76	66	134.068	133.697
chr6	169175304	169182740	6q27	101929504	LINC02544	8.05034	11.4495	0.70312	29	22	25.9502	67.4354
chr10	115093365	115948999	10q25.3	26033	ATRNL1	20.0998	28.5986	0.702822	79	70	154.012	205.637
chr19	18386158	18389176	19p13.11	9518	GDF15	35.5953	50.6604	0.702625	83	74	138.791	150.789
chr1	115285915	115338253	1p13.2	4803	NGF	23.4381	33.3763	0.702236	83	74	86.8834	110.374
chr17	42402449	42423320	17q21.2	284119	CAVIN1	260.04	370.322	0.7022	83	74	263.362	214.624
chr10	116056925	116273645	10q25.3	2674	GFRA1	15.187	21.6292	0.702153	79	70	83.4334	116.744
chrX	114630797	114630924	Xq23	677816	SNORA35	9.39003	13.3733	0.702149	32	28	47.8094	37.9451
chr12	54455952	54473602	12q13.13	121355	GTSF1	32.1347	45.7755	0.702007	72	62	140.09	147.268
chr6	32659464	32666689	6p21.32	3119	HLA-DQB1	150.484	214.364	0.702001	83	74	247.749	222.813
chr19	48619291	48630407	19q13.33	56848	SPHK2	87.7151	124.951	0.701994	83	74	142.056	107.786
chr9	124693710	124693798	9q33.3	406956	MIR181B2	5.27344	7.51238	0.701966	20	25	29.3536	22.7815
chr19	51591783	51594380	19q13.41	729975	LINC01530	9.97682	14.2152	0.701842	4	4	49.0803	14.7833
chr2	86213993	86338083	2p11.2	65055	REEP1	47.6011	67.8409	0.701657	83	74	209.319	182.009
chr1	32179669	32198285	1p35.2	200081	TXLNA	135.105	192.58	0.701552	83	74	154.546	128.67
chr19	48203148	48256269	19q13.33	22900	CARD8	44.6579	63.6565	0.701546	83	74	164.755	145.777
chr19	18196799	18204064	19p13.11	5864	RAB3A	58.219	83.0338	0.701149	79	70	184.564	216.704
chr6	26026896	26027252	6p22.2	8366	HIST1H4B	32.0922	45.7788	0.701026	83	74	260.561	241.2
chr7	28953358	28958413	7p14.3	9865	TRIL	28.5739	40.7756	0.700759	83	74	115.089	286.765
chr7	83363906	83649163	7q21.11	9723	SEMA3E	70.2529	100.319	0.700293	79	70	171.175	140.622
chr1	40373706	40423326	1p34.2	64744	SMAP2	224.522	320.651	0.700205	76	66	192.786	174.014
chr14	105586437	106879844	14q32.33	3492	IGH	67.3471	96.2322	0.69984	52	37	415.995	423.022
chr3	64093850	64445476	3p14.1	166336	PRICKLE2	39.7991	56.9184	0.69923	76	66	93.2964	96.3839
chr19	34254551	34355566	19q13.11	9710	KIAA0355	84.2464	120.487	0.699214	83	74	74.2585	67.3501
chr7	94585224	94656209	7q21.3	8910	SGCE	145.721	208.416	0.699184	83	74	110.578	104.159
chr1	149840687	149841193	1q21.2	126961	HIST2H3C	12.208	17.4616	0.699137	47	44	117.386	109.263
chr4	38772238	38782990	4p14	81793	TLR10	60.6209	86.7165	0.699069	72	62	185.008	167.846
chr16	85899168	85922606	16q24.1	3394	IRF8	263.915	377.562	0.698998	83	74	194.324	164.983
chr4	185396686	185400245	4q35.1	353322	ANKRD37	211.606	302.775	0.69889	76	66	218.015	200.57
chr5	173056349	173139288	5q35.1	153222	CREBRF	53.4978	76.5587	0.698782	76	66	136.071	117.838
chr5	122063195	122078501	5q23.1	4015	LOX	198.753	284.612	0.69833	83	74	345.073	269.15
chr20	63488012	63499315	20q13.33	1917	EEF1A2	138.478	198.309	0.698293	79	70	193.057	176.098
chr11	102317450	102339403	11q22.2	330	BIRC3	185.246	265.296	0.698263	83	74	198.922	180.812
chr19	10333776	10339834	19p13.2	3385	ICAM3	255.633	366.134	0.698195	83	74	154.074	134.558
chr22	36800701	36819473	22q12.3	5816	PVALB	14.3534	20.5585	0.698172	79	70	61.3579	113.819
chr15	55355223	55408510	15q21.3	9236	CCPG1	41.2491	59.1014	0.697938	83	74	110.97	118.596
chr10	120456954	120600123	10q26.12	196051	PLPP4	17.9176	25.6849	0.697594	76	66	101.118	126.866
chr1	172136879	172144835	1q24.3	100628315	DNM3OS	19.633	28.144	0.69759	29	22	172.532	180.672
chr19	6436081	6460221	19p13.3	79085	SLC25A23	113.426	162.599	0.697579	83	74	152.691	127.59
chr11	124739933	124747206	11q24.2	4900	NRGN	320.818	460.251	0.697051	83	74	258.247	245.027
chr11	131370326	132336822	11q25	50863	NTM	38.7331	55.5683	0.697035	79	70	196.339	240.644
chr17	40553769	40565484	17q21.2	1236	CCR7	291.472	418.188	0.696989	79	70	192.257	177.773
chr20	31303212	31308585	20q11.21	245930	DEFB116	12.8426	18.4265	0.696965	32	28	56.42	48.3896
chr10	71747556	71773580	10q22.1	64115	VSIR	64.4709	92.524	0.696802	76	66	189.747	165.946
chr2	162267079	162318708	2q24.2	64135	IFIH1	66.8425	95.961	0.696558	83	74	235.102	208.341
chr7	56064007	56080672	7p11.2	25870	SUMF2	150.585	216.224	0.696431	76	66	162.14	132.531
chr3	18345388	18445588	3p24.3	6304	SATB1	120.994	173.743	0.696395	83	74	322.424	222.718
chr19	52431414	52451939	19q13.41	147658	ZNF534	6.00179	8.61906	0.696339	32	28	37.4743	32.2871
chr3	111998739	112013888	3q13.2	29114	TAGLN3	96.9928	139.317	0.696204	79	70	221.147	271.253
chr22	23573125	23580548	22q11.23	3543	IGLL1	209.067	300.299	0.696196	83	74	368.483	320.688
chrX	154506159	154516249	Xq28	60343	FAM3A	92.6497	133.152	0.695818	83	74	113.713	100.606
chr3	33277422	33422371	3p22.3	25827	FBXL2	28.7904	41.3858	0.695658	79	70	111.691	111.312
chr19	54616930	54637925	19q13.42	10859	LILRB1	201.386	289.519	0.69559	79	70	194.874	164.614
chr5	158695915	159099762	5q33.3	1879	EBF1	76.9625	110.656	0.695512	76	66	191.905	182.409
chr1	84925583	84997122	1p22.3	255231	MCOLN2	163.223	234.706	0.695434	76	66	198.601	180.433
chr1	100133080	100150498	1p21.2	54482	TRMT13	42.6295	61.2994	0.695432	83	74	82.2992	64.1328
chr18	14748240	14855465	18p11.21	374860	ANKRD30B	165.703	238.282	0.695409	72	62	159.26	120.106
chr6	149447630	149485012	6q25.1	340152	ZC3H12D	30.3751	43.6893	0.695251	65	54	222.633	193.366
chr5	138465492	138469315	5q31.2	1958	EGR1	209.313	301.133	0.695085	83	74	183.177	123.814
chr7	130293134	130324180	7q32.2	51200	CPA4	25.0274	36.0073	0.695066	83	74	133.78	151.569
chr20	43914852	44069616	20q13.12	84969	TOX2	119.287	171.641	0.69498	72	62	203.452	181.328
chr2	118842171	118848183	2q14.2	2019	EN1	23.2514	33.4606	0.69489	79	70	314.778	267.155
chr20	5911328	5925361	20p12.3	1114	CHGB	23.1255	33.2817	0.69484	79	70	133.92	142.462
chr1	74705482	74733408	1p31.1	1429	CRYZ	299.796	431.493	0.694788	83	74	123.977	104.069
chr11	67403718	67410090	11q13.2	374403	TBC1D10C	220.515	317.401	0.694751	76	66	332.047	255.944
chr6	125780948	125932030	6q22.31-q22.32	135112	NCOA7	81.8289	117.8	0.69464	76	66	165.643	135.485
chr2	201700263	201781172	2q33.1	57679	ALS2	58.196	83.7977	0.694482	72	62	122.444	102.119
chr2	60359216	60391375	2p16.1	106660609	MIR4432HG	9.25015	13.3243	0.694233	11	12	44.5816	41.9993
chr8	96645227	97143503	8q22.1	10404	CPQ	40.6162	58.5133	0.694136	83	74	174.176	158.97
chr4	57031071	57110385	4q12	3490	IGFBP7	265.495	382.651	0.693831	83	74	251.456	262.512
chr17	40027542	40027645	17q21.1	101340251	SNORD124	7.42392	10.7008	0.693771	20	25	31.3414	31.785
chr6	142751467	142945201	6q24.2	3097	HIVEP2	47.5547	68.5462	0.693762	83	74	103.872	109.245
chr11	26994081	26997087	11p14.2	387758	FIBIN	33.2964	48.0096	0.693536	76	66	262.473	277.704
chr2	27370496	27377533	2p23.3	9784	SNX17	166.151	239.596	0.693461	83	74	79.6209	54.9354
chrX	12867083	12890361	Xp22.2	51284	TLR7	42.3046	61.0184	0.693309	83	74	204.824	179.998
chr11	89324353	89589611	11q14.3	50507	NOX4	14.6531	21.1433	0.693041	79	70	98.0109	140.107
chr14	74881891	74903747	14q24.3	1743	DLST	69.6702	100.531	0.693024	47	44	98.5441	63.8634
chr9	127885321	127906725	9q34.11	30815	ST6GALNAC6	57.048	82.3374	0.692856	76	66	98.0044	83.26
chr11	5689587	5710863	11p15.4	10346	TRIM22	233.797	337.489	0.692754	83	74	169.455	146.977
chr12	11061365	11062294	12p13.2	259292	TAS2R46	9.46081	13.6569	0.692748	43	40	64.125	46.6772
chrX	150361422	150514178	Xq28	10046	MAMLD1	24.3586	35.1688	0.69262	83	74	147.987	132.103
chr11	36594245	36659291	11p12	119710	C11orf74	66.213	95.6107	0.692528	76	66	90.9704	89.5531
chr12	132768909	132829131	12q24.33	2802	GOLGA3	98.3366	142.003	0.692498	83	74	153.877	114.787
chr22	38982399	38992779	22q13.1	9582	APOBEC3B	56.83	82.074	0.692424	83	74	129.782	126.847
chr7	73699205	73719702	7q11.23	6804	STX1A	50.0886	72.3412	0.692394	83	74	135.001	170.465
chr1	157745733	157777472	1q23.1	79368	FCRL2	12.3937	17.9054	0.692176	83	74	94.5445	145.185
chr17	35243026	35273650	17q12	162394	SLFN5	45.1502	65.2387	0.692077	76	66	139.784	170.631
chr8	61785072	62100736	8q12.3	101929628	LOC101929628	6.3394	9.16321	0.691831	52	37	38.8221	49.9376
chr12	57819927	57846964	12q14.1	10106	CTDSP2	202.388	292.6	0.69169	83	74	136.034	125.755
chr9	104604671	104605627	9q31.1	392376	OR13C2	7.57651	10.9541	0.691662	43	40	47.9792	37.7727
chr4	7758713	7939926	4p16.1	60312	AFAP1	26.4868	38.3044	0.691482	83	74	151.952	242.256
chr12	92466440	92488106	12q22	100507616	LINC02397	9.34927	13.5228	0.69137	29	22	87.6576	91.5493
chr7	132758970	132760632	7q32.3	100506937	LOC100506937	7.89641	11.4255	0.69112	11	12	30.9953	42.3114
chr10	42871521	42874060	10q11.21	101929445	LOC101929445	9.68661	14.0165	0.691085	11	12	37.2521	41.7616
chr17	1711504	1716272	17p13.3	84981	MIR22HG	62.9471	91.0873	0.691064	83	74	137.585	126.238
chr4	78645994	78684501	4q21.21	100505702	LINC01094	8.03769	11.6318	0.691008	29	22	60.8365	67.175
chr22	23980028	23983915	22q11.23	2953	GSTT2	23.9521	34.6688	0.690884	71	71	84.0271	93.4695
chr19	17402939	17405648	19p13.11	684	BST2	186.712	270.313	0.690724	83	74	150.505	132.73
chr11	46277638	46321422	11p11.2	90993	CREB3L1	42.7971	62.0014	0.69026	83	74	221.196	287.028
chr6	132680858	132714055	6q23.2	8876	VNN1	9.71249	14.0709	0.690254	79	70	112.116	174.397
chr12	27958084	27974187	12p11.22	5744	PTHLH	7.08717	10.2703	0.690061	79	70	52.0245	69.03
chr1	180154833	180198034	1q25.2	5768	QSOX1	105.304	152.605	0.690041	83	74	131.838	189.901
chr7	56101562	56106630	7p11.2	51142	CHCHD2	935.231	1355.34	0.690036	83	74	99.2505	65.3277
chr12	113298766	113335142	12q24.13	80024	SLC8B1	31.8216	46.1335	0.689773	83	74	104.9	103.747
chr17	8358413	8360541	17p13.1	100128288	LOC100128288	150.107	217.653	0.689661	53	51	138.227	119.593
chr4	82924603	83012951	4q21.22	132660	LIN54	28.587	41.4552	0.689588	72	62	117.158	86.1436
chr4	106921802	107036296	4q25	27123	DKK2	12.2086	17.7049	0.689562	79	70	85.3227	137.473
chr17	73737854	73757723	17q25.1	100134391	LOC100134391	8.02567	11.6476	0.689042	12	3	11.2545	14.9857
chr1	162631213	162783524	1q23.3	4921	DDR2	49.8803	72.4178	0.688785	83	74	239.325	215.458
chr19	9959561	10010532	19p13.2	50509	COL5A3	27.2715	39.5959	0.688746	83	74	75.0276	160.248
chr8	20197193	20226852	8p21.3	526	ATP6V1B2	337.864	490.553	0.688741	83	74	86.0417	73.3706
chr12	78863993	79452008	12q21.2	6857	SYT1	145.627	211.48	0.688609	79	70	260.293	326.082
chr1	19643229	19658456	1p36.13	4681	NBL1	111.297	161.664	0.688449	83	74	144.055	138.638
chr15	66347206	66347342	15q22.31	692149	SCARNA14	8.97292	13.0408	0.688066	32	28	47.2375	68.0567
chr3	49857981	49870222	3p21.31	79012	CAMKV	83.0373	120.713	0.687893	79	70	128.254	118.938
chrX	154542240	154565046	Xq28	8517	IKBKG	65.2572	94.8751	0.687822	83	74	111.229	82.7093
chr3	187216085	187292220	3q27.3	5648	MASP1	21.2902	30.9537	0.687807	79	70	167.425	282.558
chr11	65525065	65538711	11q13.1	57410	SCYL1	103.628	150.685	0.687713	76	66	147.493	119.292
chr10	72059034	72089032	10q22.1	9806	SPOCK2	72.1656	104.958	0.687564	83	74	240.969	195.359
chr4	108047545	108168956	4q25	51176	LEF1	49.2595	71.6441	0.687559	83	74	300.772	316.593
chr12	9715860	9733435	12p13.31	160365	CLECL1	150.871	219.451	0.687492	72	62	212.386	190.92
chr3	14799331	14811414	3p25.1	152274	LINC02011	5.65106	8.2202	0.68746	40	34	21.9225	46.3767
chr10	37758452	37858202	10p11.21	57209	ZNF248	25.8342	37.6134	0.686834	83	74	96.645	68.6557
chr3	5122245	5180916	3p26.1	55207	ARL8B	204.178	297.336	0.686691	83	74	109.805	92.9719
chr9	37120169	37358149	9p13.2	84186	ZCCHC7	110.684	161.195	0.686647	76	66	130.606	122.456
chr22	23966221	23972559	22q11.23	100037417	DDTL	10.9282	15.9239	0.686277	32	28	55.9646	52.3213
chr7	549185	727676	7p22.3	5575	PRKAR1B	65.8532	95.9695	0.686189	83	74	155.404	163.794
chrX	153907376	153926260	Xq28	393	ARHGAP4	124.148	181.018	0.68583	83	74	268.492	261.455
chr4	15778265	15853243	4p15.32	952	CD38	72.3901	105.554	0.685812	83	74	156.596	175.502
chr19	42313325	42325062	19q13.2	284339	TMEM145	38.9231	56.7664	0.685672	76	66	106.818	101.689
chr6	29723340	29740355	6p22.1	3134	HLA-F	298.666	435.621	0.685611	83	74	219.175	169.668
chr8	119416312	119424438	8q24.12	4856	NOV	20.7667	30.3002	0.685365	83	74	116.229	212.248
chr14	31561385	31861293	14q12	80224	NUBPL	93.9099	137.045	0.685246	79	70	125.58	94.5061
chr16	31108294	31117651	16p11.2	10295	BCKDK	172.541	251.887	0.684992	83	74	150.785	119.044
chr12	6510222	6510551	12p13.31	692148	SCARNA10	39.3733	57.4813	0.684975	32	28	109.656	69.9849
chr13	99994899	99997909	13q32.3	100861542	LINC00554	7.62801	11.1374	0.684899	11	12	28.5053	28.4329
chr3	119523909	119559709	3q13.33	941	CD80	56.7881	82.9324	0.684752	83	74	241.371	212.613
chr19	54216278	54223087	19q13.42	11025	LILRB3	310.028	452.987	0.684408	83	74	256.961	206.69
chr17	40443424	40457730	17q21.2	3487	IGFBP4	193.757	283.161	0.684265	83	74	242.76	223.219
chr19	17523301	17556755	19p13.11	199786	FAM129C	14.6533	21.4164	0.684211	76	66	85.4644	132.165
chr19	57527321	57540876	19q13.43	256051	ZNF549	289.317	422.91	0.684109	79	70	181.99	143.302
chr17	63928738	63932344	17q23.3	974	CD79B	85.8318	125.487	0.683991	79	70	214.727	204.455
chr1	32885965	32894646	1p35.1	3208	HPCA	38.0169	55.605	0.683696	79	70	172.946	206.063
chr8	24950955	24956869	8p21.2	4747	NEFL	190.893	279.265	0.683557	83	74	221.487	225.594
chr5	151029943	151087660	5q33.1	10318	TNIP1	103.813	151.898	0.683441	83	74	192.258	153.045
chr4	39547297	39638998	4p14	201895	SMIM14	193.967	284.071	0.682811	79	70	136.799	138.695
chr3	100609589	100696174	3q12.2	84873	ADGRG7	10.6672	15.6252	0.682689	72	62	53.3536	200.786
chr17	68974632	69078978	17q24.2	10350	ABCA9	9.94034	14.5607	0.682684	72	62	89.4359	80.364
chr3	138947234	138953992	3q22.3	401089	FOXL2NB	22.676	33.2183	0.682637	43	40	53.9979	71.9791
chr22	22195799	22196276	22q11.22	28778	IGLV6-57	12.2198	17.9098	0.682298	40	34	88.897	130.112
chr5	88718241	88904105	5q14.3	4208	MEF2C	156.121	228.831	0.682253	83	74	192.544	163.243
chr5	75511832	75602576	5q13.3	51426	POLK	34.1315	50.0318	0.682197	76	66	189.282	195.439
chr2	237324012	237434822	2q37.3	1293	COL6A3	363.261	532.528	0.682144	83	74	256.733	216.063
chr7	1086807	1093815	7p22.3	2852	GPER1	44.6904	65.5454	0.681824	83	74	169.096	242.219
chr9	138199933	138203453	9q34.3	101928932	LOC101928932	5.55756	8.15196	0.681746	11	12	21.0897	19.764
chr5	80654648	80876815	5q14.1	4437	MSH3	577.189	846.998	0.681453	83	74	217.675	181.623
chr1	11934667	11975542	1p36.22	5351	PLOD1	235.356	345.464	0.681274	83	74	127.642	114.613
chr10	62811996	62819167	10q21.3	1959	EGR2	80.2564	117.819	0.681182	83	74	192.426	149.214
chr22	35299275	35347994	22q12.3	10043	TOM1	49.1906	72.2283	0.681044	79	70	105.551	127.736
chr10	96189171	96271576	10q24.1	29760	BLNK	93.2409	136.916	0.681009	79	70	290.204	267.06
chr8	28316979	28343355	8p21.1	5368	PNOC	55.8033	81.9468	0.68097	83	74	173.188	146.502
chr15	43630562	43648845	15q15.3	117155	CATSPER2	155.959	229.063	0.680854	83	74	260.085	199.455
chr7	135148014	135166215	7q33	55281	TMEM140	59.8242	87.8798	0.68075	83	74	167.415	155.317
chr6	56954975	57027652	6p12.1	221336	BEND6	17.5906	25.8511	0.68046	72	62	124.369	126.077
chr4	173388148	173486378	4q34.1	11341	SCRG1	48.0062	70.5607	0.680353	79	70	280.649	206.423
chr3	133824235	133895847	3q22.1	51560	RAB6B	72.3131	106.314	0.680186	83	74	230.067	282.662
chr6	26045411	26045869	6p22.2	8352	HIST1H3C	49.8451	73.3122	0.679902	83	74	317.014	303.641
chr1	206928522	206946466	1q32.1	5284	PIGR	16.5387	24.3271	0.679846	79	70	114.319	117.663
chr6	17393216	17557792	6p22.3	10486	CAP2	111.039	163.33	0.679845	79	70	143.849	109.237
chr12	106063347	106140033	12q23.3	9891	NUAK1	154.324	227.274	0.679021	83	74	108.185	152.259
chr7	100177563	100219334	7q22.1	10734	STAG3	108.701	160.135	0.678806	83	74	208.59	187.732
chr19	47713344	47743134	19q13.33	30846	EHD2	65.5348	96.5842	0.678525	83	74	198.55	204.169
chrX	154774998	154775126	Xq28	677835	SNORA56	9.85483	14.5272	0.678371	32	28	63.0912	42.2364
chr2	11179759	11345407	2p25.1	9475	ROCK2	575.194	848.113	0.678205	83	74	199.519	161.167
chr2	29097676	29183813	2p23.2	79745	CLIP4	48.0879	70.9126	0.678128	83	74	146.149	124.457
chr14	73275210	73458580	14q24.2-q24.3	8650	NUMB	92.3455	136.188	0.678075	83	74	121.018	100.49
chr3	111542079	111665996	3q13.13-q13.2	10225	CD96	22.5865	33.3196	0.677874	83	74	220.606	210.78
chr2	1789113	2331388	2p25.3	23040	MYT1L	19.4051	28.6316	0.677753	79	70	296.585	297.797
chr3	146192335	146251179	3q24	57088	PLSCR4	46.535	68.6821	0.677543	83	74	207.097	185.512
chr14	105851966	105856217	14q32.33	3507	IGHM	222.87	329.052	0.67731	52	37	323.735	291.572
chr13	51353171	51453236	13q14.3	26512	INTS6	55.2473	81.6598	0.676554	83	74	147.237	136.898
chr8	118923557	118952144	8q24.12	4982	TNFRSF11B	66.3802	98.1417	0.67637	83	74	376.325	383.796
chr1	153728050	153774808	1q21.3	65123	INTS3	83.4012	123.49	0.67537	83	74	109.952	88.8624
chr14	24161213	24166565	14q12	10379	IRF9	188.426	279.011	0.675334	79	70	134.116	104.735
chr18	68673688	68715116	18q22.1	54495	TMX3	59.4098	88.0023	0.675094	76	66	152.712	129.377
chr11	64786914	64803254	11q13.1	5871	MAP4K2	145.429	215.438	0.67504	83	74	215.63	166.675
chr17	7217125	7225267	17p13.1	37	ACADVL	351.049	520.043	0.67504	43	40	91.945	53.036
chr3	172039628	172400703	3q26.31	64778	FNDC3B	111.282	164.858	0.675018	72	62	138.78	140.089
chr2	20859771	20861661	2p24.1	101928271	LOC101928271	4.47832	6.63464	0.674989	29	22	23.8211	24.0297
chr16	15594369	15643166	16p13.11	9665	MARF1	103.65	153.585	0.674869	83	74	116.486	89.3534
chr2	96593155	96638379	2q11.2	55683	KANSL3	105.492	156.332	0.674799	72	62	160.705	155.283
chr12	105173297	105236230	12q23.3	55198	APPL2	62.5289	92.8481	0.673453	83	74	146.142	124.199
chr14	46651013	46651825	14q21.2	140801	RPL10L	98.3039	145.998	0.673323	83	74	390.079	346.167
chr8	78675870	78805523	8q21.13	3574	IL7	12.3744	18.3789	0.673295	79	70	130.464	130.161
chr9	22002903	22009313	9p21.3	1030	CDKN2B	19.9374	29.6167	0.673183	79	70	117.998	164.105
chr1	92832729	92961522	1p22.1	388650	FAM69A	62.7258	93.1842	0.673137	79	70	129.659	128.761
chrX	154778684	154805527	Xq28	4354	MPP1	77.1912	114.746	0.672714	83	74	128.497	166.327
chr7	33904911	34155872	7p14.3	168667	BMPER	22.2453	33.0997	0.67207	72	62	137.042	174.971
chr2	136114349	136118155	2q22.1	7852	CXCR4	202.985	302.221	0.671645	83	74	222.127	287.449
chr5	96875940	96919703	5q15	64167	ERAP2	179.851	268.088	0.670866	83	74	215.188	183.699
chr7	19113047	19117672	7p21.1	7291	TWIST1	81.6456	121.78	0.670436	83	74	201.129	180.385
chr3	148827801	148860187	3q24	1360	CPB1	9.21251	13.7428	0.67035	79	70	38.4239	80.1405
chr17	80200668	80220400	17q25.3	6448	SGSH	65.2291	97.3208	0.670248	79	70	108.705	120.043
chr9	92383271	92404699	9q22.31	4969	OGN	7.63577	11.3976	0.669944	79	70	82.5147	103.208
chr19	43192702	43205774	19q13.31	5672	PSG4	23.1396	34.5456	0.669828	79	70	224.716	278.598
chr4	79901617	80073472	4q21.21	118429	ANTXR2	69.5198	103.813	0.669662	76	66	170.368	169.181
chr1	169367879	169396544	1q24.2	8548	BLZF1	92.4726	138.103	0.66959	83	74	214.748	166.799
chr3	114293986	114310288	3q13.31	201633	TIGIT	16.5468	24.7119	0.669587	76	66	120.971	248.934
chr2	96497643	96508157	2q11.2	93082	NEURL3	41.547	62.0512	0.66956	76	66	150.06	167.322
chr8	101686542	102124907	8q22.3	83988	NCALD	63.5151	94.8666	0.66952	83	74	179.412	218.072
chr7	137874979	138002101	7q33	64764	CREB3L2	105.075	157.025	0.66916	83	74	137.76	115.529
chr22	40857081	40932819	22q13.2	63929	XPNPEP3	311.204	465.254	0.66889	83	74	275.979	231.557
chr2	181456892	181538928	2q31.3	3676	ITGA4	52.2163	78.1001	0.668582	83	74	203.991	180.032
chr8	1970718	2006943	8p23.3	9920	KBTBD11	62.7773	93.9041	0.668526	83	74	113.819	104.822
chr8	38728186	38853028	8p11.22	6867	TACC1	184.841	276.665	0.668103	83	74	237.418	205.471
chr16	57357909	57366190	16q21	6367	CCL22	474.951	711.019	0.667986	79	70	218.509	182.42
chr5	135027734	135034274	5q31.1	5307	PITX1	49.2126	73.7272	0.667496	83	74	200.757	270.956
chr19	18207961	18248200	19p13.11	5143	PDE4C	286.494	429.316	0.667325	83	74	204.268	169.079
chr1	161983192	162024465	1q23.3	25903	OLFML2B	16.3478	24.5093	0.667005	83	74	125.799	257.454
chr1	158289773	158294774	1q23.1	911	CD1C	32.2295	48.3514	0.666569	83	74	165.642	162.856
chr5	156915750	156963255	5q33.3	91937	TIMD4	52.502	78.782	0.666422	76	66	195.474	209.058
chr1	157676481	157700985	1q23.1	115352	FCRL3	23.2741	34.9315	0.666279	76	66	235.195	353.257
chr17	42753914	42761257	17q21.2	100190938	RAMP2-AS1	353.152	530.403	0.665819	49	47	183.133	139.136
chr12	6723984	6731875	12p13.31	50813	COPS7A	155.686	233.88	0.665666	83	74	106.037	76.0269
chr3	119597848	119629811	3q13.33	51365	PLA1A	42.8273	64.3553	0.665482	83	74	159.15	173.016
chr15	65117379	65133836	15q22.31	10081	PDCD7	791.984	1190.25	0.66539	72	62	164.689	146.295
chr7	102748944	102913394	7q22.1	222234	FAM185A	24.269	36.5009	0.664889	45	29	248.993	227.839
chr19	54353624	54370556	19q13.42	3903	LAIR1	858.266	1290.95	0.664834	83	74	223.846	175.611
chr2	161244739	161249050	2q24.2	100996579	LINC01806	8.60371	12.9414	0.66482	4	4	15.7194	11.1666
chr10	104351301	104353575	10q25.1	100505869	CFAP58-AS1	10.1113	15.2168	0.664486	11	12	39.7504	32.0499
chr17	16939084	16972088	17p11.2	23495	TNFRSF13B	143.588	216.098	0.664461	79	70	270.4	217.538
chr19	49335314	49340608	19q13.33	951	CD37	94.0296	141.518	0.664435	83	74	201.221	192.743
chr3	56727418	57079308	3p14.3	50650	ARHGEF3	90.9941	136.952	0.664424	83	74	160.858	114.232
chr5	129903415	130186637	5q23.3	337876	CHSY3	17.1569	25.828	0.664274	72	62	89.9621	125.33
chr4	99306387	99321442	4q23	125	ADH1B	6.58418	9.9155	0.664029	79	70	38.5721	108.646
chr12	26122024	26234777	12p12.1	8082	SSPN	21.9011	32.9908	0.663855	83	74	168.419	177.785
chr17	48612346	48622853	17q21.32	3218	HOXB8	12.1441	18.3103	0.663236	79	70	108.798	230.437
chr4	112513516	112516172	4q25	63973	NEUROG2	43.3702	65.4399	0.662749	79	70	204.322	217.939
chr1	198808003	198937429	1q32.1	100131234	MIR181A1HG	5.01965	7.57467	0.662689	12	3	25.9254	24.512
chr20	45091214	45101112	20q13.12	3787	KCNS1	31.3362	47.3094	0.662367	79	70	137.941	167.573
chr9	33441154	33447633	9p13.3	360	AQP3	54.9468	82.991	0.662081	83	74	282.788	287.458
chr10	22316383	22320317	10p12.2	23412	COMMD3	287.971	435.173	0.661739	83	74	149.93	114.199
chr17	39063303	39151649	17q12	57125	PLXDC1	20.1544	30.4642	0.661575	83	74	177.048	212.554
chr7	143620924	143645677	7q35	101928422	LOC101928422	5.68817	8.6027	0.661207	12	3	18.8961	15.1755
chr3	141324213	141449792	3q23	253461	ZBTB38	78.6621	119.063	0.660678	83	74	161.623	201.143
chr7	64500253	64563135	7q11.21	340252	ZNF680	38.9123	58.928	0.660336	76	66	72.3585	65.1893
chr11	123358299	123627771	11q24.1	57476	GRAMD1B	44.0422	66.6976	0.660327	68	58	136.79	155.17
chr1	183636047	183928551	1q25.3	23179	RGL1	94.5558	143.228	0.660178	83	74	125.732	100.468
chr1	40620680	40692104	1p34.2	9783	RIMS3	100.736	152.645	0.659932	83	74	251.655	265.88
chr20	57495965	57525652	20q13.31	140690	CTCFL	90.1275	136.576	0.659908	72	62	201.812	158.419
chr15	43592857	43599406	15q15.3	1159	CKMT1B	48.521	73.5297	0.659883	79	70	140.325	142.228
chr2	222571443	222656355	2q36.1	10056	FARSB	537.823	815.991	0.659103	76	66	216.925	177.054
chr8	48917677	48921440	8q11.21	6591	SNAI2	99.8538	151.511	0.659051	83	74	230.829	259.237
chr15	88898683	88913469	15q26.1	4240	MFGE8	455.875	691.777	0.658992	83	74	177.729	137.992
chr19	15828947	15836321	19p13.12	652995	UCA1	159.445	241.969	0.658948	61	50	179.833	145.091
chr1	157513377	157552520	1q23.1	83416	FCRL5	33.5193	50.8833	0.65875	76	66	219.249	193.486
chr6	135808752	136195571	6q23.3	27115	PDE7B	12.5852	19.1095	0.658585	79	70	111.571	129.591
chr16	24255553	24362416	16p12.1	10368	CACNG3	20.3806	30.9508	0.658483	83	74	175.978	194.872
chr12	89947693	89949726	12q21.33	105369891	LINC02399	8.9211	13.5533	0.658221	11	12	40.4683	69.435
chr10	103594027	103855464	10q24.33	9644	SH3PXD2A	89.0197	135.305	0.657917	83	74	304.947	217.874
chr1	167630193	167708696	1q24.2	92241	RCSD1	62.2458	94.6498	0.657643	76	66	205.464	171
chr5	39371674	39425233	5p13.1	1601	DAB2	117.313	178.483	0.657281	83	74	262.776	227.939
chr10	80132502	80145028	10q22.3	219348	PLAC9	36.6825	55.8287	0.657055	72	62	142.012	174.065
chr18	69860228	69962086	18q22.2	10666	CD226	56.0356	85.2921	0.656984	79	70	201.527	171.876
chr4	118850688	119061247	4q26	171024	SYNPO2	23.6777	36.0469	0.656858	76	66	261.951	383.549
chr4	80183418	80204329	4q21.21	56978	PRDM8	17.4921	26.6348	0.656737	79	70	114.614	144.08
chrX	124346282	124373160	Xq25	4068	SH2D1A	27.5622	41.9721	0.656679	83	74	170.718	222.16
chr5	178941191	178966433	5q35.3	285676	ZNF454	12.3375	18.8057	0.656047	43	40	69.807	52.5536
chr4	26859624	26860599	4p15.2	105374546	LOC105374546	10.1782	15.5144	0.656046	11	12	28.0049	59.0917
chr3	45026207	45036073	3p21.31	7123	CLEC3B	39.2301	59.8158	0.655848	83	74	310.874	207.412
chr12	10845849	11171625	12p13.2	100533464	PRH1-PRR4	8.61162	13.131	0.655824	4	4	28.3697	19.9626
chr4	70655541	70676901	4q13.3	3512	JCHAIN	326.426	497.996	0.655478	83	74	192.246	188.281
chr8	75407567	75566834	8q21.13	3174	HNF4G	8.014	12.2263	0.65547	79	70	88.1539	100.085
chr6	133889121	133895537	6q23.2	6943	TCF21	10.7761	16.4418	0.655408	83	74	75.5687	123.473
chr17	1761965	1777565	17p13.3	5176	SERPINF1	68.2866	104.3	0.654711	83	74	145.578	124.2
chr6	88609897	88963716	6q15	8732	RNGTT	70.6716	108.011	0.654301	83	74	159.985	134.471
chr11	66314487	66317044	11q13.2	57124	CD248	141.716	216.8	0.65367	83	74	238.954	207.477
chr14	105741473	105743070	14q32.33	3500	IGHG1	18.3874	28.1499	0.653195	83	74	187.936	295.328
chr7	101127087	101139266	7q22.1	5054	SERPINE1	204.454	313.144	0.652907	83	74	334.876	280.81
chr7	99890407	99919600	7q22.1	89122	TRIM4	67.3962	103.229	0.65288	76	66	162.58	143.099
chr2	157736446	157875880	2q24.1	90	ACVR1	111.966	171.701	0.652096	83	74	115.113	123.404
chr1	117605982	117628389	1p12	54855	FAM46C	62.9219	96.5137	0.651948	83	74	186.924	179.034
chr22	35119824	35231056	22q12.3	104310353	LINC01399	11.4297	17.5404	0.651622	4	4	36.3561	14.415
chr6	32934629	32941070	6p21.32	3109	HLA-DMB	263.834	404.889	0.65162	83	74	223.492	172.004
chr3	35638981	35798933	3p22.3	10777	ARPP21	11.8765	18.2268	0.651599	83	74	213.634	243.009
chr9	34810040	34982544	9p13.3	23349	PHF24	19.127	29.3641	0.651373	68	58	124.705	151.176
chr2	89297264	89297738	2p11.2	28931	IGKV1-37	165.693	254.486	0.651088	36	30	188.18	253.645
chr2	199269500	199471266	2q33.1	23314	SATB2	25.8522	39.713	0.650975	79	70	155.332	160.568
chr3	12287850	12471054	3p25.2	5468	PPARG	12.9778	19.937	0.650938	83	74	143.494	184.508
chr8	42174718	42207724	8p11.21	5327	PLAT	31.6163	48.5881	0.650701	83	74	184.712	174.859
chr8	119557077	119673404	8q24.12	5168	ENPP2	128.471	197.49	0.650519	83	74	227.795	191.251
chr22	38426327	38455199	22q13.1	3761	KCNJ4	33.0303	50.7905	0.650324	79	70	288.362	333.889
chr16	56932090	56943881	16q13	9709	HERPUD1	288.421	443.52	0.650301	83	74	132.211	120.954
chr12	6789472	6820810	12p13.31	920	CD4	26.7684	41.1968	0.649769	83	74	234.937	253.272
chr17	48591257	48593741	17q21.32	3215	HOXB5	21.6594	33.3572	0.649317	79	70	92.0795	170.234
chr8	22219703	22232338	8p21.3	9796	PHYHIP	75.0918	115.65	0.649301	79	70	302.93	266.754
chr1	1661478	1692804	1p36.33	728661	SLC35E2B	86.1989	132.796	0.649107	61	50	118.33	101.96
chr21	39867421	39929397	21q22.2	5121	PCP4	38.4376	59.2817	0.64839	79	70	177.917	230.678
chr12	64713442	64759446	12q14.3	2799	GNS	230.011	355.089	0.647757	79	70	143.004	140.6
chr17	28573115	28576963	17q11.2	230	ALDOC	473.114	731.182	0.647054	83	74	181.874	148.657
chr15	51341516	51413365	15q21.2	342035	GLDN	11.2912	17.4572	0.646791	72	62	56.4139	152.147
chr4	107823645	107915047	4q25	166929	SGMS2	20.9157	32.3574	0.646396	72	62	178.992	210.221
chr1	183023460	183145592	1q25.3	3915	LAMC1	275.422	426.221	0.646196	83	74	157.277	151.256
chr4	2247432	2262143	4p16.3	10608	MXD4	76.2724	118.115	0.645748	83	74	146.01	144.832
chr2	201116015	201172688	2q33.1	8837	CFLAR	80.9529	125.53	0.644888	83	74	216.288	224.632
chr3	49554489	49671549	3p21.31	8927	BSN	31.688	49.2007	0.644055	79	70	193.475	190.961
chr11	60378485	60395954	11q12.2	58475	MS4A7	49.3039	76.555	0.644033	76	66	289.498	317.372
chr1	159961224	159979086	1q23.2	100505633	LINC01133	9.40513	14.6319	0.642782	29	22	121.353	161.841
chr5	139387568	139389916	5q31.2	51237	MZB1	126.54	197.013	0.642292	83	74	213.141	197.852
chr17	43766121	43779000	17q21.31	1845	DUSP3	79.6485	124.023	0.64221	83	74	131.395	136.778
chr19	48900050	48923283	19q13.33	4924	NUCB1	378.799	589.871	0.642173	83	74	170.434	131.605
chr19	36014660	36032895	19q13.12	25999	CLIP3	143.774	223.891	0.642161	83	74	152.224	152.755
chr10	58512970	58831437	10q21.1	80114	BICC1	35.6681	55.5452	0.642146	83	74	296.958	265.257
chr15	92882843	92898747	15q26.1	100507217	LINC01578	85.4876	133.145	0.642063	4	4	67.1227	22.5818
chr1	172659008	172666873	1q24.3	356	FASLG	8.93288	13.9173	0.641855	83	74	54.2129	246.248
chr13	101452593	101720857	13q33.1	9358	ITGBL1	34.1716	53.2573	0.641631	79	70	281.25	210.01
chr7	142854640	142871093	7q34	2051	EPHB6	39.9242	62.2696	0.641151	83	74	105.523	132.341
chr14	91869411	91947702	14q32.12	10516	FBLN5	112.495	175.69	0.640304	83	74	200.163	182.261
chr1	220690286	220699157	1q41	79762	C1orf115	58.142	90.8351	0.640083	79	70	211.281	207.055
chr1	77888515	77946329	1p31.1	91624	NEXN	55.2933	86.3982	0.639982	76	66	192.379	155.239
chr19	35523367	35528371	19q13.12	374897	SBSN	9.33787	14.5933	0.639873	72	62	51.3664	111.111
chr1	215002920	215237093	1q41	3776	KCNK2	19.2376	30.0701	0.639757	79	70	271.001	204.016
chr10	33177491	33334905	10p11.22	8829	NRP1	35.8523	56.0481	0.63967	83	74	262.355	268.165
chr11	86791059	86952910	11q14.2	11098	PRSS23	119.227	186.467	0.6394	83	74	237.077	253.761
chr8	56518318	56559823	8q12.1	100507632	LINC00968	17.5537	27.4553	0.639357	60	59	91.109	132.588
chr6	116118909	116218698	6q22.1	1300	COL10A1	8.30725	13.0005	0.638995	79	70	72.3137	139.762
chr15	38488097	38564806	15q14	10125	RASGRP1	84.713	132.62	0.638766	83	74	248.205	188.762
chr8	66870749	66926436	8q13.1	157777	MCMDC2	116.879	183.005	0.638667	72	62	208.255	164.766
chr1	92167052	92188509	1p22.1	23285	KIAA1107	23.2431	36.3959	0.638619	79	70	130.148	174.707
chr7	100602259	100608175	7q22.1	5118	PCOLCE	185.115	290.22	0.637842	83	74	205.571	190.332
chr8	133191039	133231690	8q24.22	8840	WISP1	12.1555	19.0596	0.63776	79	70	162.702	193.533
chr9	135075243	135121184	9q34.3	10439	OLFM1	115.827	181.719	0.637393	83	74	217.246	281.318
chr6	159169397	159272108	6q25.3	84624	FNDC1	8.59423	13.4896	0.6371	72	62	53.8115	83.2162
chr1	31652247	31704167	1p35.2	1307	COL16A1	83.3583	130.924	0.636694	83	74	198.302	183.74
chr20	46021690	46060150	20q13.12	57468	SLC12A5	23.7645	37.3693	0.635937	79	70	258.856	253.351
chr8	23296897	23404209	8p21.3	4017	LOXL2	60.7114	95.4799	0.635856	83	74	470.932	454.083
chr13	52455360	52476631	13q14.3	26586	CKAP2	67.429	106.077	0.635662	83	74	154.069	269.197
chr11	3087116	3165352	11p15.4	114879	OSBPL5	35.3428	55.6646	0.634925	76	66	254.35	235.205
chr14	92922589	92935293	14q32.12	1113	CHGA	80.3662	126.745	0.634076	83	74	148.416	193.225
chr5	136975298	137499329	5q31.2	6695	SPOCK1	238.545	376.378	0.633792	83	74	159.535	144.284
chr4	16501534	16898809	4p15.32	9079	LDB2	120.911	190.865	0.633489	79	70	147.757	139.322
chr6	81745730	81752711	6q14.1	55603	FAM46A	73.4641	115.976	0.63344	83	74	176.521	160.953
chr11	122838419	122872643	11q24.1	56253	CRTAM	11.8114	18.6542	0.633174	79	70	145.435	264.215
chr6	154154483	154356836	6q25.2	26034	IPCEF1	53.0769	83.8872	0.632718	79	70	136.77	120.968
chr19	20167214	20200490	19p12	90649	ZNF486	358.855	567.715	0.632104	76	66	148.85	107.954
chr18	58481247	58629192	18q21.31-q21.32	115701	ALPK2	80.3501	127.24	0.631486	76	66	217.776	182.05
chr19	46601255	46610782	19q13.32	808	CALM3	423.868	671.346	0.631371	83	74	130.382	96.934
chr14	22547506	22552132	14q11.2	28755	TRAC	190.4	301.566	0.63137	48	33	221.269	180.788
chr15	80404350	80597937	15q25.1	9915	ARNT2	56.3739	89.3721	0.630777	83	74	188.025	181.989
chr5	74627406	74641424	5q13.3	8507	ENC1	235.047	373.056	0.630057	83	74	212.5	242.491
chr10	13650927	13655929	10p13	101928524	LOC101928524	8.89952	14.1299	0.629837	4	4	26.0438	28.1315
chr2	73892966	73919653	2p13.1	72	ACTG2	60.7161	96.4825	0.629297	83	74	319.244	240.717
chr2	17540540	17656439	2p24.2	7447	VSNL1	223.737	355.786	0.628853	79	70	319.382	310.493
chr22	38734714	38756019	22q13.1	25777	SUN2	143.461	228.205	0.62865	83	74	152.591	114.647
chr6	32637403	32654846	6p21.32	3117	HLA-DQA1	296.848	472.617	0.628095	83	74	276.744	215.199
chr8	109574176	109691791	8q23.2	55638	SYBU	44.1785	70.3411	0.628061	83	74	232.125	173.022
chr3	69108672	69122595	3p14.1	56203	LMOD3	38.2457	60.9842	0.627141	72	62	183.146	136.907
chr6	44270743	44279445	6p21.1	441151	TMEM151B	35.22	56.225	0.626413	72	62	183.542	255.015
chr1	160608103	160647537	1q23.3	6504	SLAMF1	107.885	172.247	0.626336	83	74	213.943	182.378
chr7	6496778	6551436	7p22.1	392862	GRID2IP	10.1688	16.2464	0.625911	23	15	57.2956	50.6835
chr16	85027709	85094230	16q24.1	9764	KIAA0513	50.7068	81.0749	0.625431	83	74	185.457	199.042
chr1	149852619	149853125	1q21.2	333932	HIST2H3A	22.0384	35.2517	0.625173	24	29	206.096	191.104
chr4	109731221	109802225	4q25	3426	CFI	12.7973	20.4966	0.624364	83	74	93.7847	139.409
chr3	148865256	148897091	3q24	1359	CPA3	17.3965	27.8743	0.624107	83	74	106.971	160.744
chr1	240775193	241357374	1q23.1	6000	RGS7	21.38	34.2919	0.623473	79	70	232.341	261.903
chr15	43510946	43531620	15q15.3	4130	MAP1A	113.134	181.496	0.623341	83	74	356.078	316.78
chr22	29480192	29491290	22q12.2	4744	NEFH	44.2187	71.0775	0.62212	83	74	115.254	143.386
chr6	44254101	44257890	6p21.1	347734	SLC35B2	109.128	175.467	0.621929	47	44	124.94	67.5923
chr11	76657441	76670941	11q13.5	2615	LRRC32	44.5489	71.6582	0.621686	83	74	97.4458	134.356
chr11	62676498	62679117	11q12.3	51035	UBXN1	195.49	314.677	0.621239	83	74	141.641	119.159
chr9	40223285	40282360	9p11.2	441430	ANKRD20A2	8.92573	14.3826	0.620591	24	29	48.6406	85.1229
chr1	149187067	149322070	1q21.2	653513	LOC653513	14.1559	22.838	0.61984	31	37	60.6101	109.732
chr2	183078559	183100008	2q32.1	142679	DUSP19	124.04	200.497	0.618663	76	66	189.305	144.984
chr3	58192626	58211003	3p14.3	1776	DNASE1L3	26.8354	43.4493	0.617625	83	74	141.847	189.342
chr12	16548372	16610233	12p12.3	55885	LMO3	42.2176	68.3914	0.617295	83	74	453.511	400.244
chr7	150433654	150448140	7q36.1	285972	LINC00996	17.1375	27.7674	0.61718	29	22	125.762	136.714
chr22	31281593	31292534	22q12.2	113791	PIK3IP1	46.3642	75.179	0.616718	83	74	187.108	185.574
chr1	100719640	100739045	1p21.2	7412	VCAM1	22.8955	37.1341	0.616564	83	74	154.905	228.671
chr1	145214738	145216546	1q21.1	100996740	LOC100996740	237.789	386.086	0.615896	41	25	151.051	148.349
chr3	5187674	5219965	3p26.1	9695	EDEM1	76.5382	124.296	0.615774	83	74	127.802	98.1551
chr5	173314723	173329503	5q35.2	8614	STC2	124.956	202.953	0.61569	79	70	149.806	168.086
chr11	298200	299526	11p15.5	387733	IFITM5	32.5745	52.9201	0.615541	47	44	351.66	287
chr12	54395261	54419266	12q13.13	3678	ITGA5	82.1372	133.496	0.615278	79	70	180.623	178.471
chr8	64580238	64583634	8q12.3	27319	BHLHE22	69.1628	112.41	0.615272	76	66	226.835	257.818
chr3	99833144	100114513	3q12.1	11259	FILIP1L	28.6776	46.6551	0.614673	83	74	165.647	187.862
chr10	62373609	62672011	10q21.2	22891	ZNF365	24.3163	39.5633	0.614617	79	70	338.541	363.852
chr7	32957404	33006931	7p14.3	11328	FKBP9	38.4686	62.6028	0.614487	83	74	269.636	270.107
chr4	74307571	74317298	4q13.3	255324	EPGN	11.9284	19.4203	0.614227	43	40	151.983	122.677
chr1	86914652	87109998	1p22.3	9653	HS2ST1	96.7262	157.575	0.613842	83	74	484.668	496.683
chr6	83552885	83709408	6q14.2	9892	SNAP91	51.9227	84.6615	0.613297	79	70	286.377	250.922
chr9	21384255	21385397	9p21.3	3440	IFNA2	10.8972	17.7715	0.613185	79	70	100.517	114.079
chr11	114295813	114312516	11q23.2	4837	NNMT	124.82	203.663	0.612876	83	74	290.268	235.25
chr2	112773915	112785398	2q14.1	3552	IL1A	15.8674	25.9112	0.612378	79	70	88.5675	155.449
chr19	51410021	51417803	19q13.41	89790	SIGLEC10	28.9512	47.3268	0.611729	72	62	222.31	237.078
chr2	174799314	175005379	2q31.1	1123	CHN1	268.486	439.241	0.61125	83	74	250.465	250.784
chr15	32717940	32734669	15q13.3	26585	GREM1	231.467	380.34	0.608579	79	70	299.744	241.111
chr8	7015869	7018336	8p23.1	1668	DEFA3	146.465	240.758	0.608349	47	44	509.507	361.123
chr11	7485354	7511897	11p15.4	283298	OLFML1	11.9527	19.6698	0.607666	83	74	128.078	169.918
chr20	380629	397559	20p13	57761	TRIB3	80.5805	132.64	0.607514	83	74	125.275	148.227
chr2	88857361	88857683	2p11.2	3514	IGKC	94.9748	156.531	0.606748	52	37	376.858	374.91
chr1	149782689	149812373	1q21.2	440689	HIST2H2BF	13.0626	21.5364	0.606534	43	40	69.4307	53.9173
chr17	34319047	34321402	17q12	6355	CCL8	8.84377	14.5994	0.605761	79	70	110.871	345.091
chr3	124965710	125055958	3q21.2	57493	HEG1	108.583	179.31	0.605559	83	74	151.985	161.244
chrX	47582291	47586791	Xp11.3	7076	TIMP1	733.265	1213.49	0.604264	83	74	162.388	151.109
chr9	105558117	105655950	9q31.2	2218	FKTN	278.42	460.908	0.604067	79	70	213.698	152.755
chr1	158353157	158357554	1q23.1	913	CD1E	22.9324	37.9958	0.603551	83	74	565.761	430.822
chr3	158666414	158672722	3q25.32	56925	LXN	92.5441	153.409	0.60325	83	74	94.6986	141.763
chr4	6575174	6622403	4p16.1	23324	MAN2B2	86.0373	142.747	0.602727	83	74	190.219	170.699
chr6	135180981	135219173	6q23.3	4602	MYB	69.462	115.458	0.601621	83	74	217.135	243.141
chr12	105019784	105084609	12q23.3	160428	ALDH1L2	31.7691	52.901	0.600538	72	62	188.953	188.833
chr15	58138169	58185911	15q21.3	366	AQP9	20.5117	34.1625	0.600415	79	70	155.447	145.203
chr12	10158300	10172191	12p13.2	4973	OLR1	21.4485	35.7733	0.599567	79	70	269.577	233.825
chr16	5239749	7713343	16p13.3	54715	RBFOX1	25.2277	42.1547	0.598455	79	70	296.119	358.551
chr16	56961923	56983844	16q13	1071	CETP	32.0245	53.528	0.598275	83	74	148.049	177.929
chr1	20482391	20486235	1p36.12	55450	CAMK2N1	231.393	387.285	0.597475	83	74	249.895	256.586
chr2	112829758	112836842	2q14.1	3553	IL1B	37.2248	62.3406	0.59712	83	74	154.75	360.109
chr2	231108230	231125778	2q37.1	3357	HTR2B	10.7173	17.9513	0.59702	79	70	110.496	116.106
chr19	1985438	2015703	19p13.3	55643	BTBD2	155.665	260.77	0.596942	72	62	130.16	109.108
chr1	23379953	23424779	1p36.12	6920	TCEA3	24.7616	41.5401	0.59609	76	66	180.417	208.593
chr14	93934153	93976796	14q32.12	51676	ASB2	23.4901	39.4096	0.596049	76	66	120.676	175.568
chr10	122461525	122514908	10q26.13	5654	HTRA1	177.822	298.373	0.595971	83	74	161.425	177.674
chr2	203706475	203739756	2q33.2	940	CD28	12.3325	20.6937	0.595956	83	74	117.768	125.078
chr2	88947301	88947776	2p11.2	28299	IGKV1-5	18.3053	30.7578	0.595142	16	7	171.27	125.833
chr5	38845858	38945579	5p13.1	9180	OSMR	23.6006	39.7596	0.593583	79	70	242.167	232.142
chr10	79691500	79826594	10q22.3	101060691	NUTM2B-AS1	39.2578	66.1563	0.59341	4	4	52.9022	23.7019
chr10	44292088	44385097	10q11.21	6387	CXCL12	133.615	225.605	0.59225	83	74	295.447	224.995
chr1	118883043	118989556	1p12	6913	TBX15	21.6201	36.556	0.591423	72	62	94.7468	92.7055
chr5	166979066	168264159	5q34	57451	TENM2	43.2527	73.1367	0.591395	76	66	298.538	347.65
chr7	31337461	31340924	7p14.3	63974	NEUROD6	19.4497	32.9677	0.589962	79	70	167.634	204.184
chr6	5997999	6007605	6p25.1	51299	NRN1	70.0213	119.016	0.588336	83	74	193.43	196.1
chr15	49858238	50182096	15q21.2	79895	ATP8B4	17.1229	29.1418	0.587573	83	74	94.7199	149.319
chr1	206903282	206922033	1q32.1	9214	FCMR	127.445	217.209	0.586742	83	74	203.211	168.603
chr1	239707126	239719119	1q43	100506915	CHRM3-AS2	13.278	22.694	0.585089	29	22	125.856	135.985
chr20	10218694	10307420	20p12.2	6616	SNAP25	134.734	230.771	0.583846	79	70	363.678	305.256
chr17	36064272	36071481	17q12	6362	CCL18	18.2874	31.3267	0.583763	83	74	296.677	345.262
chr7	94394561	94431232	7q21.3	1278	COL1A2	647.714	1111.63	0.582669	83	74	262.641	212.629
chr17	40062193	40093867	17q21.1	7067	THRA	39.4693	67.8081	0.582074	83	74	324.787	401.013
chr12	52674736	52680407	12q13.13	3848	KRT1	20.3287	35.0689	0.579681	83	74	277.177	364.521
chr21	37715896	37740501	21q22.13	105372799	KCNJ6-AS1	13.9515	24.0732	0.579545	11	12	37.4539	35.6699
chr3	86937969	86991293	3p12.1	389136	VGLL3	59.8606	103.351	0.579197	83	74	279.965	257.489
chr1	157792249	157820150	1q23.1	115350	FCRL1	8.6617	14.9561	0.579143	76	66	101.624	157.224
chr1	32679906	32702760	1p35.1	81493	SYNC	40.5163	69.9757	0.579006	83	74	235.521	214.617
chr1	9036941	9093407	1p36.23	6518	SLC2A5	56.4489	97.7192	0.577664	83	74	286.306	250.047
chr11	117820075	117828092	11q23.3	486	FXYD2	19.4138	33.6403	0.577101	83	74	132.206	377.86
chr8	133036728	133103360	8q24.22	6503	SLA	60.4963	105.039	0.575943	83	74	322.81	408.775
chr14	105707168	105708664	14q32.33	3493	IGHA1	41.9199	72.8358	0.57554	52	37	394.498	425.652
chr5	168661733	169301129	5q34-q35.1	6586	SLIT3	29.4532	51.2278	0.574946	83	74	168.538	221.187
chr10	61901254	62096948	10q21.2	84159	ARID5B	86.3169	150.301	0.574293	83	74	224.943	222.889
chr1	102876467	103108580	1p21.1	1301	COL11A1	68.8202	120.031	0.573354	79	70	268.593	379.441
chr9	98288082	98709197	9q22.33	9568	GABBR2	74.4485	129.87	0.573253	79	70	204.265	189.8
chr8	143829776	143840974	8q24.3	340371	NRBP2	42.7092	74.8027	0.570958	47	44	108.222	78.18
chr6	170290703	170407748	6q27	84498	FAM120B	69.44	121.679	0.570683	76	66	156.047	128.185
chr5	10493527	10502728	5p15.2	101929412	LINC02212	7.10637	12.4531	0.570651	11	12	27.3425	58.5598
chr4	158124580	158173050	4q32.1	51313	FAM198B	28.9479	50.786	0.569998	83	74	217.703	197.215
chr22	22904988	22905025	22q11.22	28831	IGLJ3	147.567	258.944	0.569881	52	37	399.017	368.569
chr14	99684262	99727321	14q32.2	10858	CYP46A1	49.8521	87.4807	0.569864	79	70	263.096	251.271
chrX	46497725	46545459	Xp11.3	641339	ZNF674	795.016	1396.2	0.569412	68	58	191.72	127.105
chr1	193178730	193186613	1q31.2	8707	B3GALT2	14.6495	25.738	0.569178	79	70	97.3701	184.125
chr9	98943392	99070792	9q22.33	1306	COL15A1	24.7675	43.5584	0.568606	79	70	256.174	241.645
chr22	22887780	22895834	22q11.22	100423062	IGLL5	383.179	674.392	0.568184	52	37	336.925	250.904
chr5	73446256	73448527	5q13.2	2297	FOXD1	61.6106	108.527	0.567697	83	74	327.859	288.536
chr22	43824507	43862498	22q13.31	25830	SULT4A1	37.6714	66.3793	0.567517	79	70	252.43	288.84
chrX	153494889	153509554	Xq28	633	BGN	135.149	238.45	0.56678	79	70	446.503	311.393
chr19	7688757	7702755	19p13.2	2208	FCER2	117.185	206.911	0.566353	79	70	208.892	193.093
chr12	8602166	8612970	12p13.31	57379	AICDA	58.7332	103.769	0.565999	79	70	309.047	270.732
chr3	53846494	53866526	3p21.1	55540	IL17RB	46.6516	82.4371	0.565905	79	70	113.369	177.43
chr6	27873148	27873511	6p22.1	8368	HIST1H4L	30.833	54.6763	0.563919	83	74	402.839	356.309
chr11	72135710	72139892	11q13.4	2352	FOLR3	13.7173	24.3254	0.563911	79	70	111.712	303.719
chr10	61406642	61453450	10q21.2	219623	TMEM26	10.1192	17.9512	0.563707	76	66	87.2389	115.212
chr19	49429398	49441551	19q13.33	57030	SLC17A7	56.1866	99.7752	0.563132	83	74	262.741	250.486
chr13	46342000	46390042	13q14.13	80183	RUBCNL	37.4518	66.7015	0.561484	83	74	144.809	148.071
chr5	161847191	161899959	5q34	2554	GABRA1	15.8348	28.3135	0.559266	79	70	269.495	315.835
chr17	75845699	75855420	17q25.1	23558	WBP2	274.196	492.924	0.556264	83	74	161.994	104.137
chr3	8501807	8568125	3p25.3	29995	LMCD1	51.2702	92.2441	0.55581	83	74	166.854	204.953
chr17	41513745	41522413	17q21.2	3866	KRT15	36.1304	65.0403	0.555508	83	74	501.979	360.162
chr2	97080738	97094882	2q11.2	151313	FAHD2B	76.3819	137.537	0.555357	43	40	121.415	70.7376
chr12	1929202	1936576	12p13.33	100271702	LINC00940	8.03057	14.482	0.554522	23	15	52.822	43.8702
chr7	72574507	72828234	7q11.22-q11.23	441250	TYW1B	43.0306	77.6865	0.5539	32	28	108.778	66.6473
chr6	149963974	149973715	6q25.1	80329	ULBP1	12.2226	22.0914	0.553275	79	70	59.4407	113.188
chr11	12110576	12281017	11p15.3	9645	MICAL2	64.4645	116.882	0.551533	83	74	218.675	230.894
chr5	179110851	179345430	5q35.3	9509	ADAMTS2	22.8223	41.4276	0.550897	83	74	146.859	348.988
chr16	64943753	65126112	16q21	1009	CDH11	135.302	246.146	0.549681	83	74	294.459	255.254
chr1	120889746	120890530	1p11.2	653505	PPIAL4A	800.46	1456.42	0.549607	72	62	198.81	144.245
chr13	46831542	46897076	13q14.2	3356	HTR2A	25.2367	45.9639	0.549055	79	70	203.398	184.476
chr12	7080209	7092447	12p13.31	715	C1R	50.8575	92.8241	0.547891	83	74	298.116	268.815
chr10	126012385	126388558	10q26.2	8038	ADAM12	21.9531	40.1008	0.547448	83	74	245.414	306.34
chr10	98247686	98268250	10q24.2	84171	LOXL4	58.5271	107.022	0.546871	72	62	321.613	237.546
chr22	22895375	22895694	22q11.22	3537	IGLC1	132.669	244.22	0.543237	52	37	402.152	386.952
chr15	80779343	80951662	15q25.1	57214	CEMIP	169.597	312.579	0.542573	83	74	297.287	280.361
chr10	88935074	88991397	10q23.31	59	ACTA2	277.31	511.717	0.541921	83	74	270.624	242.38
chr9	128203355	128255248	9q34.11	1759	DNM1	133.846	247.012	0.541859	79	70	338.158	305.919
chr9	92456205	92482562	9q22.31	54829	ASPN	7.91693	14.6404	0.54076	83	74	80.7527	214.77
chr4	73740506	73743716	4q13.3	3576	CXCL8	50.2316	92.8949	0.540736	79	70	189.881	212.892
chr4	107931549	107953461	4q25	113612	CYP2U1	27.6994	51.2547	0.540426	76	66	163.818	238.332
chrX	135760067	135768222	Xq26.3	441519	CT45A3	25.909	48.0135	0.53962	43	40	146.487	277.048
chr17	50184096	50201648	17q21.33	1277	COL1A1	397.131	736.692	0.539073	83	74	298.315	241.819
chr16	68358327	68448703	16q22.1	55512	SMPD3	24.46	45.3952	0.538823	83	74	317.862	391.556
chr3	13549125	13638422	3p25.1	2199	FBLN2	120.549	224.069	0.538	83	74	245.056	254.345
chr22	22162198	22162681	22q11.22	28785	IGLV4-60	10.5864	19.7079	0.537165	36	30	46.6995	207.581
chr12	52514575	52520459	12q13.13	3852	KRT5	20.949	39.0197	0.536882	83	74	300.473	334.151
chrX	13569575	13633575	Xp22.2	25975	EGFL6	19.6954	36.6878	0.536838	79	70	98.221	213.145
chr5	155728636	156767788	5q33.2-q33.3	6444	SGCD	16.9542	31.5909	0.53668	79	70	130.826	171.742
chr3	55465715	55505261	3p14.3	7474	WNT5A	103.822	194.534	0.533696	83	74	262.895	229.322
chr6	33075926	33089696	6p21.32	3115	HLA-DPB1	129.446	242.819	0.533097	83	74	326.998	250.306
chr16	1221651	1226454	16p13.3	25823	TPSG1	45.8978	86.312	0.531766	83	74	331.466	366.355
chr5	150113839	150155884	5q32	5159	PDGFRB	93.0766	175.205	0.531244	83	74	245.784	216.852
chr16	84819981	84909510	16q24.1	83716	CRISPLD2	37.5502	70.698	0.531135	83	74	119.088	190.25
chr2	171522247	171558133	2q31.1	79901	CYBRD1	162.012	305.389	0.530513	83	74	195.039	183.766
chr1	78490974	78540701	1p31.1	5737	PTGFR	12.0841	22.7923	0.530182	79	70	110.679	158.712
chr4	73571550	73620631	4q13.3	166824	RASSF6	21.2991	40.1771	0.530131	72	62	128.801	226.177
chr1	12567910	12618361	1p36.21	9249	DHRS3	83.4586	157.487	0.529938	83	74	81.055	146.4
chrX	155276207	155334681	Xq28	1193	CLIC2	19.4635	36.7421	0.529732	83	74	280.401	228.149
chr15	91099588	91301309	15q26.1	9899	SV2B	44.7706	84.6973	0.528596	83	74	302.537	294.273
chrX	100644166	100671299	Xq22.1	27286	SRPX2	19.1321	36.285	0.527273	83	74	209.762	229.52
chr4	157205099	157370583	4q32.1	2891	GRIA2	67.8579	128.701	0.527252	79	70	303.8	325.962
chr4	190173701	190175845	4q35.2	100288687	DUX4	97.6712	185.542	0.526409	47	44	525.146	444.604
chr3	10324023	10707962	3p25.3	491	ATP2B2	22.6538	43.0773	0.525889	79	70	408.634	447.707
chr22	23957414	23961201	22q11.23	653689	GSTT2B	22.1408	42.2399	0.524167	43	40	66.3937	61.1661
chr3	158697103	158732944	3q25.32	5918	RARRES1	11.4681	21.8796	0.524147	79	70	87.2423	176.443
chr5	136028895	136063818	5q31.1	7045	TGFBI	408.617	781.024	0.52318	83	74	246.803	197.599
chr4	101790482	102074812	4q24	55024	BANK1	30.0712	57.5432	0.522585	83	74	144.644	213.976
chr14	74498183	74612331	14q24.3	4053	LTBP2	80.0726	153.269	0.522433	72	62	251.349	225.484
chr5	138869390	138875368	5q31.2	26045	LRRTM2	18.956	36.3197	0.521919	79	70	254.35	232.266
chr2	219597851	219616451	2q35	114790	STK11IP	43.2746	83.083	0.52086	76	66	224.475	257.512
chr7	102912897	102945111	7q22.1	10234	LRRC17	25.606	49.3404	0.518966	83	74	189.238	429.089
chr2	218859823	218874232	2q35	7475	WNT6	29.1911	56.4055	0.517522	83	74	353.117	453.155
chr6	26020490	26020958	6p22.2	8350	HIST1H3A	27.2761	52.7545	0.517038	83	74	372.234	392.885
chr12	120640552	120680869	12q24.31	9478	CABP1	35.8716	69.5069	0.516087	79	70	248.999	284.548
chr19	12995512	13098796	19p13.13	4784	NFIX	43.6981	84.7391	0.515678	83	74	294.799	331.744
chr9	110365248	110579880	9q31.3	79987	SVEP1	23.3654	45.3185	0.515581	83	74	379.481	405.39
chr12	91984976	92142831	12q21.33	256021	LINC01619	12.572	24.4454	0.514289	33	26	78.1195	147.895
chr18	23598926	23662914	18q11.2	147463	ANKRD29	18.583	36.1615	0.513889	72	62	122.477	140.753
chr3	170418865	170434691	3q26.2	5010	CLDN11	152.706	297.691	0.512968	83	74	357.606	230.888
chr19	56810077	56840726	19q13.43	5178	PEG3	37.6384	73.5348	0.511845	79	70	354.316	305.916
chr10	89205937	89207314	10q23.31	9023	CH25H	15.3023	30.1709	0.507187	83	74	99.1314	144.311
chr15	48408306	48645788	15q21.1	2200	FBN1	92.9917	183.514	0.506729	83	74	361.196	311.232
chrX	38149335	38220924	Xp11.4	8406	SRPX	112.855	223.086	0.505884	83	74	210.078	192.759
chr1	150796208	150808441	1q21.3	1513	CTSK	137.919	273.006	0.505189	83	74	215.695	207.077
chr2	236537131	236582358	2q37.3	57007	ACKR3	58.0747	115.084	0.50463	83	74	156.087	160.157
chr5	19472930	20575902	5p14.3	1016	CDH18	22.212	44.2976	0.501427	79	70	174.458	180.094
chr9	115019575	115118257	9q33.1	3371	TNC	63.2808	126.847	0.498875	83	74	275.69	227.467
chr1	53062052	53085502	1p32.3	127435	PODN	33.1996	67.0427	0.495202	72	62	248.174	274.176
chr5	150219491	150289840	5q32	815	CAMK2A	31.9669	64.5861	0.49495	79	70	256.326	311.051
chr1	160739057	160754821	1q23.3	57823	SLAMF7	78.802	159.375	0.494445	83	74	248.253	246.001
chr2	189031915	189225301	2q32.2	1290	COL5A2	164.936	333.584	0.494436	83	74	267.403	227.823
chr6	169215780	169254114	6q27	7058	THBS2	179.869	364.238	0.493823	83	74	242.791	211.49
chr1	2555767	2565622	1p36.32	8764	TNFRSF14	177.279	360.892	0.491223	83	74	290.455	216.553
chr2	188974373	189012746	2q32.2	1281	COL3A1	263.07	540.773	0.486471	83	74	279.079	265.23
chr7	41685101	41710532	7p14.1	3624	INHBA	58.9129	121.306	0.485653	83	74	398.628	351.97
chr7	22725889	22732002	7p15.3	3569	IL6	29.7641	61.4065	0.484706	83	74	126.73	170.663
chr20	58459101	58514938	20q13.32	164284	APCDD1L	28.825	59.5181	0.484307	72	62	60.461	178.227
chr2	207662384	207679122	2q33.3	102724714	LINC01857	49.3897	102.912	0.479922	29	22	173.876	173.582
chr4	54229097	54298245	4q12	5156	PDGFRA	72.9207	152.281	0.478856	83	74	311.846	261.883
chr12	91143277	91183124	12q21.33	1634	DCN	135.986	284.33	0.478267	83	74	310.932	309.869
chr12	7060676	7071032	12p13.31	716	C1S	55.684	117.847	0.472512	83	74	237.489	258.301
chr2	89117342	89117817	2p11.2	28937	IGKV1-17	135.955	289.281	0.469975	36	30	183.275	275.168
chr15	68297433	68432312	15q23	22801	ITGA11	40.6187	86.4383	0.469915	76	66	245.057	275.535
chr16	31427731	31428428	16p11.2	1339	COX6A2	29.2595	62.3997	0.468905	83	74	299.069	431.759
chr22	22380880	22381347	22q11.22	28823	IGLV1-44	101.561	220.272	0.461068	52	37	375.054	325.381
chr6	1389834	1395597	6p25.3	2295	FOXF2	21.6884	47.235	0.459159	79	70	153.361	259.595
chr9	12774990	12823060	9p23	286343	LURAP1L	15.3185	33.3833	0.458867	76	66	107.575	220.682
chr5	128257908	128538358	5q23.3	2201	FBN2	114.999	252.958	0.454617	79	70	265.914	238.063
chr1	163068606	163076802	1q23.3	5999	RGS4	80.4873	177.691	0.452964	79	70	266.721	239.028
chr4	77511753	77611834	4q21.1	10563	CXCL13	11.0357	24.3692	0.452855	79	70	105.519	438.973
chr12	108589846	108598118	12q23.3	338773	TMEM119	88.1344	198.419	0.444182	72	62	245.976	201.194
chr3	100749335	100993508	3q12.2	25890	ABI3BP	16.5661	37.418	0.442732	79	70	259.733	312.719
chr10	5048766	5107686	10p15.1	8644	AKR1C3	30.3138	69.1331	0.438485	83	74	129.959	188.673
chr7	23246206	23275110	7p15.3	10457	GPNMB	64.7172	147.596	0.438476	83	74	244.814	234.42
chr2	102069638	102179874	2q11.2-q12.1	3554	IL1R1	20.83	47.5407	0.438152	83	74	218.115	239.239
chr6	122787180	122809720	6q22.31	10924	SMPDL3A	28.2777	65.6198	0.430932	83	74	114.018	207.533
chr2	223596940	223602499	2q36.1	7857	SCG2	28.3713	66.4369	0.427041	79	70	164.723	182.289
chr19	197016	202209	19p13.3	399844	LINC01002	69.6575	163.211	0.426795	16	7	132.292	84.6257
chr11	43942556	43943883	11p11.2	387763	C11orf96	43.5469	102.961	0.422947	45	29	184.597	249.616
chr5	83638198	83721210	5q14.3	1404	HAPLN1	57.2862	136.214	0.420561	79	70	179.277	257.071
chr17	19383442	19387219	17p11.2	4239	MFAP4	117.122	278.53	0.4205	83	74	265.49	215.823
chr9	127087349	127122803	9q33.3	23452	ANGPTL2	41.9463	100.57	0.417086	83	74	192.473	278.137
chr21	20998315	21543324	21q21.1	4685	NCAM2	6.85123	16.4457	0.416598	79	70	53.9201	232.407
chr19	23914882	23933967	19p12	730087	ZNF726	5.38813	13.5036	0.399014	12	3	18.1282	37.8617
chr9	116153752	116402321	9q33.1	5069	PAPPA	40.33	101.235	0.398379	83	74	298.837	289.774
chr8	103371515	103383005	8q22.3	115908	CTHRC1	134.675	343.45	0.392123	76	66	266.597	204.541
chr12	112791538	112898881	12q24.13	22895	RPH3A	27.4964	72.6446	0.378506	79	70	178.362	237.759
chr1	158286841	158332038	1q23.1	910	CD1B	19.3653	52.3479	0.369935	83	74	327.121	341.213
chr9	92493547	92536092	9q22.31	1842	ECM2	10.7036	29.0424	0.368553	79	70	87.6118	221.872
chr4	99276366	99291028	4q23	124	ADH1A	13.0458	35.5467	0.367005	83	74	143.463	252.042
chr6	27247701	27256620	6p22.1	10279	PRSS16	33.7511	92.8492	0.363505	83	74	250.06	341.985
chr10	5196835	5218947	10p15.1	1109	AKR1C4	14.0447	38.9669	0.360426	79	70	98.8934	267.758
chr1	185734526	186190953	1q25.3-q31.1	83872	HMCN1	13.4025	37.3114	0.359207	72	62	191.67	252.6
chr11	102520508	102530753	11q22.2	4316	MMP7	46.3298	129.928	0.356581	83	74	224.579	210.611
chr4	190081118	190082396	4q35.2	441056	DUX4L4	518.882	1456.89	0.356158	4	4	21.1627	41.4705
chr9	134641790	134844843	9q34.3	1289	COL5A1	140.505	398.928	0.352207	83	74	234.801	220.597
chr2	162170684	162243535	2q24.2	2191	FAP	41.5704	118.272	0.351483	83	74	202.798	194.998
chr3	148697871	148743003	3q24	185	AGTR1	14.9762	42.7015	0.350719	83	74	171.144	283.299
chr6	112107931	112254722	6q21	3910	LAMA4	21.1515	61.7097	0.342759	83	74	200.858	287.897
chr7	117276631	117323289	7q31.2	7472	WNT2	17.6468	52.0085	0.339306	79	70	126.516	205.09
chr2	223051930	223055637	2q36.1	23704	KCNE4	16.3594	48.5864	0.336708	79	70	191.363	287.533
chr3	42257824	42266195	3p22.1	885	CCK	41.561	124.84	0.332914	79	70	270.663	266.239
chr2	55865962	55924163	2p16.1	2202	EFEMP1	74.2446	228.728	0.324598	83	74	309.999	306.591
chr1	158248329	158258269	1q23.1	909	CD1A	69.997	216.753	0.322934	83	74	568.332	359.433
chr14	105765914	105771405	14q32.33	3502	IGHG3	325.957	1029.18	0.316715	48	33	253.093	213.558
chr3	112604386	112641143	3q13.2	151887	CCDC80	43.764	140.119	0.312335	76	66	318.661	317.325
chr8	98944403	98952104	8q22.2	116039	OSR2	15.1969	51.0125	0.297906	83	74	155.807	281.383
chr12	54009106	54012763	12q13.13	3224	HOXC8	16.6959	56.6492	0.294725	79	70	72.1315	337.096
chr14	106537810	106538265	14q32.33	28424	IGHV3-48	13.5634	46.8751	0.289352	4	4	36.4634	56.1026
chr3	112596794	112601969	3q13.2	100506621	LINC01279	67.8242	306.493	0.221291	29	22	201.268	194.071
chr13	37562582	37598844	13q13.3	10631	POSTN	55.3824	361.085	0.153378	83	74	382.589	304.228
chr14	105624476	105626065	14q32.33	3503	IGHG4	98.8105	1264.58	0.0781371	4	4	76.5062	64.7845
chr14	106802692	106803153	14q32.33	28409	IGHV3-73	5.80336	103.954	0.0558264	36	30	28.6549	333.528
