# Supplementary material for: Integrated Quantitative Transcriptome Maps of Human Trisomy 21 Tissues and Cells
Source: Front Genet. 2018 Apr 24;9:125. doi: 10.3389/fgene.2018.00125 (PMC5928158; doi:10.3389/fgene.2018.00125)
Supplement: Supplementary file 13 [file Table_13.XLSX]

## Sheet: ≥1.30
Integrated quantitative transcriptome maps of human trisomy 21 tissues and cells Maria Chiara Pelleri, Chiara Cattani, Lorenza Vitale, Francesca Antonaros, Pierluigi Strippoli, Chiara Locatelli, Guido Cocchi, Allison Piovesan* and Maria Caracausi *To whom correspondence should be addressed. Tel: +39 0512094113; Fax: +39 0512094110; e-mail address: allison.piovesan2@unibo.it
Supplementary Table S13. List of chromosome 21 genes with ratio ≥1.30 and ≤0.76 from Total transcriptome map and submitted to ToppFun tool. The use of Entrez Gene IDs is recommended for a correct retrieval.
Chr	txStart	txEnd	Location	GeneID	Gene_name	Expression_A	Expression_B	Expression_A_B	Sample_Count_A	Sample_Count_B	SD_as_%of_Expression_A	SD_as_%of_Expression_B
chr21	30613686	30613904	21q22.11	337966	KRTAP6-1	152.76	55.7308	2.74103	43	40	179.859	307.338
chr21	44612079	44612954	21q22.3	386681	KRTAP10-8	34.651	13.0482	2.65562	43	40	137.121	142.329
chr21	45405137	45513720	21q22.3	80781	COL18A1	151.743	70.98	2.13782	83	74	135.575	125.473
chr21	44637356	44638455	21q22.3	353333	KRTAP10-10	39.974	18.8536	2.12023	43	40	140.228	132.17
chr21	44657932	44658341	21q22.3	386683	KRTAP12-3	24.5999	11.6391	2.11355	43	40	115.448	109.119
chr21	39597147	39612822	21q22.2	114041	B3GALT5-AS1	28.4717	13.7549	2.06993	76	66	128.993	87.2688
chr21	44697172	44698044	21q22.3	386685	KRTAP10-12	30.2089	14.8342	2.03643	72	62	142.887	128.674
chr21	44558023	44558760	21q22.3	386682	KRTAP10-3	51.9796	25.8045	2.01436	43	40	111.221	120.1
chr21	17512906	17636213	21q21.1	1525	CXADR	511.11	255.682	1.99901	79	70	157.71	179.729
chr21	43092956	43108291	21q22.3	7307	U2AF1	566.545	285.297	1.98581	83	74	139.194	145.521
chr21	44107262	44131181	21q22.3	5822	PWP2	80.8771	41.6855	1.94017	83	74	123.163	134.455
chr21	44246339	44262216	21q22.3	29947	DNMT3L	19.5548	10.7287	1.82267	79	70	107.177	34.2004
chr21	44681576	44682163	21q22.3	353332	KRTAP12-1	25.5592	14.3148	1.78551	43	40	90.7601	76.9665
chr21	44539185	44540195	21q22.3	386677	KRTAP10-1	21.1199	12.0696	1.74984	43	40	82.9079	65.9649
chr21	43169008	43172810	21q22.3	1409	CRYAA	105.742	61.4304	1.72133	71	71	493.98	528.602
chr21	43659551	43696079	21q22.3	23076	RRP1B	237.705	138.226	1.71969	83	74	123.145	131.458
chr21	26836287	26845409	21q21.3	9510	ADAMTS1	188.907	111.344	1.6966	83	74	190.288	211.605
chr21	42893268	42911396	21q22.3	4731	NDUFV3	114.351	68.0602	1.68015	76	66	118.742	121.144
chr21	30348399	30348606	21q22.11	337963	KRTAP23-1	17.3782	10.35	1.67906	43	40	71.9226	68.5762
chr21	33577551	33588708	21q22.11	29980	DONSON	148.197	88.411	1.67623	83	74	62.2813	68.3901
chr21	44579455	44580604	21q22.3	386680	KRTAP10-5	25.4123	15.2798	1.66313	43	40	74.7042	68.7518
chr21	45288052	45297354	21q22.3	642852	LOC642852	65.5885	39.894	1.64407	76	66	121.428	93.2782
chr21	44933284	44939913	21q22.3	84536	LINC01547	32.0322	19.6203	1.6326	76	66	146.286	112.069
chr21	17788967	17819386	21q21.1	54149	C21orf91	113.811	69.7804	1.631	83	74	94.4417	101.099
chr21	6444868	6468606	21p12	102724560	CBSL	303.153	186.201	1.6281	41	25	125.921	125.736
chr21	32244759	32283954	21q22.11	54069	MIS18A	161.77	99.5208	1.62549	83	74	96.4827	116.265
chr21	32601674	32612608	21q22.11	56683	C21orf59	171.992	106.045	1.62189	83	74	112.674	116.094
chr21	41167801	41282534	21q22.2-q22.3	25825	BACE2	58.69	36.2824	1.61759	83	74	119.159	109.941
chr21	33642400	33899861	21q22.11	6453	ITSN1	82.0343	50.7148	1.61756	83	74	157.695	157.369
chr21	14371115	14383188	21q11.2	6782	HSPA13	137.018	85.3085	1.60615	83	74	134.832	131.053
chr21	42311667	42315596	21q22.3	7033	TFF3	31.4183	19.6915	1.59552	83	74	137.541	73.6685
chr21	42917251	42925598	21q22.3	90625	ERVH48-1	49.2957	30.9222	1.59418	29	22	164.473	177.987
chr21	46161148	46185159	21q22.3	84221	SPATC1L	116.651	73.8646	1.57925	76	66	56.5743	58.8725
chr21	31118418	31559977	21q22.11	7074	TIAM1	125.802	80.5038	1.56268	83	74	155.225	167.996
chr21	17593650	17612950	21q21.1	10950	BTG3	286.474	184.398	1.55357	83	74	100.6	95.9141
chr21	43414490	43427126	21q22.3	150094	SIK1	75.7533	48.8603	1.55041	76	66	305.545	275.192
chr21	46188446	46228824	21q22.3	4047	LSS	149.326	96.4484	1.54825	83	74	147.743	135.821
chr21	14582202	14598303	21q11.2	100874190	SAMSN1-AS1	15.9652	10.3879	1.53691	11	12	45.3914	22.6778
chr21	44666189	44666927	21q22.3	353323	KRTAP12-2	25.1314	16.3766	1.53459	43	40	58.7945	40.6441
chr21	31671000	31732118	21q22.11	57466	SCAF4	108.057	70.4472	1.53387	83	74	110.923	102.136
chr21	26466209	26573404	21q21.3	116159	CYYR1	50.6212	33.1558	1.52677	76	66	84.7269	91.3545
chr21	43789537	43804102	21q22.3	8568	RRP1	54.4926	36.0442	1.51183	83	74	81.4314	79.848
chr21	34073523	34106262	21q22.11	6526	SLC5A3	154.701	102.431	1.51029	83	74	151.123	171.711
chr21	25880550	26171128	21q21.3	351	APP	496.481	330.808	1.50081	83	74	102.315	112.232
chr21	37063040	37064066	21q22.13	105372795	LOC105372795	19.4466	13.0565	1.48941	11	12	52.2091	28.3875
chr21	15729947	15880072	21q21.1	29761	USP25	73.2705	49.7188	1.4737	83	74	131.986	132.1
chr21	39445865	39515506	21q22.2	6450	SH3BGR	35.8877	24.4403	1.46838	83	74	64.3284	43.7856
chr21	25734947	25772460	21q21.3	2551	GABPA	67.3773	45.9193	1.4673	79	70	77.8037	81.8684
chr21	33543038	33577514	21q22.11	6651	SON	340.891	233.216	1.4617	83	74	108.036	126.434
chr21	43773665	43776375	21q22.3	1476	CSTB	1034.3	711.685	1.45331	79	70	57.3064	67.3355
chr21	32311019	32393003	21q22.11	9875	URB1	31.4634	21.707	1.44946	72	62	80.0608	64.3305
chr21	14485228	14583402	21q11.2	64092	SAMSN1	159.004	109.938	1.4463	79	70	220.749	207.009
chr21	44768580	44801836	21q22.3	7327	UBE2G2	152.01	105.284	1.44381	83	74	98.06	100.192
chr21	37006150	37019659	21q22.13	53820	RIPPLY3	28.0155	19.5604	1.43226	79	70	110.035	96.9021
chr21	42653752	42775509	21q22.3	5152	PDE9A	35.9209	25.1026	1.43097	83	74	135.603	130.977
chr21	44921035	44929680	21q22.3	100505746	ITGB2-AS1	168.159	117.789	1.42763	33	26	204.126	182.119
chr21	44012325	44106552	21q22.3	7109	TRAPPC10	48.1585	33.9513	1.41846	83	74	109.14	103.4
chr21	33931122	33971186	21q22.11	100506334	LINC00649	22.7211	16.0577	1.41497	35	41	73.5888	46.9869
chr21	39175446	39183514	21q22.2	8624	PSMG1	411.054	292.165	1.40692	83	74	46.8496	47.7171
chr21	33025908	33029196	21q22.11	10215	OLIG2	18.9273	13.4551	1.40671	79	70	189.444	73.1638
chr21	36034541	36060818	21q22.12	54093	SETD4	43.5161	30.9733	1.40496	83	74	72.8139	73.7413
chr21	25585656	25607858	21q21.3	54148	MRPL39	275.82	196.437	1.40412	83	74	106.146	123.593
chr21	14027399	14060948	21q11.2	105377134	LOC105377134	21.6981	15.4941	1.40041	29	22	60.7855	45.0308
chr21	39725838	39802096	21q22.2	150084	IGSF5	19.9161	14.2737	1.3953	72	62	77.6481	73.6108
chr21	44939697	44976989	21q22.3	85395	FAM207A	76.7959	55.4458	1.38506	76	66	79.4784	80.4316
chr21	46635153	46665685	21q22.3	3275	PRMT2	113.099	81.759	1.38332	83	74	105.98	102.111
chr21	44646414	44647650	21q22.3	386678	KRTAP10-11	32.6227	23.5892	1.38295	72	62	67.105	44.1
chr21	42499632	42581440	21q22.3	54020	SLC37A1	47.8415	34.6326	1.3814	83	74	84.6648	88.0356
chr21	44654213	44654659	21q22.3	386684	KRTAP12-4	16.4451	11.9179	1.37987	43	40	71.1799	66.1311
chr21	46598618	46605242	21q22.3	6285	S100B	35.891	26.0589	1.3773	83	74	321.089	212.331
chr21	33589341	33641854	21q22.11	9946	CRYZL1	94.8094	69.109	1.37188	83	74	90.0425	81.4628
chr21	29024617	29054488	21q21.3	10600	USP16	213.046	155.336	1.37152	83	74	62.9396	69.082
chr21	43805758	43812567	21q22.3	284837	AATBC	26.6899	19.4614	1.37142	33	26	147.334	123.825
chr21	43865160	43987594	21q22.3	56894	AGPAT3	54.0143	39.4697	1.3685	83	74	152.12	130.656
chr21	46235125	46286274	21q22.3	8888	MCM3AP	96.1336	70.3574	1.36636	83	74	121.548	112.229
chr21	39612940	39662889	21q22.2	10317	B3GALT5	14.1977	10.4164	1.36302	79	70	156.233	92.656
chr21	29056322	29073797	21q21.3	10694	CCT8	1337.79	983.807	1.35981	83	74	81.3136	85.4763
chr21	44627123	44628378	21q22.3	386676	KRTAP10-9	19.1663	14.1276	1.35666	43	40	107.982	76.3427
chr21	46324103	46445769	21q22.3	5116	PCNT	143.293	105.872	1.35345	83	74	78.3422	73.9693
chr21	44133612	44145723	21q22.3	8209	C21orf33	324.619	240.651	1.34892	83	74	80.9991	81.0968
chr21	29298795	29361896	21q21.3	571	BACH1	31.097	23.1258	1.34469	83	74	177.925	184.215
chr21	14961235	15065903	21q11.2-q21.1	8204	NRIP1	156.929	117.224	1.33871	83	74	91.3419	77.2589
chr21	37365790	37515376	21q22.13	1859	DYRK1A	127.195	95.1377	1.33696	83	74	148.773	131.28
chr21	28928144	28992959	21q21.3	26046	LTN1	100.085	74.9872	1.3347	83	74	83.3921	80.7407
chr21	44300034	44327381	21q22.3	5211	PFKL	108.618	81.6965	1.32953	83	74	79.6869	78.4862
chr21	41464551	41508158	21q22.3	7113	TMPRSS2	26.4024	19.8696	1.32878	83	74	118.214	81.5218
chr21	45502517	45563143	21q22.3	6573	SLC19A1	36.7473	27.695	1.32686	83	74	96.1249	88.7755
chr21	44802241	44804717	21q22.3	101928689	LINC01424	13.954	10.5894	1.31773	29	22	44.5251	27.8862
chr21	43053190	43076868	21q22.3	875	CBS	439.602	334.792	1.31306	83	74	137.306	144.944
chr21	33503931	33542917	21q22.11	2618	GART	114.67	87.3332	1.31301	83	74	139.35	152.828
chr21	33903453	33915854	21q22.11	539	ATP5O	1333.5	1018.14	1.30974	79	70	80.0078	86.8623
chr21	42362282	42366535	21q22.3	7031	TFF1	13.004	9.9317	1.30934	83	74	68.9754	35.3029
chr21	33432486	33480009	21q22.11	757	TMEM50B	102.165	78.2005	1.30645	83	74	110.946	100.064
chr21	46135981	46156481	21q22.3	10841	FTCD	20.4185	15.6349	1.30595	79	70	47.8736	48.6237
chr21	38805307	38824955	21q22.2	2114	ETS2	86.9343	66.7261	1.30285	83	74	106.226	108.721

## Sheet: ≤0.76
List of chromosome 21 genes with ratio from ≤0.76 from Total transcriptome map and submitted to ToppFun tool. The use of Entrez Gene IDs is recommended for a correct retrieval.
Chr	txStart	txEnd	Location	GeneID	Gene_name	Expression_A	Expression_B	Expression_A_B	Sample_Count_A	Sample_Count_B	SD_as_%of_Expression_A	SD_as_%of_Expression_B
chr21	30616455	30616625	21q22.11	337975	KRTAP20-1	8.8046	11.61	0.758363	43	40	54.6925	42.032
chr21	30440328	30440780	21q22.11	254950	KRTAP15-1	7.43667	9.88188	0.752556	43	40	36.1382	33.5472
chr21	24840550	25057746	21q21.2	339622	LINC01692	5.22889	6.96664	0.750561	29	22	25.6908	26.3384
chr21	6560724	6564489	21p12	102724652	CRYAA2	5.77087	7.9759	0.723539	12	3	23.2111	18.4307
chr21	38738955	38773477	21q22.2	400866	LINC00114	410.841	569.362	0.721581	43	40	170.852	130.571
chr21	18561265	18759812	21q21.1	101927797	MIR548XHG	5.8168	8.18734	0.710463	29	22	26.2398	28.2738
chr21	39867421	39929397	21q22.2	5121	PCP4	38.4376	59.2817	0.64839	79	70	177.917	230.678
chr21	37715896	37740501	21q22.13	105372799	KCNJ6-AS1	13.9515	24.0732	0.579545	11	12	37.4539	35.6699
chr21	20998315	21543324	21q21.1	4685	NCAM2	6.85123	16.4457	0.416598	79	70	53.9201	232.407
